# Supplementary material for: Multilingual capabilities of GPT: A study of structural ambiguity
Source: PLoS One. 2025 Jul 7;20(7):e0326943. doi: 10.1371/journal.pone.0326943 (PMC12233270; doi:10.1371/journal.pone.0326943)
Supplement: S1 Appendix — (XLSX) [file pone.0326943.s001.xlsx]

## Sheet: English
item	sentence
1	I had dinner with the relative of the teacher that was recently divorced.
2	I interviewed the coach of the athlete that got covid.
3	I observed the secretary of the clerk that was working.
4	I was looking at the pet of the girl that was in the living room.
5	I shot the servant of the actress that was on the balcony.
6	I met the sister of the vocalist that was in Germany.
7	I was keeping an eye on the cat of the guest that was by the hotel.
8	I bumped into the chauffeur of the CEO that was so rude.
9	I heard a rumor about the sister of the actor that was visiting the resort.
10	I carefully observed the nurse of the surgeon that was in charge of the operation.
11	I spoke to the secretary of the lawyer that was on vacation.
12	I met the assistant of the detective that was fired last year.
13	I met the employee of the U.S. ambassador that was having a meal.
14	I read the review of the poem that was unfinished.
15	I adjusted the pipe of the sink that was cracked.
16	I liked listening to the recording of the song that was banned a long time ago.
17	I couldn't find the cover of the pot that was clean.
18	I was unable to interview the daughter of the hostage that was waiting.
19	I saw the daughter of the friend that was in class.
20	I called the intern of the team leader that was late.
21	I didn't want to see the guide of the tourist that was angry.
22	I greeted the client of the lawyer that was on the phone.
23	I noticed the guard of the congressman that was hiding.
24	I met the son of the delegate that was smoking.
25	I bought the charger of the ipad that was on sale.
26	I finally found the panel of the box that was completely crumpled.
27	I inspected the keyboard of the computer that was abandoned last week.
28	I photographed the cow of the peasant that was by the puddle.
29	I arrested the daughter of the chef that was in the restaurant.
30	I asked for directions from the nurse of the patient that was by the window.
31	I greeted the dog of the farmer that was in the rice field.
32	Yesterday I met with the wife of the architect that was in New York.
33	I went to see the granddaughter of the driver that was in the accident.
34	I petted the cat of the baby that was on the bed.
35	I interviewed the sister of the captain that was near the accident.
36	I gazed at the dog of the visitor that was under a tree.
37	I ran over the brother of the merchant that was in the neighborhood.
38	I gave candy to the cat of the kid that was by the fountain.
39	I waited for the wife of the priest that was in the school.
40	I photographed the sister of the boss that was on the terrace.
41	I argued with the child of the parent that was in front of the school.
42	I made fun of the nephew of the man that was in the park.
43	I talked with the son of the doctor that came to my house.
44	I said hello to the sister of the singer that was on a yacht.
45	I chatted with the aunt of the novelist that was baking cookies.
46	I laughted at the uncle of the sailor that couldn't operate the machine.
47	I scrutinized the acquitance of the prisonor that knew about the incident.
48	I recognized the hostage of the robbery that was on the morning news.
49	I saw on the news the accomplice of the thief that stole a wallet.
50	I fell in love with the research assistant of the psychologist that studied in the US.
51	I greeted the classmate of the bride that was preparing the food.
52	I was worried about the pigeon of the magician that was injured in a performance.
53	I ran into the son-in-law of the director that went bankrupt last year.
54	I had lunch with the assistant of the professor that was attending the conference.
55	I bought a meal for the junior of the accountant that was at a restaurant.
56	I read the revision of the manuscript that was on the test.
57	I groaned at the bodyguard of the diva that smoke cigarettes constantly.
58	I delivered the letter to the security guard of the celebrity that was eating.
59	I handed the water to the sergeant of the soldier that was swimming.
60	I asked the part-time worker of the clerk that was organizing the merchandise.
61	I gave an apple to the dog of the owner that was walking in the park.
62	I spoke with the assistant of the technician that was on duty.
63	I greeted the child of the parent that was in the park.
64	I spoke with the lawyer of the client that was touring the exhibit.
65	I had coffee with the colleague of the researcher that attended the seminar.
66	I handed a drink to the senior of the graduate student that was doing research.
67	I was talking to the passenger of the pilot that was on an airplane.
68	I argued with the member of the trainer that was holding dumbbells.
69	I threw away the case of the laptop that was no longer needed.
70	I ordered a drink from the student of the barista that was in a cafe.
71	I had tea with the relative of the teacher that was recently divorced.
72	I covered the senior of the reporter that got cold.
73	I looked up at the boss of the clerk that was working.
74	I was looking at the pet of the girl that was in the hallway.
75	I shot the servant of the actress that was in the lobby.
76	I met the wife of the writer that was in Italia.
77	I glanced at the coworker of the police officer that was in the police department.
78	I spoke with the customer of the florist that was in the store.
79	I heard a rumor about the brother of the singer that was on the phone.
80	I waited for the student of the supervisor that was doing an experiment in the lab.
81	I called the colleague of the announcer that was recently hospitalized.
82	I shook hands with the assistant of the chairman that was in the lobby.
83	I met the client of the lawyer that was having coffee.
84	I tasted the sauce of the pasta that was left over from last night.
85	I repaired the handle of the pot that was broken over time.
86	I had to buy the saddle of the bike that was fixed yesterday.
87	I couldn't find the tray of the oven that was used last night.
88	I could not photograph the son of the driver that was smoking a cigarette.
89	I found the manager of the actor that was practicing at the pool.
90	I called the wife of the pilot that was absent today.
91	I am sick of the guide of the tourist that was always late.
92	I greeted the assistant of the hairdresser that was closing the curtains.
93	I complained to the interpreter of the embassador that was at the airport.
94	I met the rival of the programmer that knows AI well.
95	I bought the case of the phone that was on sale.
96	I finally found the manual of the computer that was lost yesterday.
97	I checked the monitor of the computer that was broken yesterday.
98	I photographed the apprentice of the painter that was next to the art gallery.
99	I interviewed the son of the minister that was at City Hall.
100	I asked for the exit from the boss of the laborer that was on the construction site.
101	I greeted the grandson of the madam that was in the countryside.
102	I met the student of the linguist that was in Tokyo the other day.
103	I scolded the subordinate of the engineer that was on the construction site.
104	I looked at the cat of the kid that was lying on the couch.
105	I talked with the supervisor of the flight attendant that was on board.
106	I made eye contact with the guide dog of the passenger that was at the station.
107	I bumped into the daughter of the resident that was walking around.
108	I recognized the acquaintance of the artist that was in front of the statue.
109	I waited for the believer of the pastor that was praying in church.
110	I photographed the manager of the celebrity that was in a department store.
111	I spoke to the son of the doctor that was behind the tree.
112	I pretended not to notice the fan of the idol that was dancing in karaoke.
113	I spoke with the guardian of the patient that came to the hospital.
114	I handed a drink to the husband of the director that was playing golf.
115	I spoke to the daughter of the landlord that was cooking.
116	I envied the caregiver of the patient that was reading a book.
117	I met with the clerk of the prosecutor that knew about the murder.
118	I recognized the secretary of the politician that was from the newspaper.
119	I interviewed the family of the killer that fled in desperation.
120	I sent an email to the research assistant of the linguist that was in France.
121	I helped the nephew of the photographer that was planning a move.
122	I thought of the dog of the idol that was in an accident this fall.
123	I spoke with the wife of the professor that retired this year.
124	I had a drink with the apprentice of the painter that visited the exhibition.
125	I said hello to the client of the tax accountant that was in the hallway.
126	I ran into the father of the pianist that was on TV yesterday.
127	I was upset to see the son-in-law of the politician that kept drinking wine.
128	I left a note for the head of the reporter that was waiting to hear back.
129	I bought chicken for the brother of the player that was working out.
130	I paid a per diem to the part-time student of the barista that was making the coffee.
131	I complained to the friend of the gangster that was smoking in the room.
132	I talked to the wife of the fisherman that was resting on the boat.
133	I bumped into the daughter-in-law of the elderly man that was swimming in the pool.
134	I shared my opinion with the grandmother of the pianist that was watching the concert.
135	I had a discussion with the advisor of the graduate student that was attending the conference.
136	I asked a question to the collaborator of the professor that was writing a paper.
137	I talked to the acquaintance of the captain that was on the ship.
138	I exchanged contacts with the rival of the ballerina that was practicing.
139	I checked the outlet of the television that was broken over time.
140	I asked for help from the daughter of the manager that was at the restaurant.
141	I played golf with the acquaintance of the comedian that has lost weight recently.
142	I ran into the wife of the professor that recently got cancer.
143	I looked at the friend of the stewardess that went to work at night.
144	I glanced over at the aunt of the student that was sitting on the stairs.
145	I shot the brother of the terrorist that was hiding in the bathroom.
146	I met the husband of the millionaire that was relaxing on a yacht.
147	I glared at the dog of the security guard that was at the entrance to the store.
148	I argued at a hotel with the bodyguard of the celebrity that blocked traffic.
149	I heard a rumor about the father of the congressman that was having a meal.
150	I waited on location for the assistant of the director that was filming.
151	I recognized the son of the announcer that was playing tennis.
152	I had dinner with the friend of the subordinate that was promoted this time.
153	I consulted the mother of the factory manager that was smoking.
154	I talked with the grandson of the judge that retired last year.
155	I cleaned the drain of the kitchen that was dirty and had a terrible odor.
156	I watched the video of the conductor that had been trending these days.
157	I couldn't find the keyboard of the computer that was repaired.
158	I was unable to alert the sister of the student that was dozing.
159	I was waiting for the colleague of the teacher that was in the gym.
160	I reached out to the friend of the student that had left school early in the morning.
161	I encouraged the supervisor of the nurse that was trying not to cry.
162	I handed the water to the secretary of the politician that was giving a talk.
163	I gave a dancewear to the daughter of the chaplain that was dancing.
164	I asked for advice from the daughter of the chef that was eating pasta.
165	I interviewed the son of the politician that was in Seoul this week.
166	I greeted the colleague of the salesman that was visiting next door.
167	I have come to like the coach of the swimmer that was in the pool.
168	I chatted with the grandfather of the student that was in front of the supermarket.
169	I argued with the assistant of the cartoonist that was at the teahouse.
170	I waited at the cafe for the husband of the lawyer that was jogging.
171	I met the son-in-law of the politician that was playing ping pong.
172	I greeted the wife of the farmer that was washing the pots.
173	I gave advice to the guide of the tourist that couldn't read Chinese.
174	I contacted the friend of the translator that was studying in Australia.
175	I recommended a restaurant to the wife of the janitor that was planning a trip.
176	I talked with the master of the violinist that performed at the concert.
177	I couldn't believe that the secretary of the congressman that was playing the mobile game.
178	I asked a question to the research assistant of the professor that was at the museum.
179	I had dinner with the manager of the actor that arrived at the film set.
180	I added the order to the part-time assistant of the chef that was grilling the meat.
181	I got into an argument with the boss of the flight attendant that was on the bus.
182	I had a conversation with the daughter of the owner that was washing dishes.
183	I threw away the remote control of the fan that suddenly broke yesterday.
184	I asked for help from the apprentice of the architect that was at the wine shop.
185	I had coffee with the friend of the professor that got married last year.
186	I bought medicine for the junior of the reporter that had the flu.
187	I ran into the boss of the assistant that was leaving the office.
188	I recognized the cat of the basketball player that was eating bread in the cafe.
189	I threatened the bodyguard of the singer that was standing at an event.
190	I was visiting the cousin of the novelist that was in Canada on vacation.
191	I was surprised to see the pet dog of the government employee that was near the restroom.
192	I bumped into the customer of the banker that was on the phone.
193	I gave a drink to the part-time student of the clerk that was cleaning up.
194	I took a picture with the colleague of the firefighter that was undergoing training.
195	I handed the coffee to the wife of the editor-in-chief that was sitting by the window.
196	I finally bought the case of the laptop that was on sale this month.
197	I replaced the wheel of the bicycle that had gone missing last week.
198	I checked the button of the printer that suddenly broke down.
199	I took a picture with the teacher of the sculptor that was in front of the museum.
200	I talked to the secretary of the congressman that seemed very busy.
201	I called the attorney of the defendant that was preparing for trial.
202	I greeted the granddaughter of the caretaker that was sitting in a chair.
203	I coordinated with the assistant of the director that was preparing the stage.
204	I handed the ice cream to the son of the gardener that was next to the statue.
205	I exchanged contacts with the sister of the dancer that was doing yoga.
206	I checked on the daughter-in-law of the pastor that was sneezing frequently.
207	I accidentally bumped into the caregiver of the patient that was out for a walk.
208	I gave the strawberries to the owner of the rabbit that was on the lawn.
209	I handed out snacks to the junior of the photographer that was climbing a mountain.
210	I gave water to the boss of the worker that was near the construction site.

## Sheet: Korean
item	sentence
1	나는 최근에 이혼한 선생님의 친척과 식사를 했다.
2	나는 코로나에 걸린 선수의 코치와 인터뷰를 했다.
3	나는 일하고 있는 사무관의 비서를 지켜보았다.
4	나는 거실에 있는 여자아이의 애완견을 바라보았다.
5	나는 발코니에 있는 배우의 매니저를 쏘았다.
6	나는 독일에 있는 성악가의 누나를 만났다.
7	나는 호텔 옆에 있는 손님의 고양이를 노려보았다.
8	나는 너무 무례한 대표이사의 운전기사와 로비에서 부딪혔다.
9	나는 휴가를 보내고 있는 배우의 여동생에 대한 소문을 들었다.
10	나는 수술을 담당하는 의사의 간호사를 병원에서 주의깊게 관찰했다.
11	나는 지금 휴가중인 변호사의 비서에게 말을 걸었다.
12	나는 작년에 해고된 형사의 조수를 만났다.
13	나는 식사를 하고 있는 미국 대사의 직원을 만났다.
14	나는 완성되지 않은 시의 총평을 읽었다.
15	나는 금이 간 싱크대의 파이프를 수리했다.
16	나는 옛날에 금지된 노래의 녹음본을 혼자 들었다.
17	나는 설거지를 해놓은 냄비의 덮개를 찾을 수가 없었다.
18	나는 대기하고 있는 인질의 딸을 인터뷰할 수 없었다.
19	나는 교실에 있는 친구의 딸을 쳐다보았다.
20	나는 지각을 한 팀장의 인턴에게 전화를 했다.
21	나는 화가 난 여행객의 가이드를 보고 싶지 않았다.
22	나는 전화를 하고 있는 변호사의 의뢰인에게 인사를 했다.
23	나는 숨어 있는 국회의원의 경호원을 발견했다.
24	나는 담배를 피고 있는 대표의 아들을 만났다.
25	나는 세일 하는 아이패드의 충전기를 샀다.
26	나는 완전히 구겨진 박스의 판자를 결국 찾았다.
27	나는 지난주에 버려진 컴퓨터의 키보드를 확인해 보았다.
28	나는 웅덩이 옆에 있는 농부의 소를 사진 찍었다.
29	나는 식당에 있는 요리사의 딸을 체포했다.
30	나는 창문 옆에 있는 환자의 간호사에게 길을 물어봤다.
31	나는 논밭에 있는 농부의 강아지에게 인사했다.
32	나는 뉴욕에 있는 건축가의 아내를 어제 만났다.
33	나는 사고가 난 운전자의 손녀를 만나러 갔다.
34	나는 침대에 있는 아기의 고양이를 예뻐해 주었다.
35	나는 사고 현장에 있는 선장의 여동생을 취재하였다.
36	나는 나무 아래 있는 방문객의 강아지를 쳐다보았다.
37	나는 이 근처에 있는 상인의 남동생을 차로 치었다.
38	나는 분수대 옆에 있는 아이의 고양이에게 사탕을 주었다.
39	나는 학교에 있는 목사의 부인을 기다렸다.
40	나는 테라스에 있는 사장님의 여동생을 찍어주었다.
41	나는 학교 앞에 있는 학부모의 자녀와 말다툼을 했다.
42	나는 공원에 있는 남자의 조카를 놀려댔다.
43	나는 우리 집에 온 의사의 아들과 이야기를 나눴다.
44	나는 요트를 타고 있는 가수의 언니에게 인사를 했다.
45	나는 쿠키를 굽고 있는 소설가의 이모와 수다를 떨었다.
46	나는 기계를 조작하지 못하는 선원의 삼촌이 너무 웃겼다.
47	나는 그 사건을 알고 있는 수감자의 지인을 조사하였다.
48	나는 아침 뉴스에 나온 강도의 인질을 알아보았다.
49	나는 지갑을 훔친 도둑의 공범을 뉴스에서 보았다.
50	나는 미국에서 연구하고 있는 심리학자의 조교를 좋아하게 되었다.
51	나는 요리를 준비하는 신부의 동창에게 인사를 했다.
52	나는 공연에서 다친 마술사의 비둘기를 걱정했다.
53	나는 작년에 파산한 감독의 사위를 우연히 만났다.
54	나는 학회에 참석한 교수의 조교와 함께 점심을 먹었다.
55	나는 식당에서 만난 회계사의 후배에게 밥을 사주었다.
56	나는 시험에 출제된 논문의 수정본을 읽어 보았다.
57	나는 담배를 계속 피우고 있는 가수의 경호원을 보고 얼굴을 찌푸렸다.
58	나는 식사를 하고 있는 연예인의 경비원에게 편지를 전달했다.
59	나는 수영을 하고 있는 군인의 상사에게 물을 건넸다.
60	나는 상품을 정리하고 있는 점원의 알바생에게 질문을 했다.
61	나는 공원에서 산책하는 주인의 강아지에게 사과를 주었다.
62	나는 일하고 있는 기술자의 조수와 대화를 나누었다.
63	나는 공원에서 만난 아이의 부모에게 인사를 했다.
64	나는 전시회를 관람하고 있는 의뢰인의 변호사와 이야기를 나누었다.
65	나는 세미나에 참석한 연구원의 동료와 커피를 마셨다.
66	나는 연구하고 있는 대학원생의 선배에게 음료수를 건넸다.
67	나는 비행기에 타고 있는 파일럿의 승객과 이야기를 나누었다.
68	나는 아령을 들고 있는 트레이너의 회원과 말다툼을 했다.
69	나는 더이상 필요가 없는 노트북의 케이스를 결국 버렸다.
70	나는 카페에 있는 바리스타의 수강생에게 음료를 주문했다.
71	나는 최근에 이혼한 선생님의 친척과 차를 마셨다.
72	나는 감기에 걸린 기자의 선배를 취재했다.
73	나는 일하고 있는 사무원의 상사를 올려다보았다.
74	나는 복도에 있는 남자아이의 고양이를 쳐다보았다.
75	나는 로비에 있는 여배우의 보디가드를 총으로 쐈다.
76	나는 이탈리아에 있는 작가의 부인을 만났다.
77	나는 파출소에 있는 경찰관의 동료를 째려보았다.
78	나는 가게에 있는 플로리스트의 손님과 얘기했다.
79	나는 전화를 하고 있는 가수의 남동생에 관한 소문을 들었다.
80	나는 실험을 하고 있는 지도교수의 학생을 연구소에서 기다렸다.
81	나는 최근에 입원한 아나운서의 동료에게 전화를 걸었다.
82	나는 로비에 있는 회장의 비서와 악수를 했다.
83	나는 커피를 마시고 있는 변호사의 의뢰인을 만났다.
84	나는 어젯밤에 남긴 파스타의 소스를 맛 보았다.
85	나는 오래되어 고장난 냄비의 손잡이를 수리했다.
86	나는 어제 고친 자전거의 안장을 다시 사야했다.
87	나는 어젯밤에 사용한 오븐의 트레이를 찾을 수 없었다.
88	나는 담배를 피우고 있는 운전수의 아들을 사진 찍을 수 없었다.
89	나는 수영장에서 연습하고 있는 배우의 매니저를 찾았다.
90	나는 오늘 결근한 파일럿의 부인에게 전화를 했다.
91	나는 항상 늦는 관광객의 가이드에게 질렸다.
92	나는 커튼을 치고 있는 미용사의 어시스턴트에게 인사를 했다.
93	나는 공항에 있는 대사의 통역사에게 불만을 말했다.
94	나는 인공지능을 잘 아는 프로그래머의 라이벌을 만났다.
95	나는 가격이 내린 핸드폰의 케이스를 바꿨다.
96	나는 어제 잃어버렸던 컴퓨터의 매뉴얼을 드디어 찾았다.
97	나는 어제 고장난 컴퓨터의 모니터를 확인해 보았다.
98	나는 미술관 옆에 있는 화가의 제자를 찍었다.
99	나는 시청에 있는 장관의 아들을 취재했다.
100	나는 공사현장에 있는 노동자의 상사에게 출구를 물어보았다.
101	나는 시골에 있는 할머니의 손주에게 인사했다.
102	나는 도쿄에 있는 언어학자의 제자를 엊그제 만났다.
103	나는 건설현장에 있는 엔지니어의 부하를 꾸짖었다.
104	나는 소파에 누워있는 아이의 고양이를 쳐다보았다.
105	나는 기내에 있는 승무원의 상사와 면담했다.
106	나는 역에 있는 승객의 맹견과 눈이 마주쳤다.
107	나는 주위를 산책하고 있는 주민의 딸과 부딪혔다.
108	나는 동상 앞에 있는 예술가의 지인을 알아보았다.
109	나는 교회에서 기도하고 있는 목사의 신도를 기다렸다.
110	나는 백화점에 있는 연예인의 매니저를 사진 찍었다.
111	나는 나무 뒤에 있는 의사의 아들과 대화했다.
112	나는 노래방에서 춤추는 아이돌의 팬을 모른 척 했다.
113	나는 병원에 온 환자의 보호자와 이야기를 했다.
114	나는 골프를 치고 있는 감독님의 남편에게 음료수를 건넸다.
115	나는 요리를 하고 있는 집주인의 딸에게 말을 걸었다.
116	나는 책을 읽고 있는 환자의 보호자가 부러웠다.
117	나는 살인 사건에 대해 알고 있는 검사의 사무관을 만났다.
118	나는 신문에 나온 정치가의 사무관을 알아보았다.
119	나는 필사적으로 도망친 살인범의 가족을 인터뷰했다.
120	나는 프랑스에 있는 언어학자의 연구보조원에게 메일을 보냈다.
121	나는 이사를 계획하고 있는 사진사의 조카를 도왔다.
122	나는 올 가을에 사고를 당한 아이돌의 반려견이 생각났다.
123	나는 올해 퇴직한 교수의 부인과 이야기를 했다.
124	나는 전시회를 참관한 화가의 제자와 술을 마셨다.
125	나는 복도에 있는 세무사의 고객에게 인사를 했다.
126	나는 어제 티비에 나온 피아니스트의 아버지를 우연히 만났다.
127	나는 와인을 계속 마시고 있는 정치가의 사위를 보고 화가 났다.
128	나는 연락을 기다리고 있는 취재진의 대표에게 메모를 남겼다.
129	나는 근육운동을 하고 있는 선수의 형에게 치킨을 사주었다.
130	나는 커피를 내리고 있는 바리스타의 알바생에게 일당을 지급했다.
131	나는 방에서 담배를 피우고 있는 깡패의 친구에게 불평을 말했다.
132	나는 보트에서 쉬고 있는 어부의 아내와 이야기를 했다.
133	나는 수영장에서 헤엄치고 있는 할아버지의 며느리와 부딪혔다.
134	나는 콘서트를 관람하고 있는 피아니스트의 할머니와 의견교환을 했다.
135	나는 학회에 참석한 대학원생의 지도교수와 토론했다.
136	나는 논문을 쓰고 있는 교수님의 공동연구자에게 질문을 했다.
137	나는 배를 타고 있는 선장의 아는 사람과 이야기를 했다.
138	나는 연습하고 있는 발레리나의 라이벌과 연락처를 교환했다.
139	나는 오래되어 고장난 텔레비전의 콘센트를 체크했다.
140	나는 레스토랑에 있는 점장의 딸에게 도움을 요청했다.
141	나는 요즘 다이어트에 성공한 개그맨의 지인과 골프를 쳤다.
142	나는 최근에 암에 걸린 교수님의 사모님을 마주쳤다.
143	나는 밤에 출근하는 스튜어디스의 친구를 바라보았다.
144	나는 계단에 앉아 있는 학생의 이모를 째려보았다.
145	나는 화장실에 숨어있는 테러리스트의 형을 사격했다.
146	나는 요트에서 쉬고 있는 백만장자의 남편을 만났다.
147	나는 가게 입구에 있는 경비원의 개를 노려보았다.
148	나는 통행을 방해한 연예인의 경호원과 호텔에서 말다툼했다.
149	나는 식사를 하고 있는 국회의원의 아버지에 관한 소문을 들었다.
150	나는 촬영하고 있는 감독의 어시스턴트를 촬영지에서 기다렸다.
151	나는 테니스를 치고 있는 아나운서의 아들을 알아보았다.
152	나는 이번에 승진한 부하의 친구와 저녁을 먹었다.
153	나는 담배를 피우고 있는 공장장의 어머니에게 상의를 했다.
154	나는 작년에 은퇴한 판사의 손자와 이야기를 했다.
155	나는 더럽고 악취나는 부엌의 배수구를 청소했다.
156	나는 요즘 인기있는 지휘자의 동영상을 혼자 봤다.
157	나는 수리해 둔 컴퓨터의 키보드를 찾을 수 없었다.
158	나는 졸고 있는 학생의 여동생에게 주의를 줄 수 없었다.
159	나는 체육관에 있는 교사의 동료를 기다리고 있었다.
160	나는 아침 일찍 조퇴한 학생의 친구에게 연락을 했다.
161	나는 눈물을 참으려 하는 간호사의 상사를 격려했다.
162	나는 강연을 하고 있는 정치가의 비서에게 물을 건넸다.
163	나는 춤을 추고 있는 목사의 딸에게 댄스복을 선물했다.
164	나는 파스타를 먹고 있는 요리사의 딸에게 조언을 구했다.
165	나는 이번주에 서울에 있는 정치가의 아들과 인터뷰를 했다.
166	나는 옆집을 방문한 영업사원의 동료를 반갑게 맞이하였다.
167	나는 수영장에 있는 수영선수의 코치를 좋아하게 되었다.
168	나는 슈퍼 앞에 있는 학생의 할아버지와 잡담을 했다.
169	나는 찻집에 있는 만화가의 조수와 말다툼을 벌였다.
170	나는 조깅을 하고 있는 변호사의 남편을 카페에서 기다렸다.
171	나는 탁구를 치고 있는 정치인의 사위를 만났다.
172	나는 냄비를 씻고 있는 농부의 아내에게 인사를 했다.
173	나는 한자를 못 읽는 여행객의 가이드에게 조언을 했다.
174	나는 호주에서 공부하는 번역가의 친구에게 연락을 했다.
175	나는 여행을 계획하고 있는 청소부의 와이프에게 맛집을 소개했다.
176	나는 콘서트에 출연한 바이올리니스트의 스승과 이야기를 나누었다.
177	나는 핸드폰 게임을 하고 있는 국회의원의 비서를 보고 눈을 의심했다.
178	나는 박물관에서 만난 교수의 연구조교에게 질문을 했다.
179	나는 촬영장에 도착한 배우의 매니저와 식사를 했다.
180	나는 고기를 굽고 있는 요리사의 아르바이트생에게 주문을 추가했다.
181	나는 버스를 타고 있는 승무원의 상사와 말다툼을 했다.
182	나는 접시를 닦고 있는 점주의 딸과 대화를 했다.
183	나는 어제 갑자기 고장난 선풍기의 리모콘을 버렸다.
184	나는 와인숍에 있는 건축가의 제자에게 도움을 요청했다.
185	나는 작년에 결혼한 교수님의 친구와 커피를 마셨다.
186	나는 독감에 걸린 기자의 후배에게 약을 사주었다.
187	나는 퇴근하고 있는 비서의 상사와 우연히 만났다.
188	나는 까페에서 빵을 먹고 있는 농구선수의 강아지를 알아보았다.
189	나는 행사장에서 서 있는 가수의 경호원을 위협했다.
190	나는 휴가로 캐나다에 있는 소설가의 사촌을 만났다.
191	나는 화장실 옆에 있는 공무원의 애완견을 보고 놀랐다.
192	나는 통화를 하고 있는 은행원의 고객과 부딪혔다.
193	나는 청소를 하고 있는 점원의 알바생에게 음료수를 주었다.
194	나는 훈련을 받고 있는 소방관의 동료와 사진을 찍었다.
195	나는 창가쪽에 앉아 있는 편집장의 아내에게 커피를 건넸다.
196	나는 이번 달에 할인 중인 노트북의 케이스를 드디어 샀다.
197	나는 지난 주에 없어진 자전거의 바퀴를 교체했다.
198	나는 갑자기 고장난 프린터의 버튼을 확인해 보았다.
199	나는 박물관 앞에 있는 조각가의 스승님과 사진을 찍었다.
200	나는 너무 바빠 보이는 국회의원의 비서와 이야기를 했다.
201	나는 재판을 준비 중인 피고인의 변호사에게 전화를 했다.
202	나는 의자에 앉아 있는 관리인의 손녀와 인사를 했다.
203	나는 무대를 준비하고 있는 연출가의 조수와 의견을 조율했다.
204	나는 조각상 옆에 있는 정원사의 아들에게 아이스크림을 건네주었다.
205	나는 요가 중인 댄서의 여동생과 연락처를 교환했다.
206	나는 재채기를 자주 하는 목사의 며느리에게 안부를 물었다.
207	나는 산책을 나온 환자의 간병인과 실수로 부딪혔다.
208	나는 잔디밭에 있는 토끼의 주인에게 딸기를 나눠주었다.
209	나는 등산을 하고 있는 사진사의 후배에게 간식을 나눠줬다.
210	나는 공사장 근처에 있는 노동자의 상사에게 물을 주었다.

## Sheet: Japanese
item	sentence
1	私は最近離婚した先生の親戚と食事をした。
2	私はコロナになった選手のコーチとインタビューをした。
3	私は 仕事している事務官の秘書を見守った。
4	私はリビングにいる女の子のペットを眺めた。
5	私はバルコニーにいる俳優のマネージャーを撃った。
6	私はドイツにいる声楽家の姉に会った。
7	私はホテルの隣にいる客の猫を睨んだ。
8	私はとても無礼な代表取締役の運転手とロビーでぶつかった。
9	私は休暇を送っている俳優の妹に関する噂を聞いた。
10	私は手術を担当している医師の看護師を病院で注意深く観察した。
11	私は今休暇中の弁護士の秘書に話を伝えた。
12	私は昨年解雇された刑事の助手に会った。
13	私は食事をしている大使の職員に会った。
14	私は完成していない詩の総評を読んだ。
15	私はひび割れた流し台のパイプを修理した。
16	私は昔禁止された歌の録音を一人で聞いた。
17	私は洗っておいた鍋の蓋を見つけることができなかった。
18	私は待機している人質の娘をインタビューすることができなかった。
19	私は教室にいる友だちの娘を見つめた。
20	私は遅刻をしたチーム長のインターンに電話をした。
21	私は怒っている旅行客のガイドを見たくなかった。
22	私は電話をしている弁護士の依頼人に挨拶をした。
23	私は隠れている国会議員の警護員を発見した。
24	私はタバコを吸っている代表の息子に会った。
25	私はセールしているアイパッドの充電器を買った。
26	私は完全に壊れた段ボールのパネルを結局見つけた。
27	私は先週捨てられたパソコンのキーボードを確かめてみた。
28	私は水たまりの隣にいる農夫の牛を撮った。
29	私は食堂にいるコックの娘を逮捕した。
30	私は窓の横にいる患者の看護師に道を尋ねた。
31	私は畑にいる農夫の子犬に挨拶した。
32	私はニューヨークにいる建築家の奥さんに昨日会った。
33	私は事故にあった運転手の孫に会いに行った。
34	私はベッドにいる赤ちゃんの猫をかわいがってあげた。
35	私は事故現場にいた船長の妹を取材した。
36	私は木の下にいる訪問客の子犬を見つめた。
37	私はこの近所にいる商人の弟を車で引いた。
38	私は噴水の横にいる子どもの猫に飴をあげた。
39	私は学校にいる牧師の奥さんを待った。
40	私はテラスにいる社長の妹を撮ってあげた。
41	私は学校の前にいる父兄の子どもと口喧嘩をした。
42	私は公園にいる男の甥っ子をからかった。
43	私はうちの家に来た医者の息子と話しを交わした。
44	私はヨットに乗っている歌手の姉に挨拶をした。
45	私はクッキーを焼いている小説家のおばさんとおしゃべりをした。
46	私は機械を操作できない船員のおじさんがとてもおかしかった。
47	私はその事件を知っている収監者の知人を調査した。
48	私は朝のニュースに出た強盗の人質に見覚えがあった。
49	私は財布を盗んだ泥棒の共犯をニュースで見た。
50	私はアメリカで研究している心理学者の助教を好きになった。
51	私は料理を準備している新婦の同窓生に挨拶をした。
52	私は公演で怪我した魔術師の鳩を心配した。
53	私は昨年破産した監督の婿に偶然会った。
54	私は学会に参加した教授の助教と一緒にお昼を食べた。
55	私は食堂で会った会計士の後輩にご飯を奢ってあげた。
56	私は試験に出題された論文の修正版を読んでみた。
57	私はタバコを吸い続けている歌手のボディーガードを見て顔をしかめた。
58	私は食事をしている芸能人の警備員に手紙を渡した。
59	私は水泳をしている軍人の上司に水を渡した。
60	私は商品を整理している店員のバイト生に質問をした。
61	私は公園で散策している飼い主の猫にリンゴをあげた。
62	私は仕事している技術者の助手と対話をした。
63	私は公園で会った子どもの親に挨拶をした。
64	私は展示会を観覧している依頼人の弁護士と話を交わした。
65	私はセミナーに参加した研究員の同僚とコーヒーを飲んた。
66	私は研究している大学院生の先輩に飲み物を渡した。
67	私は飛行機に乗っているパイロットの乗客と話を交わした。
68	私はダンベルを持っているトレーナーの会員と口喧嘩をした。
69	私はもう要らないノートパソコンのケースを結局捨てた。
70	私はカフェにいるバリスタの受講生に飲み物を注文した。
71	私は最近離婚した先生の親戚とお茶を飲んだ。
72	私は風邪をひいた記者の先輩を取材した。
73	私は 仕事している事務員の上司を見上げた。
74	私は廊下にいる男の子の猫を見つめた。
75	私はロビーにいる女優のボディガードを銃で撃った。
76	私はイタリアにいる作家の奥さんに会った。
77	私は交番にいる警察官の同僚を睨んだ。
78	私は店にいるフローリストのお客さんと話した。
79	私は電話をしている歌手の弟に関する噂を聞いた。
80	私は実験をしている指導教員の学生を研究所で待った。
81	私は最近入院したアナウンサの同僚に電話をかけた。
82	私はロビーにいる会長の秘書と握手をした。
83	私はコーヒーを飲んでいる弁護士の依頼人に会った。
84	私は昨夜残しておいたパスタのソースを味見した。
85	私は古くなって壊れた鍋の取っ手を修理した。
86	私は昨日直した自転車のサドルを改めて買わなければならなかった。
87	私は昨夜使用したオーブンのトレーを見つけることができなかった。
88	私はタバコを吸っている運転手の息子を撮ることができなった。
89	私はプールで練習している俳優のマネージャーを探した。
90	私は今日欠勤したパイロットの奥さんに電話をした。
91	私はいつも遅れる観光客のガイドにうんざりした。
92	私はカーテンを閉めている美容師のアシスタントに挨拶をした。
93	私は空港にいる大使の通訳士に不満を言った。
94	私は人工知能をよく知っているプログラマーのライバルに会った。
95	私は値下がりした携帯電話のケースを替えた。
96	私は昨日なくしたパソコンのマニュアルをようやく見つけた。
97	私は昨日壊れたコンピューターのモニターを確かめてみた。
98	私は美術館の横にいる画家の弟子を撮った。
99	私は市役所にいる長官の息子を取材した。
100	私は工事現場にいる労働者の上司に出口を尋ねた。
101	私は田舎にいるおばあさんの孫に挨拶した。
102	私は東京にいる言語学者の弟子に一昨日会った。
103	私は建設現場にいるエンジニアの部下を叱った。
104	私はソファーに横になっている子どもの猫を見つめた。
105	私は機内にいるキャビンアテンダントの上司と面談した。
106	私は駅にいる乗客の猛犬と目があった。
107	私は周りを散策している住民の娘とぶつかった。
108	私は銅像の前にいる芸術家の知人に気づいた。
109	私は教会でお祈りしている牧師の信徒を待った。
110	私はデパートにいる芸能人のマネージャーを撮った。
111	私は木の後ろにいる医者の息子と対話した。
112	私はカラオケで踊っているアイドルのファンを知らんぷりした。
113	私は病院に来た患者の保護者と話をした。
114	私はゴルフをしている監督の旦那に飲み物を渡した。
115	私は料理しているオーナーの娘に話をかけた。
116	私は本を読んでいる患者の保護者がうらやましかった。
117	私は殺人事件について知っている検事の事務官に会った。
118	私は新聞に出た政治家の事務官に見覚えがあった。
119	私は必死で逃げた殺人犯の家族をインタビューした。
120	私はフランスにいる言語学者の研究補助員にメールを送った。
121	私は引っ越しを計画している写真家の甥っ子を手伝った。
122	私は今年の秋に事故にあったアイドルのペットが思い浮かべた。
123	私は今年退職した教授の奥さんと話しをした。
124	私は展示会を参観した画家の弟子とお酒を飲んだ。
125	私は廊下にいる税理士のクライアントに挨拶をした。
126	私は昨日テレビに出たピアニストの父に偶然会った。
127	私はワインを飲み続けている政治家の婿を見て腹が立った。
128	私は連絡を待っている取材陣の代表にメモを残した。
129	私は筋トレをしている選手の兄にチキンを買ってあげた。
130	私はコーヒーを淹れているバリスタのバイト生に日当を支給した。
131	私は部屋でタバコを吸っているヤクザの友だちに文句を言った。
132	私はボートで休んでいる漁夫の妻と話をした。
133	私はプールで泳いでいるおじいさんの嫁とぶつかった。
134	私はコンサートを観覧しているピアニストのおばあさんと意見交換をした。
135	私は学会に参加した大学院生の指導教員と討論した。
136	私は論文を書いている教授の共同研究者に質問をした。
137	私は船に乗っている船長の知り合いと話をした。
138	私は練習しているバレリーナのライバルと連絡先を交換した。
139	私は古くなって壊れたテレビのコンセントをチェックした。
140	私はレストランにいる店長の娘に助けを求めた。
141	私は最近ダイエットに成功したお笑い芸人の知り合いとゴルフをした。
142	私は最近癌になった教授の奥様と遭遇した。
143	私は夜に出勤しているキャビンアテンダントの友達を眺めていた。
144	私は階段に座っている学生のおばさんを睨んだ。
145	私はお手洗いに隠れているテロリストの兄を射撃した。
146	私はヨットで休んでいる百万長者の旦那に会った。
147	私は店の入り口にいる警備員の犬を睨んだ。
148	私は通行を妨げた芸能人のボディガードとホテルで口論になった。
149	私は食事をしている国会議員の父に関する噂を聞いた。
150	私は撮影している監督のアシスタントをロケ地で待った。
151	私はテニスをしているアナウンサーの息子に見覚えがあった。
152	私は今回昇進した部下の友だちと夕食を食べた。
153	私はタバコを吸っている工場長の母親に相談をした。
154	私は昨年引退した裁判官の孫と話をした。
155	私は汚くて臭い台所の排水口を掃除した。
156	私は最近人気の指揮者の動画を一人で見た。
157	私は修理しておいたパソコンのキーボードを見つけることができなかった。
158	私は居眠りをしている生徒の妹に注意をすることができなかった。
159	私は体育館にいる教師の同僚を待っていた。
160	私は朝早く早退をした学生の友達に連絡をした。
161	私は涙をこらえようとする看護師の上司を励ました。
162	私は講演をしている政治家の秘書に水を渡した。
163	私は踊っている牧師の娘にダンスウェアをプレゼントした。
164	私はパスタを食べているコックの娘にアドバイスを求めた。
165	私は今週ソウルにいる政治家の息子とインタビューをした。
166	私は隣の家を訪問した営業社員の同僚を嬉しそうに迎えた。
167	私はプールにいた水泳選手のコーチを好きになった。
168	私はスーパーの前にいる生徒のおじいさんとおしゃべりをした。
169	私は喫茶店にいた漫画家のアシスタントと口喧嘩をした。
170	私はジョギングをしている弁護士の夫をカフェで待った。
171	私は卓球をしている政治家の婿に会った。
172	私は鍋を洗っている農夫の奥さんに挨拶をした。
173	私は漢字を読めない旅行客のガイドに助言をした。
174	私はオーストラリアで勉強している翻訳家の友だちに連絡をした。
175	私は旅行を計画している清掃員の妻にグルメを紹介した。
176	私はコンサートに出演したヴァイオリニストの師匠と話を交わした。
177	私はを携帯のゲームをしている国会議員の秘書を見て目を疑った。
178	私は博物館で会った教授の研究助手に質問をした。
179	私は撮影所に到着した俳優のマネージャーと食事をした。
180	私は肉を焼いているコックのバイト生に注文を追加した。
181	私はバスに乗っている乗務員の上司と口喧嘩をした。
182	私は皿を洗っている店主の娘と対話をした。
183	私は昨日急に壊れた扇風機のリモコンを捨てた。
184	私はワインショップにいる建築家の弟子に助けを求めた。
185	私は昨年結婚した教授の友だちとコーヒーを飲んだ。
186	私はインフルエンザにかかった記者の後輩に薬を買ってあげた。
187	私は退勤している秘書の上司と偶然会った。
188	私はカフェでパンを食べているバスケ選手の子犬に見覚えがあった。
189	私はイベント会場で立っている歌手のボディーガードを脅した。
190	私は休暇でカナダにいる小説家のいとこに会った。
191	私はトイレの横にいる公務員のペットを見て驚いた。
192	私は通話をしている銀行員の客とぶつかった。
193	私は掃除をしている店員のバイト生に飲み物を渡した。
194	私は訓練を受けている消防士の同僚を写真を撮った。
195	私は窓側に座っている編集長の奥さんにコーヒーを渡した。
196	私は今月割引しているノートパソコンのケースをついに買った。
197	私は先週なくなっていた自転車の車輪を交換した。
198	私は急に壊れたプリンターのボタンを確認してみた。
199	私は博物館の前にいる彫刻家の師匠と写真を撮った。
200	私はとても忙しそうに見える国会議員の秘書と話をした。
201	私は裁判を準備中の被告人の弁護士に電話をした。
202	私は椅子に座っている管理人の孫とあいさつをした。
203	私は舞台を準備している演出家のアシスタントと意見を調整した。
204	私は彫刻の横にいるガーデナーの息子にアイスクリームを渡した。
205	私はヨガ中のダンサーの妹と連絡先を交換した。
206	私はくしゃみをよくする牧師の嫁に安否を尋ねた。
207	私は散策をしている患者の介護人と誤ってぶつかった。
208	私は芝生にいるうさぎの飼い主にイチゴをあげた。
209	私は登山をしている写真家の後輩におやつを配った。
210	私は工事現場の近くにいる作業員の上司に水をあげた。
