# Supplementary material for: Multilingual capabilities of GPT: A study of structural ambiguity
Source: PLoS One. 2025 Jul 7;20(7):e0326943. doi: 10.1371/journal.pone.0326943 (PMC12233270; doi:10.1371/journal.pone.0326943)
Supplement: S2 Appendix — (CSV) [file pone.0326943.s002.csv]

qtype	item	sentence	qcontent	answer	reason	interpretation	allq	language
1	8	I bumped into the chauffeur of the CEO that was so rude.	[Q1] In the following sentence, which one was so rude? Respond solely with 'A' or 'B'. A: the chauffeur B: the CEO Answer:	A	I interpreted "that was so rude" as referring to **the chauffeur** because the relative clause "that was so rude" is placed immediately after "the chauffeur." In English, relative clauses typically modify the nearest preceding noun, making it more likely that the chauffeur is being described as rude rather than the CEO.	HA	Q1	English
1	13	I met the employee of the U.S. ambassador that was having a meal.	[Q1] In the following sentence, which one was having a meal? Respond solely with 'A' or 'B'. A: the employee B: the U.S. ambassador Answer:	A	I chose **A: the employee** because the relative clause "that was having a meal" directly modifies "the employee." In the sentence structure, "the employee" is the noun closest to the clause, indicating that it is the employee who was having a meal, not the U.S. ambassador.	HA	Q1	English
1	15	I adjusted the pipe of the sink that was cracked.	[Q1] In the following sentence, which one was cracked? Respond solely with 'A' or 'B'. A: the pipe B: the sink Answer:	A	I chose **A: the pipe** because the relative clause "that was cracked" directly modifies "the pipe." In the sentence "I adjusted the pipe of the sink that was cracked," the structure indicates that it is the pipe associated with the sink that is cracked, not the sink itself.	HA	Q1	English
1	51	I greeted the classmate of the bride that was preparing the food.	[Q1] In the following sentence, which one was preparing the food? Respond solely with 'A' or 'B'. A: the classmate B: the bride Answer:	A	I chose **A: the classmate** because in the sentence "I greeted the classmate of the bride that was preparing the food," the relative clause "that was preparing the food" directly modifies "the classmate." This means it's the classmate who was preparing the food, not the bride. In English grammar, relative clauses typically refer to the closest preceding noun unless context clearly indicates othe…	HA	Q1	English
1	52	I was worried about the pigeon of the magician that was injured in a performance.	[Q1] In the following sentence, which one was injured in a performance? Respond solely with 'A' or 'B'. A: the pigeon B: the magician Answer:	A	I chose **A: the pigeon** because the relative clause "that was injured in a performance" directly modifies "the pigeon." This means it was the pigeon that was injured during the performance, not the magician.	HA	Q1	English
1	68	I argued with the member of the trainer that was holding dumbbells.	[Q1] In the following sentence, which one was holding dumbbells? Respond solely with 'A' or 'B'. A: the member B: the trainer Answer:	A	I chose **A: the member** because in the sentence "I argued with the member of the trainer that was holding dumbbells," the relative clause "that was holding dumbbells" directly modifies "the member." This means it was the member who was holding the dumbbells, not the trainer.	HA	Q1	English
1	81	I called the colleague of the announcer that was recently hospitalized.	[Q1] In the following sentence, which one was recently hospitalized? Respond solely with 'A' or 'B'. A: the colleague B: the announcer Answer:	A	I chose **A: the colleague** because, in the sentence structure, the relative clause "that was recently hospitalized" directly modifies "the colleague." This means that it is the colleague who was recently hospitalized, not the announcer.	HA	Q1	English
1	108	I recognized the acquaintance of the artist that was in front of the statue.	[Q1] In the following sentence, which one was in front of the statue? Respond solely with 'A' or 'B'. A: the acquaintance B: the artist Answer:	A	I chose **A: the acquaintance** because the relative clause "that was in front of the statue" is positioned closer to "the acquaintance," indicating that it is the acquaintance being described as being in front of the statue. In English grammar, modifiers like relative clauses typically refer to the nearest preceding noun unless otherwise indicated. Therefore, the sentence suggests that it was th…	HA	Q1	English
1	131	I complained to the friend of the gangster that was smoking in the room.	[Q1] In the following sentence, which one was smoking in the room? Respond solely with 'A' or 'B'. A: the friend B: the gangster Answer:	A	I chose **A: the friend** because the relative clause "that was smoking in the room" directly modifies "the friend." In the sentence structure: - **Main Clause:** I complained to the friend of the gangster - **Relative Clause:** that was smoking in the room The word "that" refers to "the friend," indicating that it was the friend who was smoking in the room, not the gangster.	HA	Q1	English
1	149	I heard a rumor about the father of the congressman that was having a meal.	[Q1] In the following sentence, which one was having a meal? Respond solely with 'A' or 'B'. A: the father B: the congressman Answer:	A	I chose **A: the father** because the relative clause "that was having a meal" directly modifies "the father of the congressman." In this sentence structure, the clause is intended to describe the father, indicating that it was the father who was having a meal, not the congressman.	HA	Q1	English
1	163	I gave a dancewear to the daughter of the chaplain that was dancing.	[Q1] In the following sentence, which one was dancing? Respond solely with 'A' or 'B'. A: the daughter B: the chaplain Answer:	A	I chose **A: the daughter** because the phrase "that was dancing" directly modifies "the daughter," indicating that it was she who was dancing. The structure of the sentence links the relative clause to "the daughter" rather than to "the chaplain."	HA	Q1	English
1	54	I had lunch with the assistant of the professor that was attending the conference.	[Q1] In the following sentence, which one was attending the conference? Respond solely with 'A' or 'B'. A: the assistant B: the professor Answer:	B	I chose **B: the professor** because the relative clause "that was attending the conference" directly modifies "the professor." In the sentence structure, the professor is the noun closest to the relative clause, indicating that it is the professor who was attending the conference, not the assistant.	LA	Q1	English
1	1	I had dinner with the relative of the teacher that was recently divorced.	[Q1] In the following sentence, which one was recently divorced? Respond solely with 'A' or 'B'. A: the relative B: the teacher Answer:	B	I chose **B: the teacher** because the clause "that was recently divorced" more naturally and directly modifies "the teacher." In the sentence structure, it's clearer and more logical to interpret that the teacher is the one who was recently divorced, rather than the relative. This interpretation aligns with common usage and the intended meaning of the sentence.	LA	Q1	English
1	2	I interviewed the coach of the athlete that got covid.	[Q1] In the following sentence, which one got covid? Respond solely with 'A' or 'B'. A: the coach B: the athlete Answer:	B	I chose **B: the athlete** because the relative clause "that got covid" directly modifies "the athlete." This means it was the athlete who contracted COVID, not the coach.	LA	Q1	English
1	3	I observed the secretary of the clerk that was working.	[Q1] In the following sentence, which one was working? Respond solely with 'A' or 'B'. A: the secretary B: the clerk Answer:	B	I chose **B: the clerk** because the relative clause "that was working" directly modifies the noun closest to it, which is "the clerk." In the sentence "I observed the secretary of the clerk that was working," the phrase "that was working" refers to "the clerk," indicating that it was the clerk who was engaged in work, not the secretary.	LA	Q1	English
1	4	I was looking at the pet of the girl that was in the living room.	[Q1] In the following sentence, which one was in the living room? Respond solely with 'A' or 'B'. A: the pet B: the girl Answer:	B	I chose **B: the girl** because the relative clause "that was in the living room" modifies "the girl." This means it was the girl who was in the living room, not the pet. Here's the breakdown of the sentence structure: - **Main Clause:** "I was looking at the pet of the girl" - **Relative Clause:** "that was in the living room" The relative clause "that was in the living room" provides more infor…	LA	Q1	English
1	5	I shot the servant of the actress that was on the balcony.	[Q1] In the following sentence, which one was on the balcony? Respond solely with 'A' or 'B'. A: the servant B: the actress Answer:	B	I chose **B: the actress** because the relative clause "that was on the balcony" directly modifies the noun "the actress." In the sentence "I shot the servant of the actress that was on the balcony," the phrase "that was on the balcony" describes which actress is being referred to, indicating that it was the actress, not the servant, who was on the balcony.	LA	Q1	English
1	6	I met the sister of the vocalist that was in Germany.	[Q1] In the following sentence, which one was in Germany? Respond solely with 'A' or 'B'. A: the sister B: the vocalist Answer:	B	I chose **B: the vocalist** because the relative clause "that was in Germany" directly modifies "the vocalist." This means it was the vocalist who was in Germany, not the sister.	LA	Q1	English
1	7	I was keeping an eye on the cat of the guest that was by the hotel.	[Q1] In the following sentence, which one was by the hotel? Respond solely with 'A' or 'B'. A: the cat B: the guest Answer:	B	I chose **B: the guest** because the phrase "that was by the hotel" directly modifies "the guest." This means it was the guest who was by the hotel, not the cat.	LA	Q1	English
1	9	I heard a rumor about the sister of the actor that was visiting the resort.	[Q1] In the following sentence, which one was visiting the resort? Respond solely with 'A' or 'B'. A: the sister B: the actor Answer:	B	I chose **B: the actor** because the relative clause "that was visiting the resort" directly modifies "the actor." In the sentence structure, modifiers like "that was visiting the resort" typically refer to the closest preceding noun, which in this case is "the actor." Therefore, it's the actor who was visiting the resort, not the sister.	LA	Q1	English
1	10	I carefully observed the nurse of the surgeon that was in charge of the operation.	[Q1] In the following sentence, which one was in charge of the operation? Respond solely with 'A' or 'B'. A: the nurse B: the surgeon Answer:	B	I chose **B: the surgeon** because the phrase "that was in charge of the operation" directly modifies "the surgeon." This means it was the surgeon who was responsible for overseeing the operation, not the nurse.	LA	Q1	English
1	11	I spoke to the secretary of the lawyer that was on vacation.	[Q1] In the following sentence, which one was on vacation? Respond solely with 'A' or 'B'. A: the secretary B: the lawyer Answer:	B	I chose **B: the lawyer** because the relative clause "that was on vacation" directly modifies "the lawyer." This means it was the lawyer who was on vacation, not the secretary.	LA	Q1	English
1	12	I met the assistant of the detective that was fired last year.	[Q1] In the following sentence, which one was fired last year? Respond solely with 'A' or 'B'. A: the assistant B: the detective Answer:	B	I chose **B: the detective** because the relative clause "that was fired last year" directly modifies "the detective." In the sentence structure "the assistant of the detective that was fired last year," the clause is closest to and therefore logically refers to "the detective." This means it was the detective who was fired last year, not the assistant.	LA	Q1	English
1	14	I read the review of the poem that was unfinished.	[Q1] In the following sentence, which one was unfinished? Respond solely with 'A' or 'B'. A: the review B: the poem Answer:	B	I chose **B: the poem** because the clause "that was unfinished" directly modifies "the poem." In the sentence, "I read the review of the poem that was unfinished," the relative clause is specifying that it was the poem itself which was unfinished, not the review.	LA	Q1	English
1	16	I liked listening to the recording of the song that was banned a long time ago.	[Q1] In the following sentence, which one was banned a long time ago? Respond solely with 'A' or 'B'. A: the recording B: the song Answer:	B	I chose **B: the song** because in the sentence, the clause "that was banned a long time ago" directly modifies "the song." This means it was the song itself that was banned, not the recording of the song.	LA	Q1	English
1	17	I couldn't find the cover of the pot that was clean.	[Q1] In the following sentence, which one was clean? Respond solely with 'A' or 'B'. A: the cover B: the pot Answer:	B	I chose **B: the pot** because, in the sentence "I couldn't find the cover of the pot that was clean," the phrase "that was clean" logically modifies "the pot." This is due to the structure of the sentence, where the relative clause follows "the pot," indicating that it is the pot being described as clean, not the cover.	LA	Q1	English
1	18	I was unable to interview the daughter of the hostage that was waiting.	[Q1] In the following sentence, which one was waiting? Respond solely with 'A' or 'B'. A: the daughter B: the hostage Answer:	B	I chose **B: the hostage** because the relative clause "that was waiting" directly modifies "the hostage." In English grammar, relative clauses typically refer to the nearest preceding noun unless context clearly indicates otherwise. In the sentence: *I was unable to interview the daughter of the hostage that was waiting.* The structure implies that it is the **hostage** who was waiting, not the …	LA	Q1	English
1	19	I saw the daughter of the friend that was in class.	[Q1] In the following sentence, which one was in class? Respond solely with 'A' or 'B'. A: the daughter B: the friend Answer:	B	I chose **B: the friend** because the relative clause "that was in class" directly modifies "the friend." In the sentence "I saw the daughter of the friend that was in class," the word "that" refers to "the friend," indicating that it was the friend who was in class, not the daughter.	LA	Q1	English
1	20	I called the intern of the team leader that was late.	[Q1] In the following sentence, which one was late? Respond solely with 'A' or 'B'. A: the intern B: the team leader Answer:	B	I chose **B: the team leader** because the phrase "that was late" directly modifies "the team leader" in the sentence. The structure of the sentence indicates that it is the team leader who was late, not the intern.	LA	Q1	English
1	21	I didn't want to see the guide of the tourist that was angry.	[Q1] In the following sentence, which one was angry? Respond solely with 'A' or 'B'. A: the guide B: the tourist Answer:	B	I chose **B: the tourist** because the relative clause "that was angry" directly modifies "the tourist." In the sentence structure, "the guide of the tourist that was angry," the word "that" refers to "the tourist," indicating that it was the tourist who was angry, not the guide.	LA	Q1	English
1	22	I greeted the client of the lawyer that was on the phone.	[Q1] In the following sentence, which one was on the phone? Respond solely with 'A' or 'B'. A: the client B: the lawyer Answer:	B	I chose **B: the lawyer** because the clause "that was on the phone" directly modifies "the lawyer." This means it was the lawyer who was on the phone, not the client. The structure of the sentence indicates that the client belongs to the lawyer, and the additional information specifies the lawyer's activity.	LA	Q1	English
1	23	I noticed the guard of the congressman that was hiding.	[Q1] In the following sentence, which one was hiding? Respond solely with 'A' or 'B'. A: the guard B: the congressman Answer:	B	I chose **B: the congressman** because the relative clause "that was hiding" is most naturally interpreted as modifying "the congressman." In the sentence structure, "the guard of the congressman" specifies which guard is being referred to, and the clause "that was hiding" directly follows "the congressman," indicating that it is the congressman who was hiding, not the guard.	LA	Q1	English
1	24	I met the son of the delegate that was smoking.	[Q1] In the following sentence, which one was smoking? Respond solely with 'A' or 'B'. A: the son B: the delegate Answer:	B	I chose **B: the delegate** because the relative clause "that was smoking" directly modifies "the delegate." In the sentence "I met the son of the delegate that was smoking," the phrase "that was smoking" describes which delegate is being referred to, indicating that it was the delegate who was smoking, not the son.	LA	Q1	English
1	25	I bought the charger of the ipad that was on sale.	[Q1] In the following sentence, which one was on sale? Respond solely with 'A' or 'B'. A: the charger B: the ipad Answer:	B	I chose option **B** because the phrase "that was on sale" directly modifies "the iPad," indicating that it was the iPad which was on sale, not the charger.	LA	Q1	English
1	26	I finally found the panel of the box that was completely crumpled.	[Q1] In the following sentence, which one was completely crumpled? Respond solely with 'A' or 'B'. A: the panel B: the box Answer:	B	I chose **B: the box** because the relative clause "that was completely crumpled" modifies the noun "the box." In the sentence "I finally found the panel of the box that was completely crumpled," the phrase "that was completely crumpled" describes the state of the box, not the panel. Therefore, it's the box that was completely crumpled.	LA	Q1	English
1	27	I inspected the keyboard of the computer that was abandoned last week.	[Q1] In the following sentence, which one was abandoned last week? Respond solely with 'A' or 'B'. A: the keyboard B: the computer Answer:	B	I chose **B: the computer** because the relative clause "that was abandoned last week" directly modifies "the computer." This means it was the computer that was abandoned, not the keyboard.	LA	Q1	English
1	28	I photographed the cow of the peasant that was by the puddle.	[Q1] In the following sentence, which one was by the puddle? Respond solely with 'A' or 'B'. A: the cow B: the peasant Answer:	B	I chose **B: the peasant** because the relative clause "that was by the puddle" directly modifies "the peasant." In English sentence structure, a relative clause typically refers to the closest preceding noun. Therefore, the sentence implies that it was **the peasant** who was by the puddle, not the cow.	LA	Q1	English
1	29	I arrested the daughter of the chef that was in the restaurant.	[Q1] In the following sentence, which one was in the restaurant? Respond solely with 'A' or 'B'. A: the daughter B: the chef Answer:	B	I chose **B: the chef** because in the sentence structure, the clause "that was in the restaurant" directly follows "the chef." In English grammar, relative clauses like "that was in the restaurant" typically modify the nearest preceding noun. Therefore, it's the **chef** who was in the restaurant, not the daughter.	LA	Q1	English
1	30	I asked for directions from the nurse of the patient that was by the window.	[Q1] In the following sentence, which one was by the window? Respond solely with 'A' or 'B'. A: the nurse B: the patient Answer:	B	I chose **B: the patient** because the relative clause "that was by the window" directly modifies "the patient," indicating that it was the patient who was by the window, not the nurse.	LA	Q1	English
1	31	I greeted the dog of the farmer that was in the rice field.	[Q1] In the following sentence, which one was in the rice field? Respond solely with 'A' or 'B'. A: the dog B: the farmer Answer:	B	I chose **B: the farmer** because the phrase "that was in the rice field" is modifying "the farmer." In the sentence "I greeted the dog of the farmer that was in the rice field," the relative clause "that was in the rice field" specifies which farmer you're referring to. This means it's the **farmer** who was in the rice field, not the dog. **Breakdown:** - **Main Clause:** I greeted the dog of t…	LA	Q1	English
1	32	Yesterday I met with the wife of the architect that was in New York.	[Q1] In the following sentence, which one was in New York? Respond solely with 'A' or 'B'. A: the wife B: the architect Answer:	B	I chose **B: the architect** because the relative clause "that was in New York" directly modifies "the architect." In the sentence, it's the architect who was in New York, not the wife.	LA	Q1	English
1	33	I went to see the granddaughter of the driver that was in the accident.	[Q1] In the following sentence, which one was in the accident? Respond solely with 'A' or 'B'. A: the granddaughter B: the driver Answer:	B	I chose **B: the driver** because the relative clause "that was in the accident" directly modifies "the driver." This means it was the driver who was involved in the accident, not the granddaughter. The structure of the sentence indicates that the accident pertains to the driver, making option B the correct choice.	LA	Q1	English
1	34	I petted the cat of the baby that was on the bed.	[Q1] In the following sentence, which one was on the bed? Respond solely with 'A' or 'B'. A: the cat B: the baby Answer:	B	I chose **B: the baby** because in the sentence "I petted the cat of the baby that was on the bed," the relative clause "that was on the bed" directly modifies "the baby." This means it is the baby who was on the bed, not the cat. The structure indicates possession ("the cat of the baby") and provides additional information about the baby being on the bed.	LA	Q1	English
1	35	I interviewed the sister of the captain that was near the accident.	[Q1] In the following sentence, which one was near the accident? Respond solely with 'A' or 'B'. A: the sister B: the captain Answer:	B	I chose **B: the captain** because the relative clause "that was near the accident" directly modifies "the captain." This means it's the captain who was near the accident, not the sister.	LA	Q1	English
1	36	I gazed at the dog of the visitor that was under a tree.	[Q1] In the following sentence, which one was under a tree? Respond solely with 'A' or 'B'. A: the dog B: the visitor Answer:	B	I chose **B: the visitor** because in the sentence "I gazed at the dog of the visitor that was under a tree," the relative clause "that was under a tree" directly modifies "the visitor." This structure implies that it was the visitor who was under the tree, not the dog.	LA	Q1	English
1	37	I ran over the brother of the merchant that was in the neighborhood.	[Q1] In the following sentence, which one was in the neighborhood? Respond solely with 'A' or 'B'. A: the brother B: the merchant Answer:	B	I chose **B: the merchant** because the relative clause "that was in the neighborhood" directly modifies "the merchant." In the sentence structure, the clause is closest to "the merchant," indicating that it was the merchant who was in the neighborhood, not the brother.	LA	Q1	English
1	38	I gave candy to the cat of the kid that was by the fountain.	[Q1] In the following sentence, which one was by the fountain? Respond solely with 'A' or 'B'. A: the cat B: the kid Answer:	B	I chose **B: the kid** because of how the sentence is structured. The relative clause "that was by the fountain" directly modifies "the kid," indicating that it was the kid who was by the fountain, not the cat. Here's a breakdown: - **Main Clause:** I gave candy to the cat of the kid. - **Relative Clause:** that was by the fountain. The placement of "that was by the fountain" right after "the kid…	LA	Q1	English
1	39	I waited for the wife of the priest that was in the school.	[Q1] In the following sentence, which one was in the school? Respond solely with 'A' or 'B'. A: the wife B: the priest Answer:	B	I chose option **B: the priest** because in the sentence "I waited for the wife of the priest that was in the school," the relative clause "that was in the school" specifically modifies "the priest." This means it is the priest who was in the school, not the wife.	LA	Q1	English
1	40	I photographed the sister of the boss that was on the terrace.	[Q1] In the following sentence, which one was on the terrace? Respond solely with 'A' or 'B'. A: the sister B: the boss Answer:	B	I interpreted the relative clause "that was on the terrace" as modifying "the boss." In English, relative clauses typically refer to the nearest preceding noun. Therefore, it was the boss who was on the terrace.	LA	Q1	English
1	41	I argued with the child of the parent that was in front of the school.	[Q1] In the following sentence, which one was in front of the school? Respond solely with 'A' or 'B'. A: the child B: the parent Answer:	B	I chose **B: the parent** because the relative clause "that was in front of the school" modifies "the parent." In the sentence structure, "the child of the parent that was in front of the school," the word "that" refers directly to "the parent," indicating that it is the parent who was in front of the school, not the child.	LA	Q1	English
1	42	I made fun of the nephew of the man that was in the park.	[Q1] In the following sentence, which one was in the park? Respond solely with 'A' or 'B'. A: the nephew B: the man Answer:	B	I chose **B: the man** because the relative clause "that was in the park" directly modifies "the man." This means it is the man who was in the park, not the nephew. The sentence structure clarifies that the nephew is related to the man who was in the park.	LA	Q1	English
1	43	I talked with the son of the doctor that came to my house.	[Q1] In the following sentence, which one came to my house? Respond solely with 'A' or 'B'. A: the son B: the doctor Answer:	B	I chose **B: the doctor** because the relative clause "that came to my house" modifies "the doctor." This means it was the doctor who came to your house, and you talked with the doctor's son.	LA	Q1	English
1	44	I said hello to the sister of the singer that was on a yacht.	[Q1] In the following sentence, which one was on a yacht? Respond solely with 'A' or 'B'. A: the sister B: the singer Answer:	B	I chose **B: the singer** because in the sentence "I said hello to the sister of the singer that was on a yacht," the relative clause "that was on a yacht" is most naturally interpreted as referring to "the singer." This means it was the singer who was on the yacht, not the sister.	LA	Q1	English
1	45	I chatted with the aunt of the novelist that was baking cookies.	[Q1] In the following sentence, which one was baking cookies? Respond solely with 'A' or 'B'. A: the aunt B: the novelist Answer:	B	I chose **B: the novelist** because the relative clause "that was baking cookies" directly modifies "the novelist." In the sentence structure "the aunt of the novelist that was baking cookies," the word "that" refers to "the novelist," indicating that it is the novelist who was baking cookies, not the aunt.	LA	Q1	English
1	46	I laughted at the uncle of the sailor that couldn't operate the machine.	[Q1] In the following sentence, which one couldn't operate the machine? Respond solely with 'A' or 'B'. A: the uncle B: the sailor Answer:	B	I chose **B: the sailor** because the relative clause "that couldn't operate the machine" directly modifies "the sailor." In the sentence "I laughed at the uncle of the sailor that couldn't operate the machine," the phrase describing who couldn't operate the machine is closest to "the sailor," indicating that it is the sailor who lacked the ability to operate the machine.	LA	Q1	English
1	47	I scrutinized the acquitance of the prisonor that knew about the incident.	[Q1] In the following sentence, which one knew about the incident? Respond solely with 'A' or 'B'. A: the acquitance B: the prisonor Answer:	B	I chose **B: the prisonor** because, in the sentence, the relative clause "that knew about the incident" directly modifies "the prisonor." This means that it is the prisoner who possesses the knowledge about the incident. The structure of the sentence links the clause to the nearest noun, which is "the prisonor," indicating that the prisoner is the one aware of the incident. **Note:** It appears …	LA	Q1	English
1	48	I recognized the hostage of the robbery that was on the morning news.	[Q1] In the following sentence, which one was on the morning news? Respond solely with 'A' or 'B'. A: the hostage B: the robbery Answer:	B	I chose **B: the robbery** because the phrase "that was on the morning news" directly modifies "the robbery." This means it was the robbery that was featured in the morning news, not the hostage. The structure of the sentence indicates that the news segment was about the robbery itself.	LA	Q1	English
1	49	I saw on the news the accomplice of the thief that stole a wallet.	[Q1] In the following sentence, which one stole a wallet? Respond solely with 'A' or 'B'. A: the accomplice B: the thief Answer:	B	I chose **B: the thief** because the sentence explicitly states "the thief that stole a wallet." The word "thief" directly refers to the person who committed the act of stealing, while "accomplice" refers to someone who assists the thief. Therefore, **the thief** is the one who stole the wallet.	LA	Q1	English
1	50	I fell in love with the research assistant of the psychologist that studied in the US.	[Q1] In the following sentence, which one studied in the US? Respond solely with 'A' or 'B'. A: the research assistant B: the psychologist Answer:	B	I chose **B: the psychologist** because the relative clause "that studied in the US" directly modifies "the psychologist." In the sentence structure, the clause is immediately following "the psychologist," indicating that it is the psychologist who studied in the US, not the research assistant.	LA	Q1	English
1	53	I ran into the son-in-law of the director that went bankrupt last year.	[Q1] In the following sentence, which one went bankrupt last year? Respond solely with 'A' or 'B'. A: the son-in-law B: the director Answer:	B	I chose **B: the director** because the relative clause "that went bankrupt last year" directly modifies "the director." In the sentence structure, "the son-in-law of the director that went bankrupt last year," the phrase "that went bankrupt last year" is associated with "the director," indicating that it was the director who experienced bankruptcy.	LA	Q1	English
1	55	I bought a meal for the junior of the accountant that was at a restaurant.	[Q1] In the following sentence, which one was at a restaurant? Respond solely with 'A' or 'B'. A: the junior B: the accountant Answer:	B	I chose **B: the accountant** because the relative clause "that was at a restaurant" directly modifies "the accountant." In the sentence structure, "the junior of the accountant" identifies the junior in relation to the accountant. The phrase "that was at a restaurant" is linked to "the accountant," indicating that it is the accountant who was at the restaurant, not the junior.	LA	Q1	English
1	56	I read the revision of the manuscript that was on the test.	[Q1] In the following sentence, which one was on the test? Respond solely with 'A' or 'B'. A: the revision B: the manuscript Answer:	B	I chose **B: the manuscript** because the relative clause "that was on the test" directly modifies "the manuscript." This means it was the manuscript that was on the test, not the revision of the manuscript.	LA	Q1	English
1	57	I groaned at the bodyguard of the diva that smoke cigarettes constantly.	[Q1] In the following sentence, which one smoke cigarettes constantly? Respond solely with 'A' or 'B'. A: the bodyguard B: the diva Answer:	B	I chose **B: the diva** because the relative clause "that smoke cigarettes constantly" is modifying "the diva." In the sentence structure, "the bodyguard of the diva that smoke cigarettes constantly," the clause directly describes the "diva." Therefore, it is the diva who is indicated as smoking cigarettes constantly.	LA	Q1	English
1	58	I delivered the letter to the security guard of the celebrity that was eating.	[Q1] In the following sentence, which one was eating? Respond solely with 'A' or 'B'. A: the security guard B: the celebrity Answer:	B	I chose **B: the celebrity** because the phrase "that was eating" directly modifies "the celebrity." This means it was the celebrity who was eating, not the security guard.	LA	Q1	English
1	59	I handed the water to the sergeant of the soldier that was swimming.	[Q1] In the following sentence, which one was swimming? Respond solely with 'A' or 'B'. A: the sergeant B: the soldier Answer:	B	I chose **B: the soldier** because the relative clause "that was swimming" directly modifies "the soldier." This means that it is the soldier who was swimming, not the sergeant. The structure of the sentence attaches the descriptive clause to "the soldier," making it clear that the soldier is the one performing the action of swimming.	LA	Q1	English
1	60	I asked the part-time worker of the clerk that was organizing the merchandise.	[Q1] In the following sentence, which one was organizing the merchandise? Respond solely with 'A' or 'B'. A: the part-time worker B: the clerk Answer:	B	I chose **B: the clerk** because the clause "that was organizing the merchandise" directly modifies "the clerk." This means it was the clerk who was organizing the merchandise, not the part-time worker.	LA	Q1	English
1	61	I gave an apple to the dog of the owner that was walking in the park.	[Q1] In the following sentence, which one was walking in the park? Respond solely with 'A' or 'B'. A: the dog B: the owner Answer:	B	I chose **B: the owner** because the relative clause "that was walking in the park" directly modifies "the owner." In the sentence structure, the phrase "of the owner that was walking in the park" specifies which owner is being referred to, indicating that it was the owner, not the dog, who was walking in the park.	LA	Q1	English
1	62	I spoke with the assistant of the technician that was on duty.	[Q1] In the following sentence, which one was on duty? Respond solely with 'A' or 'B'. A: the assistant B: the technician Answer:	B	I chose **B: the technician** because the relative clause "that was on duty" directly modifies "the technician." This means it was the technician who was on duty, not the assistant.	LA	Q1	English
1	63	I greeted the child of the parent that was in the park.	[Q1] In the following sentence, which one was in the park? Respond solely with 'A' or 'B'. A: the child B: the parent Answer:	B	I chose option **B: the parent** because the relative clause "that was in the park" logically modifies "the parent." In the sentence structure, the clause immediately follows "the parent," suggesting that it is the parent who was in the park, not the child.	LA	Q1	English
1	64	I spoke with the lawyer of the client that was touring the exhibit.	[Q1] In the following sentence, which one was touring the exhibit? Respond solely with 'A' or 'B'. A: the lawyer B: the client Answer:	B	I chose B because the relative clause "that was touring the exhibit" modifies "the client," indicating that it was the client who was touring the exhibit, not the lawyer.	LA	Q1	English
1	65	I had coffee with the colleague of the researcher that attended the seminar.	[Q1] In the following sentence, which one attended the seminar? Respond solely with 'A' or 'B'. A: the colleague B: the researcher Answer:	B	I chose **B: the researcher** because the relative clause "that attended the seminar" directly modifies "the researcher." This means it was the researcher, not the colleague, who attended the seminar.	LA	Q1	English
1	66	I handed a drink to the senior of the graduate student that was doing research.	[Q1] In the following sentence, which one was doing research? Respond solely with 'A' or 'B'. A: the senior B: the graduate student Answer:	B	I chose **B: the graduate student** because the relative clause "that was doing research" modifies "the graduate student." This means it is the graduate student who was engaged in research, not the senior. The structure of the sentence links the research activity directly to the graduate student.	LA	Q1	English
1	67	I was talking to the passenger of the pilot that was on an airplane.	[Q1] In the following sentence, which one was on an airplane? Respond solely with 'A' or 'B'. A: the passenger B: the pilot Answer:	B	I chose **B: the pilot** because the phrase "that was on an airplane" directly modifies "the pilot." In the sentence "I was talking to the passenger of the pilot that was on an airplane," the relative clause "that was on an airplane" describes which pilot is being referred to. Therefore, it is the pilot who was on the airplane, not the passenger.	LA	Q1	English
1	69	I threw away the case of the laptop that was no longer needed.	[Q1] In the following sentence, which one was no longer needed? Respond solely with 'A' or 'B'. A: the case B: the laptop Answer:	B	I chose **B: the laptop** because the relative clause "that was no longer needed" directly modifies "the laptop." This means that it was the laptop which was no longer needed, leading you to throw away its case.	LA	Q1	English
1	70	I ordered a drink from the student of the barista that was in a cafe.	[Q1] In the following sentence, which one was in a cafe? Respond solely with 'A' or 'B'. A: the student B: the barista Answer:	B	I chose option **B: the barista** because the phrase "that was in a cafe" directly modifies "the barista." In the sentence structure, the relative clause "that was in a cafe" is placed immediately after "the barista," indicating that it is the barista who was in the cafe, not the student.	LA	Q1	English
1	71	I had tea with the relative of the teacher that was recently divorced.	[Q1] In the following sentence, which one was recently divorced? Respond solely with 'A' or 'B'. A: the relative B: the teacher Answer:	B	I chose **B: the teacher** because the relative clause "that was recently divorced" directly modifies "the teacher." In the sentence structure, the clause immediately following "the teacher" describes the teacher's state, indicating that it is the teacher who was recently divorced, not the relative.	LA	Q1	English
1	72	I covered the senior of the reporter that got cold.	[Q1] In the following sentence, which one got cold? Respond solely with 'A' or 'B'. A: the senior B: the reporter Answer:	B	I chose option **B: the reporter** because the clause "that got cold" directly modifies "the reporter." In the sentence, "I covered the senior of the reporter that got cold," the relative pronoun "that" refers to "the reporter," indicating that it was the reporter who got cold, not the senior.	LA	Q1	English
1	73	I looked up at the boss of the clerk that was working.	[Q1] In the following sentence, which one was working? Respond solely with 'A' or 'B'. A: the boss B: the clerk Answer:	B	I chose **B: the clerk** because the relative clause "that was working" modifies "the clerk." This means it was the clerk who was working, not the boss.	LA	Q1	English
1	74	I was looking at the pet of the girl that was in the hallway.	[Q1] In the following sentence, which one was in the hallway? Respond solely with 'A' or 'B'. A: the pet B: the girl Answer:	B	I chose **B: the girl** because in the sentence "I was looking at the pet of the girl that was in the hallway," the relative clause "that was in the hallway" specifically modifies "the girl." This means it is the girl who was in the hallway, not the pet.	LA	Q1	English
1	75	I shot the servant of the actress that was in the lobby.	[Q1] In the following sentence, which one was in the lobby? Respond solely with 'A' or 'B'. A: the servant B: the actress Answer:	B	I chose **B: the actress** because the relative clause "that was in the lobby" directly modifies "the actress." In the sentence "I shot the servant of the actress that was in the lobby," the phrase "that was in the lobby" describes which actress is being referred to, indicating that it is the actress who was in the lobby, not the servant.	LA	Q1	English
1	76	I met the wife of the writer that was in Italia.	[Q1] In the following sentence, which one was in Italia? Respond solely with 'A' or 'B'. A: the wife B: the writer Answer:	B	I chose **B: the writer** because in the sentence "I met the wife of the writer that was in Italia," the relative clause "that was in Italia" modifies "the writer." This means it was the writer who was in Italia, not the wife.	LA	Q1	English
1	77	I glanced at the coworker of the police officer that was in the police department.	[Q1] In the following sentence, which one was in the police department? Respond solely with 'A' or 'B'. A: the coworker B: the police officer Answer:	B	I chose **B: the police officer** because the phrase "that was in the police department" directly modifies "the police officer." This means it is the police officer who was in the police department, not the coworker.	LA	Q1	English
1	78	I spoke with the customer of the florist that was in the store.	[Q1] In the following sentence, which one was in the store? Respond solely with 'A' or 'B'. A: the customer B: the florist Answer:	B	I chose **B: the florist** because the relative clause "that was in the store" logically modifies "the florist." In the sentence, it makes more sense for the florist to be the one located in the store rather than the customer. Typically, relative clauses like "that was in the store" are intended to clarify or provide additional information about the noun they follow, and in this case, it is more …	LA	Q1	English
1	79	I heard a rumor about the brother of the singer that was on the phone.	[Q1] In the following sentence, which one was on the phone? Respond solely with 'A' or 'B'. A: the brother B: the singer Answer:	B	I chose **B: the singer** because the phrase "that was on the phone" directly modifies "the singer." This suggests that it was the singer who was on the phone, not the brother.	LA	Q1	English
1	80	I waited for the student of the supervisor that was doing an experiment in the lab.	[Q1] In the following sentence, which one was doing an experiment in the lab? Respond solely with 'A' or 'B'. A: the student B: the supervisor Answer:	B	I chose **B: the supervisor** because the relative clause "that was doing an experiment in the lab" directly modifies "the supervisor." In the sentence structure, the phrase "the student of the supervisor" establishes a relationship between the student and the supervisor, and the clause that follows ("that was doing an experiment in the lab") specifies additional information about the supervisor,…	LA	Q1	English
1	82	I shook hands with the assistant of the chairman that was in the lobby.	[Q1] In the following sentence, which one was in the lobby? Respond solely with 'A' or 'B'. A: the assistant B: the chairman Answer:	B	I chose **B: the chairman** because the clause "that was in the lobby" directly modifies the noun closest to it, which is "the chairman." In the sentence structure: "I shook hands with the assistant of the chairman that was in the lobby." the phrase "that was in the lobby" is describing **the chairman**, indicating that it was the chairman who was in the lobby, not the assistant.	LA	Q1	English
1	83	I met the client of the lawyer that was having coffee.	[Q1] In the following sentence, which one was having coffee? Respond solely with 'A' or 'B'. A: the client B: the lawyer Answer:	B	I chose **B: the lawyer** because the relative clause "that was having coffee" directly follows "the lawyer," indicating that it is the lawyer who was having coffee. In English sentence structure, relative clauses typically modify the noun immediately preceding them unless there's punctuation or additional context to suggest otherwise. Therefore, "the lawyer that was having coffee" implies that t…	LA	Q1	English
1	84	I tasted the sauce of the pasta that was left over from last night.	[Q1] In the following sentence, which one was left over from last night? Respond solely with 'A' or 'B'. A: the sauce B: the pasta Answer:	B	I chose **B: the pasta** because the phrase "that was left over from last night" directly modifies "the pasta." This means it was the pasta that was left over, not the sauce.	LA	Q1	English
1	85	I repaired the handle of the pot that was broken over time.	[Q1] In the following sentence, which one was broken over time? Respond solely with 'A' or 'B'. A: the handle B: the pot Answer:	B	I chose **B: the pot** because the relative clause "that was broken over time" directly modifies "the pot." In the sentence structure, "the handle of the pot that was broken over time," the word "that" refers to the nearest preceding noun, which is "the pot." Therefore, it's the pot that was broken over time, not the handle.	LA	Q1	English
1	86	I had to buy the saddle of the bike that was fixed yesterday.	[Q1] In the following sentence, which one was fixed yesterday? Respond solely with 'A' or 'B'. A: the saddle B: the bike Answer:	B	I chose **B: the bike** because in the sentence "I had to buy the saddle of the bike that was fixed yesterday," the relative clause "that was fixed yesterday" directly modifies "the bike." This means that it was the bike that was fixed yesterday, not the saddle. **Explanation:** - **Structure of the Sentence:** The phrase "that was fixed yesterday" follows directly after "the bike," indicating th…	LA	Q1	English
1	87	I couldn't find the tray of the oven that was used last night.	[Q1] In the following sentence, which one was used last night? Respond solely with 'A' or 'B'. A: the tray B: the oven Answer:	B	I chose **B: the oven** because in the sentence "I couldn't find the tray of the oven that was used last night," the relative clause "that was used last night" directly modifies "the oven." This means it was the oven that was used last night, not the tray.	LA	Q1	English
1	88	I could not photograph the son of the driver that was smoking a cigarette.	[Q1] In the following sentence, which one was smoking a cigarette? Respond solely with 'A' or 'B'. A: the son B: the driver Answer:	B	I chose **B: the driver** because the phrase "that was smoking a cigarette" directly modifies "the driver." In the sentence structure, the relative clause "that was smoking a cigarette" is closest to "the driver," indicating that it is the driver, not the son, who was smoking.	LA	Q1	English
1	89	I found the manager of the actor that was practicing at the pool.	[Q1] In the following sentence, which one was practicing at the pool? Respond solely with 'A' or 'B'. A: the manager B: the actor Answer:	B	I chose **B** because the relative clause "that was practicing at the pool" directly modifies "the actor." This means it was the actor, not the manager, who was practicing at the pool.	LA	Q1	English
1	90	I called the wife of the pilot that was absent today.	[Q1] In the following sentence, which one was absent today? Respond solely with 'A' or 'B'. A: the wife B: the pilot Answer:	B	I chose **B: the pilot** because in the sentence structure, the clause "that was absent today" directly modifies "the pilot." This means it's the pilot who was absent, not the wife. The phrase "the wife of the pilot" serves as the object of the action "I called," and the relative clause "that was absent today" specifically describes the pilot.	LA	Q1	English
1	91	I am sick of the guide of the tourist that was always late.	[Q1] In the following sentence, which one was always late? Respond solely with 'A' or 'B'. A: the guide B: the tourist Answer:	B	I chose **B: the tourist** because the relative clause "that was always late" modifies "the tourist." In the sentence "I am sick of the guide of the tourist that was always late," the phrase "of the tourist that was always late" specifies which tourist you're referring to. This means it's the **tourist** who was always late, not the guide.	LA	Q1	English
1	92	I greeted the assistant of the hairdresser that was closing the curtains.	[Q1] In the following sentence, which one was closing the curtains? Respond solely with 'A' or 'B'. A: the assistant B: the hairdresser Answer:	B	I chose **B: the hairdresser** because the relative clause "that was closing the curtains" modifies "the hairdresser." In the sentence: "I greeted the assistant of the hairdresser that was closing the curtains." The phrase "that was closing the curtains" provides more information about "the hairdresser," indicating that it was the hairdresser who was performing the action of closing the curtains,…	LA	Q1	English
1	93	I complained to the interpreter of the embassador that was at the airport.	[Q1] In the following sentence, which one was at the airport? Respond solely with 'A' or 'B'. A: the interpreter B: the embassador Answer:	B	I chose **B: the ambassador** because the relative clause "that was at the airport" directly follows "the ambassador," indicating that it is the ambassador who was at the airport. In the sentence structure, the clause modifies the noun closest to it, which in this case is "the ambassador" rather than "the interpreter."	LA	Q1	English
1	94	I met the rival of the programmer that knows AI well.	[Q1] In the following sentence, which one knows AI well? Respond solely with 'A' or 'B'. A: the rival B: the programmer Answer:	B	I chose **B: the programmer** because the relative clause "that knows AI well" directly modifies "the programmer." In the sentence "I met the rival of the programmer that knows AI well," the structure suggests that it's the programmer who has a good understanding of AI, not the rival.	LA	Q1	English
1	95	I bought the case of the phone that was on sale.	[Q1] In the following sentence, which one was on sale? Respond solely with 'A' or 'B'. A: the case B: the phone Answer:	B	I chose **B: the phone** because the phrase "that was on sale" directly modifies "the phone." In the sentence, "I bought the case of the phone that was on sale," the relative clause "that was on sale" is linked to "the phone," indicating that it was the phone, not the case, that was on sale.	LA	Q1	English
1	96	I finally found the manual of the computer that was lost yesterday.	[Q1] In the following sentence, which one was lost yesterday? Respond solely with 'A' or 'B'. A: the manual B: the computer Answer:	B	I chose **B: the computer** because, in the sentence "I finally found the manual of the computer that was lost yesterday," the relative clause "that was lost yesterday" most naturally modifies "the computer." This means it was the computer that was lost yesterday, and you found its manual afterward.	LA	Q1	English
1	97	I checked the monitor of the computer that was broken yesterday.	[Q1] In the following sentence, which one was broken yesterday? Respond solely with 'A' or 'B'. A: the monitor B: the computer Answer:	B	I chose **B: the computer** because the relative clause "that was broken yesterday" directly modifies "the computer." In the sentence "I checked the monitor of the computer that was broken yesterday," the structure indicates that it was the **computer** that was broken, not the monitor.	LA	Q1	English
1	98	I photographed the apprentice of the painter that was next to the art gallery.	[Q1] In the following sentence, which one was next to the art gallery? Respond solely with 'A' or 'B'. A: the apprentice B: the painter Answer:	B	I chose **B: the painter** because the phrase "that was next to the art gallery" directly modifies "the painter." This means it was the painter who was next to the art gallery, not the apprentice.	LA	Q1	English
1	99	I interviewed the son of the minister that was at City Hall.	[Q1] In the following sentence, which one was at City Hall? Respond solely with 'A' or 'B'. A: the son B: the minister Answer:	B	I chose **B: the minister** because, in the sentence "I interviewed the son of the minister that was at City Hall," the relative clause "that was at City Hall" most naturally modifies "the minister." This means that it is the minister who was at City Hall, not the son. The structure of the sentence indicates that the minister is the subject associated with the location, making option B the correc…	LA	Q1	English
1	100	I asked for the exit from the boss of the laborer that was on the construction site.	[Q1] In the following sentence, which one was on the construction site? Respond solely with 'A' or 'B'. A: the boss B: the laborer Answer:	B	I chose **B: the laborer** because in the sentence, the clause "that was on the construction site" directly modifies "the laborer." This means it is the laborer who was on the construction site, not the boss. **Breakdown of the sentence:** - **Main Clause:** "I asked for the exit from the boss of the laborer" - **Relative Clause:** "that was on the construction site" The relative clause "that was…	LA	Q1	English
1	101	I greeted the grandson of the madam that was in the countryside.	[Q1] In the following sentence, which one was in the countryside? Respond solely with 'A' or 'B'. A: the grandson B: the madam Answer:	B	I chose **B: the madam** because the relative clause "that was in the countryside" directly modifies "the madam." This means it is the madam who was in the countryside, not the grandson.	LA	Q1	English
1	102	I met the student of the linguist that was in Tokyo the other day.	[Q1] In the following sentence, which one was in Tokyo the other day? Respond solely with 'A' or 'B'. A: the student B: the linguist Answer:	B	I chose **B: the linguist** because the relative clause "that was in Tokyo the other day" directly modifies "the linguist." In the sentence, the phrase "the student of the linguist that was in Tokyo the other day" indicates that it was the linguist who was in Tokyo, not the student.	LA	Q1	English
1	103	I scolded the subordinate of the engineer that was on the construction site.	[Q1] In the following sentence, which one was on the construction site? Respond solely with 'A' or 'B'. A: the subordinate B: the engineer Answer:	B	I chose **B: the engineer** because the relative clause "that was on the construction site" directly modifies "the engineer." This means it was the engineer who was on the construction site, not the subordinate.	LA	Q1	English
1	104	I looked at the cat of the kid that was lying on the couch.	[Q1] In the following sentence, which one was lying on the couch? Respond solely with 'A' or 'B'. A: the cat B: the kid Answer:	B	I chose **B: the kid** because the relative clause "that was lying on the couch" directly modifies "the kid." In the sentence "I looked at the cat of the kid that was lying on the couch," the phrase "that was lying on the couch" provides more information about "the kid," indicating that it is the kid who was lying on the couch, not the cat.	LA	Q1	English
1	105	I talked with the supervisor of the flight attendant that was on board.	[Q1] In the following sentence, which one was on board? Respond solely with 'A' or 'B'. A: the supervisor B: the flight attendant Answer:	B	I chose **B: the flight attendant** because the sentence specifies that it was the flight attendant who was on board. The phrase "that was on board" directly modifies "the flight attendant," indicating that the supervisor was not on board.	LA	Q1	English
1	106	I made eye contact with the guide dog of the passenger that was at the station.	[Q1] In the following sentence, which one was at the station? Respond solely with 'A' or 'B'. A: the guide dog B: the passenger Answer:	B	I chose **B: the passenger** because the relative clause "that was at the station" directly modifies "the passenger." In the sentence: *I made eye contact with the guide dog **of the passenger that was at the station***. The phrase "that was at the station" describes which passenger is being referred to, indicating that **it is the passenger who was at the station**, not the guide dog.	LA	Q1	English
1	107	I bumped into the daughter of the resident that was walking around.	[Q1] In the following sentence, which one was walking around? Respond solely with 'A' or 'B'. A: the daughter B: the resident Answer:	B	You chose **B: the resident** because in the sentence "I bumped into the daughter of the resident that was walking around," the relative clause "that was walking around" modifies "the resident." This means it's the resident who was walking around, not the daughter. **Breakdown:** - **Main clause:** I bumped into the daughter of the resident. - **Relative clause:** that was walking around. The rel…	LA	Q1	English
1	109	I waited for the believer of the pastor that was praying in church.	[Q1] In the following sentence, which one was praying in church? Respond solely with 'A' or 'B'. A: the believer B: the pastor Answer:	B	I chose **B: the pastor** because the relative clause "that was praying in church" directly modifies "the pastor." This means it was the pastor who was performing the action of praying in the church, not the believer.	LA	Q1	English
1	110	I photographed the manager of the celebrity that was in a department store.	[Q1] In the following sentence, which one was in a department store? Respond solely with 'A' or 'B'. A: the manager B: the celebrity Answer:	B	I chose **B: the celebrity** because in the sentence structure, the phrase "that was in a department store" directly modifies "the celebrity." This means it is the celebrity who was in the department store, not the manager. The manager is associated with the celebrity, but the location detail pertains specifically to the celebrity.	LA	Q1	English
1	111	I spoke to the son of the doctor that was behind the tree.	[Q1] In the following sentence, which one was behind the tree? Respond solely with 'A' or 'B'. A: the son B: the doctor Answer:	B	I chose **B: the doctor** because, in the sentence "I spoke to the son of the doctor that was behind the tree," the relative clause "that was behind the tree" is more naturally interpreted as modifying "the doctor." This is due to the proximity of the clause to "the doctor," making it the most immediate noun it could describe. Therefore, it suggests that the doctor, not the son, was behind the tr…	LA	Q1	English
1	112	I pretended not to notice the fan of the idol that was dancing in karaoke.	[Q1] In the following sentence, which one was dancing in karaoke? Respond solely with 'A' or 'B'. A: the fan B: the idol Answer:	B	I chose **B: the idol** because the relative clause "that was dancing in karaoke" directly modifies "the idol." In the sentence structure, "the fan of the idol that was dancing in karaoke," the phrase "that was dancing in karaoke" describes "the idol," indicating that it was the idol who was dancing, not the fan.	LA	Q1	English
1	113	I spoke with the guardian of the patient that came to the hospital.	[Q1] In the following sentence, which one came to the hospital? Respond solely with 'A' or 'B'. A: the guardian B: the patient Answer:	B	I chose **B: the patient** because the sentence specifies that it was *the patient* who came to the hospital. The phrase "the guardian of the patient that came to the hospital" indicates that while the guardian is mentioned, it is the patient who actually arrived at the hospital.	LA	Q1	English
1	114	I handed a drink to the husband of the director that was playing golf.	[Q1] In the following sentence, which one was playing golf? Respond solely with 'A' or 'B'. A: the husband B: the director Answer:	B	I chose **B: the director** because the relative clause "that was playing golf" directly modifies "the director." In the sentence "I handed a drink to the husband of the director that was playing golf," the phrase "that was playing golf" specifies which director is being referred to, indicating that it is the director who was playing golf, not the husband.	LA	Q1	English
1	115	I spoke to the daughter of the landlord that was cooking.	[Q1] In the following sentence, which one was cooking? Respond solely with 'A' or 'B'. A: the daughter B: the landlord Answer:	B	I chose **B: the landlord** because the relative clause "that was cooking" is closest to "the landlord," indicating that the landlord was the one cooking.	LA	Q1	English
1	116	I envied the caregiver of the patient that was reading a book.	[Q1] In the following sentence, which one was reading a book? Respond solely with 'A' or 'B'. A: the caregiver B: the patient Answer:	B	I chose **B: the patient** because the relative clause "that was reading a book" directly modifies "the patient." In the sentence structure, "the caregiver of the patient that was reading a book," the phrase "that was reading a book" is linked to "the patient," indicating that it was the patient who was engaged in reading a book.	LA	Q1	English
1	117	I met with the clerk of the prosecutor that knew about the murder.	[Q1] In the following sentence, which one knew about the murder? Respond solely with 'A' or 'B'. A: the clerk B: the prosecutor Answer:	B	I chose **B: the prosecutor** because the relative clause "that knew about the murder" directly modifies "the prosecutor." In the sentence "I met with the clerk of the prosecutor that knew about the murder," the phrase "of the prosecutor that knew about the murder" specifies which prosecutor is being referred to—the one who knew about the murder. Therefore, it is the prosecutor, not the clerk, wh…	LA	Q1	English
1	118	I recognized the secretary of the politician that was from the newspaper.	[Q1] In the following sentence, which one was from the newspaper? Respond solely with 'A' or 'B'. A: the secretary B: the politician Answer:	B	I chose **B: the politician** because the relative clause "that was from the newspaper" logically modifies "the politician." In the sentence structure, the clause is closest to "the politician," suggesting that it is the politician associated with the newspaper, not the secretary.	LA	Q1	English
1	119	I interviewed the family of the killer that fled in desperation.	[Q1] In the following sentence, which one fled in desperation? Respond solely with 'A' or 'B'. A: the family B: the killer Answer:	B	I chose **B: the killer** because the clause "that fled in desperation" directly modifies "the killer." In the sentence structure, "the family of the killer that fled in desperation," the relative clause is associated with "the killer," indicating that it was the killer who fled in desperation, not the family.	LA	Q1	English
1	120	I sent an email to the research assistant of the linguist that was in France.	[Q1] In the following sentence, which one was in France? Respond solely with 'A' or 'B'. A: the research assistant B: the linguist Answer:	B	I chose **B: the linguist** because the relative clause "that was in France" directly modifies "the linguist." This means it was the linguist who was in France, not the research assistant.	LA	Q1	English
1	121	I helped the nephew of the photographer that was planning a move.	[Q1] In the following sentence, which one was planning a move? Respond solely with 'A' or 'B'. A: the nephew B: the photographer Answer:	B	I chose **B: the photographer** because the relative clause "that was planning a move" directly modifies "the photographer." In the sentence "I helped the nephew of the photographer that was planning a move," the clause immediately follows "the photographer," indicating that it is the photographer who was planning the move, not the nephew.	LA	Q1	English
1	122	I thought of the dog of the idol that was in an accident this fall.	[Q1] In the following sentence, which one was in an accident this fall? Respond solely with 'A' or 'B'. A: the dog B: the idol Answer:	B	I chose **B: the idol** because the relative clause "that was in an accident this fall" directly follows "the idol," indicating that it is the idol who was in the accident. In English sentence structure, relative clauses typically modify the nearest preceding noun unless otherwise clarified. If the intention was to indicate that the dog was in the accident, the sentence should be rephrased for cl…	LA	Q1	English
1	123	I spoke with the wife of the professor that retired this year.	[Q1] In the following sentence, which one retired this year? Respond solely with 'A' or 'B'. A: the wife B: the professor Answer:	B	I chose **B: the professor** because the relative clause "that retired this year" directly modifies "the professor." In the sentence "I spoke with the wife of the professor that retired this year," it's the professor who retired, not the wife.	LA	Q1	English
1	124	I had a drink with the apprentice of the painter that visited the exhibition.	[Q1] In the following sentence, which one visited the exhibition? Respond solely with 'A' or 'B'. A: the apprentice B: the painter Answer:	B	I chose **B: the painter** because the phrase "that visited the exhibition" directly modifies "the painter." In the sentence, "the apprentice" is linked to "the painter," indicating that it's the painter who visited the exhibition, not the apprentice.	LA	Q1	English
1	125	I said hello to the client of the tax accountant that was in the hallway.	[Q1] In the following sentence, which one was in the hallway? Respond solely with 'A' or 'B'. A: the client B: the tax accountant Answer:	B	I chose **B: the tax accountant** because the relative clause "that was in the hallway" directly modifies the noun closest to it, which is "the tax accountant." In the sentence structure: - "the client of the tax accountant that was in the hallway" the phrase "that was in the hallway" describes "the tax accountant," indicating that it is the tax accountant who was in the hallway, not the client.	LA	Q1	English
1	126	I ran into the father of the pianist that was on TV yesterday.	[Q1] In the following sentence, which one was on TV yesterday? Respond solely with 'A' or 'B'. A: the father B: the pianist Answer:	B	I chose **B: the pianist** because in the sentence "I ran into the father of the pianist that was on TV yesterday," the relative clause "that was on TV yesterday" modifies **"the pianist."** This means it was the pianist who was on TV, not the father.	LA	Q1	English
1	127	I was upset to see the son-in-law of the politician that kept drinking wine.	[Q1] In the following sentence, which one kept drinking wine? Respond solely with 'A' or 'B'. A: the son-in-law B: the politician Answer:	B	I chose **B: the politician** because the relative clause "that kept drinking wine" is modifying "the politician." In the sentence structure, "the son-in-law of the politician that kept drinking wine," the word "that" refers directly to "the politician." Therefore, it's the politician who kept drinking wine, not the son-in-law.	LA	Q1	English
1	128	I left a note for the head of the reporter that was waiting to hear back.	[Q1] In the following sentence, which one was waiting to hear back? Respond solely with 'A' or 'B'. A: the head B: the reporter Answer:	B	I chose **B: the reporter** because the relative clause "that was waiting to hear back" logically modifies "the reporter." In the sentence structure, "the head of the reporter" suggests that "the head" is associated with "the reporter." Therefore, the phrase "that was waiting to hear back" refers to "the reporter," indicating that it was the reporter who was waiting for a response.	LA	Q1	English
1	129	I bought chicken for the brother of the player that was working out.	[Q1] In the following sentence, which one was working out? Respond solely with 'A' or 'B'. A: the brother B: the player Answer:	B	I chose **B: the player** because the relative clause "that was working out" directly modifies "the player." This means it was the player who was working out, not the brother.	LA	Q1	English
1	130	I paid a per diem to the part-time student of the barista that was making the coffee.	[Q1] In the following sentence, which one was making the coffee? Respond solely with 'A' or 'B'. A: the part-time student B: the barista Answer:	B	I chose **B: the barista** because the phrase "that was making the coffee" specifically modifies "the barista." This means that it was the barista who was engaged in making the coffee, not the part-time student.	LA	Q1	English
1	132	I talked to the wife of the fisherman that was resting on the boat.	[Q1] In the following sentence, which one was resting on the boat? Respond solely with 'A' or 'B'. A: the wife B: the fisherman Answer:	B	I chose **B: the fisherman** because the relative clause "that was resting on the boat" directly modifies "the fisherman." In the sentence structure, "the wife of the fisherman" is the main noun phrase, and the clause "that was resting on the boat" provides additional information about "the fisherman." This means it was the fisherman who was resting on the boat, not the wife.	LA	Q1	English
1	133	I bumped into the daughter-in-law of the elderly man that was swimming in the pool.	[Q1] In the following sentence, which one was swimming in the pool? Respond solely with 'A' or 'B'. A: the daughter-in-law B: the elderly man Answer:	B	I chose **B: the elderly man** because the relative clause "that was swimming in the pool" directly modifies "the elderly man." This means it was the elderly man who was swimming, not the daughter-in-law.	LA	Q1	English
1	134	I shared my opinion with the grandmother of the pianist that was watching the concert.	[Q1] In the following sentence, which one was watching the concert? Respond solely with 'A' or 'B'. A: the grandmother B: the pianist Answer:	B	I chose **B: the pianist** because the relative clause "that was watching the concert" directly modifies "the pianist." In the sentence structure: - **"the grandmother of the pianist that was watching the concert"** the phrase "that was watching the concert" is intended to describe **"the pianist"** rather than "the grandmother." If the intention was to describe the grandmother, the sentence woul…	LA	Q1	English
1	135	I had a discussion with the advisor of the graduate student that was attending the conference.	[Q1] In the following sentence, which one was attending the conference? Respond solely with 'A' or 'B'. A: the advisor B: the graduate student Answer:	B	I chose **B: the graduate student** because the relative clause "that was attending the conference" directly modifies "the graduate student." In the sentence structure, "the advisor of the graduate student" is the full noun phrase, and the descriptive clause "that was attending the conference" specifies which graduate student is being referred to. Therefore, it's the graduate student who was atte…	LA	Q1	English
1	136	I asked a question to the collaborator of the professor that was writing a paper.	[Q1] In the following sentence, which one was writing a paper? Respond solely with 'A' or 'B'. A: the collaborator B: the professor Answer:	B	I chose **B: the professor** because the relative clause "that was writing a paper" most naturally modifies "the professor" in the sentence. This means that it is the professor who was writing the paper, and the collaborator is associated with the professor. Here's a breakdown: - **"the collaborator of the professor that was writing a paper"** - **"the professor that was writing a paper"**: Speci…	LA	Q1	English
1	137	I talked to the acquaintance of the captain that was on the ship.	[Q1] In the following sentence, which one was on the ship? Respond solely with 'A' or 'B'. A: the acquaintance B: the captain Answer:	B	I chose **B: the captain** because the relative clause "that was on the ship" most naturally modifies "the captain." In the sentence structure, modifiers like "that was on the ship" typically refer to the closest preceding noun unless context suggests otherwise. Here, "the captain" is immediately before the clause, making it clear that the captain was the one on the ship, not the acquaintance.	LA	Q1	English
1	138	I exchanged contacts with the rival of the ballerina that was practicing.	[Q1] In the following sentence, which one was practicing? Respond solely with 'A' or 'B'. A: the rival B: the ballerina Answer:	B	I chose **B: the ballerina** because the phrase "that was practicing" directly modifies "the ballerina." This means that it was the ballerina who was practicing, not her rival.	LA	Q1	English
1	139	I checked the outlet of the television that was broken over time.	[Q1] In the following sentence, which one was broken over time? Respond solely with 'A' or 'B'. A: the outlet B: the television Answer:	B	I chose **B: the television** because the phrase "that was broken over time" directly modifies "the television." In the sentence "I checked the outlet of the television that was broken over time," the relative clause "that was broken over time" provides additional information about the television, indicating that it deteriorated over time. The outlet, on the other hand, is the object being checke…	LA	Q1	English
1	140	I asked for help from the daughter of the manager that was at the restaurant.	[Q1] In the following sentence, which one was at the restaurant? Respond solely with 'A' or 'B'. A: the daughter B: the manager Answer:	B	I chose **B: the manager** because the relative clause "that was at the restaurant" modifies "the manager," not "the daughter." Here's the breakdown: - **Original Sentence:** I asked for help from the daughter of the manager that was at the restaurant. - **Structure Analysis:** - **"the daughter of the manager"** is the main noun phrase. - **"that was at the restaurant"** is a relative clause pro…	LA	Q1	English
1	141	I played golf with the acquaintance of the comedian that has lost weight recently.	[Q1] In the following sentence, which one has lost weight recently? Respond solely with 'A' or 'B'. A: the acquaintance B: the comedian Answer:	B	I chose **B: the comedian** because the relative clause "that has lost weight recently" directly modifies "the comedian." In the sentence, "the acquaintance of the comedian that has lost weight recently," the phrase "that has lost weight recently" describes the comedian, indicating that it is the comedian who has lost weight, not the acquaintance.	LA	Q1	English
1	142	I ran into the wife of the professor that recently got cancer.	[Q1] In the following sentence, which one recently got cancer? Respond solely with 'A' or 'B'. A: the wife B: the professor Answer:	B	I chose **B: the professor** because the relative clause "that recently got cancer" is most logically and grammatically connected to "the professor." In the sentence structure "the wife of the professor that recently got cancer," the clause follows "the professor," making it clear that it's the professor who recently got cancer, not the wife. Additionally, from a contextual standpoint, it's more …	LA	Q1	English
1	143	I looked at the friend of the stewardess that went to work at night.	[Q1] In the following sentence, which one went to work at night? Respond solely with 'A' or 'B'. A: the friend B: the stewardess Answer:	B	I chose **B: the stewardess** because the relative clause "that went to work at night" most naturally modifies "the stewardess" rather than "the friend." In the sentence structure: - **"the stewardess that went to work at night"** clearly links the action of going to work at night to the stewardess. If the intention was to indicate that the friend went to work at night, the sentence would be clea…	LA	Q1	English
1	144	I glanced over at the aunt of the student that was sitting on the stairs.	[Q1] In the following sentence, which one was sitting on the stairs? Respond solely with 'A' or 'B'. A: the aunt B: the student Answer:	B	I chose **B: the student** because the relative clause "that was sitting on the stairs" directly modifies "the student." In the sentence, it's the student who is described as sitting on the stairs, not the aunt. The structure of the sentence clarifies that the aunt is related to the student, but it's the student who is performing the action of sitting on the stairs.	LA	Q1	English
1	145	I shot the brother of the terrorist that was hiding in the bathroom.	[Q1] In the following sentence, which one was hiding in the bathroom? Respond solely with 'A' or 'B'. A: the brother B: the terrorist Answer:	B	Answer: B I chose B because the phrase "that was hiding in the bathroom" directly modifies "the terrorist," indicating that it was the terrorist who was hiding in the bathroom, not the brother.	LA	Q1	English
1	146	I met the husband of the millionaire that was relaxing on a yacht.	[Q1] In the following sentence, which one was relaxing on a yacht? Respond solely with 'A' or 'B'. A: the husband B: the millionaire Answer:	B	I chose **B: the millionaire** because the relative clause "that was relaxing on a yacht" directly modifies "the millionaire" in the sentence structure. Here's the breakdown: - **Main Clause:** "I met the husband of the millionaire" - **Relative Clause:** "that was relaxing on a yacht" In this structure, the relative clause is immediately following "the millionaire," indicating that it describes …	LA	Q1	English
1	147	I glared at the dog of the security guard that was at the entrance to the store.	[Q1] In the following sentence, which one was at the entrance to the store? Respond solely with 'A' or 'B'. A: the dog B: the security guard Answer:	B	I chose **B: the security guard** because the phrase "that was at the entrance to the store" modifies "the security guard." This means it was the security guard who was at the entrance, not the dog. The sentence structure places the descriptive clause directly after "the security guard," indicating that the guard, not the dog, was located at the store's entrance.	LA	Q1	English
1	148	I argued at a hotel with the bodyguard of the celebrity that blocked traffic.	[Q1] In the following sentence, which one blocked traffic? Respond solely with 'A' or 'B'. A: the bodyguard B: the celebrity Answer:	B	I chose **B: the celebrity** because the relative clause "that blocked traffic" logically refers to the celebrity rather than the bodyguard. In the sentence structure, "the bodyguard of the celebrity" establishes a relationship where the celebrity is the primary subject. Therefore, it's more natural to interpret that the celebrity is the one who blocked traffic, especially since celebrities are m…	LA	Q1	English
1	150	I waited on location for the assistant of the director that was filming.	[Q1] In the following sentence, which one was filming? Respond solely with 'A' or 'B'. A: the assistant B: the director Answer:	B	I chose **B: the director** because the relative clause "that was filming" directly modifies "the director." In the sentence, it is the director who was performing the action of filming, not the assistant.	LA	Q1	English
1	151	I recognized the son of the announcer that was playing tennis.	[Q1] In the following sentence, which one was playing tennis? Respond solely with 'A' or 'B'. A: the son B: the announcer Answer:	B	I chose **B: the announcer** because the relative clause "that was playing tennis" directly modifies "the announcer." In the sentence "I recognized the son of the announcer that was playing tennis," the phrase "that was playing tennis" provides more information about the "announcer," indicating that it was the announcer who was engaged in playing tennis, not the son. **Breakdown:** - **Main Claus…	LA	Q1	English
1	152	I had dinner with the friend of the subordinate that was promoted this time.	[Q1] In the following sentence, which one was promoted this time? Respond solely with 'A' or 'B'. A: the friend B: the subordinate Answer:	B	I chose **B: the subordinate** because the phrase "that was promoted this time" directly modifies "the subordinate." This means it is the subordinate who was promoted, not the friend.	LA	Q1	English
1	153	I consulted the mother of the factory manager that was smoking.	[Q1] In the following sentence, which one was smoking? Respond solely with 'A' or 'B'. A: the mother B: the factory manager Answer:	B	I chose **B: the factory manager** because the relative clause "that was smoking" directly modifies "the factory manager." This means it was the factory manager who was smoking, not the mother.	LA	Q1	English
1	154	I talked with the grandson of the judge that retired last year.	[Q1] In the following sentence, which one retired last year? Respond solely with 'A' or 'B'. A: the grandson B: the judge Answer:	B	I chose **B: the judge** because the relative clause "that retired last year" directly modifies "the judge." This means it's the judge who retired last year, not the grandson.	LA	Q1	English
1	155	I cleaned the drain of the kitchen that was dirty and had a terrible odor.	[Q1] In the following sentence, which one was dirty and had a terrible odor? Respond solely with 'A' or 'B'. A: the drain B: the kitchen Answer:	B	I chose **B: the kitchen** because the relative clause "that was dirty and had a terrible odor" directly modifies "the kitchen." This means it's the kitchen that was dirty and had a terrible odor, not the drain. The sentence structure places the descriptive phrase immediately after "the kitchen," making it clear that the kitchen is the one being described.	LA	Q1	English
1	156	I watched the video of the conductor that had been trending these days.	[Q1] In the following sentence, which one had been trending these days? Respond solely with 'A' or 'B'. A: the video B: the conductor Answer:	B	I chose **B: the conductor** because the relative clause "that had been trending these days" logically modifies "the conductor." In the sentence structure, "the conductor" is the noun closest to the relative pronoun "that," making it the most likely antecedent. Additionally, it makes more sense contextually for a person (the conductor) to trend rather than a video of them trending.	LA	Q1	English
1	157	I couldn't find the keyboard of the computer that was repaired.	[Q1] In the following sentence, which one was repaired? Respond solely with 'A' or 'B'. A: the keyboard B: the computer Answer:	B	I chose **B: the computer** because the phrase "that was repaired" directly modifies "the computer." This indicates that it was the computer, not the keyboard, that underwent repair.	LA	Q1	English
1	158	I was unable to alert the sister of the student that was dozing.	[Q1] In the following sentence, which one was dozing? Respond solely with 'A' or 'B'. A: the sister B: the student Answer:	B	I chose **B: the student** because the relative clause "that was dozing" most naturally modifies "the student" in the sentence. Here's the breakdown: - **Sentence Structure:** "I was unable to alert the sister of the student that was dozing." - **Modifier Placement:** The clause "that was dozing" comes directly after "the student," making it clearer that it's describing the student rather than th…	LA	Q1	English
1	159	I was waiting for the colleague of the teacher that was in the gym.	[Q1] In the following sentence, which one was in the gym? Respond solely with 'A' or 'B'. A: the colleague B: the teacher Answer:	B	I chose **B: the teacher** because the relative clause "that was in the gym" directly follows "the teacher," indicating that it is the teacher who was in the gym. The structure of the sentence suggests that you were waiting for the colleague who belongs to the teacher who was in the gym.	LA	Q1	English
1	160	I reached out to the friend of the student that had left school early in the morning.	[Q1] In the following sentence, which one had left school early in the morning? Respond solely with 'A' or 'B'. A: the friend B: the student Answer:	B	I chose **B: the student** because the relative clause "that had left school early in the morning" directly modifies "the student." In the sentence "I reached out to the friend of the student that had left school early in the morning," it's the student who is described as having left school early, not the friend.	LA	Q1	English
1	161	I encouraged the supervisor of the nurse that was trying not to cry.	[Q1] In the following sentence, which one was trying not to cry? Respond solely with 'A' or 'B'. A: the supervisor B: the nurse Answer:	B	I chose **B: the nurse** because the phrase "that was trying not to cry" directly modifies "the nurse." In the sentence structure, the relative clause "that was trying not to cry" is linked to "the nurse," indicating that it is the nurse who was making the effort not to cry, not the supervisor.	LA	Q1	English
1	162	I handed the water to the secretary of the politician that was giving a talk.	[Q1] In the following sentence, which one was giving a talk? Respond solely with 'A' or 'B'. A: the secretary B: the politician Answer:	B	I chose option **B: the politician** because the relative clause "that was giving a talk" directly modifies "the politician." This means that it was the politician who was giving the talk, not the secretary.	LA	Q1	English
1	164	I asked for advice from the daughter of the chef that was eating pasta.	[Q1] In the following sentence, which one was eating pasta? Respond solely with 'A' or 'B'. A: the daughter B: the chef Answer:	B	I chose **B: the chef** because the relative clause "that was eating pasta" directly modifies "the chef." In the sentence, "I asked for advice from the daughter of the chef that was eating pasta," the phrase "that was eating pasta" describes the chef, indicating that it was the chef who was eating pasta, not the daughter.	LA	Q1	English
1	165	I interviewed the son of the politician that was in Seoul this week.	[Q1] In the following sentence, which one was in Seoul this week? Respond solely with 'A' or 'B'. A: the son B: the politician Answer:	B	I chose **B: the politician** because the phrase "that was in Seoul this week" is a relative clause modifying "the politician." This means it was the politician who was in Seoul, not the son.	LA	Q1	English
1	166	I greeted the colleague of the salesman that was visiting next door.	[Q1] In the following sentence, which one was visiting next door? Respond solely with 'A' or 'B'. A: the colleague B: the salesman Answer:	B	I chose **B: the salesman** because the relative clause "that was visiting next door" directly modifies "the salesman." In the sentence "I greeted the colleague of the salesman that was visiting next door," the clause provides additional information about the salesman, indicating that *it was the salesman* who was visiting next door, not the colleague.	LA	Q1	English
1	167	I have come to like the coach of the swimmer that was in the pool.	[Q1] In the following sentence, which one was in the pool? Respond solely with 'A' or 'B'. A: the coach B: the swimmer Answer:	B	I chose **B: the swimmer** because in the sentence "I have come to like the coach of the swimmer that was in the pool," the clause "that was in the pool" specifically modifies "the swimmer." This means it was the swimmer who was in the pool, not the coach. **Breakdown:** - **"the coach of the swimmer"** establishes a relationship between the coach and the swimmer. - **"that was in the pool"** is …	LA	Q1	English
1	168	I chatted with the grandfather of the student that was in front of the supermarket.	[Q1] In the following sentence, which one was in front of the supermarket? Respond solely with 'A' or 'B'. A: the grandfather B: the student Answer:	B	I chose **B: the student** because in the sentence structure, the clause "that was in front of the supermarket" directly modifies "the student." This means it's the student who was in front of the supermarket, not the grandfather. **Breakdown of the sentence:** - **Main action:** "I chatted with the grandfather" - **Additional information:** "of the student that was in front of the supermarket." …	LA	Q1	English
1	169	I argued with the assistant of the cartoonist that was at the teahouse.	[Q1] In the following sentence, which one was at the teahouse? Respond solely with 'A' or 'B'. A: the assistant B: the cartoonist Answer:	B	I chose **B: the cartoonist** because the phrase "that was at the teahouse" modifies "the cartoonist." In the sentence, "the assistant of the cartoonist" is the object of the preposition "with," and the relative clause "that was at the teahouse" directly follows "the cartoonist," indicating that it was the cartoonist who was at the teahouse.	LA	Q1	English
1	170	I waited at the cafe for the husband of the lawyer that was jogging.	[Q1] In the following sentence, which one was jogging? Respond solely with 'A' or 'B'. A: the husband B: the lawyer Answer:	B	I chose **B: the lawyer** because the relative clause "that was jogging" directly modifies "the lawyer." In the sentence structure, the modifier closest to the noun it describes typically refers to that noun. Therefore, "that was jogging" describes **the lawyer**, indicating that it was the lawyer who was jogging, not the husband.	LA	Q1	English
1	171	I met the son-in-law of the politician that was playing ping pong.	[Q1] In the following sentence, which one was playing ping pong? Respond solely with 'A' or 'B'. A: the son-in-law B: the politician Answer:	B	I chose **B: the politician** because the relative clause "that was playing ping pong" directly modifies "the politician." In the sentence structure, the clause is positioned immediately after "the politician," indicating that it describes the politician rather than the son-in-law.	LA	Q1	English
1	172	I greeted the wife of the farmer that was washing the pots.	[Q1] In the following sentence, which one was washing the pots? Respond solely with 'A' or 'B'. A: the wife B: the farmer Answer:	B	I chose **B: the farmer** because in the sentence "I greeted the wife of the farmer that was washing the pots," the relative clause "that was washing the pots" directly modifies "the farmer." This means it is the farmer who was performing the action of washing the pots, not the wife.	LA	Q1	English
1	173	I gave advice to the guide of the tourist that couldn't read Chinese.	[Q1] In the following sentence, which one couldn't read Chinese? Respond solely with 'A' or 'B'. A: the guide B: the tourist Answer:	B	I chose **B: the tourist** because the relative clause "that couldn't read Chinese" directly modifies "the tourist." In the sentence structure, the phrase "of the tourist that couldn't read Chinese" clearly describes the tourist, indicating that it is the tourist who couldn't read Chinese.	LA	Q1	English
1	174	I contacted the friend of the translator that was studying in Australia.	[Q1] In the following sentence, which one was studying in Australia? Respond solely with 'A' or 'B'. A: the friend B: the translator Answer:	B	I chose **B: the translator** because the relative clause "that was studying in Australia" directly modifies "the translator." In the sentence structure "the friend of the translator that was studying in Australia," the clause is associated with "the translator" rather than "the friend." This indicates that it was the translator who was studying in Australia.	LA	Q1	English
1	175	I recommended a restaurant to the wife of the janitor that was planning a trip.	[Q1] In the following sentence, which one was planning a trip? Respond solely with 'A' or 'B'. A: the wife B: the janitor Answer:	B	I chose **B: the janitor** because the relative clause "that was planning a trip" directly modifies "the janitor." In the sentence structure, "the wife of the janitor that was planning a trip" implies that it is the janitor who is planning the trip, not the wife.	LA	Q1	English
1	176	I talked with the master of the violinist that performed at the concert.	[Q1] In the following sentence, which one performed at the concert? Respond solely with 'A' or 'B'. A: the master B: the violinist Answer:	B	I chose **B: the violinist** because the phrase "that performed at the concert" directly modifies "the violinist," indicating that it was the violinist who performed at the concert.	LA	Q1	English
1	177	I couldn't believe that the secretary of the congressman that was playing the mobile game.	[Q1] In the following sentence, which one was playing the mobile game? Respond solely with 'A' or 'B'. A: the secretary B: the congressman Answer:	B	I chose **B: the congressman** because the relative clause "that was playing the mobile game" modifies "the congressman," not "the secretary." This means that it was the congressman who was engaged in playing the mobile game, while the secretary is simply associated with the congressman. **Breakdown of the sentence:** - **Main Clause:** "I couldn't believe" - **Subordinate Clause:** "that the sec…	LA	Q1	English
1	178	I asked a question to the research assistant of the professor that was at the museum.	[Q1] In the following sentence, which one was at the museum? Respond solely with 'A' or 'B'. A: the research assistant B: the professor Answer:	B	I chose **B: the professor** because in the sentence, the relative clause "that was at the museum" directly modifies "the professor." This means it’s the professor who was at the museum, not the research assistant.	LA	Q1	English
1	179	I had dinner with the manager of the actor that arrived at the film set.	[Q1] In the following sentence, which one arrived at the film set? Respond solely with 'A' or 'B'. A: the manager B: the actor Answer:	B	I chose **B: the actor** because the relative clause "that arrived at the film set" directly modifies "the actor." In the sentence "I had dinner with the manager of the actor that arrived at the film set," the structure indicates that it's the actor who arrived at the film set, not the manager.	LA	Q1	English
1	180	I added the order to the part-time assistant of the chef that was grilling the meat.	[Q1] In the following sentence, which one was grilling the meat? Respond solely with 'A' or 'B'. A: the part-time assistant B: the chef Answer:	B	I chose **B: the chef** because the relative clause "that was grilling the meat" directly modifies "the chef." In the sentence, the structure implies that it is the chef, not the part-time assistant, who was performing the action of grilling the meat.	LA	Q1	English
1	181	I got into an argument with the boss of the flight attendant that was on the bus.	[Q1] In the following sentence, which one was on the bus? Respond solely with 'A' or 'B'. A: the boss B: the flight attendant Answer:	B	I chose **B: the flight attendant** because the phrase "that was on the bus" directly modifies "the flight attendant." In the sentence "I got into an argument with the boss of the flight attendant that was on the bus," the relative clause "that was on the bus" is describing the flight attendant, indicating that it was the flight attendant who was on the bus, not the boss.	LA	Q1	English
1	182	I had a conversation with the daughter of the owner that was washing dishes.	[Q1] In the following sentence, which one was washing dishes? Respond solely with 'A' or 'B'. A: the daughter B: the owner Answer:	B	I chose **B: the owner** because in the sentence "I had a conversation with the daughter of the owner that was washing dishes," the relative clause "that was washing dishes" is more likely modifying "the owner" rather than "the daughter." This interpretation follows the principle of **proximity**, where the relative clause tends to refer to the closest relevant noun. Since "owner" is closer to th…	LA	Q1	English
1	183	I threw away the remote control of the fan that suddenly broke yesterday.	[Q1] In the following sentence, which one suddenly broke yesterday? Respond solely with 'A' or 'B'. A: the remote control B: the fan Answer:	B	I chose **B: the fan** because the phrase "that suddenly broke yesterday" directly modifies "the fan," indicating that it was the fan that broke unexpectedly.	LA	Q1	English
1	184	I asked for help from the apprentice of the architect that was at the wine shop.	[Q1] In the following sentence, which one was at the wine shop? Respond solely with 'A' or 'B'. A: the apprentice B: the architect Answer:	B	I chose **B: the architect** because the relative clause "that was at the wine shop" modifies "the architect." In the sentence, "the apprentice" is specified as being associated with "the architect who was at the wine shop." This means it was the architect, not the apprentice, who was at the wine shop.	LA	Q1	English
1	185	I had coffee with the friend of the professor that got married last year.	[Q1] In the following sentence, which one got married last year? Respond solely with 'A' or 'B'. A: the friend B: the professor Answer:	B	I chose **B: the professor** because in the sentence structure, the relative clause "that got married last year" is most naturally associated with the nearest preceding noun, which is "the professor." This means that it's the professor who got married last year, not the friend. **Breakdown of the sentence:** - **Main clause:** I had coffee with the friend of the professor - **Relative clause:** t…	LA	Q1	English
1	186	I bought medicine for the junior of the reporter that had the flu.	[Q1] In the following sentence, which one had the flu? Respond solely with 'A' or 'B'. A: the junior B: the reporter Answer:	B	I chose **B: the reporter** because the clause "that had the flu" directly modifies "the reporter." This means that it was the reporter who had the flu, not the junior.	LA	Q1	English
1	187	I ran into the boss of the assistant that was leaving the office.	[Q1] In the following sentence, which one was leaving the office? Respond solely with 'A' or 'B'. A: the boss B: the assistant Answer:	B	I chose **B: the assistant** because the relative clause "that was leaving the office" directly modifies "the assistant." In English sentence structure, relative clauses typically refer to the nearest preceding noun unless context suggests otherwise. Here, "the assistant" is the closest noun to the clause, indicating that it was the assistant who was leaving the office, not the boss.	LA	Q1	English
1	188	I recognized the cat of the basketball player that was eating bread in the cafe.	[Q1] In the following sentence, which one was eating bread in the cafe? Respond solely with 'A' or 'B'. A: the cat B: the basketball player Answer:	B	I chose **B: the basketball player** because the clause "that was eating bread in the cafe" is positioned closer to "the basketball player," making it more likely that the basketball player is the one performing the action. Additionally, it makes more logical sense for a person to be eating bread in a cafe rather than a cat.	LA	Q1	English
1	189	I threatened the bodyguard of the singer that was standing at an event.	[Q1] In the following sentence, which one was standing at an event? Respond solely with 'A' or 'B'. A: the bodyguard B: the singer Answer:	B	I chose **B: the singer** because the clause "that was standing at an event" logically modifies "the singer." In the sentence, "the bodyguard of the singer" specifies whose bodyguard is being referred to, and the additional information about standing at an event pertains more naturally to the singer rather than the bodyguard.	LA	Q1	English
1	190	I was visiting the cousin of the novelist that was in Canada on vacation.	[Q1] In the following sentence, which one was in Canada on vacation? Respond solely with 'A' or 'B'. A: the cousin B: the novelist Answer:	B	I chose answer **B: the novelist** because the relative clause "that was in Canada on vacation" directly modifies "the novelist." This means it is the novelist who was in Canada on vacation, not the cousin.	LA	Q1	English
1	191	I was surprised to see the pet dog of the government employee that was near the restroom.	[Q1] In the following sentence, which one was near the restroom? Respond solely with 'A' or 'B'. A: the pet dog B: the govenment employee Answer:	B	I chose **B: the government employee** because the relative clause "that was near the restroom" directly follows "the government employee," indicating that it is the government employee who was near the restroom. The placement of the modifier makes it clear that the employee, not the pet dog, is being described as being near the restroom.	LA	Q1	English
1	192	I bumped into the customer of the banker that was on the phone.	[Q1] In the following sentence, which one was on the phone? Respond solely with 'A' or 'B'. A: the customer B: the banker Answer:	B	I chose **B: the banker** because the relative clause "that was on the phone" directly modifies "the banker." This means it was the banker who was on the phone, not the customer.	LA	Q1	English
1	193	I gave a drink to the part-time student of the clerk that was cleaning up.	[Q1] In the following sentence, which one was cleaning up? Respond solely with 'A' or 'B'. A: the part-time student B: the clerk Answer:	B	I chose **B: the clerk** because the relative clause "that was cleaning up" directly modifies "the clerk." In the sentence structure, the phrase "of the clerk that was cleaning up" specifies which clerk is being referred to, indicating that it is the clerk, not the part-time student, who was performing the action of cleaning up.	LA	Q1	English
1	194	I took a picture with the colleague of the firefighter that was undergoing training.	[Q1] In the following sentence, which one was undergoing training? Respond solely with 'A' or 'B'. A: the colleague B: the firefighter Answer:	B	I chose **B: the firefighter** because the relative clause "that was undergoing training" directly modifies "the firefighter" in the sentence. In English grammar, relative clauses typically refer to the nearest preceding noun. Therefore, "that was undergoing training" describes the firefighter, indicating that it was the firefighter undergoing training, not the colleague.	LA	Q1	English
1	195	I handed the coffee to the wife of the editor-in-chief that was sitting by the window.	[Q1] In the following sentence, which one was sitting by the window? Respond solely with 'A' or 'B'. A: the wife B: the editor-in-chief Answer:	B	I chose **B** because the relative clause "that was sitting by the window" directly modifies "the editor-in-chief." This means it is the editor-in-chief who was sitting by the window, not the wife.	LA	Q1	English
1	196	I finally bought the case of the laptop that was on sale this month.	[Q1] In the following sentence, which one was on sale this month? Respond solely with 'A' or 'B'. A: the case B: the laptop Answer:	B	I chose **B: the laptop** because the phrase "that was on sale this month" directly modifies "the laptop." This means it was the laptop, not the case, that was on sale.	LA	Q1	English
1	197	I replaced the wheel of the bicycle that had gone missing last week.	[Q1] In the following sentence, which one had gone missing last week? Respond solely with 'A' or 'B'. A: the wheel B: the bicycle Answer:	B	I chose **B: the bicycle** because the relative clause "that had gone missing last week" directly modifies "the bicycle." This means it was the bicycle that had gone missing, not the wheel.	LA	Q1	English
1	198	I checked the button of the printer that suddenly broke down.	[Q1] In the following sentence, which one suddenly broke down? Respond solely with 'A' or 'B'. A: the button B: the printer Answer:	B	I chose **B: the printer** because in the sentence "I checked the button of the printer that suddenly broke down," the clause "that suddenly broke down" directly modifies "the printer." This means it was the printer that experienced the breakdown, not the button.	LA	Q1	English
1	199	I took a picture with the teacher of the sculptor that was in front of the museum.	[Q1] In the following sentence, which one was in front of the museum? Respond solely with 'A' or 'B'. A: the teacher B: the sculptor Answer:	B	I chose **B: the sculptor** because the relative clause "that was in front of the museum" directly modifies "the sculptor." This means it was the sculptor who was in front of the museum, not the teacher.	LA	Q1	English
1	200	I talked to the secretary of the congressman that seemed very busy.	[Q1] In the following sentence, which one seemed very busy? Respond solely with 'A' or 'B'. A: the secretary B: the congressman Answer:	B	I chose **B: the congressman** because the relative clause "that seemed very busy" is more likely referring to the nearest noun, which is "the congressman." In the sentence structure: "I talked to the secretary of the congressman that seemed very busy." the phrase "that seemed very busy" naturally modifies "the congressman" rather than "the secretary." This is due to the principle of proximity in…	LA	Q1	English
1	201	I called the attorney of the defendant that was preparing for trial.	[Q1] In the following sentence, which one was preparing for trial? Respond solely with 'A' or 'B'. A: the attorney B: the defendant Answer:	B	I chose **B** because the relative clause "that was preparing for trial" modifies "the defendant," indicating that it was the defendant who was preparing for trial, not the attorney.	LA	Q1	English
1	202	I greeted the granddaughter of the caretaker that was sitting in a chair.	[Q1] In the following sentence, which one was sitting in a chair? Respond solely with 'A' or 'B'. A: the granddaughter B: the caretaker Answer:	B	I chose option **B: the caretaker** because the phrase "that was sitting in a chair" directly modifies "the caretaker." This means it was the caretaker who was sitting in the chair, not the granddaughter.	LA	Q1	English
1	203	I coordinated with the assistant of the director that was preparing the stage.	[Q1] In the following sentence, which one was preparing the stage? Respond solely with 'A' or 'B'. A: the assistant B: the director Answer:	B	I chose **B: the director** because the relative clause "that was preparing the stage" directly modifies "the director." In the sentence structure, the clause is intended to describe the noun closest to it, which is "the director," indicating that it is the director who was preparing the stage, not the assistant.	LA	Q1	English
1	204	I handed the ice cream to the son of the gardener that was next to the statue.	[Q1] In the following sentence, which one was next to the statue? Respond solely with 'A' or 'B'. A: the son B: the gardener Answer:	B	I chose **B: the gardener** because the relative clause "that was next to the statue" directly modifies "the gardener." In English, relative clauses typically attach to the nearest preceding noun unless context indicates otherwise. Therefore, it's the gardener who was next to the statue, not the son.	LA	Q1	English
1	205	I exchanged contacts with the sister of the dancer that was doing yoga.	[Q1] In the following sentence, which one was doing yoga? Respond solely with 'A' or 'B'. A: the sister B: the dancer Answer:	B	I chose **B: the dancer** because the relative clause "that was doing yoga" directly modifies "the dancer." In the sentence structure, the phrase "the sister of the dancer that was doing yoga" clearly associates the action of doing yoga with "the dancer." If the intention was to describe the sister as doing yoga, the sentence would need to be rephrased for clarity, such as "the sister who was doi…	LA	Q1	English
1	206	I checked on the daughter-in-law of the pastor that was sneezing frequently.	[Q1] In the following sentence, which one was sneezing frequently? Respond solely with 'A' or 'B'. A: the daughter-in-law B: the pastor Answer:	B	I chose **B: the pastor** because, in the sentence structure, the clause "that was sneezing frequently" directly follows "the pastor," making it more likely to modify "the pastor" rather than "the daughter-in-law." This placement suggests that it is the pastor who was sneezing frequently, not the daughter-in-law.	LA	Q1	English
1	207	I accidentally bumped into the caregiver of the patient that was out for a walk.	[Q1] In the following sentence, which one was out for a walk? Respond solely with 'A' or 'B'. A: the caregiver B: the patient Answer:	B	I chose **B: the patient** because the phrase "that was out for a walk" directly modifies "the patient." This means it was the patient who was out for a walk, not the caregiver. The structure of the sentence indicates that the caregiver is associated with the patient, and it's the patient who was engaged in the activity of walking.	LA	Q1	English
1	208	I gave the strawberries to the owner of the rabbit that was on the lawn.	[Q1] In the following sentence, which one was on the lawn? Respond solely with 'A' or 'B'. A: the owner B: the rabbit Answer:	B	I chose **B: the rabbit** because the clause "that was on the lawn" directly modifies "the rabbit." In the sentence, "I gave the strawberries to the owner of the rabbit that was on the lawn," the relative clause "that was on the lawn" is linked to "the rabbit," indicating that it was the rabbit who was on the lawn, not the owner.	LA	Q1	English
1	209	I handed out snacks to the junior of the photographer that was climbing a mountain.	[Q1] In the following sentence, which one was climbing a mountain? Respond solely with 'A' or 'B'. A: the junior B: the photographer Answer:	B	I chose **B: the photographer** because the phrase "that was climbing a mountain" is a relative clause that modifies "the photographer." This means it is the photographer who was climbing the mountain, not the junior.	LA	Q1	English
1	210	I gave water to the boss of the worker that was near the construction site.	[Q1] In the following sentence, which one was near the construction site? Respond solely with 'A' or 'B'. A: the boss B: the worker Answer:	B	I chose **B: the worker** because the phrase "that was near the construction site" directly modifies "the worker." In the sentence structure, the relative clause "that was near the construction site" is linked to "the worker," indicating that it was the worker who was near the construction site, not the boss.	LA	Q1	English
2	2	I interviewed the coach of the athlete that got covid.	[Q1] In the following sentence, which one got covid? Respond solely with 'A' or 'B'. A: the athlete B: the coach Answer:	A	I chose **A: the athlete** because of how the sentence is structured. The relative clause "that got covid" directly modifies "the athlete," indicating that it was the athlete who contracted COVID. The coach is described as being associated with the athlete, but there is no indication that the coach themselves was affected.	LA	Q1	English
2	3	I observed the secretary of the clerk that was working.	[Q1] In the following sentence, which one was working? Respond solely with 'A' or 'B'. A: the clerk B: the secretary Answer:	A	I chose **A: the clerk** because the relative clause "that was working" directly modifies "the clerk." In the sentence structure, "the secretary" is the subject, and "of the clerk" indicates possession. Therefore, "that was working" refers to "the clerk," meaning it was the clerk who was working.	LA	Q1	English
2	4	I was looking at the pet of the girl that was in the living room.	[Q1] In the following sentence, which one was in the living room? Respond solely with 'A' or 'B'. A: the girl B: the pet Answer:	A	I chose **A: the girl** because the sentence structure indicates that "the girl" is the one located in the living room. The phrase "that was in the living room" directly modifies "the girl," specifying where she was. Therefore, it is the girl who was in the living room, not the pet.	LA	Q1	English
2	6	I met the sister of the vocalist that was in Germany.	[Q1] In the following sentence, which one was in Germany? Respond solely with 'A' or 'B'. A: the vocalist B: the sister Answer:	A	I chose **A: the vocalist** because the relative clause "that was in Germany" directly modifies "the vocalist." In the sentence "I met the sister of the vocalist that was in Germany," the phrase "that was in Germany" specifies which vocalist is being referred to, indicating that it was the vocalist, not the sister, who was in Germany.	LA	Q1	English
2	7	I was keeping an eye on the cat of the guest that was by the hotel.	[Q1] In the following sentence, which one was by the hotel? Respond solely with 'A' or 'B'. A: the guest B: the cat Answer:	A	I chose **A: the guest** because the relative clause "that was by the hotel" directly modifies "the guest." This means it was the guest who was by the hotel, not the cat. In the sentence structure "the cat of the guest that was by the hotel," the phrase "of the guest" specifies ownership of the cat, and the additional information "that was by the hotel" describes the guest.	LA	Q1	English
2	9	I heard a rumor about the sister of the actor that was visiting the resort.	[Q1] In the following sentence, which one was visiting the resort? Respond solely with 'A' or 'B'. A: the actor B: the sister Answer:	A	I chose **A: the actor** because the relative clause "that was visiting the resort" directly modifies "the actor." In the sentence structure, the clause immediately follows "the actor," indicating that it is the actor who was visiting the resort, not the sister.	LA	Q1	English
2	10	I carefully observed the nurse of the surgeon that was in charge of the operation.	[Q1] In the following sentence, which one was in charge of the operation? Respond solely with 'A' or 'B'. A: the surgeon B: the nurse Answer:	A	I chose **A: the surgeon** because of the sentence structure and the placement of the clause "that was in charge of the operation." Here's the breakdown: - **"the nurse of the surgeon"** indicates that the nurse works for or is associated with the surgeon. - The relative clause **"that was in charge of the operation"** directly follows **"the surgeon"**, which means it describes the surgeon, not …	LA	Q1	English
2	11	I spoke to the secretary of the lawyer that was on vacation.	[Q1] In the following sentence, which one was on vacation? Respond solely with 'A' or 'B'. A: the lawyer B: the secretary Answer:	A	I chose option **A** because in the sentence "I spoke to the secretary of the lawyer that was on vacation," the relative clause "that was on vacation" directly modifies "the lawyer." This means it is the lawyer who was on vacation, not the secretary. The structure of the sentence places the descriptive clause immediately after "the lawyer," making it clear that the vacation pertains to the lawyer.	LA	Q1	English
2	12	I met the assistant of the detective that was fired last year.	[Q1] In the following sentence, which one was fired last year? Respond solely with 'A' or 'B'. A: the detective B: the assistant Answer:	A	I chose **A: the detective** because the relative clause "that was fired last year" directly modifies "the detective." This means it was the detective who was fired, not the assistant.	LA	Q1	English
2	14	I read the review of the poem that was unfinished.	[Q1] In the following sentence, which one was unfinished? Respond solely with 'A' or 'B'. A: the poem B: the review Answer:	A	I chose **A: the poem** because the relative clause "that was unfinished" directly modifies "the poem." This means it was the poem that was unfinished, not the review.	LA	Q1	English
2	15	I adjusted the pipe of the sink that was cracked.	[Q1] In the following sentence, which one was cracked? Respond solely with 'A' or 'B'. A: the sink B: the pipe Answer:	A	I chose **A: the sink** because the relative clause "that was cracked" directly modifies "the sink." In the sentence structure "the pipe of the sink that was cracked," the phrase "that was cracked" is immediately associated with "the sink," indicating that it was the sink, not the pipe, that was cracked.	LA	Q1	English
2	16	I liked listening to the recording of the song that was banned a long time ago.	[Q1] In the following sentence, which one was banned a long time ago? Respond solely with 'A' or 'B'. A: the song B: the recording Answer:	A	I chose **A: the song** because the phrase "that was banned a long time ago" directly modifies "the song." In the sentence "I liked listening to the recording of the song that was banned a long time ago," the relative clause specifies which song was banned, indicating that it is the song itself, not the recording, that was subject to the ban.	LA	Q1	English
2	18	I was unable to interview the daughter of the hostage that was waiting.	[Q1] In the following sentence, which one was waiting? Respond solely with 'A' or 'B'. A: the hostage B: the daughter Answer:	A	I chose **A: the hostage** because the relative clause "that was waiting" directly follows "the hostage," indicating that it is describing the hostage rather than the daughter. In English sentence structure, modifiers like "that was waiting" typically apply to the closest preceding noun unless otherwise clarified. Therefore, it's more likely that the hostage was the one waiting.	LA	Q1	English
2	19	I saw the daughter of the friend that was in class.	[Q1] In the following sentence, which one was in class? Respond solely with 'A' or 'B'. A: the friend B: the daughter Answer:	A	I chose **A: the friend** because, in the sentence "I saw the daughter of the friend that was in class," the relative clause "that was in class" modifies "the friend." This means it's the friend who was in class, not the daughter.	LA	Q1	English
2	20	I called the intern of the team leader that was late.	[Q1] In the following sentence, which one was late? Respond solely with 'A' or 'B'. A: the team leader B: the intern Answer:	A	I chose **A: the team leader** because in the sentence "I called the intern of the team leader that was late," the relative clause "that was late" directly modifies "the team leader." This means it was the team leader who was late, not the intern.	LA	Q1	English
2	21	I didn't want to see the guide of the tourist that was angry.	[Q1] In the following sentence, which one was angry? Respond solely with 'A' or 'B'. A: the tourist B: the guide Answer:	A	I chose **A: the tourist** because, in the sentence "I didn't want to see the guide of the tourist that was angry," the relative clause "that was angry" most naturally modifies "the tourist." This interpretation implies that it was the tourist who was angry, making it the more likely subject of the adjective "angry."	LA	Q1	English
2	22	I greeted the client of the lawyer that was on the phone.	[Q1] In the following sentence, which one was on the phone? Respond solely with 'A' or 'B'. A: the lawyer B: the client Answer:	A	I chose **A: the lawyer** because the relative clause "that was on the phone" most naturally modifies "the lawyer." In the sentence "I greeted the client of the lawyer that was on the phone," the word "that" refers directly to "the lawyer," indicating that it was the lawyer who was on the phone, not the client.	LA	Q1	English
2	24	I met the son of the delegate that was smoking.	[Q1] In the following sentence, which one was smoking? Respond solely with 'A' or 'B'. A: the delegate B: the son Answer:	A	I chose **A: the delegate** because in the sentence "I met the son of the delegate that was smoking," the relative clause "that was smoking" directly modifies "the delegate." This means it was the delegate who was smoking, not the son.	LA	Q1	English
2	25	I bought the charger of the ipad that was on sale.	[Q1] In the following sentence, which one was on sale? Respond solely with 'A' or 'B'. A: the ipad B: the charger Answer:	A	I chose **A: the iPad** because the phrase "that was on sale" is more naturally interpreted as modifying "the iPad" rather than "the charger." In English sentence structure, relative clauses like "that was on sale" typically refer to the nearest preceding noun that makes the most sense contextually. Since the iPad is the primary item and chargers are generally accessories, it's more likely that t…	LA	Q1	English
2	26	I finally found the panel of the box that was completely crumpled.	[Q1] In the following sentence, which one was completely crumpled? Respond solely with 'A' or 'B'. A: the box B: the panel Answer:	A	You chose **A: the box** because the phrase "that was completely crumpled" modifies "the box." In the sentence "I finally found the panel of the box that was completely crumpled," the relative clause "that was completely crumpled" directly refers to "the box," indicating that it was the box, not the panel, that was crumpled.	LA	Q1	English
2	27	I inspected the keyboard of the computer that was abandoned last week.	[Q1] In the following sentence, which one was abandoned last week? Respond solely with 'A' or 'B'. A: the computer B: the keyboard Answer:	A	I chose **A: the computer** because in the sentence "I inspected the keyboard of the computer that was abandoned last week," the clause "that was abandoned last week" directly modifies "the computer." This means that it was the computer, not the keyboard, that was abandoned last week.	LA	Q1	English
2	28	I photographed the cow of the peasant that was by the puddle.	[Q1] In the following sentence, which one was by the puddle? Respond solely with 'A' or 'B'. A: the peasant B: the cow Answer:	A	I chose **A: the peasant** because in the sentence "I photographed the cow of the peasant that was by the puddle," the relative clause "that was by the puddle" modifies "the peasant." This means it was the peasant who was by the puddle, not the cow.	LA	Q1	English
2	29	I arrested the daughter of the chef that was in the restaurant.	[Q1] In the following sentence, which one was in the restaurant? Respond solely with 'A' or 'B'. A: the chef B: the daughter Answer:	A	I chose **A: the chef** because the relative clause "that was in the restaurant" directly modifies "the chef." In English grammar, relative clauses typically refer to the nearest preceding noun unless context indicates otherwise. Therefore, the sentence implies that it was the chef who was in the restaurant, not the daughter.	LA	Q1	English
2	30	I asked for directions from the nurse of the patient that was by the window.	[Q1] In the following sentence, which one was by the window? Respond solely with 'A' or 'B'. A: the patient B: the nurse Answer:	A	I chose **A: the patient** because the phrase "that was by the window" directly modifies "the patient," indicating that it was the patient who was by the window, not the nurse.	LA	Q1	English
2	31	I greeted the dog of the farmer that was in the rice field.	[Q1] In the following sentence, which one was in the rice field? Respond solely with 'A' or 'B'. A: the farmer B: the dog Answer:	A	I chose **A: the farmer** because the relative clause "that was in the rice field" directly modifies "the farmer." In the sentence structure, the clause is closely linked to "the farmer," indicating that it was the farmer who was in the rice field, not the dog.	LA	Q1	English
2	32	Yesterday I met with the wife of the architect that was in New York.	[Q1] In the following sentence, which one was in New York? Respond solely with 'A' or 'B'. A: the architect B: the wife Answer:	A	I chose **A: the architect** because the relative clause "that was in New York" directly modifies "the architect." In the sentence structure, the clause immediately follows "the architect," indicating that it is the architect who was in New York, not the wife.	LA	Q1	English
2	33	I went to see the granddaughter of the driver that was in the accident.	[Q1] In the following sentence, which one was in the accident? Respond solely with 'A' or 'B'. A: the driver B: the granddaughter Answer:	A	I chose **A: the driver** because the relative clause "that was in the accident" directly modifies "the driver." In the sentence, "the driver" is the noun closest to the clause, indicating that it is the driver who was involved in the accident, not the granddaughter.	LA	Q1	English
2	34	I petted the cat of the baby that was on the bed.	[Q1] In the following sentence, which one was on the bed? Respond solely with 'A' or 'B'. A: the baby B: the cat Answer:	A	I chose **A: the baby** because in the sentence "I petted the cat of the baby that was on the bed," the relative clause "that was on the bed" directly modifies "the baby." This means it's the baby who is on the bed, not the cat. The structure indicates ownership, showing that the cat belongs to the baby who is situated on the bed.	LA	Q1	English
2	35	I interviewed the sister of the captain that was near the accident.	[Q1] In the following sentence, which one was near the accident? Respond solely with 'A' or 'B'. A: the captain B: the sister Answer:	A	I chose **A: the captain** because the relative clause "that was near the accident" directly modifies "the captain." This means it was the captain who was near the accident, not the sister.	LA	Q1	English
2	36	I gazed at the dog of the visitor that was under a tree.	[Q1] In the following sentence, which one was under a tree? Respond solely with 'A' or 'B'. A: the visitor B: the dog Answer:	A	I chose **A: the visitor** because the relative clause "that was under a tree" grammatically modifies the noun closest to it, which is "the visitor." In the sentence: *I gazed at the dog of the visitor that was under a tree.* The structure implies that it's the **visitor** who is under the tree, not the dog. If the intention were to indicate that the dog was under the tree, the sentence would typ…	LA	Q1	English
2	37	I ran over the brother of the merchant that was in the neighborhood.	[Q1] In the following sentence, which one was in the neighborhood? Respond solely with 'A' or 'B'. A: the merchant B: the brother Answer:	A	I chose **A: the merchant** because in the sentence "I ran over the brother of the merchant that was in the neighborhood," the clause "that was in the neighborhood" directly modifies "the merchant." This means it was the merchant who was in the neighborhood, not the brother.	LA	Q1	English
2	38	I gave candy to the cat of the kid that was by the fountain.	[Q1] In the following sentence, which one was by the fountain? Respond solely with 'A' or 'B'. A: the kid B: the cat Answer:	A	I chose **A: the kid** because the phrase "that was by the fountain" directly modifies "the kid." In the sentence structure: - "I gave candy to the cat **of the kid** that was by the fountain." The relative clause "that was by the fountain" is describing "the kid," indicating that it is the kid who was by the fountain, not the cat.	LA	Q1	English
2	39	I waited for the wife of the priest that was in the school.	[Q1] In the following sentence, which one was in the school? Respond solely with 'A' or 'B'. A: the priest B: the wife Answer:	A	I chose **A: the priest** because in the sentence, the relative clause "that was in the school" directly modifies "the priest." This means it was the priest who was in the school, not the wife.	LA	Q1	English
2	40	I photographed the sister of the boss that was on the terrace.	[Q1] In the following sentence, which one was on the terrace? Respond solely with 'A' or 'B'. A: the boss B: the sister Answer:	A	I chose **A: the boss** because the clause "that was on the terrace" directly modifies "the boss." In the sentence structure, the relative clause "that was on the terrace" is closest to "the boss," indicating that it is the boss who was on the terrace, not the sister.	LA	Q1	English
2	41	I argued with the child of the parent that was in front of the school.	[Q1] In the following sentence, which one was in front of the school? Respond solely with 'A' or 'B'. A: the parent B: the child Answer:	A	I chose **A: the parent** because the relative clause "that was in front of the school" directly modifies "the parent." In the sentence structure, the word "that" typically refers to the closest preceding noun, which in this case is "the parent." Therefore, it is the parent who was in front of the school.	LA	Q1	English
2	42	I made fun of the nephew of the man that was in the park.	[Q1] In the following sentence, which one was in the park? Respond solely with 'A' or 'B'. A: the man B: the nephew Answer:	A	I chose **A: the man** because in the sentence structure, the relative clause "that was in the park" directly modifies "the man." This means that it is the man who was in the park, not the nephew. The phrase "the nephew of the man that was in the park" clearly links the location ("in the park") to the man, indicating his presence there.	LA	Q1	English
2	43	I talked with the son of the doctor that came to my house.	[Q1] In the following sentence, which one came to my house? Respond solely with 'A' or 'B'. A: the doctor B: the son Answer:	A	I chose **A: the doctor** because the relative clause "that came to my house" is modifying "the doctor." This means it's the doctor who came to your house, not the son. The sentence can be understood as: "I talked with **the son of the doctor** [who] came to my house." Here, "that came to my house" specifies which doctor you're referring to—the one who came to your house.	LA	Q1	English
2	44	I said hello to the sister of the singer that was on a yacht.	[Q1] In the following sentence, which one was on a yacht? Respond solely with 'A' or 'B'. A: the singer B: the sister Answer:	A	I chose **A: the singer** because the relative clause "that was on a yacht" directly modifies "the singer." This means it was the singer who was on the yacht, not the sister.	LA	Q1	English
2	45	I chatted with the aunt of the novelist that was baking cookies.	[Q1] In the following sentence, which one was baking cookies? Respond solely with 'A' or 'B'. A: the novelist B: the aunt Answer:	A	I chose **A: the novelist** because the relative clause "that was baking cookies" directly modifies "the novelist," indicating that it was the novelist who was baking cookies.	LA	Q1	English
2	47	I scrutinized the acquitance of the prisonor that knew about the incident.	[Q1] In the following sentence, which one knew about the incident? Respond solely with 'A' or 'B'. A: the prisonor B: the acquitance Answer:	A	I chose **A: the prisonor** because the relative clause "that knew about the incident" directly modifies "the prisonor." This means it was the prisonor who had knowledge of the incident, not the acquaintance.	LA	Q1	English
2	48	I recognized the hostage of the robbery that was on the morning news.	[Q1] In the following sentence, which one was on the morning news? Respond solely with 'A' or 'B'. A: the robbery B: the hostage Answer:	A	I chose **A: the robbery** because the phrase "that was on the morning news" directly modifies "the robbery." This means it was the robbery, not the hostage, that was featured on the morning news.	LA	Q1	English
2	49	I saw on the news the accomplice of the thief that stole a wallet.	[Q1] In the following sentence, which one stole a wallet? Respond solely with 'A' or 'B'. A: the thief B: the accomplice Answer:	A	I chose option **A: the thief** because the sentence explicitly states that the thief is the one who stole the wallet. The phrase "the thief that stole a wallet" directly identifies the thief as the individual responsible for the theft, while the accomplice is simply associated with the thief.	LA	Q1	English
2	50	I fell in love with the research assistant of the psychologist that studied in the US.	[Q1] In the following sentence, which one studied in the US? Respond solely with 'A' or 'B'. A: the psychologist B: the research assistant Answer:	A	I chose **A: the psychologist** because the relative clause "that studied in the US" directly modifies "the psychologist." In the sentence structure, "the research assistant of the psychologist that studied in the US," the phrase "that studied in the US" provides additional information about the psychologist, indicating that it was the psychologist who studied in the US, not the research assistan…	LA	Q1	English
2	51	I greeted the classmate of the bride that was preparing the food.	[Q1] In the following sentence, which one was preparing the food? Respond solely with 'A' or 'B'. A: the bride B: the classmate Answer:	A	Actually, the correct answer is **B: the classmate**. **Explanation:** In the sentence "I greeted the classmate of the bride that was preparing the food," the relative clause "that was preparing the food" modifies "the classmate," not "the bride." This is because the phrase "the classmate of the bride" serves as the main noun phrase, and the clause that follows directly describes the classmate. T…	LA	Q1	English
2	53	I ran into the son-in-law of the director that went bankrupt last year.	[Q1] In the following sentence, which one went bankrupt last year? Respond solely with 'A' or 'B'. A: the director B: the son-in-law Answer:	A	In the sentence, the phrase "that went bankrupt last year" modifies "the director." Therefore, it was the director who went bankrupt last year, making option **A** the correct choice.	LA	Q1	English
2	54	I had lunch with the assistant of the professor that was attending the conference.	[Q1] In the following sentence, which one was attending the conference? Respond solely with 'A' or 'B'. A: the professor B: the assistant Answer:	A	I chose **A: the professor** because the relative clause "that was attending the conference" directly modifies "the professor" in the sentence. This means that it is the professor who was attending the conference, not the assistant. The structure of the sentence places "that was attending the conference" immediately after "the professor," indicating that the professor is the one involved in atten…	LA	Q1	English
2	55	I bought a meal for the junior of the accountant that was at a restaurant.	[Q1] In the following sentence, which one was at a restaurant? Respond solely with 'A' or 'B'. A: the accountant B: the junior Answer:	A	I chose **A: the accountant** because the phrase "that was at a restaurant" directly modifies "the accountant." This means it was the accountant who was at the restaurant, not the junior.	LA	Q1	English
2	56	I read the revision of the manuscript that was on the test.	[Q1] In the following sentence, which one was on the test? Respond solely with 'A' or 'B'. A: the manuscript B: the revision Answer:	A	I chose **A: the manuscript** because in the sentence "I read the revision of the manuscript that was on the test," the relative clause "that was on the test" directly modifies "the manuscript." This means that it was the manuscript itself, not the revision, which was on the test.	LA	Q1	English
2	58	I delivered the letter to the security guard of the celebrity that was eating.	[Q1] In the following sentence, which one was eating? Respond solely with 'A' or 'B'. A: the celebrity B: the security guard Answer:	A	I chose option A because the relative clause "that was eating" directly modifies "the celebrity," indicating that the celebrity was the one eating.	LA	Q1	English
2	59	I handed the water to the sergeant of the soldier that was swimming.	[Q1] In the following sentence, which one was swimming? Respond solely with 'A' or 'B'. A: the soldier B: the sergeant Answer:	A	I chose **A: the soldier** because the relative clause "that was swimming" directly modifies "the soldier." This means it was the soldier who was swimming, not the sergeant.	LA	Q1	English
2	60	I asked the part-time worker of the clerk that was organizing the merchandise.	[Q1] In the following sentence, which one was organizing the merchandise? Respond solely with 'A' or 'B'. A: the clerk B: the part-time worker Answer:	A	I chose **A: the clerk** because the relative clause "that was organizing the merchandise" directly modifies "the clerk." This means it is the clerk who was responsible for organizing the merchandise, not the part-time worker. The structure of the sentence clarifies that the part-time worker is associated with the clerk, and the action of organizing pertains to the clerk.	LA	Q1	English
2	61	I gave an apple to the dog of the owner that was walking in the park.	[Q1] In the following sentence, which one was walking in the park? Respond solely with 'A' or 'B'. A: the owner B: the dog Answer:	A	I chose option **A: the owner** because in the sentence "I gave an apple to the dog of the owner that was walking in the park," the relative clause "that was walking in the park" directly modifies "the owner." This means it was the owner who was walking in the park, not the dog.	LA	Q1	English
2	62	I spoke with the assistant of the technician that was on duty.	[Q1] In the following sentence, which one was on duty? Respond solely with 'A' or 'B'. A: the technician B: the assistant Answer:	A	I chose **A: the technician** because the relative clause "that was on duty" directly modifies "the technician." In the sentence "I spoke with the assistant of the technician that was on duty," the phrase "that was on duty" describes which technician is being referred to, indicating that it was the technician who was on duty, not the assistant.	LA	Q1	English
2	63	I greeted the child of the parent that was in the park.	[Q1] In the following sentence, which one was in the park? Respond solely with 'A' or 'B'. A: the parent B: the child Answer:	A	I chose **A: the parent** because the relative clause "that was in the park" modifies "the parent." This means it was the parent who was in the park, not the child.	LA	Q1	English
2	64	I spoke with the lawyer of the client that was touring the exhibit.	[Q1] In the following sentence, which one was touring the exhibit? Respond solely with 'A' or 'B'. A: the client B: the lawyer Answer:	A	I chose option **A: the client** because the relative clause "that was touring the exhibit" logically refers to "the client." In the sentence structure, it's more natural for the client to be the one touring the exhibit rather than the lawyer.	LA	Q1	English
2	65	I had coffee with the colleague of the researcher that attended the seminar.	[Q1] In the following sentence, which one attended the seminar? Respond solely with 'A' or 'B'. A: the researcher B: the colleague Answer:	A	I chose **A: the researcher** because the relative clause "that attended the seminar" directly modifies "the researcher." In the sentence structure, the clause immediately follows "the researcher," indicating that it is the researcher who attended the seminar, not the colleague.	LA	Q1	English
2	66	I handed a drink to the senior of the graduate student that was doing research.	[Q1] In the following sentence, which one was doing research? Respond solely with 'A' or 'B'. A: the graduate student B: the senior Answer:	A	I chose **A: the graduate student** because the relative clause "that was doing research" directly modifies "the graduate student." In the sentence, it's the graduate student who is engaged in research, not the senior.	LA	Q1	English
2	67	I was talking to the passenger of the pilot that was on an airplane.	[Q1] In the following sentence, which one was on an airplane? Respond solely with 'A' or 'B'. A: the pilot B: the passenger Answer:	A	I chose **A: the pilot** because the relative clause "that was on an airplane" modifies "the pilot." This means it was the pilot who was on the airplane, not the passenger.	LA	Q1	English
2	68	I argued with the member of the trainer that was holding dumbbells.	[Q1] In the following sentence, which one was holding dumbbells? Respond solely with 'A' or 'B'. A: the trainer B: the member Answer:	A	I chose **A: the trainer** because the phrase "that was holding dumbbells" directly modifies "the trainer." This means it was the trainer who was holding the dumbbells, not the member.	LA	Q1	English
2	70	I ordered a drink from the student of the barista that was in a cafe.	[Q1] In the following sentence, which one was in a cafe? Respond solely with 'A' or 'B'. A: the barista B: the student Answer:	A	I chose **A: the barista** because the relative clause "that was in a cafe" most naturally modifies "the barista" in the sentence. This means that it is the barista who was in the cafe, not the student.	LA	Q1	English
2	71	I had tea with the relative of the teacher that was recently divorced.	[Q1] In the following sentence, which one was recently divorced? Respond solely with 'A' or 'B'. A: the teacher B: the relative Answer:	A	Apologies for the confusion in my previous response. **The correct answer is B: the relative.** **Explanation:** In the sentence "I had tea with the relative of the teacher that was recently divorced," the clause "that was recently divorced" modifies the noun closest to it, which is "relative." Therefore, it is the **relative** who was recently divorced, not the teacher.	LA	Q1	English
2	72	I covered the senior of the reporter that got cold.	[Q1] In the following sentence, which one got cold? Respond solely with 'A' or 'B'. A: the reporter B: the senior Answer:	A	Because the relative clause "that got cold" directly modifies "the reporter," indicating that it was the reporter who got cold, not the senior.	LA	Q1	English
2	73	I looked up at the boss of the clerk that was working.	[Q1] In the following sentence, which one was working? Respond solely with 'A' or 'B'. A: the clerk B: the boss Answer:	A	I chose **A: the clerk** because the phrase "that was working" directly modifies "the clerk." In the sentence "I looked up at the boss of the clerk that was working," the relative clause "that was working" specifies which clerk is being referred to, indicating that it is the clerk who was working, not the boss.	LA	Q1	English
2	74	I was looking at the pet of the girl that was in the hallway.	[Q1] In the following sentence, which one was in the hallway? Respond solely with 'A' or 'B'. A: the girl B: the pet Answer:	A	I chose **A: the girl** because of the way the sentence is structured. The phrase "that was in the hallway" directly modifies "the girl," indicating that it is the girl who was in the hallway, not the pet. Here's a breakdown: - **Main Clause:** "I was looking at the pet of the girl" - **Relative Clause:** "that was in the hallway" The relative clause "that was in the hallway" describes "the girl,…	LA	Q1	English
2	76	I met the wife of the writer that was in Italia.	[Q1] In the following sentence, which one was in Italia? Respond solely with 'A' or 'B'. A: the writer B: the wife Answer:	A	The clause "that was in Italia" directly follows "the writer," indicating that it is the writer who was in Italy. In English grammar, relative clauses typically modify the nearest preceding noun unless context suggests otherwise. Therefore, "that was in Italia" describes "the writer," making option **A: the writer** the correct choice.	LA	Q1	English
2	77	I glanced at the coworker of the police officer that was in the police department.	[Q1] In the following sentence, which one was in the police department? Respond solely with 'A' or 'B'. A: the police officer B: the coworker Answer:	A	I chose **A: the police officer** because the relative clause "that was in the police department" most naturally modifies "the police officer." In the sentence structure, it's more logical for the police officer to be associated with the police department rather than the coworker.	LA	Q1	English
2	78	I spoke with the customer of the florist that was in the store.	[Q1] In the following sentence, which one was in the store? Respond solely with 'A' or 'B'. A: the florist B: the customer Answer:	A	I chose **A: the florist** because in the sentence structure, the relative clause "that was in the store" directly modifies "the florist." This means it's the florist who was in the store, not the customer.	LA	Q1	English
2	80	I waited for the student of the supervisor that was doing an experiment in the lab.	[Q1] In the following sentence, which one was doing an experiment in the lab? Respond solely with 'A' or 'B'. A: the supervisor B: the student Answer:	A	I chose **A: the supervisor** because in the sentence structure, the phrase "that was doing an experiment in the lab" directly modifies "the supervisor." This implies that it was the supervisor who was conducting the experiment, not the student. The relative clause ("that was doing an experiment in the lab") is closest to "the supervisor," making it the most logical reference.	LA	Q1	English
2	83	I met the client of the lawyer that was having coffee.	[Q1] In the following sentence, which one was having coffee? Respond solely with 'A' or 'B'. A: the lawyer B: the client Answer:	A	I chose **A: the lawyer** because the relative clause "that was having coffee" directly follows "the lawyer," indicating that it is the lawyer who was having coffee. In English, relative clauses typically modify the nearest preceding noun unless context suggests otherwise. Therefore, the sentence implies that the lawyer was the one having coffee, not the client.	LA	Q1	English
2	84	I tasted the sauce of the pasta that was left over from last night.	[Q1] In the following sentence, which one was left over from last night? Respond solely with 'A' or 'B'. A: the pasta B: the sauce Answer:	A	I chose **A: the pasta** because in the sentence "I tasted the sauce of the pasta that was left over from last night," the phrase "that was left over from last night" specifically modifies "the pasta." This means that it was the pasta, not the sauce, that was left over from the previous night. **Breakdown of the Sentence:** - **Main Clause:** I tasted the sauce of the pasta - **Relative Clause:**…	LA	Q1	English
2	85	I repaired the handle of the pot that was broken over time.	[Q1] In the following sentence, which one was broken over time? Respond solely with 'A' or 'B'. A: the pot B: the handle Answer:	A	I chose **A: the pot** because the relative clause "that was broken over time" directly modifies "the pot." In the sentence "I repaired the handle of the pot that was broken over time," the structure indicates that it was the pot which became broken over time, necessitating the repair of its handle.	LA	Q1	English
2	86	I had to buy the saddle of the bike that was fixed yesterday.	[Q1] In the following sentence, which one was fixed yesterday? Respond solely with 'A' or 'B'. A: the bike B: the saddle Answer:	A	I chose option **A** because the relative clause "that was fixed yesterday" directly modifies "the bike." In the sentence "I had to buy the saddle of the bike that was fixed yesterday," the structure indicates that it was **the bike** that was fixed yesterday, not the saddle. **Explanation:** - **Relative Clause Placement:** The clause "that was fixed yesterday" follows immediately after "the bik…	LA	Q1	English
2	87	I couldn't find the tray of the oven that was used last night.	[Q1] In the following sentence, which one was used last night? Respond solely with 'A' or 'B'. A: the oven B: the tray Answer:	A	The clause "that was used last night" directly modifies "the oven." In English grammar, a relative clause typically applies to the closest preceding noun unless context indicates otherwise. Therefore, "the oven" is the item that was used last night, not the tray.	LA	Q1	English
2	88	I could not photograph the son of the driver that was smoking a cigarette.	[Q1] In the following sentence, which one was smoking a cigarette? Respond solely with 'A' or 'B'. A: the driver B: the son Answer:	A	I chose **A: the driver** because the phrase "that was smoking a cigarette" directly modifies "the driver." This indicates that it was the driver who was smoking, not the son.	LA	Q1	English
2	89	I found the manager of the actor that was practicing at the pool.	[Q1] In the following sentence, which one was practicing at the pool? Respond solely with 'A' or 'B'. A: the actor B: the manager Answer:	A	I chose **A: the actor** because the relative clause "that was practicing at the pool" directly modifies "the actor." In the sentence structure, "the manager of the actor that was practicing at the pool" indicates that it is the actor who was practicing at the pool, not the manager.	LA	Q1	English
2	90	I called the wife of the pilot that was absent today.	[Q1] In the following sentence, which one was absent today? Respond solely with 'A' or 'B'. A: the pilot B: the wife Answer:	A	I chose **A: the pilot** because in the sentence "I called the wife of the pilot that was absent today," the phrase "that was absent today" modifies "the pilot." This means it was the pilot who was absent, not the wife.	LA	Q1	English
2	91	I am sick of the guide of the tourist that was always late.	[Q1] In the following sentence, which one was always late? Respond solely with 'A' or 'B'. A: the tourist B: the guide Answer:	A	I chose **A: the tourist** because the relative clause "that was always late" directly modifies "the tourist." In the sentence structure, the phrase "of the tourist that was always late" suggests that it is the tourist who has the characteristic of being always late, not the guide.	LA	Q1	English
2	92	I greeted the assistant of the hairdresser that was closing the curtains.	[Q1] In the following sentence, which one was closing the curtains? Respond solely with 'A' or 'B'. A: the hairdresser B: the assistant Answer:	A	I chose **A: the hairdresser** because the relative clause "that was closing the curtains" is grammatically linked to "the hairdresser." In English, such clauses usually modify the nearest preceding noun unless there's clear context to suggest otherwise. Therefore, the sentence implies that it was the hairdresser who was closing the curtains, not the assistant.	LA	Q1	English
2	93	I complained to the interpreter of the embassador that was at the airport.	[Q1] In the following sentence, which one was at the airport? Respond solely with 'A' or 'B'. A: the embassador B: the interpreter Answer:	A	I chose **A: the ambassador** because the phrase "that was at the airport" modifies "the ambassador." In the sentence, "the interpreter of the ambassador that was at the airport," the relative clause "that was at the airport" is describing the ambassador, indicating that it is the ambassador who was at the airport, not the interpreter.	LA	Q1	English
2	94	I met the rival of the programmer that knows AI well.	[Q1] In the following sentence, which one knows AI well? Respond solely with 'A' or 'B'. A: the programmer B: the rival Answer:	A	I chose **A: the programmer** because the relative clause "that knows AI well" modifies "the programmer." In the sentence "I met the rival of the programmer that knows AI well," the phrase "that knows AI well" is directly linked to "the programmer," indicating that it is the programmer who has a strong knowledge of AI, not the rival.	LA	Q1	English
2	95	I bought the case of the phone that was on sale.	[Q1] In the following sentence, which one was on sale? Respond solely with 'A' or 'B'. A: the phone B: the case Answer:	A	I chose **A: the phone** because in the sentence "I bought the case of the phone that was on sale," the relative clause "that was on sale" directly modifies "the phone." This means it was the phone, not the case, that was on sale.	LA	Q1	English
2	97	I checked the monitor of the computer that was broken yesterday.	[Q1] In the following sentence, which one was broken yesterday? Respond solely with 'A' or 'B'. A: the computer B: the monitor Answer:	A	I chose **A: the computer** because the relative clause "that was broken yesterday" specifically refers to "the computer." In the sentence, "I checked the monitor of the computer that was broken yesterday," the phrase "that was broken yesterday" provides more information about the computer, indicating that it was the computer, not the monitor, which was broken.	LA	Q1	English
2	98	I photographed the apprentice of the painter that was next to the art gallery.	[Q1] In the following sentence, which one was next to the art gallery? Respond solely with 'A' or 'B'. A: the painter B: the apprentice Answer:	A	I chose **A: the painter** because in the sentence "I photographed the apprentice of the painter that was next to the art gallery," the relative clause "that was next to the art gallery" directly modifies "the painter." Here's a breakdown: - **Main Clause:** I photographed the apprentice of the painter. - **Relative Clause:** that was next to the art gallery. The structure indicates that it's "th…	LA	Q1	English
2	99	I interviewed the son of the minister that was at City Hall.	[Q1] In the following sentence, which one was at City Hall? Respond solely with 'A' or 'B'. A: the minister B: the son Answer:	A	I chose **A: the minister** because the relative clause "that was at City Hall" directly modifies "the minister." This means it was the minister who was at City Hall, not the son. The structure of the sentence links the minister to the location, clarifying that the minister was present at City Hall.	LA	Q1	English
2	100	I asked for the exit from the boss of the laborer that was on the construction site.	[Q1] In the following sentence, which one was on the construction site? Respond solely with 'A' or 'B'. A: the laborer B: the boss Answer:	A	I chose **A: the laborer** because in the sentence, the phrase "that was on the construction site" modifies "the laborer," indicating that the laborer was the one on the construction site, not the boss.	LA	Q1	English
2	101	I greeted the grandson of the madam that was in the countryside.	[Q1] In the following sentence, which one was in the countryside? Respond solely with 'A' or 'B'. A: the madam B: the grandson Answer:	A	I chose **A: the madam** because in the sentence "I greeted the grandson of the madam that was in the countryside," the relative clause "that was in the countryside" directly modifies "the madam." This structure indicates that it was the madam who was in the countryside, not the grandson.	LA	Q1	English
2	102	I met the student of the linguist that was in Tokyo the other day.	[Q1] In the following sentence, which one was in Tokyo the other day? Respond solely with 'A' or 'B'. A: the linguist B: the student Answer:	A	I chose **A: the linguist** because, in the sentence structure provided, the clause "that was in Tokyo the other day" directly modifies "the linguist." Here's the breakdown: - **Primary Structure**: "I met the student of the linguist that was in Tokyo the other day." - The phrase "the student of the linguist" identifies the relationship between the student and the linguist. - The relative clause …	LA	Q1	English
2	103	I scolded the subordinate of the engineer that was on the construction site.	[Q1] In the following sentence, which one was on the construction site? Respond solely with 'A' or 'B'. A: the engineer B: the subordinate Answer:	A	You chose **A: the engineer** because the relative clause "that was on the construction site" directly modifies "the engineer." This means it is the engineer who was on the construction site, not the subordinate.	LA	Q1	English
2	104	I looked at the cat of the kid that was lying on the couch.	[Q1] In the following sentence, which one was lying on the couch? Respond solely with 'A' or 'B'. A: the kid B: the cat Answer:	A	I chose option **A: the kid** because in the sentence "I looked at the cat of the kid that was lying on the couch," the clause "that was lying on the couch" directly modifies "the kid." This means it was the kid who was lying on the couch, not the cat. The structure of the sentence places the descriptive clause immediately after "the kid," indicating that the action of lying on the couch pertains…	LA	Q1	English
2	105	I talked with the supervisor of the flight attendant that was on board.	[Q1] In the following sentence, which one was on board? Respond solely with 'A' or 'B'. A: the flight attendant B: the supervisor Answer:	A	I chose option **A: the flight attendant** because in the sentence "I talked with the supervisor of the flight attendant that was on board," the clause "that was on board" specifically modifies "the flight attendant." This means that it was the flight attendant who was on board, not the supervisor.	LA	Q1	English
2	106	I made eye contact with the guide dog of the passenger that was at the station.	[Q1] In the following sentence, which one was at the station? Respond solely with 'A' or 'B'. A: the passenger B: the guide dog Answer:	A	I chose **A: the passenger** because the phrase "that was at the station" modifies "the passenger." This means it was the passenger who was at the station, not the guide dog.	LA	Q1	English
2	107	I bumped into the daughter of the resident that was walking around.	[Q1] In the following sentence, which one was walking around? Respond solely with 'A' or 'B'. A: the resident B: the daughter Answer:	A	I chose **A: the resident** because in the sentence, the clause "that was walking around" directly modifies "the resident." Grammatically, the relative pronoun "that" refers to the closest preceding noun, which is "the resident." Therefore, it is the resident who was walking around, not the daughter.	LA	Q1	English
2	109	I waited for the believer of the pastor that was praying in church.	[Q1] In the following sentence, which one was praying in church? Respond solely with 'A' or 'B'. A: the pastor B: the believer Answer:	A	I chose **A: the pastor** because in the sentence "I waited for the believer of the pastor that was praying in church," the relative clause "that was praying in church" is most directly modifying "the pastor." This structure implies that it was the pastor who was praying in the church, not the believer. **Breakdown of the sentence:** - **Subject:** I - **Verb:** waited - **Object:** for the belie…	LA	Q1	English
2	110	I photographed the manager of the celebrity that was in a department store.	[Q1] In the following sentence, which one was in a department store? Respond solely with 'A' or 'B'. A: the celebrity B: the manager Answer:	A	I chose **A: the celebrity** because the relative clause "that was in a department store" directly modifies "the celebrity." In the sentence "I photographed the manager of the celebrity that was in a department store," the structure indicates that it is the celebrity who was in the department store, not the manager.	LA	Q1	English
2	111	I spoke to the son of the doctor that was behind the tree.	[Q1] In the following sentence, which one was behind the tree? Respond solely with 'A' or 'B'. A: the doctor B: the son Answer:	A	I chose **A: the doctor** because the relative clause "that was behind the tree" is grammatically linked to the noun **"the doctor"**. In English, relative clauses typically modify the closest preceding noun unless context clearly indicates otherwise. In the sentence: *I spoke to the son of the doctor that was behind the tree.* The structure suggests that it is **the doctor** who was behind the t…	LA	Q1	English
2	112	I pretended not to notice the fan of the idol that was dancing in karaoke.	[Q1] In the following sentence, which one was dancing in karaoke? Respond solely with 'A' or 'B'. A: the idol B: the fan Answer:	A	I chose **A: the idol** because the phrase "that was dancing in karaoke" is modifying "the idol." In the sentence structure, the relative clause "that was dancing in karaoke" directly follows "the idol," indicating that it is the idol who was dancing, not the fan.	LA	Q1	English
2	113	I spoke with the guardian of the patient that came to the hospital.	[Q1] In the following sentence, which one came to the hospital? Respond solely with 'A' or 'B'. A: the patient B: the guardian Answer:	A	I chose **A: the patient** because the relative clause "that came to the hospital" directly modifies "the patient." This means it's the patient who came to the hospital, not the guardian. The structure of the sentence clarifies that the guardian is associated with the patient who made the visit.	LA	Q1	English
2	115	I spoke to the daughter of the landlord that was cooking.	[Q1] In the following sentence, which one was cooking? Respond solely with 'A' or 'B'. A: the landlord B: the daughter Answer:	A	I chose **A: the landlord** because the relative clause "that was cooking" directly follows "the landlord." In English, relative clauses typically modify the nearest preceding noun. Since "the landlord" is immediately before "that was cooking," it is interpreted as the one doing the cooking.	LA	Q1	English
2	116	I envied the caregiver of the patient that was reading a book.	[Q1] In the following sentence, which one was reading a book? Respond solely with 'A' or 'B'. A: the patient B: the caregiver Answer:	A	I chose **A: the patient** because the relative clause "that was reading a book" directly follows "the patient," making it the most likely noun being described. In English grammar, relative clauses typically modify the nearest preceding noun unless context suggests otherwise. Therefore, the sentence implies that it was the patient who was reading a book.	LA	Q1	English
2	117	I met with the clerk of the prosecutor that knew about the murder.	[Q1] In the following sentence, which one knew about the murder? Respond solely with 'A' or 'B'. A: the prosecutor B: the clerk Answer:	A	I chose **A: the prosecutor** because in the sentence, the relative clause "that knew about the murder" directly modifies "the prosecutor." This means it was the prosecutor who knew about the murder, not the clerk.	LA	Q1	English
2	118	I recognized the secretary of the politician that was from the newspaper.	[Q1] In the following sentence, which one was from the newspaper? Respond solely with 'A' or 'B'. A: the politician B: the secretary Answer:	A	I chose **A: the politician** because the relative clause "that was from the newspaper" most naturally modifies "the politician." In English, relative clauses typically refer to the closest preceding noun unless context suggests otherwise. Therefore, the sentence implies that the **politician** was from the newspaper, not the secretary.	LA	Q1	English
2	119	I interviewed the family of the killer that fled in desperation.	[Q1] In the following sentence, which one fled in desperation? Respond solely with 'A' or 'B'. A: the killer B: the family Answer:	A	I chose **A: the killer** because the relative clause "that fled in desperation" directly modifies "the killer." In the sentence "I interviewed the family of the killer that fled in desperation," the structure indicates that it is the killer who fled in desperation, not the family. The word "that" refers back to "the killer," making it clear that the action of fleeing in desperation is associated…	LA	Q1	English
2	120	I sent an email to the research assistant of the linguist that was in France.	[Q1] In the following sentence, which one was in France? Respond solely with 'A' or 'B'. A: the linguist B: the research assistant Answer:	A	I chose **A: the linguist** because the relative clause "that was in France" directly modifies "the linguist." In the sentence structure "the research assistant of the linguist that was in France," the clause is most naturally associated with "the linguist" rather than "the research assistant." This means it was the linguist who was in France.	LA	Q1	English
2	121	I helped the nephew of the photographer that was planning a move.	[Q1] In the following sentence, which one was planning a move? Respond solely with 'A' or 'B'. A: the photographer B: the nephew Answer:	A	I chose **A: the photographer** because the relative clause "that was planning a move" directly modifies "the photographer." In the sentence structure, the clause closest to the noun it describes typically refers to that noun. Therefore, it is the photographer who was planning the move, not the nephew.	LA	Q1	English
2	122	I thought of the dog of the idol that was in an accident this fall.	[Q1] In the following sentence, which one was in an accident this fall? Respond solely with 'A' or 'B'. A: the idol B: the dog Answer:	A	I chose **A: the idol** because, in the sentence structure, the relative clause "that was in an accident this fall" logically modifies "the idol." This interpretation is based on the proximity of the clause to "the idol," making it more likely that the idol, rather than the dog, was involved in the accident.	LA	Q1	English
2	123	I spoke with the wife of the professor that retired this year.	[Q1] In the following sentence, which one retired this year? Respond solely with 'A' or 'B'. A: the professor B: the wife Answer:	A	I chose **A: the professor** because the relative clause "that retired this year" directly modifies "the professor." In the sentence "I spoke with the wife of the professor that retired this year," the structure implies that it is the professor who retired, not the wife.	LA	Q1	English
2	124	I had a drink with the apprentice of the painter that visited the exhibition.	[Q1] In the following sentence, which one visited the exhibition? Respond solely with 'A' or 'B'. A: the painter B: the apprentice Answer:	A	I chose **A: the painter** because the relative clause "that visited the exhibition" directly modifies "the painter." In English grammar, relative clauses typically refer to the nearest preceding noun. Therefore, it's the painter who visited the exhibition, not the apprentice.	LA	Q1	English
2	125	I said hello to the client of the tax accountant that was in the hallway.	[Q1] In the following sentence, which one was in the hallway? Respond solely with 'A' or 'B'. A: the tax accountant B: the client Answer:	A	I chose option **A: the tax accountant** because the relative clause "that was in the hallway" directly modifies "the tax accountant." In the sentence structure, the phrase "the client of the tax accountant that was in the hallway" clearly associates the hallway location with the tax accountant, indicating that it was the tax accountant who was in the hallway, not the client.	LA	Q1	English
2	126	I ran into the father of the pianist that was on TV yesterday.	[Q1] In the following sentence, which one was on TV yesterday? Respond solely with 'A' or 'B'. A: the pianist B: the father Answer:	A	You chose **A: the pianist**, which is correct. **Explanation:** In the sentence "I ran into the father of the pianist that was on TV yesterday," the clause "that was on TV yesterday" is modifying "the pianist." This means it was the pianist who was on TV yesterday, not the father.	LA	Q1	English
2	127	I was upset to see the son-in-law of the politician that kept drinking wine.	[Q1] In the following sentence, which one kept drinking wine? Respond solely with 'A' or 'B'. A: the politician B: the son-in-law Answer:	A	I chose **A: the politician** because the relative clause "that kept drinking wine" directly modifies "the politician." In the sentence structure, the clause closest to the noun it describes typically takes precedence. Therefore, it is the politician who is indicated as the one keeping up the wine drinking.	LA	Q1	English
2	128	I left a note for the head of the reporter that was waiting to hear back.	[Q1] In the following sentence, which one was waiting to hear back? Respond solely with 'A' or 'B'. A: the reporter B: the head Answer:	A	I chose **A: the reporter** because the relative clause "that was waiting to hear back" directly modifies "the reporter." In the sentence structure, the clause immediately follows "the reporter," indicating that it is the reporter who was waiting to hear back, not the head.	LA	Q1	English
2	129	I bought chicken for the brother of the player that was working out.	[Q1] In the following sentence, which one was working out? Respond solely with 'A' or 'B'. A: the player B: the brother Answer:	A	I chose **A: the player** because the relative clause "that was working out" directly modifies "the player." In the sentence "I bought chicken for the brother of the player that was working out," the phrase "that was working out" clarifies which player is being referred to. Therefore, it is the player who was working out, not the brother.	LA	Q1	English
2	130	I paid a per diem to the part-time student of the barista that was making the coffee.	[Q1] In the following sentence, which one was making the coffee? Respond solely with 'A' or 'B'. A: the barista B: the part-time student Answer:	A	I chose **A: the barista** because the clause "that was making the coffee" directly modifies "the barista." This indicates that it was the barista who was responsible for making the coffee, while the per diem was paid to the part-time student associated with the barista.	LA	Q1	English
2	131	I complained to the friend of the gangster that was smoking in the room.	[Q1] In the following sentence, which one was smoking in the room? Respond solely with 'A' or 'B'. A: the gangster B: the friend Answer:	A	I chose **A: the gangster** because the relative clause "that was smoking in the room" is positioned closer to "the gangster," making it more likely to modify "the gangster" rather than "the friend." In English, relative clauses typically refer to the nearest preceding noun unless indicated otherwise. Therefore, the sentence suggests that it was the gangster who was smoking in the room.	LA	Q1	English
2	132	I talked to the wife of the fisherman that was resting on the boat.	[Q1] In the following sentence, which one was resting on the boat? Respond solely with 'A' or 'B'. A: the fisherman B: the wife Answer:	A	I chose **A: the fisherman** because the relative clause "that was resting on the boat" directly modifies "the fisherman." This means it was the fisherman who was resting on the boat, not the wife.	LA	Q1	English
2	133	I bumped into the daughter-in-law of the elderly man that was swimming in the pool.	[Q1] In the following sentence, which one was swimming in the pool? Respond solely with 'A' or 'B'. A: the elderly man B: the daughter-in-law Answer:	A	I chose **A: the elderly man** because the relative clause "that was swimming in the pool" directly modifies "the elderly man." In the sentence structure, "the daughter-in-law of the elderly man" is a single noun phrase, and the descriptive clause that follows ("that was swimming in the pool") naturally refers to the closest preceding noun, which is "the elderly man." This makes it clear that it …	LA	Q1	English
2	134	I shared my opinion with the grandmother of the pianist that was watching the concert.	[Q1] In the following sentence, which one was watching the concert? Respond solely with 'A' or 'B'. A: the pianist B: the grandmother Answer:	A	I chose **A: the pianist** because the relative clause "that was watching the concert" directly modifies "the pianist." This means it was the pianist who was watching the concert, not the grandmother.	LA	Q1	English
2	135	I had a discussion with the advisor of the graduate student that was attending the conference.	[Q1] In the following sentence, which one was attending the conference? Respond solely with 'A' or 'B'. A: the graduate student B: the advisor Answer:	A	I chose **A: the graduate student** because the relative clause "that was attending the conference" directly modifies "the graduate student." In the sentence, "the advisor of the graduate student that was attending the conference," the word "that" refers to "the graduate student," indicating that it was the graduate student, not the advisor, who was attending the conference.	LA	Q1	English
2	137	I talked to the acquaintance of the captain that was on the ship.	[Q1] In the following sentence, which one was on the ship? Respond solely with 'A' or 'B'. A: the captain B: the acquaintance Answer:	A	I chose **A: the captain** because the relative clause "that was on the ship" most naturally modifies "the captain." In the sentence structure, "the captain" is the closest noun to the clause, making it the likely antecedent. Therefore, it is the captain who was on the ship, not the acquaintance.	LA	Q1	English
2	138	I exchanged contacts with the rival of the ballerina that was practicing.	[Q1] In the following sentence, which one was practicing? Respond solely with 'A' or 'B'. A: the ballerina B: the rival Answer:	A	I chose **A** because the relative clause "that was practicing" directly modifies "the ballerina." In the sentence structure, the phrase "the rival of the ballerina that was practicing" attaches the clause "that was practicing" to "the ballerina," indicating that it is the ballerina who was practicing, not the rival.	LA	Q1	English
2	139	I checked the outlet of the television that was broken over time.	[Q1] In the following sentence, which one was broken over time? Respond solely with 'A' or 'B'. A: the television B: the outlet Answer:	A	I chose **A: the television** because the phrase "that was broken over time" directly modifies "the television," indicating that it, not the outlet, became broken gradually.	LA	Q1	English
2	140	I asked for help from the daughter of the manager that was at the restaurant.	[Q1] In the following sentence, which one was at the restaurant? Respond solely with 'A' or 'B'. A: the manager B: the daughter Answer:	A	I chose **A: the manager** because the phrase "that was at the restaurant" directly modifies "the manager." In the sentence, "the daughter of the manager that was at the restaurant," the relative clause "that was at the restaurant" describes which manager is being referred to. It clarifies that it is the manager who was at the restaurant, not the daughter.	LA	Q1	English
2	141	I played golf with the acquaintance of the comedian that has lost weight recently.	[Q1] In the following sentence, which one has lost weight recently? Respond solely with 'A' or 'B'. A: the comedian B: the acquaintance Answer:	A	I chose **A: the comedian** because the relative clause "that has lost weight recently" directly modifies "the comedian" in the sentence. The structure "the acquaintance of the comedian that has lost weight recently" indicates that it is the comedian who has experienced the weight loss.	LA	Q1	English
2	142	I ran into the wife of the professor that recently got cancer.	[Q1] In the following sentence, which one recently got cancer? Respond solely with 'A' or 'B'. A: the professor B: the wife Answer:	A	I chose **Option A: the professor** because the relative clause "that recently got cancer" modifies "the professor." In the sentence "I ran into the wife of the professor that recently got cancer," it's the professor who is described as having recently gotten cancer, not the wife.	LA	Q1	English
2	143	I looked at the friend of the stewardess that went to work at night.	[Q1] In the following sentence, which one went to work at night? Respond solely with 'A' or 'B'. A: the stewardess B: the friend Answer:	A	I chose **A: the stewardess** because the relative clause "that went to work at night" directly modifies "the stewardess." In the sentence structure, the describing clause is closest to "the stewardess," indicating that it is the stewardess who went to work at night, not her friend.	LA	Q1	English
2	144	I glanced over at the aunt of the student that was sitting on the stairs.	[Q1] In the following sentence, which one was sitting on the stairs? Respond solely with 'A' or 'B'. A: the student B: the aunt Answer:	A	I chose **A: the student** because of the way the sentence is structured. The clause "that was sitting on the stairs" directly follows "the student," indicating that it is the student who was sitting on the stairs, not the aunt. This proximity makes it clear that the description applies to the student.	LA	Q1	English
2	145	I shot the brother of the terrorist that was hiding in the bathroom.	[Q1] In the following sentence, which one was hiding in the bathroom? Respond solely with 'A' or 'B'. A: the terrorist B: the brother Answer:	A	I chose **A: the terrorist** because the relative clause "that was hiding in the bathroom" directly modifies "the terrorist." In English sentence structure, descriptive clauses typically refer to the closest preceding noun unless context suggests otherwise. Therefore, it's the terrorist who was hiding in the bathroom, not the brother.	LA	Q1	English
2	146	I met the husband of the millionaire that was relaxing on a yacht.	[Q1] In the following sentence, which one was relaxing on a yacht? Respond solely with 'A' or 'B'. A: the millionaire B: the husband Answer:	A	I chose **A: the millionaire** because the phrase "that was relaxing on a yacht" directly modifies "the millionaire." In the sentence structure, the relative clause immediately follows "the millionaire," indicating that it is the millionaire who was relaxing on the yacht, not the husband.	LA	Q1	English
2	147	I glared at the dog of the security guard that was at the entrance to the store.	[Q1] In the following sentence, which one was at the entrance to the store? Respond solely with 'A' or 'B'. A: the security guard B: the dog Answer:	A	I chose **A: the security guard** because the phrase "that was at the entrance to the store" directly follows "the security guard." In English sentence structure, descriptive clauses typically modify the closest preceding noun. Therefore, it's the security guard who is at the entrance, not the dog.	LA	Q1	English
2	150	I waited on location for the assistant of the director that was filming.	[Q1] In the following sentence, which one was filming? Respond solely with 'A' or 'B'. A: the director B: the assistant Answer:	A	The correct choice is **A: the director**. **Explanation:** In the sentence "I waited on location for the assistant of the director that was filming," the relative clause "that was filming" modifies the noun closest to it, which is "the director." This means that it was the director who was filming, not the assistant. If the intention was to indicate that the assistant was filming, the sentence w…	LA	Q1	English
2	151	I recognized the son of the announcer that was playing tennis.	[Q1] In the following sentence, which one was playing tennis? Respond solely with 'A' or 'B'. A: the announcer B: the son Answer:	A	I chose **A: the announcer** because the relative clause "that was playing tennis" directly modifies "the announcer." This means it was the announcer who was playing tennis, not the son.	LA	Q1	English
2	152	I had dinner with the friend of the subordinate that was promoted this time.	[Q1] In the following sentence, which one was promoted this time? Respond solely with 'A' or 'B'. A: the subordinate B: the friend Answer:	A	I chose **A: the subordinate** because the clause "that was promoted this time" directly modifies "the subordinate." In the sentence structure, "the friend of the subordinate that was promoted this time," the relative clause "that was promoted this time" is attached to "the subordinate," indicating that it is the subordinate who received the promotion.	LA	Q1	English
2	153	I consulted the mother of the factory manager that was smoking.	[Q1] In the following sentence, which one was smoking? Respond solely with 'A' or 'B'. A: the factory manager B: the mother Answer:	A	I chose **A: the factory manager** because in the sentence "I consulted the mother of the factory manager that was smoking," the relative clause "that was smoking" directly modifies "the factory manager." This means that it was the factory manager who was smoking, not the mother. The structure of the sentence places the descriptive clause closest to "the factory manager," making it clear that the…	LA	Q1	English
2	154	I talked with the grandson of the judge that retired last year.	[Q1] In the following sentence, which one retired last year? Respond solely with 'A' or 'B'. A: the judge B: the grandson Answer:	A	I chose **A: the judge** because the relative clause "that retired last year" directly modifies "the judge." This means it was the judge who retired last year, not the grandson.	LA	Q1	English
2	156	I watched the video of the conductor that had been trending these days.	[Q1] In the following sentence, which one had been trending these days? Respond solely with 'A' or 'B'. A: the conductor B: the video Answer:	A	I chose **A: the conductor** because the relative clause "that had been trending these days" appears to modify "the conductor" directly. In the sentence structure "the video of the conductor that had been trending these days," the clause follows "the conductor," suggesting that it is the conductor who has been trending. However, it's worth noting that the sentence is somewhat ambiguous, and some …	LA	Q1	English
2	157	I couldn't find the keyboard of the computer that was repaired.	[Q1] In the following sentence, which one was repaired? Respond solely with 'A' or 'B'. A: the computer B: the keyboard Answer:	A	I chose **A: the computer** because the phrase "that was repaired" directly modifies "the computer." This means it was the computer that underwent repairs, not the keyboard.	LA	Q1	English
2	158	I was unable to alert the sister of the student that was dozing.	[Q1] In the following sentence, which one was dozing? Respond solely with 'A' or 'B'. A: the student B: the sister Answer:	A	I chose **A: the student** because the relative clause "that was dozing" directly modifies "the student," indicating that it was the student who was dozing. The structure of the sentence places "the student" closest to the clause "that was dozing," making it clear that the student, not the sister, was the one dozing.	LA	Q1	English
2	160	I reached out to the friend of the student that had left school early in the morning.	[Q1] In the following sentence, which one had left school early in the morning? Respond solely with 'A' or 'B'. A: the student B: the friend Answer:	A	I chose **A: the student** because the relative clause "that had left school early in the morning" directly modifies "the student." In the sentence, "the friend of the student that had left school early in the morning," the phrase "that had left school early in the morning" is describing the student, indicating that it was the student who left school early, not the friend.	LA	Q1	English
2	161	I encouraged the supervisor of the nurse that was trying not to cry.	[Q1] In the following sentence, which one was trying not to cry? Respond solely with 'A' or 'B'. A: the nurse B: the supervisor Answer:	A	I chose **A: the nurse** because the relative clause "that was trying not to cry" logically modifies "the nurse." In the sentence structure "the supervisor of the nurse that was trying not to cry," the clause is closest to "the nurse," indicating that it is the nurse who was trying not to cry, not the supervisor.	LA	Q1	English
2	162	I handed the water to the secretary of the politician that was giving a talk.	[Q1] In the following sentence, which one was giving a talk? Respond solely with 'A' or 'B'. A: the politician B: the secretary Answer:	A	I chose option **A** because the phrase "that was giving a talk" modifies "the politician." This indicates that it was the politician who was giving the talk, not the secretary.	LA	Q1	English
2	164	I asked for advice from the daughter of the chef that was eating pasta.	[Q1] In the following sentence, which one was eating pasta? Respond solely with 'A' or 'B'. A: the chef B: the daughter Answer:	A	I chose **A: the chef** because the relative clause "that was eating pasta" directly modifies "the chef." In the sentence structure, the clause is immediately following "the chef," indicating that it is the chef who was eating pasta, not the daughter.	LA	Q1	English
2	165	I interviewed the son of the politician that was in Seoul this week.	[Q1] In the following sentence, which one was in Seoul this week? Respond solely with 'A' or 'B'. A: the politician B: the son Answer:	A	I chose **A: the politician** because the relative clause "that was in Seoul this week" directly modifies "the politician." In the sentence structure, the clause immediately following "the politician" refers back to it, indicating that the politician was the one in Seoul.	LA	Q1	English
2	166	I greeted the colleague of the salesman that was visiting next door.	[Q1] In the following sentence, which one was visiting next door? Respond solely with 'A' or 'B'. A: the salesman B: the colleague Answer:	A	I chose **A: the salesman** because the relative clause "that was visiting next door" is modifying "the salesman." In the sentence, "the colleague of the salesman that was visiting next door," the phrase "that was visiting next door" directly describes the salesman, indicating that it was the salesman who was visiting next door.	LA	Q1	English
2	167	I have come to like the coach of the swimmer that was in the pool.	[Q1] In the following sentence, which one was in the pool? Respond solely with 'A' or 'B'. A: the swimmer B: the coach Answer:	A	I chose **A: the swimmer** because the relative clause "that was in the pool" directly modifies "the swimmer." This means it's the swimmer who was in the pool, not the coach. The structure of the sentence clarifies that the coach is associated with the swimmer, and the specific detail about being in the pool pertains to the swimmer.	LA	Q1	English
2	168	I chatted with the grandfather of the student that was in front of the supermarket.	[Q1] In the following sentence, which one was in front of the supermarket? Respond solely with 'A' or 'B'. A: the student B: the grandfather Answer:	A	I chose **A: the student** because in the sentence, the relative clause "that was in front of the supermarket" specifically modifies "the student." This means it is the student who was in front of the supermarket, not the grandfather. **Breakdown of the sentence:** - **Main clause:** I chatted with the grandfather of the student. - **Relative clause:** that was in front of the supermarket. The re…	LA	Q1	English
2	170	I waited at the cafe for the husband of the lawyer that was jogging.	[Q1] In the following sentence, which one was jogging? Respond solely with 'A' or 'B'. A: the lawyer B: the husband Answer:	A	I chose **A: the lawyer** because the relative clause "that was jogging" directly modifies "the lawyer." This structure indicates that it was the lawyer who was jogging, not the husband.	LA	Q1	English
2	171	I met the son-in-law of the politician that was playing ping pong.	[Q1] In the following sentence, which one was playing ping pong? Respond solely with 'A' or 'B'. A: the politician B: the son-in-law Answer:	A	I chose **A: the politician** because the relative clause "that was playing ping pong" is most naturally interpreted as modifying "the politician." In the sentence: *I met the son-in-law of the politician that was playing ping pong.* The structure suggests that it was the **politician** who was playing ping pong, not the son-in-law. This is because the clause immediately follows "the politician,"…	LA	Q1	English
2	172	I greeted the wife of the farmer that was washing the pots.	[Q1] In the following sentence, which one was washing the pots? Respond solely with 'A' or 'B'. A: the farmer B: the wife Answer:	A	I chose option **A: the farmer** because the relative clause "that was washing the pots" is grammatically linked to "the farmer." In the sentence structure, the clause immediately follows "the farmer," indicating that it is the farmer who was performing the action of washing the pots, not the wife.	LA	Q1	English
2	173	I gave advice to the guide of the tourist that couldn't read Chinese.	[Q1] In the following sentence, which one couldn't read Chinese? Respond solely with 'A' or 'B'. A: the tourist B: the guide Answer:	A	I chose **A: the tourist** because the relative clause "that couldn't read Chinese" directly modifies "the tourist." In the sentence structure, the phrase "the tourist that couldn't read Chinese" specifies which tourist is being referred to, indicating that it is the tourist, not the guide, who lacks the ability to read Chinese.	LA	Q1	English
2	174	I contacted the friend of the translator that was studying in Australia.	[Q1] In the following sentence, which one was studying in Australia? Respond solely with 'A' or 'B'. A: the translator B: the friend Answer:	A	I chose **A: the translator** because in the sentence "I contacted the friend of the translator that was studying in Australia," the relative clause "that was studying in Australia" directly modifies "the translator." This structure implies that it was the translator who was studying in Australia, not the friend.	LA	Q1	English
2	175	I recommended a restaurant to the wife of the janitor that was planning a trip.	[Q1] In the following sentence, which one was planning a trip? Respond solely with 'A' or 'B'. A: the janitor B: the wife Answer:	A	I chose **A: the janitor** because in the sentence structure, the relative clause "that was planning a trip" directly modifies "the janitor." This means it is the janitor who was planning the trip, not the wife.	LA	Q1	English
2	176	I talked with the master of the violinist that performed at the concert.	[Q1] In the following sentence, which one performed at the concert? Respond solely with 'A' or 'B'. A: the violinist B: the master Answer:	A	I chose **A: the violinist** because the relative clause "that performed at the concert" directly modifies "the violinist." This means it was the violinist who performed at the concert, not the master.	LA	Q1	English
2	177	I couldn't believe that the secretary of the congressman that was playing the mobile game.	[Q1] In the following sentence, which one was playing the mobile game? Respond solely with 'A' or 'B'. A: the congressman B: the secretary Answer:	A	I chose **A: the congressman** because in the sentence, the relative clause "that was playing the mobile game" directly follows and modifies "the congressman." This structure indicates that it was the congressman, not the secretary, who was engaged in playing the mobile game.	LA	Q1	English
2	178	I asked a question to the research assistant of the professor that was at the museum.	[Q1] In the following sentence, which one was at the museum? Respond solely with 'A' or 'B'. A: the professor B: the research assistant Answer:	A	I chose option **A** because the relative clause "that was at the museum" modifies "the professor." This means it was the professor who was at the museum, not the research assistant.	LA	Q1	English
2	179	I had dinner with the manager of the actor that arrived at the film set.	[Q1] In the following sentence, which one arrived at the film set? Respond solely with 'A' or 'B'. A: the actor B: the manager Answer:	A	I chose **A: the actor** because the relative clause "that arrived at the film set" modifies "the actor." This means it's the actor who arrived at the film set, not the manager.	LA	Q1	English
2	180	I added the order to the part-time assistant of the chef that was grilling the meat.	[Q1] In the following sentence, which one was grilling the meat? Respond solely with 'A' or 'B'. A: the chef B: the part-time assistant Answer:	A	I chose **A: the chef** because of how the sentence is structured. The phrase "that was grilling the meat" directly modifies "the chef." In English grammar, relative clauses like "that was grilling the meat" typically refer to the closest preceding noun unless otherwise indicated. Here’s a breakdown: - **Main Clause:** I added the order to the part-time assistant of the chef. - **Relative Clause:…	LA	Q1	English
2	181	I got into an argument with the boss of the flight attendant that was on the bus.	[Q1] In the following sentence, which one was on the bus? Respond solely with 'A' or 'B'. A: the flight attendant B: the boss Answer:	A	I chose **A: the flight attendant** because the phrase "that was on the bus" directly modifies "the flight attendant." In the sentence structure, the relative clause "that was on the bus" is closest to and therefore refers to "the flight attendant," indicating that it was the flight attendant who was on the bus, not the boss.	LA	Q1	English
2	183	I threw away the remote control of the fan that suddenly broke yesterday.	[Q1] In the following sentence, which one suddenly broke yesterday? Respond solely with 'A' or 'B'. A: the fan B: the remote control Answer:	A	I chose **A: the fan** because in the sentence, the clause "that suddenly broke yesterday" directly modifies "the fan." This means it was the fan that broke suddenly, not the remote control.	LA	Q1	English
2	184	I asked for help from the apprentice of the architect that was at the wine shop.	[Q1] In the following sentence, which one was at the wine shop? Respond solely with 'A' or 'B'. A: the architect B: the apprentice Answer:	A	I chose **A: the architect** because the relative clause "that was at the wine shop" directly modifies "the architect." In the sentence, it is the architect who is being described as being at the wine shop, not the apprentice. Therefore, the architect was the one at the wine shop.	LA	Q1	English
2	185	I had coffee with the friend of the professor that got married last year.	[Q1] In the following sentence, which one got married last year? Respond solely with 'A' or 'B'. A: the professor B: the friend Answer:	A	I chose **A: the professor** because the relative clause "that got married last year" directly modifies "the professor." In the sentence structure, modifiers typically refer to the closest preceding noun, making it clear that the professor is the one who got married last year.	LA	Q1	English
2	187	I ran into the boss of the assistant that was leaving the office.	[Q1] In the following sentence, which one was leaving the office? Respond solely with 'A' or 'B'. A: the assistant B: the boss Answer:	A	I chose **A: the assistant** because the relative clause "that was leaving the office" is directly modifying "the assistant." In the sentence structure, the clause immediately follows "the assistant," which indicates that it is the assistant who was leaving the office, not the boss.	LA	Q1	English
2	188	I recognized the cat of the basketball player that was eating bread in the cafe.	[Q1] In the following sentence, which one was eating bread in the cafe? Respond solely with 'A' or 'B'. A: the basketball player B: the cat Answer:	A	I chose **A: the basketball player** because the relative clause "that was eating bread in the cafe" directly modifies "the basketball player." This means that it was the basketball player who was eating bread in the cafe, not the cat.	LA	Q1	English
2	189	I threatened the bodyguard of the singer that was standing at an event.	[Q1] In the following sentence, which one was standing at an event? Respond solely with 'A' or 'B'. A: the singer B: the bodyguard Answer:	A	I chose **A: the singer** because the relative clause "that was standing at an event" directly modifies "the singer" in the sentence. Here's the breakdown: - **Main Clause:** "I threatened the bodyguard of the singer" - **Relative Clause:** "that was standing at an event" The word "that" typically refers to the noun closest to it unless context suggests otherwise. In this case, "the singer" is th…	LA	Q1	English
2	190	I was visiting the cousin of the novelist that was in Canada on vacation.	[Q1] In the following sentence, which one was in Canada on vacation? Respond solely with 'A' or 'B'. A: the novelist B: the cousin Answer:	A	I chose **A: the novelist** because the relative clause "that was in Canada on vacation" directly modifies "the novelist." This means it is the novelist who was in Canada on vacation, not the cousin.	LA	Q1	English
2	192	I bumped into the customer of the banker that was on the phone.	[Q1] In the following sentence, which one was on the phone? Respond solely with 'A' or 'B'. A: the banker B: the customer Answer:	A	I chose **A: the banker** because the phrase "that was on the phone" directly modifies "the banker." In the sentence structure, the relative clause "that was on the phone" is describing the banker, indicating that it was the banker who was engaged in the phone call when the encounter with the customer occurred.	LA	Q1	English
2	193	I gave a drink to the part-time student of the clerk that was cleaning up.	[Q1] In the following sentence, which one was cleaning up? Respond solely with 'A' or 'B'. A: the clerk B: the part-time student Answer:	A	I chose **A: the clerk** because the relative clause "that was cleaning up" directly modifies the noun closest to it, which is "the clerk." In the sentence "I gave a drink to the part-time student of the clerk that was cleaning up," the structure implies that it is the clerk who was performing the action of cleaning up.	LA	Q1	English
2	194	I took a picture with the colleague of the firefighter that was undergoing training.	[Q1] In the following sentence, which one was undergoing training? Respond solely with 'A' or 'B'. A: the firefighter B: the colleague Answer:	A	I chose **A: the firefighter** because in the sentence structure, the clause "that was undergoing training" directly modifies "the firefighter." This is due to the proximity of the relative clause to "the firefighter," making it the most likely antecedent. Here's the breakdown: - **"the colleague of the firefighter that was undergoing training"** The relative clause **"that was undergoing trainin…	LA	Q1	English
2	195	I handed the coffee to the wife of the editor-in-chief that was sitting by the window.	[Q1] In the following sentence, which one was sitting by the window? Respond solely with 'A' or 'B'. A: the editor-in-chief B: the wife Answer:	A	I chose **A: the editor-in-chief** because the relative clause "that was sitting by the window" directly follows "the editor-in-chief." In English grammar, relative clauses typically modify the noun closest to them unless there's clear punctuation or context indicating otherwise. Therefore, the clause "that was sitting by the window" is interpreted as describing **the editor-in-chief** rather tha…	LA	Q1	English
2	196	I finally bought the case of the laptop that was on sale this month.	[Q1] In the following sentence, which one was on sale this month? Respond solely with 'A' or 'B'. A: the laptop B: the case Answer:	A	You chose **A: the laptop** because in the sentence structure, the phrase "that was on sale this month" directly modifies "the laptop." This means it was the laptop that was on sale, not the case. The sentence can be broken down as follows: - **Main Action:** "I finally bought the case of the laptop." - **Additional Information:** "that was on sale this month." Here, "that was on sale this month"…	LA	Q1	English
2	197	I replaced the wheel of the bicycle that had gone missing last week.	[Q1] In the following sentence, which one had gone missing last week? Respond solely with 'A' or 'B'. A: the bicycle B: the wheel Answer:	A	I chose **A: the bicycle** because the relative clause "that had gone missing last week" directly modifies "the bicycle." In the sentence "I replaced the wheel of the bicycle that had gone missing last week," the structure indicates that it was *the bicycle* which had gone missing, not the wheel. Therefore, option A is the correct choice.	LA	Q1	English
2	198	I checked the button of the printer that suddenly broke down.	[Q1] In the following sentence, which one suddenly broke down? Respond solely with 'A' or 'B'. A: the printer B: the button Answer:	A	I chose **A: the printer** because in the sentence "I checked the button of the printer that suddenly broke down," the relative clause "that suddenly broke down" is modifying "the printer." This means it's the printer that experienced the breakdown, not the button.	LA	Q1	English
2	199	I took a picture with the teacher of the sculptor that was in front of the museum.	[Q1] In the following sentence, which one was in front of the museum? Respond solely with 'A' or 'B'. A: the sculptor B: the teacher Answer:	A	I chose **A: the sculptor** because the phrase "that was in front of the museum" directly modifies "the sculptor." In the sentence structure, the relative clause "that was in front of the museum" immediately follows "the sculptor," indicating that it is the sculptor who was in front of the museum, not the teacher.	LA	Q1	English
2	201	I called the attorney of the defendant that was preparing for trial.	[Q1] In the following sentence, which one was preparing for trial? Respond solely with 'A' or 'B'. A: the defendant B: the attorney Answer:	A	I chose **A: the defendant** because the relative clause "that was preparing for trial" logically refers to the defendant. It is more natural to associate the preparation for trial with the defendant rather than the attorney, as the defendant is the party undergoing the trial process.	LA	Q1	English
2	202	I greeted the granddaughter of the caretaker that was sitting in a chair.	[Q1] In the following sentence, which one was sitting in a chair? Respond solely with 'A' or 'B'. A: the caretaker B: the granddaughter Answer:	A	I chose **A: the caretaker** because the relative clause "that was sitting in a chair" directly modifies "the caretaker." In the sentence structure, "the caretaker that was sitting in a chair" indicates that it is the caretaker who is sitting in the chair, not the granddaughter.	LA	Q1	English
2	203	I coordinated with the assistant of the director that was preparing the stage.	[Q1] In the following sentence, which one was preparing the stage? Respond solely with 'A' or 'B'. A: the director B: the assistant Answer:	A	I chose **A: the director** because in the sentence "I coordinated with the assistant of the director **that was preparing the stage**," the relative clause "that was preparing the stage" directly modifies "the director." This implies that it was the director who was preparing the stage, not the assistant. **Explanation:** - **Proximity:** The relative clause "that was preparing the stage" is pla…	LA	Q1	English
2	204	I handed the ice cream to the son of the gardener that was next to the statue.	[Q1] In the following sentence, which one was next to the statue? Respond solely with 'A' or 'B'. A: the gardener B: the son Answer:	A	I chose **A: the gardener** because the relative clause "that was next to the statue" directly modifies "the gardener." In the sentence structure "the son of the gardener that was next to the statue," the phrase "that was next to the statue" describes the gardener, not the son.	LA	Q1	English
2	205	I exchanged contacts with the sister of the dancer that was doing yoga.	[Q1] In the following sentence, which one was doing yoga? Respond solely with 'A' or 'B'. A: the dancer B: the sister Answer:	A	I chose **A: the dancer** because the relative clause "that was doing yoga" directly modifies "the dancer" in the sentence. This structure indicates that it was the dancer, not the sister, who was performing the yoga.	LA	Q1	English
2	206	I checked on the daughter-in-law of the pastor that was sneezing frequently.	[Q1] In the following sentence, which one was sneezing frequently? Respond solely with 'A' or 'B'. A: the pastor B: the daughter-in-law Answer:	A	The correct answer is **B: the daughter-in-law**. **Explanation:** In the sentence, the relative clause "that was sneezing frequently" directly modifies "the daughter-in-law." This means that it is the daughter-in-law who was sneezing frequently, not the pastor. The structure of the sentence places the relative clause immediately after "the daughter-in-law," making it clear that she is the subjec…	LA	Q1	English
2	207	I accidentally bumped into the caregiver of the patient that was out for a walk.	[Q1] In the following sentence, which one was out for a walk? Respond solely with 'A' or 'B'. A: the patient B: the caregiver Answer:	A	I chose **A: the patient** because the phrase "that was out for a walk" directly modifies "the patient." In the sentence structure, the relative clause "that was out for a walk" is positioned immediately after "the patient," indicating that it is the patient who was out for a walk, not the caregiver.	LA	Q1	English
2	208	I gave the strawberries to the owner of the rabbit that was on the lawn.	[Q1] In the following sentence, which one was on the lawn? Respond solely with 'A' or 'B'. A: the rabbit B: the owner Answer:	A	I chose **A: the rabbit** because the relative clause "that was on the lawn" directly modifies "the rabbit." In the sentence structure, the phrase "of the rabbit that was on the lawn" specifies which rabbit is being referred to—the one that was on the lawn. This indicates that it was the rabbit, not the owner, who was on the lawn.	LA	Q1	English
2	209	I handed out snacks to the junior of the photographer that was climbing a mountain.	[Q1] In the following sentence, which one was climbing a mountain? Respond solely with 'A' or 'B'. A: the photographer B: the junior Answer:	A	I chose **A: the photographer** because of how the sentence is structured. In the sentence, the phrase "that was climbing a mountain" is a **relative clause** that modifies the noun closest to it, which is "the photographer." This means the clause is providing more information about **the photographer**, indicating that it is the photographer who was climbing a mountain. Here's a breakdown: - **M…	LA	Q1	English
2	210	I gave water to the boss of the worker that was near the construction site.	[Q1] In the following sentence, which one was near the construction site? Respond solely with 'A' or 'B'. A: the worker B: the boss Answer:	A	I chose **A: the worker** because the relative clause "that was near the construction site" directly modifies "the worker." This means it is the worker who was near the construction site, not the boss.	LA	Q1	English
2	96	I finally found the manual of the computer that was lost yesterday.	[Q1] In the following sentence, which one was lost yesterday? Respond solely with 'A' or 'B'. A: the computer B: the manual Answer:	A	I chose **A: the computer** because in the sentence "I finally found the manual of the computer that was lost yesterday," the relative clause "that was lost yesterday" directly modifies "the computer." This indicates that it was the computer which was lost yesterday, not the manual.	LA	Q1	English
2	1	I had dinner with the relative of the teacher that was recently divorced.	[Q1] In the following sentence, which one was recently divorced? Respond solely with 'A' or 'B'. A: the teacher B: the relative Answer:	B	I chose **B: the relative** because the clause "that was recently divorced" directly follows the word "relative." In English grammar, descriptive clauses like "that was recently divorced" typically modify the nearest preceding noun. Since "relative" is immediately before the clause, it is the most logical subject being described as recently divorced. **Breakdown of the Sentence:** - **Main Clause…	HA	Q1	English
2	5	I shot the servant of the actress that was on the balcony.	[Q1] In the following sentence, which one was on the balcony? Respond solely with 'A' or 'B'. A: the actress B: the servant Answer:	B	I chose **B: the servant** because the relative clause "that was on the balcony" logically modifies "the servant." In the sentence "I shot the servant of the actress that was on the balcony," the structure suggests that it was the servant who was on the balcony, not the actress. This interpretation aligns with the typical way such sentences are parsed in English.	HA	Q1	English
2	8	I bumped into the chauffeur of the CEO that was so rude.	[Q1] In the following sentence, which one was so rude? Respond solely with 'A' or 'B'. A: the CEO B: the chauffeur Answer:	B	I chose **B: the chauffeur** because in the sentence structure, the clause "that was so rude" most logically modifies "the chauffeur." Here's a breakdown: - **Subject:** "I" - **Verb:** "bumped into" - **Object:** "the chauffeur of the CEO" - **Relative Clause:** "that was so rude" The relative clause "that was so rude" directly follows "the chauffeur," indicating that it is the chauffeur who was…	HA	Q1	English
2	13	I met the employee of the U.S. ambassador that was having a meal.	[Q1] In the following sentence, which one was having a meal? Respond solely with 'A' or 'B'. A: the U.S. ambassador B: the employee Answer:	B	I chose option **B** because the relative clause "that was having a meal" directly follows "the employee," indicating that it is the employee who was having a meal. In English grammar, relative clauses typically modify the nearest preceding noun. Therefore, the sentence implies that **the employee** of the U.S. ambassador was the one having a meal, not the ambassador themselves.	HA	Q1	English
2	17	I couldn't find the cover of the pot that was clean.	[Q1] In the following sentence, which one was clean? Respond solely with 'A' or 'B'. A: the pot B: the cover Answer:	B	I chose **B: the cover** because the relative clause "that was clean" directly modifies "the cover." In the sentence "I couldn't find the cover of the pot that was clean," the phrase "that was clean" is positioned right after "the cover," indicating that it is the cover which was clean, not the pot.	HA	Q1	English
2	23	I noticed the guard of the congressman that was hiding.	[Q1] In the following sentence, which one was hiding? Respond solely with 'A' or 'B'. A: the congressman B: the guard Answer:	B	I chose **B: the guard** because the relative clause "that was hiding" directly modifies "the guard." In the sentence "I noticed the guard of the congressman that was hiding," the structure implies that it was the guard who was hiding, not the congressman.	HA	Q1	English
2	46	I laughted at the uncle of the sailor that couldn't operate the machine.	[Q1] In the following sentence, which one couldn't operate the machine? Respond solely with 'A' or 'B'. A: the sailor B: the uncle Answer:	B	I chose **B: the uncle** because the phrase "that couldn't operate the machine" directly modifies "the uncle of the sailor." This means it was the uncle who was unable to operate the machine, not the sailor.	HA	Q1	English
2	52	I was worried about the pigeon of the magician that was injured in a performance.	[Q1] In the following sentence, which one was injured in a performance? Respond solely with 'A' or 'B'. A: the magician B: the pigeon Answer:	B	I chose **B: the pigeon** because the relative clause "that was injured in a performance" directly modifies "the pigeon of the magician." This means it was the pigeon that was injured during the performance, not the magician.	HA	Q1	English
2	57	I groaned at the bodyguard of the diva that smoke cigarettes constantly.	[Q1] In the following sentence, which one smoke cigarettes constantly? Respond solely with 'A' or 'B'. A: the diva B: the bodyguard Answer:	B	I chose **B: the bodyguard** because the relative clause "that smoke cigarettes constantly" directly refers to the closest noun preceding it, which is "the bodyguard." In English grammar, relative clauses typically modify the nearest preceding noun unless the context clearly indicates otherwise. Therefore, in the sentence: *I groaned at the bodyguard of the diva that smoke cigarettes constantly.*…	HA	Q1	English
2	69	I threw away the case of the laptop that was no longer needed.	[Q1] In the following sentence, which one was no longer needed? Respond solely with 'A' or 'B'. A: the laptop B: the case Answer:	B	I chose **B: the case** because in the sentence "I threw away the case of the laptop that was no longer needed," the clause "that was no longer needed" directly modifies "the case." This means it was the **case** that was no longer needed, not the laptop itself. Therefore, option B is the correct choice.	HA	Q1	English
2	75	I shot the servant of the actress that was in the lobby.	[Q1] In the following sentence, which one was in the lobby? Respond solely with 'A' or 'B'. A: the actress B: the servant Answer:	B	I chose **B: the servant** because the relative clause "that was in the lobby" directly modifies "the servant." This means it was the servant, not the actress, who was in the lobby.	HA	Q1	English
2	79	I heard a rumor about the brother of the singer that was on the phone.	[Q1] In the following sentence, which one was on the phone? Respond solely with 'A' or 'B'. A: the singer B: the brother Answer:	B	I chose **B: the brother** because the relative clause "that was on the phone" directly modifies "the brother." In the sentence "I heard a rumor about the brother of the singer that was on the phone," the phrase "that was on the phone" is intended to describe who was on the phone. Since "the brother" is immediately before the relative clause, it logically connects to "that was on the phone," indi…	HA	Q1	English
2	81	I called the colleague of the announcer that was recently hospitalized.	[Q1] In the following sentence, which one was recently hospitalized? Respond solely with 'A' or 'B'. A: the announcer B: the colleague Answer:	B	I chose **B: the colleague** because the relative clause "that was recently hospitalized" directly follows "the colleague," indicating that it is the colleague who was recently hospitalized. In English grammar, modifiers like relative clauses typically refer to the closest preceding noun unless context suggests otherwise. Therefore, the sentence implies that it was the colleague, not the announce…	HA	Q1	English
2	82	I shook hands with the assistant of the chairman that was in the lobby.	[Q1] In the following sentence, which one was in the lobby? Respond solely with 'A' or 'B'. A: the chairman B: the assistant Answer:	B	I chose **B: the assistant** because the clause "that was in the lobby" directly modifies "the assistant." In the sentence "I shook hands with the assistant of the chairman that was in the lobby," the relative clause "that was in the lobby" is positioned immediately after "the assistant," indicating that it is the assistant who was in the lobby, not the chairman.	HA	Q1	English
2	108	I recognized the acquaintance of the artist that was in front of the statue.	[Q1] In the following sentence, which one was in front of the statue? Respond solely with 'A' or 'B'. A: the artist B: the acquaintance Answer:	B	I chose **B: the acquaintance** because the relative clause "that was in front of the statue" directly modifies "the acquaintance." This means it's the acquaintance who was positioned in front of the statue, not the artist.	HA	Q1	English
2	114	I handed a drink to the husband of the director that was playing golf.	[Q1] In the following sentence, which one was playing golf? Respond solely with 'A' or 'B'. A: the director B: the husband Answer:	B	I chose **B: the husband** because the relative clause "that was playing golf" directly follows "the husband." In English grammar, relative clauses typically modify the closest preceding noun unless context clearly indicates otherwise. Since "the husband" is immediately before "that was playing golf," it's the most natural and grammatically consistent interpretation that the husband was the one p…	HA	Q1	English
2	136	I asked a question to the collaborator of the professor that was writing a paper.	[Q1] In the following sentence, which one was writing a paper? Respond solely with 'A' or 'B'. A: the professor B: the collaborator Answer:	B	I initially chose **B: the collaborator** because the relative clause "that was writing a paper" could appear to modify "the collaborator." However, upon closer examination, the sentence structure suggests that the clause is more likely referring to "the professor." Here's a breakdown: - **"the collaborator of the professor that was writing a paper"**: The relative clause "that was writing a pape…	HA	Q1	English
2	148	I argued at a hotel with the bodyguard of the celebrity that blocked traffic.	[Q1] In the following sentence, which one blocked traffic? Respond solely with 'A' or 'B'. A: the celebrity B: the bodyguard Answer:	B	I chose **B: the bodyguard** because in the sentence, the clause "that blocked traffic" directly modifies "the bodyguard." This means it was the bodyguard who blocked traffic, not the celebrity. The structure of the sentence places the relative clause "that blocked traffic" immediately after "the bodyguard of the celebrity," clearly associating the action of blocking traffic with the bodyguard.	HA	Q1	English
2	149	I heard a rumor about the father of the congressman that was having a meal.	[Q1] In the following sentence, which one was having a meal? Respond solely with 'A' or 'B'. A: the congressman B: the father Answer:	B	I chose option **B** because the phrase "that was having a meal" directly modifies "the father." In the sentence structure, the relative clause is closest to "the father of the congressman," indicating that it is the father who was having a meal, not the congressman.	HA	Q1	English
2	155	I cleaned the drain of the kitchen that was dirty and had a terrible odor.	[Q1] In the following sentence, which one was dirty and had a terrible odor? Respond solely with 'A' or 'B'. A: the kitchen B: the drain Answer:	B	I chose **B: the drain** because the relative clause "that was dirty and had a terrible odor" directly modifies "the drain." In the sentence "I cleaned the drain of the kitchen that was dirty and had a terrible odor," the descriptors "dirty" and "had a terrible odor" are intended to describe the drain, not the kitchen.	HA	Q1	English
2	159	I was waiting for the colleague of the teacher that was in the gym.	[Q1] In the following sentence, which one was in the gym? Respond solely with 'A' or 'B'. A: the teacher B: the colleague Answer:	B	I chose **B: the colleague** because the relative clause "that was in the gym" directly modifies "the colleague of the teacher." This indicates that it was the colleague, not the teacher, who was in the gym.	HA	Q1	English
2	163	I gave a dancewear to the daughter of the chaplain that was dancing.	[Q1] In the following sentence, which one was dancing? Respond solely with 'A' or 'B'. A: the chaplain B: the daughter Answer:	B	I chose **B: the daughter** because the phrase "that was dancing" is most logically and grammatically connected to "the daughter." In the sentence "I gave a dancewear to the daughter of the chaplain that was dancing," the relative clause "that was dancing" modifies the closest noun, which is "the daughter." This indicates that it was the daughter who was dancing, not the chaplain.	HA	Q1	English
2	169	I argued with the assistant of the cartoonist that was at the teahouse.	[Q1] In the following sentence, which one was at the teahouse? Respond solely with 'A' or 'B'. A: the cartoonist B: the assistant Answer:	B	I chose **B: the assistant** because the relative clause "that was at the teahouse" directly modifies "the assistant." In the sentence structure, the clause immediately follows "the assistant," indicating that it is the assistant who was at the teahouse, not the cartoonist.	HA	Q1	English
2	182	I had a conversation with the daughter of the owner that was washing dishes.	[Q1] In the following sentence, which one was washing dishes? Respond solely with 'A' or 'B'. A: the owner B: the daughter Answer:	B	I chose option **B: the daughter** because the clause "that was washing dishes" directly follows "the daughter of the owner." In this structure, the relative clause is more naturally associated with "the daughter," suggesting that it was she who was washing dishes during the conversation. However, it's worth noting that the sentence is somewhat ambiguous and could be interpreted in another way, i…	HA	Q1	English
2	186	I bought medicine for the junior of the reporter that had the flu.	[Q1] In the following sentence, which one had the flu? Respond solely with 'A' or 'B'. A: the reporter B: the junior Answer:	B	I chose **B: the junior** because the relative clause "that had the flu" is positioned closest to "the junior," indicating that it is the junior who had the flu, not the reporter.	HA	Q1	English
2	191	I was surprised to see the pet dog of the government employee that was near the restroom.	[Q1] In the following sentence, which one was near the restroom? Respond solely with 'A' or 'B'. A: the govenment employee B: the pet dog Answer:	B	I chose **B: the pet dog** because the relative clause "that was near the restroom" is modifying "the pet dog." The sentence structure indicates that it was the dog, not the government employee, who was near the restroom.	HA	Q1	English
2	200	I talked to the secretary of the congressman that seemed very busy.	[Q1] In the following sentence, which one seemed very busy? Respond solely with 'A' or 'B'. A: the congressman B: the secretary Answer:	B	I chose **B: the secretary** because the phrase "that seemed very busy" directly modifies "the secretary." In the sentence structure, the relative clause "that seemed very busy" is closest to and therefore refers to "the secretary," indicating that it was the secretary who appeared to be very busy.	HA	Q1	English
1	1	I had dinner with the relative of the teacher that was recently divorced.	[Q2] In the following sentence, is the relative the one that was recently divorced? Respond solely with 'yes' or 'no'.	No	I chose "No" because in the sentence structure, the clause "that was recently divorced" refers to "the teacher," not "the relative." The phrase "the relative of the teacher that was recently divorced" modifies "the teacher," indicating that it is the teacher who was recently divorced. If the intention was to describe the relative as recently divorced, the sentence would need to be rephrased for c…	LA	Q2	English
1	2	I interviewed the coach of the athlete that got covid.	[Q2] In the following sentence, is the coach the one that got covid? Respond solely with 'yes' or 'no'.	No	I chose **"No"** because in the sentence, "I interviewed the coach of the athlete that got covid," the clause "that got covid" refers specifically to "the athlete." This means it's the athlete who contracted COVID, not the coach.	LA	Q2	English
1	3	I observed the secretary of the clerk that was working.	[Q2] In the following sentence, is the secretary the one that was working? Respond solely with 'yes' or 'no'.	No	In the sentence "I observed the secretary of the clerk that was working," the relative clause "that was working" modifies "the clerk," not "the secretary." This means that it was the clerk who was working, not the secretary. Therefore, the secretary is **not** the one that was working.	LA	Q2	English
1	4	I was looking at the pet of the girl that was in the living room.	[Q2] In the following sentence, is the pet the one that was in the living room? Respond solely with 'yes' or 'no'.	no	I chose "no" because in the sentence "I was looking at the pet of the girl that was in the living room," the phrase "that was in the living room" modifies "the girl." This means it was the girl who was in the living room, not necessarily the pet.	LA	Q2	English
1	5	I shot the servant of the actress that was on the balcony.	[Q2] In the following sentence, is the servant the one that was on the balcony? Respond solely with 'yes' or 'no'.	No	I chose "No" because in the sentence "I shot the servant of the actress that was on the balcony," the clause "that was on the balcony" modifies "the actress," not "the servant." This means it was the actress who was on the balcony, not the servant.	LA	Q2	English
1	6	I met the sister of the vocalist that was in Germany.	[Q2] In the following sentence, is the sister the one that was in Germany? Respond solely with 'yes' or 'no'.	no	I chose **'no'** because in the sentence, the phrase "that was in Germany" modifies **"the vocalist"**, not **"the sister"**. This means it was the vocalist who was in Germany, not the sister.	LA	Q2	English
1	7	I was keeping an eye on the cat of the guest that was by the hotel.	[Q2] In the following sentence, is the cat the one that was by the hotel? Respond solely with 'yes' or 'no'.	No	I responded with "No" because in the sentence "I was keeping an eye on the cat of the guest that was by the hotel," the phrase "that was by the hotel" modifies "the guest," not "the cat." This means it was the guest who was by the hotel, not the cat.	LA	Q2	English
1	8	I bumped into the chauffeur of the CEO that was so rude.	[Q2] In the following sentence, is the chauffeur the one that was so rude? Respond solely with 'yes' or 'no'.	no	I chose **'no'** because in the sentence, the phrase "**that was so rude**" is referring to the **CEO**, not the chauffeur. The structure of the sentence places "**that was so rude**" closer to "**the CEO**," indicating that it is the CEO who was rude, not the chauffeur.	LA	Q2	English
1	9	I heard a rumor about the sister of the actor that was visiting the resort.	[Q2] In the following sentence, is the sister the one that was visiting the resort? Respond solely with 'yes' or 'no'.	No	I chose "No" because in the sentence, the clause "that was visiting the resort" modifies "the actor," not "the sister." This means it's the actor who was visiting the resort, not the sister.	LA	Q2	English
1	10	I carefully observed the nurse of the surgeon that was in charge of the operation.	[Q2] In the following sentence, is the nurse the one that was in charge of the operation? Respond solely with 'yes' or 'no'.	no	I chose "no" because the sentence specifies that the surgeon, not the nurse, was in charge of the operation. The phrase "the nurse of the surgeon that was in charge of the operation" indicates that the nurse works for the surgeon who holds the responsibility for the operation.	LA	Q2	English
1	11	I spoke to the secretary of the lawyer that was on vacation.	[Q2] In the following sentence, is the secretary the one that was on vacation? Respond solely with 'yes' or 'no'.	no	I chose "no" because the phrase "that was on vacation" modifies "the lawyer," indicating that it was the lawyer, not the secretary, who was on vacation.	LA	Q2	English
1	12	I met the assistant of the detective that was fired last year.	[Q2] In the following sentence, is the assistant the one that was fired last year? Respond solely with 'yes' or 'no'.	no	I chose "no" because in the sentence "I met the assistant of the detective that was fired last year," the relative clause "that was fired last year" modifies "the detective." This means it was the detective who was fired last year, not the assistant.	LA	Q2	English
1	13	I met the employee of the U.S. ambassador that was having a meal.	[Q2] In the following sentence, is the employee the one that was having a meal? Respond solely with 'yes' or 'no'.	no	Apologies for the confusion in my previous response. In the sentence **"I met the employee of the U.S. ambassador that was having a meal,"** the clause **"that was having a meal"** modifies **"the employee."** This means that it was the employee who was having a meal, not someone else associated with the ambassador. Therefore, the correct answer to [Q2] is **"yes."**	LA	Q2	English
1	14	I read the review of the poem that was unfinished.	[Q2] In the following sentence, is the review the one that was unfinished? Respond solely with 'yes' or 'no'.	no	I chose **'no'** because in the sentence "I read the review of the poem that was unfinished," the phrase "that was unfinished" specifically describes the **poem**, not the review. This means the poem was unfinished, while the review itself was complete.	LA	Q2	English
1	15	I adjusted the pipe of the sink that was cracked.	[Q2] In the following sentence, is the pipe the one that was cracked? Respond solely with 'yes' or 'no'.	no	I chose **'no'** because in the sentence "I adjusted the pipe of the sink that was cracked," the phrase "that was cracked" modifies "the sink." This means it was the sink that was cracked, not the pipe.	LA	Q2	English
1	16	I liked listening to the recording of the song that was banned a long time ago.	[Q2] In the following sentence, is the recording the one that was banned a long time ago? Respond solely with 'yes' or 'no'.	no	I chose "no" because the sentence specifies that it was the **song** that was banned a long time ago, not the **recording** itself. The phrase "that was banned a long time ago" directly modifies "the song," indicating that the prohibition was on the song rather than on any particular recording of it.	LA	Q2	English
1	17	I couldn't find the cover of the pot that was clean.	[Q2] In the following sentence, is the cover the one that was clean? Respond solely with 'yes' or 'no'.	no	I chose "no" because the sentence specifies that it was the pot that was clean, not the cover. The relative clause "that was clean" directly modifies "the pot," indicating that the pot is the item described as clean. Therefore, the cover does not have to be clean.	LA	Q2	English
1	18	I was unable to interview the daughter of the hostage that was waiting.	[Q2] In the following sentence, is the daughter the one that was waiting? Respond solely with 'yes' or 'no'.	no	I chose **'no'** because in the sentence, the phrase "that was waiting" refers to "the hostage," not "the daughter." The structure of the sentence indicates that it was the hostage who was waiting, and the daughter is the one who was being interviewed about her father's situation.	LA	Q2	English
1	19	I saw the daughter of the friend that was in class.	[Q2] In the following sentence, is the daughter the one that was in class? Respond solely with 'yes' or 'no'.	no	I chose "no" because in the sentence "I saw the daughter of the friend that was in class," the phrase "that was in class" modifies "friend." This means it was the friend who was in class, not the daughter.	LA	Q2	English
1	20	I called the intern of the team leader that was late.	[Q2] In the following sentence, is the intern the one that was late? Respond solely with 'yes' or 'no'.	no	I chose "no" because in the sentence, the phrase "that was late" refers to the "team leader," not the "intern." The structure implies that it was the team leader who was late, and you called the intern of that team leader.	LA	Q2	English
1	21	I didn't want to see the guide of the tourist that was angry.	[Q2] In the following sentence, is the guide the one that was angry? Respond solely with 'yes' or 'no'.	no	I chose **'no'** because in the sentence, "I didn't want to see the guide of the tourist that was angry," the clause "that was angry" most naturally modifies "the tourist." This means it's the tourist who was angry, not the guide.	LA	Q2	English
1	22	I greeted the client of the lawyer that was on the phone.	[Q2] In the following sentence, is the client the one that was on the phone? Respond solely with 'yes' or 'no'.	no	I chose "no" because in the sentence "I greeted the client of the lawyer that was on the phone," the relative clause "that was on the phone" modifies "the lawyer," not "the client." This means it was the lawyer who was on the phone, not the client.	LA	Q2	English
1	23	I noticed the guard of the congressman that was hiding.	[Q2] In the following sentence, is the guard the one that was hiding? Respond solely with 'yes' or 'no'.	no	I chose "no" because in the sentence "I noticed the guard of the congressman that was hiding," the phrase "that was hiding" modifies "the congressman," not "the guard." This means it was the congressman who was hiding, not the guard.	LA	Q2	English
1	24	I met the son of the delegate that was smoking.	[Q2] In the following sentence, is the son the one that was smoking? Respond solely with 'yes' or 'no'.	no	I chose "no" because in the sentence "I met the son of the delegate that was smoking," the clause "that was smoking" refers to the delegate, not the son. This means it was the delegate who was smoking, not the son.	LA	Q2	English
1	25	I bought the charger of the ipad that was on sale.	[Q2] In the following sentence, is the charger the one that was on sale? Respond solely with 'yes' or 'no'.	no	I chose "no" because in the sentence "I bought the charger of the iPad that was on sale," the phrase "that was on sale" modifies "the iPad," not "the charger." This means it was the iPad that was on sale, not the charger.	LA	Q2	English
1	26	I finally found the panel of the box that was completely crumpled.	[Q2] In the following sentence, is the panel the one that was completely crumpled? Respond solely with 'yes' or 'no'.	no	I chose "no" because the phrase "that was completely crumpled" grammatically refers to "the box," not to "the panel." In the sentence, the panel is something being found, while the box is described as being completely crumpled.	LA	Q2	English
1	27	I inspected the keyboard of the computer that was abandoned last week.	[Q2] In the following sentence, is the keyboard the one that was abandoned last week? Respond solely with 'yes' or 'no'.	no	I chose "no" because the phrase "that was abandoned last week" specifically refers to "the computer," not the keyboard. The sentence structure indicates that it was the **computer** which was abandoned, and you inspected its **keyboard**.	LA	Q2	English
1	28	I photographed the cow of the peasant that was by the puddle.	[Q2] In the following sentence, is the cow the one that was by the puddle? Respond solely with 'yes' or 'no'.	no	The sentence "I photographed the cow of the peasant that was by the puddle" is structured in a way that the clause "that was by the puddle" modifies "the peasant," not "the cow." Here's the breakdown: - **Main Clause:** I photographed the cow of the peasant. - **Relative Clause:** that was by the puddle. The relative pronoun "that" refers to "the peasant," indicating that it is the peasant who wa…	LA	Q2	English
1	29	I arrested the daughter of the chef that was in the restaurant.	[Q2] In the following sentence, is the daughter the one that was in the restaurant? Respond solely with 'yes' or 'no'.	no	You chose "no" because, in the sentence, the clause "that was in the restaurant" modifies "the chef," not "the daughter." This means it's the chef who was in the restaurant, not the daughter.	LA	Q2	English
1	30	I asked for directions from the nurse of the patient that was by the window.	[Q2] In the following sentence, is the nurse the one that was by the window? Respond solely with 'yes' or 'no'.	no	I chose "no" because in the sentence, the phrase "that was by the window" modifies "the patient." This means it was the patient, not the nurse, who was by the window.	LA	Q2	English
1	31	I greeted the dog of the farmer that was in the rice field.	[Q2] In the following sentence, is the dog the one that was in the rice field? Respond solely with 'yes' or 'no'.	no	I chose "no" because, in the sentence "I greeted the dog of the farmer that was in the rice field," the clause "that was in the rice field" most naturally modifies "the farmer." This implies that it was the farmer who was in the rice field, not the dog. Therefore, the dog was not in the rice field.	LA	Q2	English
1	32	Yesterday I met with the wife of the architect that was in New York.	[Q2] In the following sentence, is the wife the one that was in New York? Respond solely with 'yes' or 'no'.	no	I chose "no" because the relative clause "that was in New York" refers to "the architect," not the wife. In the sentence, "the wife of the architect that was in New York," the phrase "that was in New York" modifies "the architect." Therefore, it is the architect who was in New York, not his wife.	LA	Q2	English
1	33	I went to see the granddaughter of the driver that was in the accident.	[Q2] In the following sentence, is the granddaughter the one that was in the accident? Respond solely with 'yes' or 'no'.	no	I chose "no" because in the sentence, the relative clause "that was in the accident" modifies the word "driver," not "granddaughter." This means it's the driver who was involved in the accident, not the granddaughter. **Breakdown of the sentence:** - **Main Subject:** I - **Action:** went to see - **Object:** the granddaughter of the driver - **Relative Clause:** that was in the accident The stru…	LA	Q2	English
1	34	I petted the cat of the baby that was on the bed.	[Q2] In the following sentence, is the cat the one that was on the bed? Respond solely with 'yes' or 'no'.	No	I responded "No" because the phrase "that was on the bed" modifies "the baby," indicating that it was the baby on the bed, not the cat.	LA	Q2	English
1	35	I interviewed the sister of the captain that was near the accident.	[Q2] In the following sentence, is the sister the one that was near the accident? Respond solely with 'yes' or 'no'.	no	I chose **'no'** because in the sentence "I interviewed the sister of the captain that was near the accident," the clause "that was near the accident" specifically modifies **"the captain."** This means it was the captain, not the sister, who was near the accident.	LA	Q2	English
1	36	I gazed at the dog of the visitor that was under a tree.	[Q2] In the following sentence, is the dog the one that was under a tree? Respond solely with 'yes' or 'no'.	no	No, the dog is not the one that was under a tree. In the sentence, the phrase "of the visitor that was under a tree" modifies "the visitor," indicating that it was the visitor who was under the tree, not the dog.	LA	Q2	English
1	37	I ran over the brother of the merchant that was in the neighborhood.	[Q2] In the following sentence, is the brother the one that was in the neighborhood? Respond solely with 'yes' or 'no'.	no	I answered "no" because the phrasing of the sentence suggests that it is the merchant who was in the neighborhood, not the brother. The clause "that was in the neighborhood" directly modifies "the merchant," indicating that the merchant was the one present in the neighborhood.	LA	Q2	English
1	38	I gave candy to the cat of the kid that was by the fountain.	[Q2] In the following sentence, is the cat the one that was by the fountain? Respond solely with 'yes' or 'no'.	no	I chose "no" because in the sentence "I gave candy to the cat of the kid that was by the fountain," the clause "that was by the fountain" modifies "the kid," not "the cat." This means it's the kid who was by the fountain, and the cat belongs to that kid. Therefore, the cat itself was not by the fountain.	LA	Q2	English
1	39	I waited for the wife of the priest that was in the school.	[Q2] In the following sentence, is the wife the one that was in the school? Respond solely with 'yes' or 'no'.	no	I chose **'no'** because the relative clause "that was in the school" modifies "the priest," indicating that it was the priest who was in the school, not his wife.	LA	Q2	English
1	40	I photographed the sister of the boss that was on the terrace.	[Q2] In the following sentence, is the sister the one that was on the terrace? Respond solely with 'yes' or 'no'.	no	I chose "no" because in the sentence "I photographed the sister of the boss that was on the terrace," the relative clause "that was on the terrace" modifies "the boss," not "the sister." This means it was the boss who was on the terrace, not the sister.	LA	Q2	English
1	41	I argued with the child of the parent that was in front of the school.	[Q2] In the following sentence, is the child the one that was in front of the school? Respond solely with 'yes' or 'no'.	no	I chose "no" because the phrase "that was in front of the school" modifies "the parent," indicating that it was the parent, not the child, who was in front of the school.	LA	Q2	English
1	42	I made fun of the nephew of the man that was in the park.	[Q2] In the following sentence, is the nephew the one that was in the park? Respond solely with 'yes' or 'no'.	no	I chose **'no'** because in the sentence, the phrase "that was in the park" specifically modifies "the man." This means it was **the man** who was in the park, not his nephew.	LA	Q2	English
1	43	I talked with the son of the doctor that came to my house.	[Q2] In the following sentence, is the son the one that came to my house? Respond solely with 'yes' or 'no'.	no	No, because in the sentence, the clause "that came to my house" modifies "the doctor," indicating that it was the doctor who came to your house, not the son.	LA	Q2	English
1	44	I said hello to the sister of the singer that was on a yacht.	[Q2] In the following sentence, is the sister the one that was on a yacht? Respond solely with 'yes' or 'no'.	no	I chose **no** because the phrase "that was on a yacht" modifies "the singer," indicating that it was the singer who was on a yacht, not the sister.	LA	Q2	English
1	45	I chatted with the aunt of the novelist that was baking cookies.	[Q2] In the following sentence, is the aunt the one that was baking cookies? Respond solely with 'yes' or 'no'.	No	The sentence structure indicates that "the novelist" is the one baking cookies, not the aunt. The relative clause "that was baking cookies" directly modifies "the novelist." Therefore, the aunt of the novelist was not involved in baking the cookies.	LA	Q2	English
1	46	I laughted at the uncle of the sailor that couldn't operate the machine.	[Q2] In the following sentence, is the uncle the one that couldn't operate the machine? Respond solely with 'yes' or 'no'.	no	I chose "no" because the relative clause "that couldn't operate the machine" modifies "the sailor," not "the uncle." This means it's the sailor who couldn't operate the machine, and the uncle is a separate individual whom you laughed at.	LA	Q2	English
1	47	I scrutinized the acquitance of the prisonor that knew about the incident.	[Q2] In the following sentence, is the acquitance the one that knew about the incident? Respond solely with 'yes' or 'no'.	no	I chose "no" because in the sentence, the phrase "that knew about the incident" modifies "the prisoner," not "the acquaintance." This means it was the prisoner who knew about the incident, not the acquaintance.	LA	Q2	English
1	48	I recognized the hostage of the robbery that was on the morning news.	[Q2] In the following sentence, is the hostage the one that was on the morning news? Respond solely with 'yes' or 'no'.	no	I chose "no" because in the sentence, the phrase "that was on the morning news" refers to the "robbery," not the "hostage." This means the robbery was featured on the morning news, and there is no indication that the hostage was the one on the news.	LA	Q2	English
1	49	I saw on the news the accomplice of the thief that stole a wallet.	[Q2] In the following sentence, is the accomplice the one that stole a wallet? Respond solely with 'yes' or 'no'.	no	I chose "no" because in the sentence, the thief is identified as the one who stole the wallet. The accomplice is someone who assisted the thief, not the primary person who committed the theft.	LA	Q2	English
1	50	I fell in love with the research assistant of the psychologist that studied in the US.	[Q2] In the following sentence, is the research assistant the one that studied in the US? Respond solely with 'yes' or 'no'.	no	I chose **'no'** because in the sentence, the phrase "that studied in the US" specifically modifies "the psychologist." This means it is the psychologist who studied in the US, not the research assistant.	LA	Q2	English
1	51	I greeted the classmate of the bride that was preparing the food.	[Q2] In the following sentence, is the classmate the one that was preparing the food? Respond solely with 'yes' or 'no'.	no	I chose "no" because, in the sentence, the phrase "that was preparing the food" modifies "the bride," not "the classmate." This means it was the bride who was preparing the food, not her classmate.	LA	Q2	English
1	52	I was worried about the pigeon of the magician that was injured in a performance.	[Q2] In the following sentence, is the pigeon the one that was injured in a performance? Respond solely with 'yes' or 'no'.	no	I chose **'no'** because in the sentence, the clause "that was injured in a performance" directly follows "the magician," indicating that it is the magician who was injured, not the pigeon.	LA	Q2	English
1	53	I ran into the son-in-law of the director that went bankrupt last year.	[Q2] In the following sentence, is the son-in-law the one that went bankrupt last year? Respond solely with 'yes' or 'no'.	no	I chose **'no'** because in the sentence, the phrase "that went bankrupt last year" modifies "the director." This means it was the director who went bankrupt, not the son-in-law.	LA	Q2	English
1	54	I had lunch with the assistant of the professor that was attending the conference.	[Q2] In the following sentence, is the assistant the one that was attending the conference? Respond solely with 'yes' or 'no'.	no	I answered "no" because in the sentence, the clause "that was attending the conference" modifies "the professor." This means it was the professor, not the assistant, who was attending the conference.	LA	Q2	English
1	55	I bought a meal for the junior of the accountant that was at a restaurant.	[Q2] In the following sentence, is the junior the one that was at a restaurant? Respond solely with 'yes' or 'no'.	no	I chose **'no'** because in the sentence, the clause "that was at a restaurant" modifies "the accountant," not "the junior." This means that it was the accountant who was at the restaurant, and you bought a meal for the accountant's junior, not for the junior who was at the restaurant.	LA	Q2	English
1	56	I read the revision of the manuscript that was on the test.	[Q2] In the following sentence, is the revision the one that was on the test? Respond solely with 'yes' or 'no'.	no	I chose **'no'** because in the sentence, the phrase "that was on the test" is modifying **"the manuscript,"** not **"the revision."** This means that it was the manuscript itself that was on the test, and the revision is something separate that you read. Therefore, the revision was not the one on the test.	LA	Q2	English
1	58	I delivered the letter to the security guard of the celebrity that was eating.	[Q2] In the following sentence, is the security guard the one that was eating? Respond solely with 'yes' or 'no'.	No	No. I made that choice because the phrase "that was eating" modifies "the celebrity," indicating that it was the celebrity who was eating, not the security guard.	LA	Q2	English
1	59	I handed the water to the sergeant of the soldier that was swimming.	[Q2] In the following sentence, is the sergeant the one that was swimming? Respond solely with 'yes' or 'no'.	no	I chose **'no'** because in the sentence "I handed the water to the sergeant of the soldier that was swimming," the relative clause "that was swimming" modifies "the soldier," not "the sergeant." This means it was the soldier who was swimming, not the sergeant.	LA	Q2	English
1	60	I asked the part-time worker of the clerk that was organizing the merchandise.	[Q2] In the following sentence, is the part-time worker the one that was organizing the merchandise? Respond solely with 'yes' or 'no'.	no	I chose **'no'** because in the sentence, the clause "that was organizing the merchandise" refers to the **clerk**, not the **part-time worker**. This structure implies that it was the clerk who was organizing the merchandise, and you asked the part-time worker about it.	LA	Q2	English
1	61	I gave an apple to the dog of the owner that was walking in the park.	[Q2] In the following sentence, is the dog the one that was walking in the park? Respond solely with 'yes' or 'no'.	no	I chose **'no'** because in the sentence, the relative clause "**that was walking in the park**" modifies "**the owner**," not "**the dog**." This means it was the owner who was walking in the park, not the dog.	LA	Q2	English
1	62	I spoke with the assistant of the technician that was on duty.	[Q2] In the following sentence, is the assistant the one that was on duty? Respond solely with 'yes' or 'no'.	no	I chose "no" because in the sentence "I spoke with the assistant of the technician that was on duty," the phrase "that was on duty" refers to the technician, not the assistant. This means the technician was the one who was on duty, while the assistant was assisting them.	LA	Q2	English
1	63	I greeted the child of the parent that was in the park.	[Q2] In the following sentence, is the child the one that was in the park? Respond solely with 'yes' or 'no'.	no	I chose **'no'** because in the sentence "I greeted the child of the parent that was in the park," the phrase "that was in the park" modifies "parent." This means it was the parent who was in the park, not the child. **Explanation:** - **Proximity Rule:** In English grammar, relative clauses (like "that was in the park") typically modify the closest preceding noun. In this case, "parent" is immed…	LA	Q2	English
1	64	I spoke with the lawyer of the client that was touring the exhibit.	[Q2] In the following sentence, is the lawyer the one that was touring the exhibit? Respond solely with 'yes' or 'no'.	no	I chose "no" because in the sentence "I spoke with the lawyer of the client that was touring the exhibit," the relative clause "that was touring the exhibit" modifies "the client," not "the lawyer." This means it was the client who was touring the exhibit, not the lawyer.	LA	Q2	English
1	65	I had coffee with the colleague of the researcher that attended the seminar.	[Q2] In the following sentence, is the colleague the one that attended the seminar? Respond solely with 'yes' or 'no'.	no	I chose **"no"** because the sentence specifies that it was **the researcher** who attended the seminar. The phrase "the colleague of the researcher" refers to someone else who did not attend the seminar.	LA	Q2	English
1	66	I handed a drink to the senior of the graduate student that was doing research.	[Q2] In the following sentence, is the senior the one that was doing research? Respond solely with 'yes' or 'no'.	no	I chose **'no'** because in the sentence, the clause "**that was doing research**" modifies "**the graduate student**," not "**the senior**." This means it's the graduate student who was doing the research, and the senior is the one receiving the drink.	LA	Q2	English
1	67	I was talking to the passenger of the pilot that was on an airplane.	[Q2] In the following sentence, is the passenger the one that was on an airplane? Respond solely with 'yes' or 'no'.	no	I chose "no" because in the sentence, the phrase "that was on an airplane" specifically modifies "the pilot," not "the passenger." This means it was the pilot who was on the airplane, and the passenger was not.	LA	Q2	English
1	69	I threw away the case of the laptop that was no longer needed.	[Q2] In the following sentence, is the case the one that was no longer needed? Respond solely with 'yes' or 'no'.	no	No, the case is not the one that was no longer needed. In the sentence "I threw away the case of the laptop that was no longer needed," the phrase "that was no longer needed" modifies "the laptop," indicating that the laptop itself was no longer needed, not the case.	LA	Q2	English
1	70	I ordered a drink from the student of the barista that was in a cafe.	[Q2] In the following sentence, is the student the one that was in a cafe? Respond solely with 'yes' or 'no'.	no	I chose "no" because the relative clause "that was in a cafe" most likely refers to the "barista" rather than the "student." This means the barista was the one in the cafe, not the student from whom the drink was ordered.	LA	Q2	English
1	71	I had tea with the relative of the teacher that was recently divorced.	[Q2] In the following sentence, is the relative the one that was recently divorced? Respond solely with 'yes' or 'no'.	no	I chose "no" because in the sentence, the phrase "that was recently divorced" refers to the teacher, not the relative. The structure indicates that it is the teacher who was recently divorced, and you had tea with the teacher's relative.	LA	Q2	English
1	72	I covered the senior of the reporter that got cold.	[Q2] In the following sentence, is the senior the one that got cold? Respond solely with 'yes' or 'no'.	no	I chose "no" because the relative clause "that got cold" refers to "the reporter," not "the senior." This means it was the reporter who got cold, not the senior.	LA	Q2	English
1	73	I looked up at the boss of the clerk that was working.	[Q2] In the following sentence, is the boss the one that was working? Respond solely with 'yes' or 'no'.	no	I chose "no" because in the sentence "I looked up at the boss of the clerk that was working," the phrase "that was working" modifies "the clerk." This means it was the clerk who was working, not the boss.	LA	Q2	English
1	75	I shot the servant of the actress that was in the lobby.	[Q2] In the following sentence, is the servant the one that was in the lobby? Respond solely with 'yes' or 'no'.	no	I chose "no" because in the sentence "I shot the servant of the actress that was in the lobby," the phrase "that was in the lobby" modifies "the actress," not "the servant." This means the actress was in the lobby, and she had a servant. If the servant were the one in the lobby, the sentence would need to be structured differently, such as "I shot the servant who was in the lobby of the actress."	LA	Q2	English
1	76	I met the wife of the writer that was in Italia.	[Q2] In the following sentence, is the wife the one that was in Italia? Respond solely with 'yes' or 'no'.	no	I chose "no" because in the sentence "I met the wife of the writer that was in Italia," the phrase "that was in Italia" modifies "the writer," not "the wife." This means it was the writer who was in Italia, not the wife.	LA	Q2	English
1	77	I glanced at the coworker of the police officer that was in the police department.	[Q2] In the following sentence, is the coworker the one that was in the police department? Respond solely with 'yes' or 'no'.	no	I answered "no" because the relative clause "that was in the police department" modifies "the police officer," not "the coworker." This means it is the police officer who was in the police department, not the coworker.	LA	Q2	English
1	78	I spoke with the customer of the florist that was in the store.	[Q2] In the following sentence, is the customer the one that was in the store? Respond solely with 'yes' or 'no'.	no	I chose "no" because in the sentence "I spoke with the customer of the florist that was in the store," the clause "that was in the store" modifies "the florist," not "the customer." This means it was the florist who was in the store, not the customer.	LA	Q2	English
1	79	I heard a rumor about the brother of the singer that was on the phone.	[Q2] In the following sentence, is the brother the one that was on the phone? Respond solely with 'yes' or 'no'.	No	I answered "No" because the phrase "that was on the phone" modifies "the singer," indicating that it was the singer who was on the phone, not the brother.	LA	Q2	English
1	80	I waited for the student of the supervisor that was doing an experiment in the lab.	[Q2] In the following sentence, is the student the one that was doing an experiment in the lab? Respond solely with 'yes' or 'no'.	no	I chose **'no'** because in the sentence, the relative clause "**that was doing an experiment in the lab**" modifies **"the supervisor,"** not **"the student."** This means it was the supervisor who was conducting the experiment, and you were waiting for the student associated with that supervisor.	LA	Q2	English
1	81	I called the colleague of the announcer that was recently hospitalized.	[Q2] In the following sentence, is the colleague the one that was recently hospitalized? Respond solely with 'yes' or 'no'.	no	I chose "no" because the phrase "that was recently hospitalized" modifies "the announcer," indicating that it was the announcer who was recently hospitalized, not the colleague.	LA	Q2	English
1	82	I shook hands with the assistant of the chairman that was in the lobby.	[Q2] In the following sentence, is the assistant the one that was in the lobby? Respond solely with 'yes' or 'no'.	no	I chose "no" because in the sentence, the clause "that was in the lobby" is most likely referring to "the chairman," not the "assistant." This means that it was the chairman who was in the lobby, and you shook hands with the assistant who was associated with the chairman. Therefore, the assistant was not the one in the lobby.	LA	Q2	English
1	83	I met the client of the lawyer that was having coffee.	[Q2] In the following sentence, is the client the one that was having coffee? Respond solely with 'yes' or 'no'.	no	I chose "no" because in the sentence "I met the client of the lawyer that was having coffee," the relative clause "that was having coffee" modifies "the lawyer." This means it was the lawyer who was having coffee, not the client.	LA	Q2	English
1	84	I tasted the sauce of the pasta that was left over from last night.	[Q2] In the following sentence, is the sauce the one that was left over from last night? Respond solely with 'yes' or 'no'.	no	I chose "no" because the phrase "that was left over from last night" specifically modifies "the pasta," not "the sauce." This means that it was the pasta that was left over, and the sauce is simply associated with that leftover pasta. Therefore, the sauce itself was not left over from last night.	LA	Q2	English
1	85	I repaired the handle of the pot that was broken over time.	[Q2] In the following sentence, is the handle the one that was broken over time? Respond solely with 'yes' or 'no'.	no	I interpreted the sentence so that "that was broken over time" refers to the pot, not the handle. This means the pot deteriorated over time and the handle was repaired.	LA	Q2	English
1	86	I had to buy the saddle of the bike that was fixed yesterday.	[Q2] In the following sentence, is the saddle the one that was fixed yesterday? Respond solely with 'yes' or 'no'.	no	I chose "no" because in the sentence "I had to buy the saddle of the bike that was fixed yesterday," the phrase "that was fixed yesterday" modifies "the bike," not "the saddle." This means it was the bike that was fixed yesterday, not the saddle.	LA	Q2	English
1	87	I couldn't find the tray of the oven that was used last night.	[Q2] In the following sentence, is the tray the one that was used last night? Respond solely with 'yes' or 'no'.	no	I chose "no" because in the sentence "I couldn't find the tray of the oven that was used last night," the relative clause "that was used last night" modifies "the oven," not "the tray." This means it was the oven that was used last night, not specifically the tray. Therefore, the tray being referred to is not necessarily the one that was used.	LA	Q2	English
1	88	I could not photograph the son of the driver that was smoking a cigarette.	[Q2] In the following sentence, is the son the one that was smoking a cigarette? Respond solely with 'yes' or 'no'.	no	I chose "no" because in the sentence, the clause "that was smoking a cigarette" modifies "the driver," not "the son." This means it was the driver who was smoking, not the son.	LA	Q2	English
1	89	I found the manager of the actor that was practicing at the pool.	[Q2] In the following sentence, is the manager the one that was practicing at the pool? Respond solely with 'yes' or 'no'.	no	I chose "no" because in the sentence, **"the actor"** is the one who was practicing at the pool, not the manager. The structure of the sentence indicates that the manager belongs to the actor, but it does not attribute the action of practicing at the pool to the manager. Therefore, the manager is **not** the one practicing at the pool.	LA	Q2	English
1	90	I called the wife of the pilot that was absent today.	[Q2] In the following sentence, is the wife the one that was absent today? Respond solely with 'yes' or 'no'.	no	I chose "no" because the sentence specifies that it was **the pilot** who was absent today, not the pilot's wife. The phrase "the wife of the pilot that was absent today" clearly indicates that the absence pertains to the pilot.	LA	Q2	English
1	91	I am sick of the guide of the tourist that was always late.	[Q2] In the following sentence, is the guide the one that was always late? Respond solely with 'yes' or 'no'.	no	I chose **"no"** because in the sentence, the phrase "that was always late" modifies "the tourist," not "the guide." This means it's the tourist who was always late, not the guide.	LA	Q2	English
1	92	I greeted the assistant of the hairdresser that was closing the curtains.	[Q2] In the following sentence, is the assistant the one that was closing the curtains? Respond solely with 'yes' or 'no'.	No	I chose "No" because in the sentence structure, the clause "that was closing the curtains" is more likely referring to "the hairdresser" rather than "the assistant." This interpretation suggests that it was the hairdresser who was closing the curtains, not the assistant.	LA	Q2	English
1	93	I complained to the interpreter of the embassador that was at the airport.	[Q2] In the following sentence, is the interpreter the one that was at the airport? Respond solely with 'yes' or 'no'.	no	I chose "no" because in the sentence "I complained to the interpreter of the ambassador that was at the airport," the relative clause "that was at the airport" modifies "the ambassador," not "the interpreter." This means it was the ambassador who was at the airport, not the interpreter.	LA	Q2	English
1	94	I met the rival of the programmer that knows AI well.	[Q2] In the following sentence, is the rival the one that knows AI well? Respond solely with 'yes' or 'no'.	no	I chose "no" because in the sentence "I met the rival of the programmer that knows AI well," the relative clause "that knows AI well" modifies "the programmer," not "the rival." This means it's the programmer who knows AI well, not the rival.	LA	Q2	English
1	95	I bought the case of the phone that was on sale.	[Q2] In the following sentence, is the case the one that was on sale? Respond solely with 'yes' or 'no'.	no	I chose **no** because the sentence specifies that it was the phone that was on sale, not the case. The phrase "that was on sale" modifies "the phone," indicating that the phone, rather than the case, was available at a reduced price.	LA	Q2	English
1	96	I finally found the manual of the computer that was lost yesterday.	[Q2] In the following sentence, is the manual the one that was lost yesterday? Respond solely with 'yes' or 'no'.	no	I chose "no" because in the sentence, the phrase "that was lost yesterday" modifies "the computer," not "the manual." This means it was the computer that was lost yesterday, and you found the manual associated with that computer.	LA	Q2	English
1	97	I checked the monitor of the computer that was broken yesterday.	[Q2] In the following sentence, is the monitor the one that was broken yesterday? Respond solely with 'yes' or 'no'.	no	I chose **'no'** because in the sentence, the phrase **"that was broken yesterday"** specifically refers to **"the computer."** This means it was the computer, not the monitor, that was broken yesterday.	LA	Q2	English
1	98	I photographed the apprentice of the painter that was next to the art gallery.	[Q2] In the following sentence, is the apprentice the one that was next to the art gallery? Respond solely with 'yes' or 'no'.	no	I chose **'no'** because in the sentence, the phrase "that was next to the art gallery" modifies **"the painter"**, not **"the apprentice."** This means that it was the painter who was next to the art gallery, and the apprentice is associated with the painter, not directly with the location. **Breakdown of the sentence:** - **Main Clause:** I photographed the apprentice of the painter - **Relativ…	LA	Q2	English
1	99	I interviewed the son of the minister that was at City Hall.	[Q2] In the following sentence, is the son the one that was at City Hall? Respond solely with 'yes' or 'no'.	No	The answer is **"No"** because the relative clause "that was at City Hall" modifies "the minister," not "the son." This means it was the minister who was at City Hall, not the son.	LA	Q2	English
1	100	I asked for the exit from the boss of the laborer that was on the construction site.	[Q2] In the following sentence, is the boss the one that was on the construction site? Respond solely with 'yes' or 'no'.	no	I chose **'no'** because in the sentence, the phrase "that was on the construction site" modifies "the laborer," not "the boss." This means it was the laborer who was on the construction site, not the boss.	LA	Q2	English
1	101	I greeted the grandson of the madam that was in the countryside.	[Q2] In the following sentence, is the grandson the one that was in the countryside? Respond solely with 'yes' or 'no'.	No	I chose "No" because the relative clause "that was in the countryside" modifies "the madam," indicating that it is the madam who was in the countryside, not the grandson.	LA	Q2	English
1	102	I met the student of the linguist that was in Tokyo the other day.	[Q2] In the following sentence, is the student the one that was in Tokyo the other day? Respond solely with 'yes' or 'no'.	no	I chose "no" because, in the sentence "I met the student of the linguist that was in Tokyo the other day," the clause "that was in Tokyo the other day" refers to the linguist, not the student. This means it's the linguist who was in Tokyo, not the student.	LA	Q2	English
1	103	I scolded the subordinate of the engineer that was on the construction site.	[Q2] In the following sentence, is the subordinate the one that was on the construction site? Respond solely with 'yes' or 'no'.	no	I chose "no" because the relative clause "that was on the construction site" modifies "the engineer," indicating that it was the engineer who was on the construction site, not the subordinate.	LA	Q2	English
1	104	I looked at the cat of the kid that was lying on the couch.	[Q2] In the following sentence, is the cat the one that was lying on the couch? Respond solely with 'yes' or 'no'.	No	I chose **"No"** because in the sentence "I looked at the cat of the kid that was lying on the couch," the clause "that was lying on the couch" describes **the kid**, not the cat. This means the kid was lying on the couch, and the cat belongs to the kid. Therefore, the cat itself was not the one lying on the couch.	LA	Q2	English
1	105	I talked with the supervisor of the flight attendant that was on board.	[Q2] In the following sentence, is the supervisor the one that was on board? Respond solely with 'yes' or 'no'.	no	The answer is **"no"** because in the sentence "I talked with the supervisor of the flight attendant that was on board," the clause "that was on board" modifies **"the flight attendant,"** not **"the supervisor."** This means it was the flight attendant who was on board, not the supervisor. **Breakdown of the Sentence:** - **Main Clause:** "I talked with the supervisor of the flight attendant." -…	LA	Q2	English
1	106	I made eye contact with the guide dog of the passenger that was at the station.	[Q2] In the following sentence, is the guide dog the one that was at the station? Respond solely with 'yes' or 'no'.	no	I chose "no" because in the sentence, the relative clause "that was at the station" modifies "the passenger," not "the guide dog." This means that it was the passenger who was at the station, not the guide dog.	LA	Q2	English
1	107	I bumped into the daughter of the resident that was walking around.	[Q2] In the following sentence, is the daughter the one that was walking around? Respond solely with 'yes' or 'no'.	no	I chose **"no"** because in the sentence "I bumped into the daughter of the resident that was walking around," the relative clause "that was walking around" modifies "the resident," not "the daughter." This means it was the resident who was walking around, not the daughter.	LA	Q2	English
1	109	I waited for the believer of the pastor that was praying in church.	[Q2] In the following sentence, is the believer the one that was praying in church? Respond solely with 'yes' or 'no'.	no	No, the believer is not the one who was praying in church. In the sentence, the phrase "that was praying in church" modifies "the pastor," indicating that it was the pastor who was praying, not the believer.	LA	Q2	English
1	110	I photographed the manager of the celebrity that was in a department store.	[Q2] In the following sentence, is the manager the one that was in a department store? Respond solely with 'yes' or 'no'.	no	I chose "no" because the relative clause "that was in a department store" modifies "the celebrity," indicating that it was the celebrity who was in the department store, not the manager.	LA	Q2	English
1	111	I spoke to the son of the doctor that was behind the tree.	[Q2] In the following sentence, is the son the one that was behind the tree? Respond solely with 'yes' or 'no'.	no	I chose "no" because the sentence structure suggests that "the doctor" is the one behind the tree, not the son. The phrase "that was behind the tree" modifies "the doctor," indicating the doctor's location.	LA	Q2	English
1	112	I pretended not to notice the fan of the idol that was dancing in karaoke.	[Q2] In the following sentence, is the fan the one that was dancing in karaoke? Respond solely with 'yes' or 'no'.	no	In the sentence, "**I pretended not to notice the fan of the idol that was dancing in karaoke**," the relative clause "**that was dancing in karaoke**" modifies "**idol**," not "**fan**." This means that it is the **idol** who was dancing in karaoke, and the **fan** is simply a supporter of that idol. Therefore, the fan is **not** the one dancing in karaoke, which is why the appropriate response …	LA	Q2	English
1	113	I spoke with the guardian of the patient that came to the hospital.	[Q2] In the following sentence, is the guardian the one that came to the hospital? Respond solely with 'yes' or 'no'.	no	I chose **'no'** because the sentence clearly indicates that it was the **patient** who came to the hospital, not the **guardian**. The phrase "the guardian of the patient that came to the hospital" specifies that the guardian is related to the patient, but it is the patient who made the visit to the hospital.	LA	Q2	English
1	114	I handed a drink to the husband of the director that was playing golf.	[Q2] In the following sentence, is the husband the one that was playing golf? Respond solely with 'yes' or 'no'.	no	I chose "no" because in the sentence, the phrase "that was playing golf" modifies "the director," not "the husband." This means it was the director who was playing golf, not the husband.	LA	Q2	English
1	115	I spoke to the daughter of the landlord that was cooking.	[Q2] In the following sentence, is the daughter the one that was cooking? Respond solely with 'yes' or 'no'.	no	I chose "no" because in the sentence "I spoke to the daughter of the landlord that was cooking," the clause "that was cooking" modifies "the landlord," not "the daughter." This means it was the landlord who was cooking, not the daughter.	LA	Q2	English
1	116	I envied the caregiver of the patient that was reading a book.	[Q2] In the following sentence, is the caregiver the one that was reading a book? Respond solely with 'yes' or 'no'.	no	I chose "no" because in the sentence "I envied the caregiver of the patient that was reading a book," the clause "that was reading a book" modifies "the patient," not "the caregiver." This means it was the patient who was reading the book, not the caregiver.	LA	Q2	English
1	117	I met with the clerk of the prosecutor that knew about the murder.	[Q2] In the following sentence, is the clerk the one that knew about the murder? Respond solely with 'yes' or 'no'.	no	I chose "no" because in the sentence, the clause "that knew about the murder" most naturally modifies "the prosecutor." This means it's the prosecutor who knew about the murder, not the clerk.	LA	Q2	English
1	118	I recognized the secretary of the politician that was from the newspaper.	[Q2] In the following sentence, is the secretary the one that was from the newspaper? Respond solely with 'yes' or 'no'.	no	I chose **'no'** because in the sentence, the relative clause "**that was from the newspaper**" modifies "**the politician**," not "**the secretary**." This means that it was the politician who was from the newspaper, not the secretary.	LA	Q2	English
1	119	I interviewed the family of the killer that fled in desperation.	[Q2] In the following sentence, is the family the one that fled in desperation? Respond solely with 'yes' or 'no'.	no	I chose "no" because in the sentence, the phrase "that fled in desperation" modifies "the killer," not "the family." This means it was the killer who fled in desperation, not the family.	LA	Q2	English
1	120	I sent an email to the research assistant of the linguist that was in France.	[Q2] In the following sentence, is the research assistant the one that was in France? Respond solely with 'yes' or 'no'.	no	No, because in the sentence, the phrase "that was in France" refers to the linguist, indicating that it was the linguist who was in France, not the research assistant.	LA	Q2	English
1	121	I helped the nephew of the photographer that was planning a move.	[Q2] In the following sentence, is the nephew the one that was planning a move? Respond solely with 'yes' or 'no'.	no	I chose "no" because in the sentence, the phrase "that was planning a move" modifies "the photographer," not "the nephew." This means it was the photographer who was planning a move, not the nephew.	LA	Q2	English
1	122	I thought of the dog of the idol that was in an accident this fall.	[Q2] In the following sentence, is the dog the one that was in an accident this fall? Respond solely with 'yes' or 'no'.	no	I chose "no" because the relative clause "that was in an accident this fall" most likely modifies "the idol," indicating that it was the idol who was in the accident, not the dog.	LA	Q2	English
1	123	I spoke with the wife of the professor that retired this year.	[Q2] In the following sentence, is the wife the one that retired this year? Respond solely with 'yes' or 'no'.	no	In the sentence "I spoke with the wife of the professor that retired this year," the relative clause "that retired this year" is directly modifying "the professor." This structure indicates that it is the professor who retired, not the wife. Therefore, the wife is **not** the one who retired this year, which is why the correct answer is **'no'**.	LA	Q2	English
1	124	I had a drink with the apprentice of the painter that visited the exhibition.	[Q2] In the following sentence, is the apprentice the one that visited the exhibition? Respond solely with 'yes' or 'no'.	no	I chose **'no'** because in the sentence, the phrase **"that visited the exhibition"** is modifying **"the painter"**, not **"the apprentice."** This means it was **the painter** who visited the exhibition, not the apprentice.	LA	Q2	English
1	125	I said hello to the client of the tax accountant that was in the hallway.	[Q2] In the following sentence, is the client the one that was in the hallway? Respond solely with 'yes' or 'no'.	no	I chose "no" because the relative clause "that was in the hallway" modifies "the tax accountant," not "the client." This means it was the tax accountant who was in the hallway, not the client.	LA	Q2	English
1	126	I ran into the father of the pianist that was on TV yesterday.	[Q2] In the following sentence, is the father the one that was on TV yesterday? Respond solely with 'yes' or 'no'.	no	I chose **'no'** because in the sentence "I ran into the father of the pianist that was on TV yesterday," the phrase "that was on TV yesterday" specifically modifies "the pianist." This means it was the pianist who was on TV, not the father.	LA	Q2	English
1	127	I was upset to see the son-in-law of the politician that kept drinking wine.	[Q2] In the following sentence, is the son-in-law the one that kept drinking wine? Respond solely with 'yes' or 'no'.	no	I chose **'no'** because in the sentence, the relative clause "**that kept drinking wine**" modifies "**the politician**," not "**the son-in-law**." This means it's the politician who kept drinking wine, not the son-in-law.	LA	Q2	English
1	128	I left a note for the head of the reporter that was waiting to hear back.	[Q2] In the following sentence, is the head the one that was waiting to hear back? Respond solely with 'yes' or 'no'.	no	I chose "no" because in the sentence, the clause "that was waiting to hear back" modifies "the reporter," not "the head." This means it was the reporter who was waiting to hear back, not the head of the reporter.	LA	Q2	English
1	129	I bought chicken for the brother of the player that was working out.	[Q2] In the following sentence, is the brother the one that was working out? Respond solely with 'yes' or 'no'.	no	I chose "no" because the sentence structure indicates that "the player" is the one who was working out, not "the brother." The phrase "that was working out" directly modifies "the player," clarifying that it was the player, not the brother, engaged in the activity.	LA	Q2	English
1	130	I paid a per diem to the part-time student of the barista that was making the coffee.	[Q2] In the following sentence, is the part-time student the one that was making the coffee? Respond solely with 'yes' or 'no'.	no	I chose **'no'** because in the sentence, the phrase "that was making the coffee" modifies "the barista," not "the part-time student." This means it was the barista who was making the coffee, and the per diem was paid to the part-time student associated with the barista.	LA	Q2	English
1	132	I talked to the wife of the fisherman that was resting on the boat.	[Q2] In the following sentence, is the wife the one that was resting on the boat? Respond solely with 'yes' or 'no'.	no	I chose "no" because in the sentence, the phrase "that was resting on the boat" modifies "the fisherman," not "the wife." This means it was the fisherman who was resting on the boat, not his wife.	LA	Q2	English
1	133	I bumped into the daughter-in-law of the elderly man that was swimming in the pool.	[Q2] In the following sentence, is the daughter-in-law the one that was swimming in the pool? Respond solely with 'yes' or 'no'.	no	I chose 'no' because in the sentence, the clause "that was swimming in the pool" modifies "the elderly man," indicating that it was the elderly man, not the daughter-in-law, who was swimming in the pool.	LA	Q2	English
1	134	I shared my opinion with the grandmother of the pianist that was watching the concert.	[Q2] In the following sentence, is the grandmother the one that was watching the concert? Respond solely with 'yes' or 'no'.	no	I answered "no" because in the sentence, the clause "that was watching the concert" modifies "the pianist," not "the grandmother." This means it's the pianist who was watching the concert, not the grandmother. **Breakdown of the sentence:** - **Main clause:** I shared my opinion with the grandmother of the pianist. - **Relative clause:** that was watching the concert. The relative clause "that wa…	LA	Q2	English
1	135	I had a discussion with the advisor of the graduate student that was attending the conference.	[Q2] In the following sentence, is the advisor the one that was attending the conference? Respond solely with 'yes' or 'no'.	no	I chose "no" because the relative clause "that was attending the conference" modifies "the graduate student," indicating that it was the graduate student, not the advisor, who was attending the conference.	LA	Q2	English
1	136	I asked a question to the collaborator of the professor that was writing a paper.	[Q2] In the following sentence, is the collaborator the one that was writing a paper? Respond solely with 'yes' or 'no'.	no	I chose "no" because in the sentence "I asked a question to the collaborator of the professor that was writing a paper," the phrase "that was writing a paper" modifies "the professor," not "the collaborator." This means it was the professor who was writing the paper, not the collaborator.	LA	Q2	English
1	138	I exchanged contacts with the rival of the ballerina that was practicing.	[Q2] In the following sentence, is the rival the one that was practicing? Respond solely with 'yes' or 'no'.	no	I chose "no" because in the sentence, the phrase "that was practicing" refers to the ballerina, not her rival. This means the ballerina was the one practicing, while the rival was not involved in the practicing.	LA	Q2	English
1	139	I checked the outlet of the television that was broken over time.	[Q2] In the following sentence, is the outlet the one that was broken over time? Respond solely with 'yes' or 'no'.	no	No, because in the sentence, the phrase "that was broken over time" modifies "the television," indicating that the television was the item that was broken over time, not the outlet.	LA	Q2	English
1	140	I asked for help from the daughter of the manager that was at the restaurant.	[Q2] In the following sentence, is the daughter the one that was at the restaurant? Respond solely with 'yes' or 'no'.	no	Because in the sentence, the clause "that was at the restaurant" modifies "the manager," indicating that it was the manager who was at the restaurant, not the daughter.	LA	Q2	English
1	141	I played golf with the acquaintance of the comedian that has lost weight recently.	[Q2] In the following sentence, is the acquaintance the one that has lost weight recently? Respond solely with 'yes' or 'no'.	no	I chose **no** because the relative clause "that has lost weight recently" modifies "the comedian," not "the acquaintance." This means it is the comedian who has lost weight, not your acquaintance.	LA	Q2	English
1	142	I ran into the wife of the professor that recently got cancer.	[Q2] In the following sentence, is the wife the one that recently got cancer? Respond solely with 'yes' or 'no'.	no	No. In the sentence, the relative clause "that recently got cancer" modifies "the professor," indicating that it was the professor who recently got cancer, not the wife.	LA	Q2	English
1	143	I looked at the friend of the stewardess that went to work at night.	[Q2] In the following sentence, is the friend the one that went to work at night? Respond solely with 'yes' or 'no'.	no	I chose **'no'** because in the sentence, the phrase "that went to work at night" modifies "the stewardess," not "the friend." This means it was the stewardess who went to work at night, not her friend.	LA	Q2	English
1	144	I glanced over at the aunt of the student that was sitting on the stairs.	[Q2] In the following sentence, is the aunt the one that was sitting on the stairs? Respond solely with 'yes' or 'no'.	no	I chose "no" because in the sentence, the clause "that was sitting on the stairs" refers to "the student," not "the aunt." This means it was the student who was sitting on the stairs, not the aunt.	LA	Q2	English
1	145	I shot the brother of the terrorist that was hiding in the bathroom.	[Q2] In the following sentence, is the brother the one that was hiding in the bathroom? Respond solely with 'yes' or 'no'.	no	I chose "no" because the phrase "that was hiding in the bathroom" specifically modifies "the terrorist," not "the brother." This means that it was the terrorist who was hiding in the bathroom, not the brother of the terrorist. Therefore, the brother was **not** the one hiding in the bathroom.	LA	Q2	English
1	146	I met the husband of the millionaire that was relaxing on a yacht.	[Q2] In the following sentence, is the husband the one that was relaxing on a yacht? Respond solely with 'yes' or 'no'.	no	I answered "no" because in the sentence, the phrase "that was relaxing on a yacht" modifies "the millionaire," not "the husband." This means it was the millionaire who was relaxing on the yacht, not the husband.	LA	Q2	English
1	147	I glared at the dog of the security guard that was at the entrance to the store.	[Q2] In the following sentence, is the dog the one that was at the entrance to the store? Respond solely with 'yes' or 'no'.	no	I chose "no" because in the sentence "I glared at the dog of the security guard that was at the entrance to the store," the phrase "that was at the entrance to the store" modifies "the security guard," not "the dog." This means it was the security guard who was at the entrance, not the dog.	LA	Q2	English
1	148	I argued at a hotel with the bodyguard of the celebrity that blocked traffic.	[Q2] In the following sentence, is the bodyguard the one that blocked traffic? Respond solely with 'yes' or 'no'.	no	I chose "no" because in the sentence, the relative clause "that blocked traffic" refers to the "celebrity," not the "bodyguard." This means it was the celebrity who blocked traffic, and the bodyguard was accompanying them.	LA	Q2	English
1	149	I heard a rumor about the father of the congressman that was having a meal.	[Q2] In the following sentence, is the father the one that was having a meal? Respond solely with 'yes' or 'no'.	no	I answered "no" because in the sentence, the phrase "that was having a meal" refers to the congressman, not his father. The structure of the sentence places the clause closer to "the congressman," indicating that it's the congressman who was having a meal.	LA	Q2	English
1	150	I waited on location for the assistant of the director that was filming.	[Q2] In the following sentence, is the assistant the one that was filming? Respond solely with 'yes' or 'no'.	no	I answered "no" because the phrase "that was filming" directly modifies "the director," indicating that the director was the one doing the filming, not the assistant.	LA	Q2	English
1	151	I recognized the son of the announcer that was playing tennis.	[Q2] In the following sentence, is the son the one that was playing tennis? Respond solely with 'yes' or 'no'.	no	I chose "no" because in the sentence "I recognized the son of the announcer that was playing tennis," the clause "that was playing tennis" most naturally modifies "the announcer." This means it was the announcer, not the son, who was playing tennis.	LA	Q2	English
1	152	I had dinner with the friend of the subordinate that was promoted this time.	[Q2] In the following sentence, is the friend the one that was promoted this time? Respond solely with 'yes' or 'no'.	no	I chose **'no'** because in the sentence "I had dinner with the friend of the subordinate that was promoted this time," the phrase "that was promoted this time" directly modifies "the subordinate." This means it was the subordinate who was promoted, not the friend. Therefore, the friend is **not** the one who was promoted.	LA	Q2	English
1	153	I consulted the mother of the factory manager that was smoking.	[Q2] In the following sentence, is the mother the one that was smoking? Respond solely with 'yes' or 'no'.	no	I chose "no" because in the sentence, the phrase "that was smoking" refers to the "factory manager," not the mother. The structure implies that it was the factory manager who was smoking, not his mother.	LA	Q2	English
1	154	I talked with the grandson of the judge that retired last year.	[Q2] In the following sentence, is the grandson the one that retired last year? Respond solely with 'yes' or 'no'.	no	I chose "no" because in the sentence "I talked with the grandson of the judge that retired last year," the clause "that retired last year" specifically modifies "the judge." This means it was the judge who retired last year, not the grandson. Therefore, the grandson is not the one who retired.	LA	Q2	English
1	155	I cleaned the drain of the kitchen that was dirty and had a terrible odor.	[Q2] In the following sentence, is the drain the one that was dirty and had a terrible odor? Respond solely with 'yes' or 'no'.	no	I chose "no" because in the sentence, the descriptive clause "that was dirty and had a terrible odor" refers to the kitchen, not the drain. This means it was the kitchen that was dirty and had a terrible odor, while the drain was the part that was cleaned.	LA	Q2	English
1	156	I watched the video of the conductor that had been trending these days.	[Q2] In the following sentence, is the video the one that had been trending these days? Respond solely with 'yes' or 'no'.	no	I answered **'no'** because in the sentence "I watched the video of the conductor that had been trending these days," the clause "that had been trending these days" modifies **"the conductor,"** not **"the video."** This means it's the **conductor** who had been trending recently, not the **video** itself.	LA	Q2	English
1	157	I couldn't find the keyboard of the computer that was repaired.	[Q2] In the following sentence, is the keyboard the one that was repaired? Respond solely with 'yes' or 'no'.	no	I chose **'no'** because in the sentence "I couldn't find the keyboard of the computer that was repaired," the phrase "that was repaired" specifically modifies "the computer," not the keyboard. This means it was the **computer** that was repaired, not the keyboard. Therefore, the keyboard was not the item that underwent repair.	LA	Q2	English
1	158	I was unable to alert the sister of the student that was dozing.	[Q2] In the following sentence, is the sister the one that was dozing? Respond solely with 'yes' or 'no'.	no	No, because the relative clause "that was dozing" modifies "the student," indicating that it was the student who was dozing, not the sister.	LA	Q2	English
1	159	I was waiting for the colleague of the teacher that was in the gym.	[Q2] In the following sentence, is the colleague the one that was in the gym? Respond solely with 'yes' or 'no'.	no	In the sentence "I was waiting for the colleague of the teacher that was in the gym," the relative clause "that was in the gym" is grammatically linked to "the teacher." This means it's the **teacher** who was in the gym, not the **colleague**. Therefore, the colleague was not the one in the gym, which is why the answer is "no."	LA	Q2	English
1	160	I reached out to the friend of the student that had left school early in the morning.	[Q2] In the following sentence, is the friend the one that had left school early in the morning? Respond solely with 'yes' or 'no'.	No	No. In the sentence, the clause "that had left school early in the morning" modifies "the student," not "the friend." Therefore, it is the student who left school early, not the friend.	LA	Q2	English
1	161	I encouraged the supervisor of the nurse that was trying not to cry.	[Q2] In the following sentence, is the supervisor the one that was trying not to cry? Respond solely with 'yes' or 'no'.	No	In the sentence, "I encouraged the supervisor of the nurse that was trying not to cry," the clause "that was trying not to cry" specifically modifies "the nurse." This means it is the nurse, not the supervisor, who was trying not to cry. The structure of the sentence places the descriptive phrase directly after "the nurse," making it clear that the nurse is the one experiencing the emotion.	LA	Q2	English
1	162	I handed the water to the secretary of the politician that was giving a talk.	[Q2] In the following sentence, is the secretary the one that was giving a talk? Respond solely with 'yes' or 'no'.	no	I chose "no" because the phrase "that was giving a talk" modifies "the politician," not "the secretary." This means it was the politician who was giving the talk, and the secretary is associated with the politician.	LA	Q2	English
1	164	I asked for advice from the daughter of the chef that was eating pasta.	[Q2] In the following sentence, is the daughter the one that was eating pasta? Respond solely with 'yes' or 'no'.	no	I chose **"no"** because in the sentence structure, the clause "that was eating pasta" modifies "the chef," not "the daughter." This means it was the chef who was eating pasta, not the daughter.	LA	Q2	English
1	165	I interviewed the son of the politician that was in Seoul this week.	[Q2] In the following sentence, is the son the one that was in Seoul this week? Respond solely with 'yes' or 'no'.	no	I chose "no" because the relative clause "that was in Seoul this week" modifies "the politician," not "the son." This means it was the politician who was in Seoul, not the son.	LA	Q2	English
1	166	I greeted the colleague of the salesman that was visiting next door.	[Q2] In the following sentence, is the colleague the one that was visiting next door? Respond solely with 'yes' or 'no'.	no	No, the colleague is not the one visiting next door. In the sentence, the phrase "that was visiting next door" modifies "the salesman," indicating that it was the salesman who was visiting next door, not the colleague.	LA	Q2	English
1	167	I have come to like the coach of the swimmer that was in the pool.	[Q2] In the following sentence, is the coach the one that was in the pool? Respond solely with 'yes' or 'no'.	no	I chose "no" because the relative clause "that was in the pool" modifies "the swimmer," indicating that it was the swimmer, not the coach, who was in the pool.	LA	Q2	English
1	168	I chatted with the grandfather of the student that was in front of the supermarket.	[Q2] In the following sentence, is the grandfather the one that was in front of the supermarket? Respond solely with 'yes' or 'no'.	no	I chose "no" because the sentence structure indicates that **the student** was the one in front of the supermarket. The phrase "that was in front of the supermarket" directly modifies "the student," not "the grandfather." Therefore, it's the student who was in front, not the grandfather.	LA	Q2	English
1	169	I argued with the assistant of the cartoonist that was at the teahouse.	[Q2] In the following sentence, is the assistant the one that was at the teahouse? Respond solely with 'yes' or 'no'.	no	I chose **'no'** because in the sentence, the phrase "that was at the teahouse" modifies "the cartoonist," not "the assistant." This means that it was the cartoonist who was at the teahouse, not the assistant.	LA	Q2	English
1	170	I waited at the cafe for the husband of the lawyer that was jogging.	[Q2] In the following sentence, is the husband the one that was jogging? Respond solely with 'yes' or 'no'.	no	I chose **'no'** because the relative clause "that was jogging" modifies "the lawyer," not "the husband." This means it was the lawyer who was jogging, and the husband was the person you were waiting for at the cafe.	LA	Q2	English
1	171	I met the son-in-law of the politician that was playing ping pong.	[Q2] In the following sentence, is the son-in-law the one that was playing ping pong? Respond solely with 'yes' or 'no'.	no	I chose "no" because in the sentence "I met the son-in-law of the politician that was playing ping pong," the relative clause "that was playing ping pong" modifies "the politician," not "the son-in-law." This means it was the politician who was playing ping pong, not the son-in-law.	LA	Q2	English
1	172	I greeted the wife of the farmer that was washing the pots.	[Q2] In the following sentence, is the wife the one that was washing the pots? Respond solely with 'yes' or 'no'.	no	I chose "no" because in the sentence "I greeted the wife of the farmer that was washing the pots," the clause "that was washing the pots" modifies "the farmer." This means it was the farmer, not the wife, who was washing the pots.	LA	Q2	English
1	173	I gave advice to the guide of the tourist that couldn't read Chinese.	[Q2] In the following sentence, is the guide the one that couldn't read Chinese? Respond solely with 'yes' or 'no'.	no	I chose **"no"** because, in the sentence, the clause "that couldn't read Chinese" logically refers to the **tourist**, not the **guide**. This is due to the proximity of the phrases: - **"the guide of the tourist"** indicates that the guide is assisting the tourist. - **"that couldn't read Chinese"** is more naturally connected to **"the tourist"** since it's more common for tourists to face lan…	LA	Q2	English
1	174	I contacted the friend of the translator that was studying in Australia.	[Q2] In the following sentence, is the friend the one that was studying in Australia? Respond solely with 'yes' or 'no'.	no	I chose "no" because the phrase "that was studying in Australia" grammatically modifies "the translator," not "the friend." This means it's the translator who was studying in Australia, not the friend.	LA	Q2	English
1	175	I recommended a restaurant to the wife of the janitor that was planning a trip.	[Q2] In the following sentence, is the wife the one that was planning a trip? Respond solely with 'yes' or 'no'.	no	I answered **'no'** because the relative clause "that was planning a trip" modifies "the janitor," indicating that it is the janitor who was planning the trip, not his wife.	LA	Q2	English
1	176	I talked with the master of the violinist that performed at the concert.	[Q2] In the following sentence, is the master the one that performed at the concert? Respond solely with 'yes' or 'no'.	no	I chose "no" because in the sentence, "the master" refers to the mentor or teacher of the violinist who performed at the concert. The clause "that performed at the concert" specifically describes the violinist, not the master. Therefore, it is the violinist who performed, not the master.	LA	Q2	English
1	177	I couldn't believe that the secretary of the congressman that was playing the mobile game.	[Q2] In the following sentence, is the secretary the one that was playing the mobile game? Respond solely with 'yes' or 'no'.	no	I chose **'no'** because the relative clause "that was playing the mobile game" modifies "the congressman," not "the secretary." This means it was the congressman who was playing the mobile game, not the secretary.	LA	Q2	English
1	178	I asked a question to the research assistant of the professor that was at the museum.	[Q2] In the following sentence, is the research assistant the one that was at the museum? Respond solely with 'yes' or 'no'.	no	No, I chose "no" because in the sentence, the phrase "that was at the museum" refers to the professor, not the research assistant. This means the professor was the one at the museum.	LA	Q2	English
1	179	I had dinner with the manager of the actor that arrived at the film set.	[Q2] In the following sentence, is the manager the one that arrived at the film set? Respond solely with 'yes' or 'no'.	no	I chose **'no'** because in the sentence, the phrase "that arrived at the film set" modifies **"the actor,"** not **"the manager."** This means it was the actor who arrived at the film set, and you had dinner with the manager of that actor.	LA	Q2	English
1	180	I added the order to the part-time assistant of the chef that was grilling the meat.	[Q2] In the following sentence, is the part-time assistant the one that was grilling the meat? Respond solely with 'yes' or 'no'.	no	I chose "no" because the phrase "that was grilling the meat" directly modifies "the chef," indicating that it was the chef, not the part-time assistant, who was grilling the meat.	LA	Q2	English
1	181	I got into an argument with the boss of the flight attendant that was on the bus.	[Q2] In the following sentence, is the boss the one that was on the bus? Respond solely with 'yes' or 'no'.	no	I chose "no" because in the sentence "I got into an argument with the boss of the flight attendant that was on the bus," the relative clause "that was on the bus" is modifying "the flight attendant," not "the boss." This means it was the flight attendant who was on the bus, not the boss.	LA	Q2	English
1	182	I had a conversation with the daughter of the owner that was washing dishes.	[Q2] In the following sentence, is the daughter the one that was washing dishes? Respond solely with 'yes' or 'no'.	no	I chose "no" because in the sentence "I had a conversation with the daughter of the owner that was washing dishes," the relative clause "that was washing dishes" modifies "the owner," not "the daughter." This means it was the owner who was washing dishes, not the daughter.	LA	Q2	English
1	183	I threw away the remote control of the fan that suddenly broke yesterday.	[Q2] In the following sentence, is the remote control the one that suddenly broke yesterday? Respond solely with 'yes' or 'no'.	No	No, the remote control is not the one that suddenly broke yesterday. In the sentence "I threw away the remote control of the fan that suddenly broke yesterday," the clause "that suddenly broke yesterday" modifies "the fan." This means it was the fan that broke, not the remote control. Therefore, the remote control was discarded because the fan it controlled malfunctioned.	LA	Q2	English
1	184	I asked for help from the apprentice of the architect that was at the wine shop.	[Q2] In the following sentence, is the apprentice the one that was at the wine shop? Respond solely with 'yes' or 'no'.	no	I chose "no" because in the sentence, the phrase "that was at the wine shop" modifies "the architect," not "the apprentice." This means it was the architect who was at the wine shop, not the apprentice.	LA	Q2	English
1	185	I had coffee with the friend of the professor that got married last year.	[Q2] In the following sentence, is the friend the one that got married last year? Respond solely with 'yes' or 'no'.	No	I responded with "No" because the relative clause "that got married last year" is grammatically more likely modifying "the professor" rather than "the friend." In the sentence structure "the friend of the professor that got married last year," the clause directly follows "the professor," suggesting that it's the professor who got married last year, not the friend.	LA	Q2	English
1	186	I bought medicine for the junior of the reporter that had the flu.	[Q2] In the following sentence, is the junior the one that had the flu? Respond solely with 'yes' or 'no'.	No	No, the junior is not the one that had the flu. **Explanation:** In the sentence "I bought medicine for the junior of the reporter that had the flu," the relative clause "that had the flu" is modifying "the reporter." This means it's the reporter who had the flu, not the junior. The structure indicates possession, showing that the junior belongs to the reporter who was ill.	LA	Q2	English
1	187	I ran into the boss of the assistant that was leaving the office.	[Q2] In the following sentence, is the boss the one that was leaving the office? Respond solely with 'yes' or 'no'.	no	I chose **'no'** because in the sentence "I ran into the boss of the assistant that was leaving the office," the relative clause "that was leaving the office" modifies "the assistant." This means it was the assistant who was leaving the office, not the boss.	LA	Q2	English
1	188	I recognized the cat of the basketball player that was eating bread in the cafe.	[Q2] In the following sentence, is the cat the one that was eating bread in the cafe? Respond solely with 'yes' or 'no'.	no	I chose "no" because in the sentence, the phrase "that was eating bread in the cafe" modifies "the basketball player," not the cat. This means it was the basketball player who was eating bread in the cafe, not the cat.	LA	Q2	English
1	189	I threatened the bodyguard of the singer that was standing at an event.	[Q2] In the following sentence, is the bodyguard the one that was standing at an event? Respond solely with 'yes' or 'no'.	no	I chose **"no"** because in the sentence structure, the relative clause "that was standing at an event" most naturally modifies "the singer" rather than "the bodyguard." Here's the breakdown: - **Sentence:** *I threatened the bodyguard of the singer that was standing at an event.* - **Parsing the Sentence:** - **Main Clause:** I threatened the bodyguard of the singer - **Relative Clause:** that w…	LA	Q2	English
1	190	I was visiting the cousin of the novelist that was in Canada on vacation.	[Q2] In the following sentence, is the cousin the one that was in Canada on vacation? Respond solely with 'yes' or 'no'.	no	I chose "no" because in the sentence, the clause "that was in Canada on vacation" modifies "the novelist," not "the cousin." This means it was the novelist who was in Canada on vacation, not the cousin.	LA	Q2	English
1	191	I was surprised to see the pet dog of the government employee that was near the restroom.	[Q2] In the following sentence, is the pet dog the one that was near the restroom? Respond solely with 'yes' or 'no'.	no	I chose "no" because in the sentence structure, the clause "that was near the restroom" most naturally modifies "the government employee" rather than "the pet dog." This means it was the government employee who was near the restroom, not the pet dog.	LA	Q2	English
1	192	I bumped into the customer of the banker that was on the phone.	[Q2] In the following sentence, is the customer the one that was on the phone? Respond solely with 'yes' or 'no'.	no	I chose "no" because, in the sentence "I bumped into the customer of the banker that was on the phone," the relative clause "that was on the phone" modifies "the banker," not "the customer." This means it was the banker who was on the phone, not the customer.	LA	Q2	English
1	193	I gave a drink to the part-time student of the clerk that was cleaning up.	[Q2] In the following sentence, is the part-time student the one that was cleaning up? Respond solely with 'yes' or 'no'.	no	I chose "no" because in the sentence "I gave a drink to the part-time student of the clerk that was cleaning up," the phrase "that was cleaning up" refers to the "clerk." This means it was the clerk who was cleaning up, not the part-time student. Therefore, the part-time student was not the one cleaning up.	LA	Q2	English
1	194	I took a picture with the colleague of the firefighter that was undergoing training.	[Q2] In the following sentence, is the colleague the one that was undergoing training? Respond solely with 'yes' or 'no'.	No	No, because the relative clause "that was undergoing training" modifies "the firefighter," not "the colleague." This means it was the firefighter who was undergoing training, not the colleague.	LA	Q2	English
1	195	I handed the coffee to the wife of the editor-in-chief that was sitting by the window.	[Q2] In the following sentence, is the wife the one that was sitting by the window? Respond solely with 'yes' or 'no'.	no	I chose "no" because the phrase "that was sitting by the window" modifies "the editor-in-chief," not "the wife." This means it was the editor-in-chief who was sitting by the window, not the wife.	LA	Q2	English
1	196	I finally bought the case of the laptop that was on sale this month.	[Q2] In the following sentence, is the case the one that was on sale this month? Respond solely with 'yes' or 'no'.	no	I answered "no" because in the sentence, the phrase "that was on sale this month" modifies "the laptop," indicating that it was the laptop, not the case, that was on sale.	LA	Q2	English
1	197	I replaced the wheel of the bicycle that had gone missing last week.	[Q2] In the following sentence, is the wheel the one that had gone missing last week? Respond solely with 'yes' or 'no'.	no	I chose **'no'** because the relative clause "that had gone missing last week" modifies "the bicycle," not "the wheel." This means that it was the **bicycle** that had gone missing last week, and you replaced its **wheel** afterward.	LA	Q2	English
1	198	I checked the button of the printer that suddenly broke down.	[Q2] In the following sentence, is the button the one that suddenly broke down? Respond solely with 'yes' or 'no'.	no	I chose "no" because in the sentence "I checked the button of the printer that suddenly broke down," the phrase "that suddenly broke down" refers to the **printer**, not the **button**. This means it was the printer that experienced the breakdown, not the button itself.	LA	Q2	English
1	199	I took a picture with the teacher of the sculptor that was in front of the museum.	[Q2] In the following sentence, is the teacher the one that was in front of the museum? Respond solely with 'yes' or 'no'.	no	I chose **'no'** because in the sentence, the phrase "that was in front of the museum" modifies "the sculptor," indicating that it was the sculptor, not the teacher, who was in front of the museum.	LA	Q2	English
1	200	I talked to the secretary of the congressman that seemed very busy.	[Q2] In the following sentence, is the secretary the one that seemed very busy? Respond solely with 'yes' or 'no'.	No	I chose "No" because the relative clause "that seemed very busy" most likely refers to **the congressman**, not the secretary. In English, relative clauses typically modify the closest preceding noun. Therefore, the sentence implies that the congressman appeared very busy, not the secretary.	LA	Q2	English
1	201	I called the attorney of the defendant that was preparing for trial.	[Q2] In the following sentence, is the attorney the one that was preparing for trial? Respond solely with 'yes' or 'no'.	no	You chose **'no'** because in the sentence, the phrase "that was preparing for trial" refers to the **defendant**, not the attorney. This means the attorney was assisting the defendant, who was the one preparing for trial.	LA	Q2	English
1	202	I greeted the granddaughter of the caretaker that was sitting in a chair.	[Q2] In the following sentence, is the granddaughter the one that was sitting in a chair? Respond solely with 'yes' or 'no'.	no	I chose **'no'** because in the sentence, the clause "that was sitting in a chair" modifies "the caretaker," not "the granddaughter." This means it was the caretaker who was sitting in the chair, not the granddaughter.	LA	Q2	English
1	203	I coordinated with the assistant of the director that was preparing the stage.	[Q2] In the following sentence, is the assistant the one that was preparing the stage? Respond solely with 'yes' or 'no'.	no	The choice is **"no"** because, in the sentence "I coordinated with the assistant of the director that was preparing the stage," the relative clause "that was preparing the stage" modifies "the director," not "the assistant." This means it was the director who was preparing the stage, not the assistant.	LA	Q2	English
1	204	I handed the ice cream to the son of the gardener that was next to the statue.	[Q2] In the following sentence, is the son the one that was next to the statue? Respond solely with 'yes' or 'no'.	no	I chose "no" because in the sentence, the phrase "that was next to the statue" modifies "the gardener." This means it is the gardener who was next to the statue, not the son.	LA	Q2	English
1	205	I exchanged contacts with the sister of the dancer that was doing yoga.	[Q2] In the following sentence, is the sister the one that was doing yoga? Respond solely with 'yes' or 'no'.	No	I chose "No" because in the sentence, the clause "that was doing yoga" modifies "the dancer," not "the sister." This means it was the dancer who was doing yoga, not the sister.	LA	Q2	English
1	206	I checked on the daughter-in-law of the pastor that was sneezing frequently.	[Q2] In the following sentence, is the daughter-in-law the one that was sneezing frequently? Respond solely with 'yes' or 'no'.	no	I chose "no" because in the sentence, the relative clause "that was sneezing frequently" modifies "the pastor," not "the daughter-in-law." This means it's the pastor who was sneezing frequently, not the daughter-in-law.	LA	Q2	English
1	207	I accidentally bumped into the caregiver of the patient that was out for a walk.	[Q2] In the following sentence, is the caregiver the one that was out for a walk? Respond solely with 'yes' or 'no'.	no	I chose **'no'** because the sentence specifies that it was **the patient** who was out for a walk. The phrase "that was out for a walk" directly refers to the patient, indicating that the caregiver was accompanying the patient rather than being the one who was walking alone.	LA	Q2	English
1	208	I gave the strawberries to the owner of the rabbit that was on the lawn.	[Q2] In the following sentence, is the owner the one that was on the lawn? Respond solely with 'yes' or 'no'.	no	I chose "no" because in the sentence "I gave the strawberries to the owner of the rabbit that was on the lawn," the phrase "that was on the lawn" specifically modifies "the rabbit," not "the owner." This means it was the rabbit that was on the lawn, not the owner.	LA	Q2	English
1	209	I handed out snacks to the junior of the photographer that was climbing a mountain.	[Q2] In the following sentence, is the junior the one that was climbing a mountain? Respond solely with 'yes' or 'no'.	no	I chose **"no"** because in the sentence, the phrase "that was climbing a mountain" modifies "the photographer," not "the junior." This means that it was the photographer who was climbing the mountain, and the junior was the one receiving the snacks.	LA	Q2	English
1	210	I gave water to the boss of the worker that was near the construction site.	[Q2] In the following sentence, is the boss the one that was near the construction site? Respond solely with 'yes' or 'no'.	no	I chose "no" because in the sentence, the phrase "that was near the construction site" modifies "the worker." This means it was the worker who was near the construction site, not the boss.	LA	Q2	English
1	74	I was looking at the pet of the girl that was in the hallway.	[Q2] In the following sentence, is the pet the one that was in the hallway? Respond solely with 'yes' or 'no'.	No.	I chose "No" because in the sentence, the phrase "that was in the hallway" describes "the girl," not "the pet." This means it's the girl who was in the hallway, and her pet was not necessarily there.	LA	Q2	English
1	57	I groaned at the bodyguard of the diva that smoke cigarettes constantly.	[Q2] In the following sentence, is the bodyguard the one that smoke cigarettes constantly? Respond solely with 'yes' or 'no'.	yes	I chose **"yes"** because the relative clause "that smoke cigarettes constantly" appears to modify "the bodyguard." This suggests that it is the bodyguard who smokes cigarettes constantly.	HA	Q2	English
1	68	I argued with the member of the trainer that was holding dumbbells.	[Q2] In the following sentence, is the member the one that was holding dumbbells? Respond solely with 'yes' or 'no'.	yes	I apologize for the confusion in my previous response. Upon reevaluating the sentence, it's clear that the trainer, not the member, was holding the dumbbells. Therefore, the correct answer should have been **"no."**	HA	Q2	English
1	108	I recognized the acquaintance of the artist that was in front of the statue.	[Q2] In the following sentence, is the acquaintance the one that was in front of the statue? Respond solely with 'yes' or 'no'.	yes	Apologies for the confusion in my previous response. In the sentence **"I recognized the acquaintance of the artist that was in front of the statue,"** the phrase **"that was in front of the statue"** is modifying **"the artist,"** not **"the acquaintance."** This means that it was **the artist** who was in front of the statue, and you recognized their acquaintance. Therefore, the correct answer …	HA	Q2	English
1	131	I complained to the friend of the gangster that was smoking in the room.	[Q2] In the following sentence, is the friend the one that was smoking in the room? Respond solely with 'yes' or 'no'.	yes	Apologies for the confusion in my previous response. In the sentence "I complained to the friend of the gangster that was smoking in the room," the clause "that was smoking in the room" modifies "the gangster," not "the friend." This means it was the gangster who was smoking in the room, not the friend. Therefore, the correct answer to the question is **no**.	HA	Q2	English
1	137	I talked to the acquaintance of the captain that was on the ship.	[Q2] In the following sentence, is the acquaintance the one that was on the ship? Respond solely with 'yes' or 'no'.	yes	Actually, the correct answer is **no**. In the sentence, "I talked to the acquaintance of the captain that was on the ship," the clause "that was on the ship" modifies "the captain." This means it's the captain who was on the ship, not the acquaintance.	HA	Q2	English
1	163	I gave a dancewear to the daughter of the chaplain that was dancing.	[Q2] In the following sentence, is the daughter the one that was dancing? Respond solely with 'yes' or 'no'.	yes	Because the relative clause "that was dancing" directly modifies "the daughter," indicating that it was the daughter who was dancing.	HA	Q2	English
2	8	I bumped into the chauffeur of the CEO that was so rude.	[Q2] In the following sentence, is the CEO the one that was so rude? Respond solely with 'yes' or 'no'.	no	I chose "no" because in the sentence "I bumped into the chauffeur of the CEO that was so rude," the phrase "that was so rude" is modifying "the chauffeur," not "the CEO." This means it was the chauffeur who was rude, not the CEO.	HA	Q2	English
2	13	I met the employee of the U.S. ambassador that was having a meal.	[Q2] In the following sentence, is the U.S. ambassador the one that was having a meal? Respond solely with 'yes' or 'no'.	no	I answered "no" because in the sentence, the relative clause "that was having a meal" modifies "the employee," not "the U.S. ambassador." This means it was the employee who was having a meal, not the ambassador.	HA	Q2	English
2	20	I called the intern of the team leader that was late.	[Q2] In the following sentence, is the team leader the one that was late? Respond solely with 'yes' or 'no'.	no	I chose "no" because in the sentence "I called the intern of the team leader that was late," the relative clause "that was late" modifies "the intern," not "the team leader." This means it was the intern who was late, not the team leader.	HA	Q2	English
2	25	I bought the charger of the ipad that was on sale.	[Q2] In the following sentence, is the ipad the one that was on sale? Respond solely with 'yes' or 'no'.	no	I chose "no" because in the sentence "I bought the charger of the iPad that was on sale," the relative clause "that was on sale" modifies "the charger," not the iPad. This means it was the charger that was on sale, not the iPad itself.	HA	Q2	English
2	47	I scrutinized the acquitance of the prisonor that knew about the incident.	[Q2] In the following sentence, is the prisonor the one that knew about the incident? Respond solely with 'yes' or 'no'.	no	I answered "no" because, in the sentence, the phrase "that knew about the incident" modifies "acquaintance," not "the prisoner." This means it is the acquaintance who knew about the incident, not the prisoner. **Breakdown:** - **Subject:** I - **Verb:** scrutinized - **Object:** the acquaintance of the prisoner - **Relative Clause:** that knew about the incident The relative clause "that knew abo…	HA	Q2	English
2	51	I greeted the classmate of the bride that was preparing the food.	[Q2] In the following sentence, is the bride the one that was preparing the food? Respond solely with 'yes' or 'no'.	no	No, the bride is not the one preparing the food. In the sentence, the relative clause "that was preparing the food" modifies "the classmate of the bride." This means it is the classmate, not the bride, who was responsible for preparing the food.	HA	Q2	English
2	57	I groaned at the bodyguard of the diva that smoke cigarettes constantly.	[Q2] In the following sentence, is the diva the one that smoke cigarettes constantly? Respond solely with 'yes' or 'no'.	no	I chose **'no'** because, in the sentence, the verb "smoke" is plural, which grammatically suggests that it refers to "bodyguard" rather than the singular "diva." If the intention was to indicate that the diva smokes cigarettes constantly, the sentence should use the singular form "smokes." Therefore, based on the verb agreement, it's the bodyguard(s) who are depicted as smoking, not the diva.	HA	Q2	English
2	58	I delivered the letter to the security guard of the celebrity that was eating.	[Q2] In the following sentence, is the celebrity the one that was eating? Respond solely with 'yes' or 'no'.	no	You chose **'no'** because in the sentence, the phrase **"that was eating"** is modifying **"the security guard"**, not **"the celebrity."** Here's the breakdown: - **Main Clause:** *I delivered the letter to the security guard of the celebrity that was eating.* - **Modifier:** *that was eating* directly follows **"the security guard,"** indicating that it's the security guard who was eating. The…	HA	Q2	English
2	68	I argued with the member of the trainer that was holding dumbbells.	[Q2] In the following sentence, is the trainer the one that was holding dumbbells? Respond solely with 'yes' or 'no'.	no	I chose "no" because in the sentence "I argued with the member of the trainer that was holding dumbbells," the phrase "member of the trainer" refers to a person who is part of the trainer's group or team. The word "member" is the subject of the clause "that was holding dumbbells," indicating that it is the member, not the trainer, who was holding dumbbells.	HA	Q2	English
2	71	I had tea with the relative of the teacher that was recently divorced.	[Q2] In the following sentence, is the teacher the one that was recently divorced? Respond solely with 'yes' or 'no'.	no	I chose "no" because the clause "that was recently divorced" modifies "the relative," not "the teacher." In the sentence "I had tea with the relative of the teacher that was recently divorced," the relative is the one who was recently divorced, not the teacher.	HA	Q2	English
2	72	I covered the senior of the reporter that got cold.	[Q2] In the following sentence, is the reporter the one that got cold? Respond solely with 'yes' or 'no'.	no	In the sentence "I covered the senior of the reporter that got cold," the relative clause "that got cold" modifies "the senior," not "the reporter." This means that it was the senior who got cold, not the reporter. Therefore, the reporter is not the one that got cold.	HA	Q2	English
2	79	I heard a rumor about the brother of the singer that was on the phone.	[Q2] In the following sentence, is the singer the one that was on the phone? Respond solely with 'yes' or 'no'.	no	I answered "no" because the phrase "that was on the phone" specifically modifies "the brother of the singer." This means it's the brother, not the singer, who was on the phone.	HA	Q2	English
2	81	I called the colleague of the announcer that was recently hospitalized.	[Q2] In the following sentence, is the announcer the one that was recently hospitalized? Respond solely with 'yes' or 'no'.	no	I chose **'no'** because in the sentence "I called the colleague of the announcer that was recently hospitalized," the phrase "that was recently hospitalized" modifies **"colleague"**, not **"announcer."** This is due to the proximity of the relative clause to "colleague." Therefore, it is the colleague who was recently hospitalized, not the announcer.	HA	Q2	English
2	82	I shook hands with the assistant of the chairman that was in the lobby.	[Q2] In the following sentence, is the chairman the one that was in the lobby? Respond solely with 'yes' or 'no'.	no	I chose "no" because the phrase "that was in the lobby" modifies "the assistant," not "the chairman." This means it was the assistant who was in the lobby, not the chairman.	HA	Q2	English
2	91	I am sick of the guide of the tourist that was always late.	[Q2] In the following sentence, is the tourist the one that was always late? Respond solely with 'yes' or 'no'.	no	You answered "no" to the question "Is the tourist the one that was always late?" However, based on the sentence structure, **"the tourist that was always late"** clearly indicates that it is the **tourist** who was always late, not the guide. Here's a breakdown of the sentence: - **"I am sick of the guide of the tourist that was always late."** - **"the guide of the tourist"**: Refers to the guid…	HA	Q2	English
2	108	I recognized the acquaintance of the artist that was in front of the statue.	[Q2] In the following sentence, is the artist the one that was in front of the statue? Respond solely with 'yes' or 'no'.	no	No, because in the sentence, **"the acquaintance of the artist"** is the person who was in front of the statue. The phrase modifies **"acquaintance"**, indicating that it was the acquaintance, not the artist themselves, who was recognized in that location.	HA	Q2	English
2	115	I spoke to the daughter of the landlord that was cooking.	[Q2] In the following sentence, is the landlord the one that was cooking? Respond solely with 'yes' or 'no'.	no	I chose "no" because the relative clause "that was cooking" refers to "the daughter," not the landlord. This means it was the daughter of the landlord who was cooking, not the landlord himself.	HA	Q2	English
2	127	I was upset to see the son-in-law of the politician that kept drinking wine.	[Q2] In the following sentence, is the politician the one that kept drinking wine? Respond solely with 'yes' or 'no'.	No	I chose **"No"** because in the sentence, the phrase "that kept drinking wine" specifically modifies "the son-in-law," not "the politician." This means it is the son-in-law who continued drinking wine, not the politician. **Breakdown of the Sentence:** - **Main Clause:** "I was upset to see the son-in-law of the politician" - **Relative Clause:** "that kept drinking wine" The relative clause is d…	HA	Q2	English
2	128	I left a note for the head of the reporter that was waiting to hear back.	[Q2] In the following sentence, is the reporter the one that was waiting to hear back? Respond solely with 'yes' or 'no'.	no	The answer is **no** because in the sentence "I left a note for the head of the reporter that was waiting to hear back," the phrase "that was waiting to hear back" modifies "the head of the reporter." This means it was the head, not the reporter, who was waiting to hear back.	HA	Q2	English
2	130	I paid a per diem to the part-time student of the barista that was making the coffee.	[Q2] In the following sentence, is the barista the one that was making the coffee? Respond solely with 'yes' or 'no'.	no	Actually, the correct answer is **yes**. **Explanation:** In the sentence, the clause "that was making the coffee" modifies "the barista." This means that it was the barista who was making the coffee, not the part-time student. Therefore, the barista is indeed the one making the coffee.	HA	Q2	English
2	131	I complained to the friend of the gangster that was smoking in the room.	[Q2] In the following sentence, is the gangster the one that was smoking in the room? Respond solely with 'yes' or 'no'.	no	I answered "no" because in the sentence "I complained to the friend of the gangster that was smoking in the room," the phrase "that was smoking in the room" modifies "the friend," not "the gangster." This means it was the friend who was smoking, not the gangster.	HA	Q2	English
2	137	I talked to the acquaintance of the captain that was on the ship.	[Q2] In the following sentence, is the captain the one that was on the ship? Respond solely with 'yes' or 'no'.	no	Apologies for the confusion in my previous response. I chose "no" because I interpreted the clause "that was on the ship" as modifying "the acquaintance" rather than "the captain." However, upon reevaluating the sentence: "I talked to the acquaintance of the captain that was on the ship." It's clearer that "that was on the ship" is intended to describe "the captain." Therefore, the captain **is**…	HA	Q2	English
2	149	I heard a rumor about the father of the congressman that was having a meal.	[Q2] In the following sentence, is the congressman the one that was having a meal? Respond solely with 'yes' or 'no'.	no	I chose **'no'** because in the sentence, the relative clause "that was having a meal" modifies "the father." This means it's the father of the congressman who was having a meal, not the congressman himself.	HA	Q2	English
2	151	I recognized the son of the announcer that was playing tennis.	[Q2] In the following sentence, is the announcer the one that was playing tennis? Respond solely with 'yes' or 'no'.	no	I chose "no" because, in the sentence "I recognized the son of the announcer that was playing tennis," the relative clause "that was playing tennis" modifies "the son," not "the announcer." This means it was the son who was playing tennis, not the announcer.	HA	Q2	English
2	159	I was waiting for the colleague of the teacher that was in the gym.	[Q2] In the following sentence, is the teacher the one that was in the gym? Respond solely with 'yes' or 'no'.	no	I chose "no" because the sentence structure indicates that it's the **colleague** of the teacher who was in the gym, not the teacher themselves. The phrase "that was in the gym" directly modifies "the colleague," specifying where the colleague was. If the intention was to indicate that the teacher was in the gym, the sentence would need to be rephrased for clarity, such as: "I was waiting for the…	HA	Q2	English
2	185	I had coffee with the friend of the professor that got married last year.	[Q2] In the following sentence, is the professor the one that got married last year? Respond solely with 'yes' or 'no'.	no	I chose "no" because the phrase "that got married last year" modifies "the friend," indicating that it was the friend of the professor who got married, not the professor themselves.	HA	Q2	English
2	197	I replaced the wheel of the bicycle that had gone missing last week.	[Q2] In the following sentence, is the bicycle the one that had gone missing last week? Respond solely with 'yes' or 'no'.	no	I chose "no" because in the sentence "I replaced the wheel of the bicycle that had gone missing last week," the clause "that had gone missing last week" modifies "the wheel," not "the bicycle." This means it was the wheel that went missing, not the entire bicycle.	HA	Q2	English
2	200	I talked to the secretary of the congressman that seemed very busy.	[Q2] In the following sentence, is the congressman the one that seemed very busy? Respond solely with 'yes' or 'no'.	no	I chose "no" because in the sentence, the phrase "that seemed very busy" is most naturally interpreted as describing the secretary, not the congressman. The structure implies that it was the secretary who appeared busy when you talked to them, not the congressman.	HA	Q2	English
2	201	I called the attorney of the defendant that was preparing for trial.	[Q2] In the following sentence, is the defendant the one that was preparing for trial? Respond solely with 'yes' or 'no'.	no	Actually, the correct answer is **"yes."** In the sentence, the phrase "that was preparing for trial" modifies "the defendant," indicating that it is the defendant who was preparing for trial.	HA	Q2	English
2	1	I had dinner with the relative of the teacher that was recently divorced.	[Q2] In the following sentence, is the teacher the one that was recently divorced? Respond solely with 'yes' or 'no'.	yes	Yes, the teacher is the one that was recently divorced. In the sentence, the clause "that was recently divorced" directly modifies "the teacher," indicating that it is the teacher who underwent the divorce.	LA	Q2	English
2	2	I interviewed the coach of the athlete that got covid.	[Q2] In the following sentence, is the athlete the one that got covid? Respond solely with 'yes' or 'no'.	yes	Yes, because the relative clause "that got covid" directly modifies "the athlete," indicating that it was the athlete who contracted COVID.	LA	Q2	English
2	3	I observed the secretary of the clerk that was working.	[Q2] In the following sentence, is the clerk the one that was working? Respond solely with 'yes' or 'no'.	Yes	I chose **'yes'** because the relative clause "that was working" directly modifies "the clerk." This indicates that it was the clerk who was working, not the secretary.	LA	Q2	English
2	4	I was looking at the pet of the girl that was in the living room.	[Q2] In the following sentence, is the girl the one that was in the living room? Respond solely with 'yes' or 'no'.	Yes	Yes, because in the sentence, "the girl that was in the living room" specifies that it is the girl who was in the living room.	LA	Q2	English
2	5	I shot the servant of the actress that was on the balcony.	[Q2] In the following sentence, is the actress the one that was on the balcony? Respond solely with 'yes' or 'no'.	yes	I chose "yes" because in the sentence "I shot the servant of the actress that was on the balcony," the relative clause "that was on the balcony" most naturally modifies "the actress." This means that it is the actress who was on the balcony, not the servant.	LA	Q2	English
2	6	I met the sister of the vocalist that was in Germany.	[Q2] In the following sentence, is the vocalist the one that was in Germany? Respond solely with 'yes' or 'no'.	yes	I chose "yes" because in the sentence "I met the sister of the vocalist that was in Germany," the relative clause "that was in Germany" specifically modifies "the vocalist." This indicates that it was the vocalist who was in Germany.	LA	Q2	English
2	7	I was keeping an eye on the cat of the guest that was by the hotel.	[Q2] In the following sentence, is the guest the one that was by the hotel? Respond solely with 'yes' or 'no'.	Yes	I chose **'Yes'** because in the sentence, the clause "that was by the hotel" directly modifies "the guest." This means it is the guest who was by the hotel, not the cat.	LA	Q2	English
2	9	I heard a rumor about the sister of the actor that was visiting the resort.	[Q2] In the following sentence, is the actor the one that was visiting the resort? Respond solely with 'yes' or 'no'.	Yes	I chose "Yes" because in the sentence "I heard a rumor about the sister of the actor that was visiting the resort," the clause "that was visiting the resort" directly modifies "the actor." This implies that it was the actor, not his sister, who was visiting the resort.	LA	Q2	English
2	10	I carefully observed the nurse of the surgeon that was in charge of the operation.	[Q2] In the following sentence, is the surgeon the one that was in charge of the operation? Respond solely with 'yes' or 'no'.	yes	Yes, the surgeon is the one who was in charge of the operation. In the sentence, the relative clause "that was in charge of the operation" directly modifies "the surgeon," indicating that the surgeon held the responsibility for overseeing the operation. The nurse mentioned is associated with the surgeon, but it is the surgeon who was in charge.	LA	Q2	English
2	11	I spoke to the secretary of the lawyer that was on vacation.	[Q2] In the following sentence, is the lawyer the one that was on vacation? Respond solely with 'yes' or 'no'.	Yes	Yes, because the relative clause "that was on vacation" modifies "the lawyer," indicating that it was the lawyer who was on vacation.	LA	Q2	English
2	12	I met the assistant of the detective that was fired last year.	[Q2] In the following sentence, is the detective the one that was fired last year? Respond solely with 'yes' or 'no'.	yes	I chose **"yes"** because the relative clause "that was fired last year" directly modifies "the detective." In the sentence "I met the assistant of the detective that was fired last year," the phrase "that was fired last year" refers to "the detective," indicating that it was the detective, not the assistant, who was fired last year.	LA	Q2	English
2	14	I read the review of the poem that was unfinished.	[Q2] In the following sentence, is the poem the one that was unfinished? Respond solely with 'yes' or 'no'.	Yes	Yes, I chose "yes" because in the sentence "I read the review of the poem that was unfinished," the clause "that was unfinished" specifically modifies "the poem." This means it is the poem, not the review, that was unfinished.	LA	Q2	English
2	15	I adjusted the pipe of the sink that was cracked.	[Q2] In the following sentence, is the sink the one that was cracked? Respond solely with 'yes' or 'no'.	yes	Yes, the sink is the one that was cracked. In the sentence "I adjusted the pipe of the sink that was cracked," the relative clause "that was cracked" directly follows the word "sink," indicating that it is the sink, not the pipe, which was cracked. The structure of the sentence makes it clear that the sink possesses the characteristic of being cracked.	LA	Q2	English
2	16	I liked listening to the recording of the song that was banned a long time ago.	[Q2] In the following sentence, is the song the one that was banned a long time ago? Respond solely with 'yes' or 'no'.	yes	I chose "yes" because the phrase "that was banned a long time ago" directly modifies "the song." This means that it is indeed the song which was banned a long time ago.	LA	Q2	English
2	17	I couldn't find the cover of the pot that was clean.	[Q2] In the following sentence, is the pot the one that was clean? Respond solely with 'yes' or 'no'.	yes	Yes, the pot is the one that was clean. **Explanation:** In the sentence "I couldn't find the cover of the pot that was clean," the relative clause "that was clean" is modifying "the pot." This means that it was the pot which was clean, not the cover. The structure of the sentence places "that was clean" directly after "the pot," indicating that the cleanliness pertains to the pot rather than the…	LA	Q2	English
2	18	I was unable to interview the daughter of the hostage that was waiting.	[Q2] In the following sentence, is the hostage the one that was waiting? Respond solely with 'yes' or 'no'.	yes	I chose "yes" because the relative clause "that was waiting" immediately follows the word "hostage," which suggests that it is modifying "hostage." In English, relative clauses typically refer to the closest preceding noun unless context indicates otherwise. Therefore, it implies that the hostage was the one waiting. However, it's worth noting that the sentence is somewhat ambiguous and could pot…	LA	Q2	English
2	19	I saw the daughter of the friend that was in class.	[Q2] In the following sentence, is the friend the one that was in class? Respond solely with 'yes' or 'no'.	yes	I responded with "yes" because in the sentence "I saw the daughter of the friend that was in class," the clause "that was in class" specifically modifies "the friend." This means it is the friend who was in class, not the daughter.	LA	Q2	English
2	21	I didn't want to see the guide of the tourist that was angry.	[Q2] In the following sentence, is the tourist the one that was angry? Respond solely with 'yes' or 'no'.	yes	Yes. In the sentence, the phrase "that was angry" directly modifies "the tourist," indicating that it is the tourist who was angry, not the guide.	LA	Q2	English
2	22	I greeted the client of the lawyer that was on the phone.	[Q2] In the following sentence, is the lawyer the one that was on the phone? Respond solely with 'yes' or 'no'.	Yes	Yes, because in the sentence, the relative clause "that was on the phone" specifically modifies "the lawyer." This means it was the lawyer who was on the phone, not the client.	LA	Q2	English
2	23	I noticed the guard of the congressman that was hiding.	[Q2] In the following sentence, is the congressman the one that was hiding? Respond solely with 'yes' or 'no'.	Yes	I chose "yes" because the relative clause "that was hiding" modifies "the congressman." In the sentence "I noticed the guard of the congressman that was hiding," the phrase "that was hiding" directly describes the congressman, indicating that it was the congressman who was hiding, not the guard.	LA	Q2	English
2	24	I met the son of the delegate that was smoking.	[Q2] In the following sentence, is the delegate the one that was smoking? Respond solely with 'yes' or 'no'.	Yes	Yes. I interpreted "that was smoking" as referring to the delegate because the relative clause is more naturally connected to "delegate" in the sentence structure. This suggests that it was the delegate who was smoking, not the son.	LA	Q2	English
2	26	I finally found the panel of the box that was completely crumpled.	[Q2] In the following sentence, is the box the one that was completely crumpled? Respond solely with 'yes' or 'no'.	Yes	Yes, because the relative clause "that was completely crumpled" directly modifies "the box," indicating that the box itself was the one that was crumpled.	LA	Q2	English
2	27	I inspected the keyboard of the computer that was abandoned last week.	[Q2] In the following sentence, is the computer the one that was abandoned last week? Respond solely with 'yes' or 'no'.	Yes	Yes, I chose "yes" because the phrase "that was abandoned last week" directly modifies "the computer." This means it was the computer that was abandoned, not the keyboard.	LA	Q2	English
2	28	I photographed the cow of the peasant that was by the puddle.	[Q2] In the following sentence, is the peasant the one that was by the puddle? Respond solely with 'yes' or 'no'.	yes	I chose "yes" because in the sentence "I photographed the cow of the peasant that was by the puddle," the relative clause "that was by the puddle" modifies "the peasant." This means it is the peasant who was by the puddle, not the cow.	LA	Q2	English
2	29	I arrested the daughter of the chef that was in the restaurant.	[Q2] In the following sentence, is the chef the one that was in the restaurant? Respond solely with 'yes' or 'no'.	yes	I chose 'yes' because the relative clause "that was in the restaurant" modifies "the chef," indicating that it was the chef who was in the restaurant.	LA	Q2	English
2	30	I asked for directions from the nurse of the patient that was by the window.	[Q2] In the following sentence, is the patient the one that was by the window? Respond solely with 'yes' or 'no'.	yes	I chose "yes" because in the sentence, the clause "that was by the window" directly modifies "the patient." This indicates that it is the patient who was by the window, not the nurse.	LA	Q2	English
2	31	I greeted the dog of the farmer that was in the rice field.	[Q2] In the following sentence, is the farmer the one that was in the rice field? Respond solely with 'yes' or 'no'.	Yes	I chose "Yes" because the relative clause "that was in the rice field" directly modifies "the farmer." This means it's the farmer who was in the rice field, not the dog.	LA	Q2	English
2	32	Yesterday I met with the wife of the architect that was in New York.	[Q2] In the following sentence, is the architect the one that was in New York? Respond solely with 'yes' or 'no'.	yes	Yes, because the phrase "that was in New York" specifically refers to "the architect," indicating that the architect was the one in New York.	LA	Q2	English
2	33	I went to see the granddaughter of the driver that was in the accident.	[Q2] In the following sentence, is the driver the one that was in the accident? Respond solely with 'yes' or 'no'.	yes	I chose **'yes'** because the phrase "that was in the accident" directly modifies "the driver," indicating that it was the driver who was involved in the accident.	LA	Q2	English
2	34	I petted the cat of the baby that was on the bed.	[Q2] In the following sentence, is the baby the one that was on the bed? Respond solely with 'yes' or 'no'.	yes	I chose "yes" because in the sentence, the clause "that was on the bed" directly modifies "the baby." This means it is the baby who was on the bed, not the cat.	LA	Q2	English
2	35	I interviewed the sister of the captain that was near the accident.	[Q2] In the following sentence, is the captain the one that was near the accident? Respond solely with 'yes' or 'no'.	yes	I chose "yes" because the phrase "that was near the accident" directly modifies "the captain," indicating that it was the captain who was near the accident.	LA	Q2	English
2	36	I gazed at the dog of the visitor that was under a tree.	[Q2] In the following sentence, is the visitor the one that was under a tree? Respond solely with 'yes' or 'no'.	yes	I chose "yes" because in the sentence "I gazed at the dog of the visitor that was under a tree," the relative clause "that was under a tree" most naturally modifies "the visitor." This is due to the proximity of the clause to "visitor," making it clear that it is the visitor, not the dog, who was under the tree.	LA	Q2	English
2	37	I ran over the brother of the merchant that was in the neighborhood.	[Q2] In the following sentence, is the merchant the one that was in the neighborhood? Respond solely with 'yes' or 'no'.	yes	I chose "yes" because in the sentence "I ran over the brother of the merchant that was in the neighborhood," the clause "that was in the neighborhood" directly modifies "the merchant." This means it was the merchant who was in the neighborhood, not the brother.	LA	Q2	English
2	38	I gave candy to the cat of the kid that was by the fountain.	[Q2] In the following sentence, is the kid the one that was by the fountain? Respond solely with 'yes' or 'no'.	yes	I chose **'yes'** because in the sentence "I gave candy to the cat of the kid that was by the fountain," the relative clause "that was by the fountain" specifically modifies "the kid." This means it is the kid who was by the fountain, not the cat.	LA	Q2	English
2	39	I waited for the wife of the priest that was in the school.	[Q2] In the following sentence, is the priest the one that was in the school? Respond solely with 'yes' or 'no'.	Yes	Yes. Because in the sentence, the phrase "that was in the school" specifically refers to "the priest," indicating that it was the priest who was in the school.	LA	Q2	English
2	40	I photographed the sister of the boss that was on the terrace.	[Q2] In the following sentence, is the boss the one that was on the terrace? Respond solely with 'yes' or 'no'.	yes	I chose "yes" because the relative clause "that was on the terrace" directly follows "the boss." In English grammar, relative clauses typically modify the nearest preceding noun. Therefore, "that was on the terrace" is interpreted as describing "the boss" rather than "the sister." To clarify that the sister was on the terrace, the sentence could be rephrased, such as: "I photographed the boss's s…	LA	Q2	English
2	41	I argued with the child of the parent that was in front of the school.	[Q2] In the following sentence, is the parent the one that was in front of the school? Respond solely with 'yes' or 'no'.	yes	I chose "yes" because the sentence structure indicates that the relative clause "that was in front of the school" modifies "the parent." This means it was the parent, not the child, who was in front of the school.	LA	Q2	English
2	42	I made fun of the nephew of the man that was in the park.	[Q2] In the following sentence, is the man the one that was in the park? Respond solely with 'yes' or 'no'.	yes	Yes. I chose "yes" because in the sentence, the clause "that was in the park" specifically modifies "the man." This means that it is the man who was in the park, not someone else.	LA	Q2	English
2	43	I talked with the son of the doctor that came to my house.	[Q2] In the following sentence, is the doctor the one that came to my house? Respond solely with 'yes' or 'no'.	yes	I chose "yes" because, in the sentence "I talked with the son of the doctor that came to my house," the clause "that came to my house" directly modifies "the doctor." This structure indicates that it was the doctor who came to your house, not the son. Therefore, the doctor is the one who came to your house.	LA	Q2	English
2	44	I said hello to the sister of the singer that was on a yacht.	[Q2] In the following sentence, is the singer the one that was on a yacht? Respond solely with 'yes' or 'no'.	yes	I chose "yes" because in the sentence "I said hello to the sister of the singer that was on a yacht," the relative clause "that was on a yacht" directly modifies "the singer." This means that it is the singer who was on the yacht, not the sister.	LA	Q2	English
2	45	I chatted with the aunt of the novelist that was baking cookies.	[Q2] In the following sentence, is the novelist the one that was baking cookies? Respond solely with 'yes' or 'no'.	yes	I chose "yes" because the phrase "that was baking cookies" directly modifies "the novelist." In the sentence, "I chatted with the aunt of the novelist that was baking cookies," the relative clause "that was baking cookies" describes the novelist, indicating that it was the novelist who was baking cookies.	LA	Q2	English
2	46	I laughted at the uncle of the sailor that couldn't operate the machine.	[Q2] In the following sentence, is the sailor the one that couldn't operate the machine? Respond solely with 'yes' or 'no'.	yes	No. In the sentence, it's the **uncle of the sailor** who couldn't operate the machine, not the sailor themselves.	LA	Q2	English
2	48	I recognized the hostage of the robbery that was on the morning news.	[Q2] In the following sentence, is the robbery the one that was on the morning news? Respond solely with 'yes' or 'no'.	yes	I answered "yes" because in the sentence "I recognized the hostage of the robbery that was on the morning news," the phrase "that was on the morning news" directly modifies "the robbery." This means that the robbery being referred to is the one that was featured on the morning news.	LA	Q2	English
2	50	I fell in love with the research assistant of the psychologist that studied in the US.	[Q2] In the following sentence, is the psychologist the one that studied in the US? Respond solely with 'yes' or 'no'.	yes	I chose "yes" because the relative clause "that studied in the US" directly follows "the psychologist," indicating that it is the psychologist who studied in the US.	LA	Q2	English
2	52	I was worried about the pigeon of the magician that was injured in a performance.	[Q2] In the following sentence, is the magician the one that was injured in a performance? Respond solely with 'yes' or 'no'.	Yes	I chose "Yes" because, in the sentence structure, the clause "that was injured in a performance" directly follows "the magician," indicating that it is the magician who was injured.	LA	Q2	English
2	53	I ran into the son-in-law of the director that went bankrupt last year.	[Q2] In the following sentence, is the director the one that went bankrupt last year? Respond solely with 'yes' or 'no'.	yes	Yes. I made that choice because the relative clause "that went bankrupt last year" directly modifies "the director," indicating that it was the director who went bankrupt.	LA	Q2	English
2	54	I had lunch with the assistant of the professor that was attending the conference.	[Q2] In the following sentence, is the professor the one that was attending the conference? Respond solely with 'yes' or 'no'.	yes	I interpreted "the professor that was attending the conference" to mean that the professor was the one attending the conference. In the sentence structure, the clause "that was attending the conference" directly modifies "the professor," indicating that it is the professor, not the assistant, who was attending the conference.	LA	Q2	English
2	55	I bought a meal for the junior of the accountant that was at a restaurant.	[Q2] In the following sentence, is the accountant the one that was at a restaurant? Respond solely with 'yes' or 'no'.	yes	Yes, because the relative clause "that was at a restaurant" directly modifies "the accountant," indicating that it was the accountant who was at the restaurant.	LA	Q2	English
2	56	I read the revision of the manuscript that was on the test.	[Q2] In the following sentence, is the manuscript the one that was on the test? Respond solely with 'yes' or 'no'.	Yes	Yes, I chose "Yes" because in the sentence "I read the revision of the manuscript that was on the test," the relative clause "that was on the test" directly modifies "the manuscript." This indicates that it is the manuscript which was on the test.	LA	Q2	English
2	59	I handed the water to the sergeant of the soldier that was swimming.	[Q2] In the following sentence, is the soldier the one that was swimming? Respond solely with 'yes' or 'no'.	yes	I chose "yes" because in the sentence, the relative clause "that was swimming" directly modifies "the soldier." This means it is the soldier who was swimming, not the sergeant.	LA	Q2	English
2	60	I asked the part-time worker of the clerk that was organizing the merchandise.	[Q2] In the following sentence, is the clerk the one that was organizing the merchandise? Respond solely with 'yes' or 'no'.	yes	Yes, I chose "yes" because in the sentence, the clause "that was organizing the merchandise" directly modifies "the clerk." This means that it is the clerk who was organizing the merchandise, not the part-time worker. The structure of the sentence indicates that the part-time worker is associated with the clerk, and the descriptive clause pertains specifically to the clerk.	LA	Q2	English
2	61	I gave an apple to the dog of the owner that was walking in the park.	[Q2] In the following sentence, is the owner the one that was walking in the park? Respond solely with 'yes' or 'no'.	yes	I chose "yes" because the relative clause "that was walking in the park" directly modifies "the owner." This means it's the owner who was walking in the park, not the dog. The sentence structure indicates that the action of walking in the park is associated with the owner.	LA	Q2	English
2	62	I spoke with the assistant of the technician that was on duty.	[Q2] In the following sentence, is the technician the one that was on duty? Respond solely with 'yes' or 'no'.	yes	I chose "yes" because the relative clause "that was on duty" directly modifies "the technician," indicating that it was the technician who was on duty.	LA	Q2	English
2	63	I greeted the child of the parent that was in the park.	[Q2] In the following sentence, is the parent the one that was in the park? Respond solely with 'yes' or 'no'.	yes	I chose **yes** because in the sentence "I greeted the child of the parent that was in the park," the clause "that was in the park" modifies "the parent." This means it was the parent who was in the park, not the child.	LA	Q2	English
2	64	I spoke with the lawyer of the client that was touring the exhibit.	[Q2] In the following sentence, is the client the one that was touring the exhibit? Respond solely with 'yes' or 'no'.	Yes	Yes. I chose "yes" because in the sentence "I spoke with the lawyer of the client that was touring the exhibit," the clause "that was touring the exhibit" directly modifies "the client." This indicates that it was the client, not the lawyer, who was touring the exhibit.	LA	Q2	English
2	65	I had coffee with the colleague of the researcher that attended the seminar.	[Q2] In the following sentence, is the researcher the one that attended the seminar? Respond solely with 'yes' or 'no'.	yes	I chose "yes" because in the sentence, the phrase "that attended the seminar" modifies "the researcher." This means it is the researcher who attended the seminar, not the colleague.	LA	Q2	English
2	66	I handed a drink to the senior of the graduate student that was doing research.	[Q2] In the following sentence, is the graduate student the one that was doing research? Respond solely with 'yes' or 'no'.	yes	Yes, the graduate student is the one doing research. The relative clause "that was doing research" directly modifies "graduate student," indicating that it is the graduate student who was engaged in research.	LA	Q2	English
2	67	I was talking to the passenger of the pilot that was on an airplane.	[Q2] In the following sentence, is the pilot the one that was on an airplane? Respond solely with 'yes' or 'no'.	yes	Yes, the pilot is the one that was on an airplane. In the sentence, the phrase "that was on an airplane" directly describes the pilot, indicating that it is the pilot who was on the airplane.	LA	Q2	English
2	69	I threw away the case of the laptop that was no longer needed.	[Q2] In the following sentence, is the laptop the one that was no longer needed? Respond solely with 'yes' or 'no'.	yes	I chose "yes" because the sentence specifies that it was the laptop that was no longer needed. The phrase "the laptop that was no longer needed" clearly refers to the laptop, indicating that it itself was unnecessary.	LA	Q2	English
2	70	I ordered a drink from the student of the barista that was in a cafe.	[Q2] In the following sentence, is the barista the one that was in a cafe? Respond solely with 'yes' or 'no'.	yes	I chose "yes" because the relative clause "that was in a cafe" directly follows "the barista," indicating that it is the barista who was in the cafe.	LA	Q2	English
2	73	I looked up at the boss of the clerk that was working.	[Q2] In the following sentence, is the clerk the one that was working? Respond solely with 'yes' or 'no'.	yes	Yes, the clerk is the one that was working. In the sentence "I looked up at the boss of the clerk that was working," the relative clause "that was working" modifies "the clerk." This means it's the clerk who was engaged in work, not the boss.	LA	Q2	English
2	74	I was looking at the pet of the girl that was in the hallway.	[Q2] In the following sentence, is the girl the one that was in the hallway? Respond solely with 'yes' or 'no'.	yes	Yes, the girl is the one that was in the hallway. In the sentence "I was looking at the pet of the girl that was in the hallway," the relative clause "that was in the hallway" directly modifies "the girl," specifying which girl is being referred to.	LA	Q2	English
2	75	I shot the servant of the actress that was in the lobby.	[Q2] In the following sentence, is the actress the one that was in the lobby? Respond solely with 'yes' or 'no'.	yes	I chose **'yes'** because the relative clause "that was in the lobby" directly modifies "the actress." This means it is the actress who was in the lobby, not the servant. The sentence structure places "that was in the lobby" immediately after "the actress," indicating that the clause is describing the actress.	LA	Q2	English
2	76	I met the wife of the writer that was in Italia.	[Q2] In the following sentence, is the writer the one that was in Italia? Respond solely with 'yes' or 'no'.	yes	I chose "yes" because in the sentence, the relative clause "that was in Italia" directly modifies "the writer." This means it is the writer who was in Italia, not the wife.	LA	Q2	English
2	77	I glanced at the coworker of the police officer that was in the police department.	[Q2] In the following sentence, is the police officer the one that was in the police department? Respond solely with 'yes' or 'no'.	Yes	Yes. I made that choice because in the sentence, the clause "that was in the police department" modifies "the police officer." This means that it is the police officer who was in the police department, not the coworker.	LA	Q2	English
2	78	I spoke with the customer of the florist that was in the store.	[Q2] In the following sentence, is the florist the one that was in the store? Respond solely with 'yes' or 'no'.	yes	I chose "yes" because in the sentence "I spoke with the customer of the florist that was in the store," the clause "that was in the store" modifies "the florist." This means that it was the florist who was in the store.	LA	Q2	English
2	80	I waited for the student of the supervisor that was doing an experiment in the lab.	[Q2] In the following sentence, is the supervisor the one that was doing an experiment in the lab? Respond solely with 'yes' or 'no'.	yes	I chose **'yes'** because the relative clause "that was doing an experiment in the lab" directly modifies "the supervisor." This means that it was the supervisor, not the student, who was conducting the experiment in the lab.	LA	Q2	English
2	83	I met the client of the lawyer that was having coffee.	[Q2] In the following sentence, is the lawyer the one that was having coffee? Respond solely with 'yes' or 'no'.	Yes	Yes, the lawyer is the one that was having coffee. **Explanation:** In the sentence "I met the client of the lawyer that was having coffee," the relative clause "that was having coffee" modifies "the lawyer." This means that it was the lawyer who was having coffee, not the client. The structure indicates possession ("the client of the lawyer") and then adds information about the lawyer with the r…	LA	Q2	English
2	84	I tasted the sauce of the pasta that was left over from last night.	[Q2] In the following sentence, is the pasta the one that was left over from last night? Respond solely with 'yes' or 'no'.	Yes	I chose "Yes" because the phrase "that was left over from last night" directly modifies "the pasta." This indicates that it was the pasta, not the sauce, that was left over from the previous night.	LA	Q2	English
2	85	I repaired the handle of the pot that was broken over time.	[Q2] In the following sentence, is the pot the one that was broken over time? Respond solely with 'yes' or 'no'.	yes	No. In the sentence "I repaired the handle of the pot that was broken over time," the relative clause "that was broken over time" specifically modifies "handle," not "pot." This means it's the handle that was broken over time, and the pot itself was not broken. Therefore, the correct response to whether the pot was the one broken over time is "no."	LA	Q2	English
2	86	I had to buy the saddle of the bike that was fixed yesterday.	[Q2] In the following sentence, is the bike the one that was fixed yesterday? Respond solely with 'yes' or 'no'.	yes	Yes, because the relative clause "that was fixed yesterday" directly modifies "the bike," indicating that it is the bike which was fixed yesterday.	LA	Q2	English
2	87	I couldn't find the tray of the oven that was used last night.	[Q2] In the following sentence, is the oven the one that was used last night? Respond solely with 'yes' or 'no'.	yes	Yes. **Explanation:** In the sentence "I couldn't find the tray of the oven that was used last night," the clause "that was used last night" directly modifies "oven." This means it's the oven that was used last night, not the tray. The structure places the descriptive clause immediately after "oven," making it clear that the oven is the subject being described as having been used.	LA	Q2	English
2	88	I could not photograph the son of the driver that was smoking a cigarette.	[Q2] In the following sentence, is the driver the one that was smoking a cigarette? Respond solely with 'yes' or 'no'.	yes	I chose "yes" because in the sentence "I could not photograph the son of the driver that was smoking a cigarette," the relative clause "that was smoking a cigarette" most naturally modifies "the driver." This interpretation implies that it was the driver, not the son, who was smoking a cigarette. **Explanation:** 1. **Proximity of the Modifier:** In English, relative clauses typically modify the …	LA	Q2	English
2	89	I found the manager of the actor that was practicing at the pool.	[Q2] In the following sentence, is the actor the one that was practicing at the pool? Respond solely with 'yes' or 'no'.	yes	Yes, the actor is the one practicing at the pool. The relative clause "that was practicing at the pool" directly modifies "the actor," specifying which actor is being referred to.	LA	Q2	English
2	90	I called the wife of the pilot that was absent today.	[Q2] In the following sentence, is the pilot the one that was absent today? Respond solely with 'yes' or 'no'.	Yes	I chose "yes" because in the sentence, the clause "that was absent today" directly refers to "the pilot." This means it is the pilot who was absent today.	LA	Q2	English
2	92	I greeted the assistant of the hairdresser that was closing the curtains.	[Q2] In the following sentence, is the hairdresser the one that was closing the curtains? Respond solely with 'yes' or 'no'.	yes	I chose "yes" because the clause "that was closing the curtains" directly modifies "the hairdresser," indicating that it was the hairdresser who was performing the action of closing the curtains.	LA	Q2	English
2	93	I complained to the interpreter of the embassador that was at the airport.	[Q2] In the following sentence, is the embassador the one that was at the airport? Respond solely with 'yes' or 'no'.	yes	Yes. I chose "yes" because in the sentence "I complained to the interpreter of the ambassador that was at the airport," the phrase "that was at the airport" logically modifies "ambassador," indicating that it was the ambassador who was at the airport.	LA	Q2	English
2	94	I met the rival of the programmer that knows AI well.	[Q2] In the following sentence, is the programmer the one that knows AI well? Respond solely with 'yes' or 'no'.	yes	Yes, the programmer is the one that knows AI well. This is because the relative clause "that knows AI well" directly modifies "the programmer," specifying which programmer is being referred to. In the sentence, the rival belongs to the programmer who possesses good knowledge of AI.	LA	Q2	English
2	95	I bought the case of the phone that was on sale.	[Q2] In the following sentence, is the phone the one that was on sale? Respond solely with 'yes' or 'no'.	Yes	I chose "Yes" because in the sentence "I bought the case of the phone that was on sale," the phrase "that was on sale" modifies "the phone." This indicates that it was the phone, not the case, that was on sale.	LA	Q2	English
2	96	I finally found the manual of the computer that was lost yesterday.	[Q2] In the following sentence, is the computer the one that was lost yesterday? Respond solely with 'yes' or 'no'.	yes	No. In the sentence, it's the **manual** that was lost yesterday, not the **computer**. The phrase "the manual of the computer that was lost yesterday" specifies that the manual belonging to the computer was the item lost.	LA	Q2	English
2	97	I checked the monitor of the computer that was broken yesterday.	[Q2] In the following sentence, is the computer the one that was broken yesterday? Respond solely with 'yes' or 'no'.	yes	Yes. **Why did you make that choice?** I chose "yes" because in the sentence "I checked the monitor of the computer that was broken yesterday," the relative clause "that was broken yesterday" specifically describes the computer. This means that it was the computer, not the monitor, that was broken yesterday.	LA	Q2	English
2	98	I photographed the apprentice of the painter that was next to the art gallery.	[Q2] In the following sentence, is the painter the one that was next to the art gallery? Respond solely with 'yes' or 'no'.	yes	I chose **yes** because in the sentence "I photographed the apprentice of the painter that was next to the art gallery," the relative clause "that was next to the art gallery" modifies "the painter." This means it is the painter who was next to the art gallery, not the apprentice.	LA	Q2	English
2	99	I interviewed the son of the minister that was at City Hall.	[Q2] In the following sentence, is the minister the one that was at City Hall? Respond solely with 'yes' or 'no'.	Yes	No, the correct answer is **No**. **Explanation:** In the sentence "I interviewed the son of the minister that was at City Hall," the clause "that was at City Hall" modifies "the son," not "the minister." This means it was the son who was at City Hall, not the minister.	LA	Q2	English
2	100	I asked for the exit from the boss of the laborer that was on the construction site.	[Q2] In the following sentence, is the laborer the one that was on the construction site? Respond solely with 'yes' or 'no'.	Yes	Yes, because the relative clause "that was on the construction site" directly modifies "the laborer," indicating that it was the laborer who was on the construction site.	LA	Q2	English
2	101	I greeted the grandson of the madam that was in the countryside.	[Q2] In the following sentence, is the madam the one that was in the countryside? Respond solely with 'yes' or 'no'.	yes	I chose **yes** because the phrase "that was in the countryside" directly modifies "the madam." This means it's the madam who was in the countryside, not someone else in the sentence.	LA	Q2	English
2	102	I met the student of the linguist that was in Tokyo the other day.	[Q2] In the following sentence, is the linguist the one that was in Tokyo the other day? Respond solely with 'yes' or 'no'.	yes	I chose "yes" because the clause "that was in Tokyo the other day" modifies "the linguist." This means that it was the linguist who was in Tokyo the other day, not the student.	LA	Q2	English
2	103	I scolded the subordinate of the engineer that was on the construction site.	[Q2] In the following sentence, is the engineer the one that was on the construction site? Respond solely with 'yes' or 'no'.	Yes	I chose "yes" because the relative clause "that was on the construction site" directly modifies "the engineer." This means it is the engineer who was present at the construction site, not the subordinate.	LA	Q2	English
2	104	I looked at the cat of the kid that was lying on the couch.	[Q2] In the following sentence, is the kid the one that was lying on the couch? Respond solely with 'yes' or 'no'.	yes	I chose "yes" because the relative clause "that was lying on the couch" directly follows "the kid," indicating that it is the kid who was lying on the couch. In English sentence structure, descriptive clauses typically modify the closest preceding noun unless otherwise specified. Therefore, the sentence implies that the kid, not the cat, was lying on the couch.	LA	Q2	English
2	105	I talked with the supervisor of the flight attendant that was on board.	[Q2] In the following sentence, is the flight attendant the one that was on board? Respond solely with 'yes' or 'no'.	yes	I chose "yes" because the phrase "the flight attendant that was on board" clearly indicates that the flight attendant is the one who was on board.	LA	Q2	English
2	106	I made eye contact with the guide dog of the passenger that was at the station.	[Q2] In the following sentence, is the passenger the one that was at the station? Respond solely with 'yes' or 'no'.	yes	Yes. I made that choice because, in the sentence, the relative clause "that was at the station" directly modifies "the passenger." This means it is the passenger who was at the station, not the guide dog.	LA	Q2	English
2	107	I bumped into the daughter of the resident that was walking around.	[Q2] In the following sentence, is the resident the one that was walking around? Respond solely with 'yes' or 'no'.	yes	Yes, the resident is the one who was walking around. In the sentence, the relative clause "that was walking around" directly modifies "the resident," indicating that it is the resident, not the daughter, who was walking around.	LA	Q2	English
2	109	I waited for the believer of the pastor that was praying in church.	[Q2] In the following sentence, is the pastor the one that was praying in church? Respond solely with 'yes' or 'no'.	yes	Yes. **Explanation:** In the sentence "I waited for the believer of the pastor that was praying in church," the phrase "that was praying in church" specifically modifies "the pastor." This structure indicates that it was the pastor who was praying in church, not the believer. Therefore, the answer to the question is "yes."	LA	Q2	English
2	110	I photographed the manager of the celebrity that was in a department store.	[Q2] In the following sentence, is the celebrity the one that was in a department store? Respond solely with 'yes' or 'no'.	yes	I chose "yes" because the relative clause "that was in a department store" directly modifies "the celebrity." In the sentence structure, "the manager of the celebrity that was in a department store," the clause immediately follows "celebrity," indicating that it is the celebrity, not the manager, who was in the department store.	LA	Q2	English
2	111	I spoke to the son of the doctor that was behind the tree.	[Q2] In the following sentence, is the doctor the one that was behind the tree? Respond solely with 'yes' or 'no'.	yes	I interpreted the relative clause "that was behind the tree" as modifying "the doctor." This means that it was the doctor who was behind the tree, not the son. Therefore, the doctor is the one being described as being behind the tree.	LA	Q2	English
2	112	I pretended not to notice the fan of the idol that was dancing in karaoke.	[Q2] In the following sentence, is the idol the one that was dancing in karaoke? Respond solely with 'yes' or 'no'.	yes	Actually, the correct answer is **no**. In the sentence, it's the **fan** of the idol who was dancing in karaoke, not the idol themselves. The phrase "that was dancing in karaoke" modifies "fan," clarifying that the dancing individual is the fan, not the idol.	LA	Q2	English
2	113	I spoke with the guardian of the patient that came to the hospital.	[Q2] In the following sentence, is the patient the one that came to the hospital? Respond solely with 'yes' or 'no'.	yes	Yes. In the sentence, "the patient that came to the hospital" clearly identifies the patient as the individual who arrived at the hospital.	LA	Q2	English
2	114	I handed a drink to the husband of the director that was playing golf.	[Q2] In the following sentence, is the director the one that was playing golf? Respond solely with 'yes' or 'no'.	yes	Actually, in the sentence provided, the director is **not** the one playing golf. The phrase "that was playing golf" modifies "the husband," indicating that it is the husband who was playing golf. **Breakdown of the sentence:** - **Main clause:** I handed a drink to the husband of the director. - **Relative clause:** that was playing golf. Since the relative clause directly follows "the husband,"…	LA	Q2	English
2	116	I envied the caregiver of the patient that was reading a book.	[Q2] In the following sentence, is the patient the one that was reading a book? Respond solely with 'yes' or 'no'.	yes	Yes. I made that choice because the relative clause "that was reading a book" directly modifies "patient," indicating that it is the patient who was reading the book.	LA	Q2	English
2	117	I met with the clerk of the prosecutor that knew about the murder.	[Q2] In the following sentence, is the prosecutor the one that knew about the murder? Respond solely with 'yes' or 'no'.	yes	Yes. I chose "yes" because in the sentence "I met with the clerk of the prosecutor that knew about the murder," the relative clause "that knew about the murder" is most naturally interpreted as modifying "the prosecutor." This means that it was the prosecutor who knew about the murder, not the clerk.	LA	Q2	English
2	118	I recognized the secretary of the politician that was from the newspaper.	[Q2] In the following sentence, is the politician the one that was from the newspaper? Respond solely with 'yes' or 'no'.	yes	I chose **'yes'** because in the sentence, the clause "that was from the newspaper" directly modifies "the politician." This means it is the **politician** who was from the newspaper, not the secretary.	LA	Q2	English
2	119	I interviewed the family of the killer that fled in desperation.	[Q2] In the following sentence, is the killer the one that fled in desperation? Respond solely with 'yes' or 'no'.	yes	I chose "yes" because the phrase "that fled in desperation" directly modifies "the killer," indicating that it was the killer who fled in desperation.	LA	Q2	English
2	120	I sent an email to the research assistant of the linguist that was in France.	[Q2] In the following sentence, is the linguist the one that was in France? Respond solely with 'yes' or 'no'.	Yes	Yes, the linguist is the one that was in France. **Explanation:** In the sentence, the clause "that was in France" directly follows "the linguist," which indicates that it is modifying the linguist rather than the research assistant. This proximity suggests that the linguist is the one located in France.	LA	Q2	English
2	121	I helped the nephew of the photographer that was planning a move.	[Q2] In the following sentence, is the photographer the one that was planning a move? Respond solely with 'yes' or 'no'.	yes	I chose "yes" because in the sentence "I helped the nephew of the photographer that was planning a move," the relative clause "that was planning a move" directly modifies "the photographer." This means it is the photographer who was planning the move, not the nephew.	LA	Q2	English
2	122	I thought of the dog of the idol that was in an accident this fall.	[Q2] In the following sentence, is the idol the one that was in an accident this fall? Respond solely with 'yes' or 'no'.	yes	I chose "yes" because in the sentence, the phrase "that was in an accident this fall" directly modifies "the idol." This means it is the idol who was involved in the accident, not the dog.	LA	Q2	English
2	123	I spoke with the wife of the professor that retired this year.	[Q2] In the following sentence, is the professor the one that retired this year? Respond solely with 'yes' or 'no'.	yes	Yes, I chose "yes" because in the sentence, the relative clause "that retired this year" clearly modifies "the professor." This indicates that it is the professor who retired this year, not someone else.	LA	Q2	English
2	124	I had a drink with the apprentice of the painter that visited the exhibition.	[Q2] In the following sentence, is the painter the one that visited the exhibition? Respond solely with 'yes' or 'no'.	yes	Yes, because the relative clause "that visited the exhibition" directly modifies "the painter." This means it is the painter who visited the exhibition, not the apprentice.	LA	Q2	English
2	125	I said hello to the client of the tax accountant that was in the hallway.	[Q2] In the following sentence, is the tax accountant the one that was in the hallway? Respond solely with 'yes' or 'no'.	yes	Yes. **Explanation:** In the sentence, "I said hello to the client of the tax accountant that was in the hallway," the phrase "that was in the hallway" is a relative clause intended to describe who was in the hallway. The structure of the sentence suggests that the relative clause modifies "the tax accountant" rather than "the client." Therefore, it is the tax accountant who was in the hallway.	LA	Q2	English
2	126	I ran into the father of the pianist that was on TV yesterday.	[Q2] In the following sentence, is the pianist the one that was on TV yesterday? Respond solely with 'yes' or 'no'.	yes	I answered "yes" because the phrase "that was on TV yesterday" directly modifies "the pianist," indicating that the pianist is the one who was on TV.	LA	Q2	English
2	129	I bought chicken for the brother of the player that was working out.	[Q2] In the following sentence, is the player the one that was working out? Respond solely with 'yes' or 'no'.	yes	Yes. I chose "yes" because the relative clause "that was working out" directly modifies "the player." This means it's the player who was working out, not the brother.	LA	Q2	English
2	132	I talked to the wife of the fisherman that was resting on the boat.	[Q2] In the following sentence, is the fisherman the one that was resting on the boat? Respond solely with 'yes' or 'no'.	yes	I chose **'yes'** because in the sentence, the relative clause "that was resting on the boat" directly modifies "the fisherman." This structure indicates that it is the fisherman who was resting on the boat, not the wife.	LA	Q2	English
2	133	I bumped into the daughter-in-law of the elderly man that was swimming in the pool.	[Q2] In the following sentence, is the elderly man the one that was swimming in the pool? Respond solely with 'yes' or 'no'.	yes	I chose "yes" because in the sentence, the clause "that was swimming in the pool" directly modifies "the elderly man." This structure implies that it was the elderly man who was swimming in the pool, not the daughter-in-law.	LA	Q2	English
2	134	I shared my opinion with the grandmother of the pianist that was watching the concert.	[Q2] In the following sentence, is the pianist the one that was watching the concert? Respond solely with 'yes' or 'no'.	Yes	I answered "Yes" because in the sentence, the clause "that was watching the concert" directly modifies "the pianist." This means it was the pianist who was watching the concert, not someone else.	LA	Q2	English
2	135	I had a discussion with the advisor of the graduate student that was attending the conference.	[Q2] In the following sentence, is the graduate student the one that was attending the conference? Respond solely with 'yes' or 'no'.	yes	I chose "yes" because the clause "that was attending the conference" directly follows "the graduate student," indicating that it is the graduate student who was attending the conference.	LA	Q2	English
2	136	I asked a question to the collaborator of the professor that was writing a paper.	[Q2] In the following sentence, is the professor the one that was writing a paper? Respond solely with 'yes' or 'no'.	Yes	Yes. I chose "yes" because the relative clause "that was writing a paper" directly modifies "the professor." In English grammar, relative clauses typically refer to the nearest preceding noun. Therefore, the sentence implies that it was the professor, not the collaborator, who was writing the paper.	LA	Q2	English
2	138	I exchanged contacts with the rival of the ballerina that was practicing.	[Q2] In the following sentence, is the ballerina the one that was practicing? Respond solely with 'yes' or 'no'.	yes	I chose **'yes'** because in the sentence, the clause "that was practicing" directly modifies "the ballerina." This suggests that it was the ballerina who was practicing, not her rival.	LA	Q2	English
2	139	I checked the outlet of the television that was broken over time.	[Q2] In the following sentence, is the television the one that was broken over time? Respond solely with 'yes' or 'no'.	Yes	Yes. **Explanation:** In the sentence "I checked the outlet of the television that was broken over time," the relative clause "that was broken over time" specifically modifies "the television." This indicates that it is the television, not the outlet, that was broken over time.	LA	Q2	English
2	140	I asked for help from the daughter of the manager that was at the restaurant.	[Q2] In the following sentence, is the manager the one that was at the restaurant? Respond solely with 'yes' or 'no'.	yes	I chose **'yes'** because the relative clause "that was at the restaurant" directly follows "the manager," suggesting that it is the manager who was at the restaurant. This placement typically indicates that the clause is modifying "manager" rather than "daughter."	LA	Q2	English
2	141	I played golf with the acquaintance of the comedian that has lost weight recently.	[Q2] In the following sentence, is the comedian the one that has lost weight recently? Respond solely with 'yes' or 'no'.	yes	Yes, the comedian is the one who has lost weight recently. In the sentence "I played golf with the acquaintance of the comedian that has lost weight recently," the relative clause "that has lost weight recently" directly modifies "the comedian." This means that it is the comedian, not the acquaintance, who has undergone the weight loss.	LA	Q2	English
2	142	I ran into the wife of the professor that recently got cancer.	[Q2] In the following sentence, is the professor the one that recently got cancer? Respond solely with 'yes' or 'no'.	yes	I chose "yes" because the phrase "that recently got cancer" directly modifies "the professor," indicating that it is the professor who recently got cancer, not the wife.	LA	Q2	English
2	143	I looked at the friend of the stewardess that went to work at night.	[Q2] In the following sentence, is the stewardess the one that went to work at night? Respond solely with 'yes' or 'no'.	yes	I chose "yes" because in the sentence "I looked at the friend of the stewardess that went to work at night," the relative clause "that went to work at night" directly modifies "the stewardess." This structure indicates that it is the stewardess who went to work at night, not her friend.	LA	Q2	English
2	144	I glanced over at the aunt of the student that was sitting on the stairs.	[Q2] In the following sentence, is the student the one that was sitting on the stairs? Respond solely with 'yes' or 'no'.	yes	Yes. I chose "yes" because the relative clause "that was sitting on the stairs" directly modifies "the student." This means it is the student who was sitting on the stairs, not the aunt.	LA	Q2	English
2	145	I shot the brother of the terrorist that was hiding in the bathroom.	[Q2] In the following sentence, is the terrorist the one that was hiding in the bathroom? Respond solely with 'yes' or 'no'.	yes	I chose **'yes'** because in the sentence, the relative clause **"that was hiding in the bathroom"** directly follows **"the terrorist."** This placement suggests that it is the terrorist who was hiding in the bathroom, not the brother. Therefore, the terrorist is the one associated with hiding in the bathroom.	LA	Q2	English
2	146	I met the husband of the millionaire that was relaxing on a yacht.	[Q2] In the following sentence, is the millionaire the one that was relaxing on a yacht? Respond solely with 'yes' or 'no'.	yes	I chose "yes" because in the sentence, the clause "that was relaxing on a yacht" directly modifies "the millionaire." This indicates that it was the millionaire who was relaxing on the yacht, not the husband.	LA	Q2	English
2	147	I glared at the dog of the security guard that was at the entrance to the store.	[Q2] In the following sentence, is the security guard the one that was at the entrance to the store? Respond solely with 'yes' or 'no'.	Yes	Yes. I chose "Yes" because in the sentence, the clause "that was at the entrance to the store" directly modifies "the security guard." This means it is the security guard, not the dog, who was at the entrance to the store.	LA	Q2	English
2	148	I argued at a hotel with the bodyguard of the celebrity that blocked traffic.	[Q2] In the following sentence, is the celebrity the one that blocked traffic? Respond solely with 'yes' or 'no'.	yes	I chose "yes" because in the sentence, the relative clause "that blocked traffic" directly modifies "the celebrity." This means it was the celebrity, not the bodyguard, who blocked traffic.	LA	Q2	English
2	150	I waited on location for the assistant of the director that was filming.	[Q2] In the following sentence, is the director the one that was filming? Respond solely with 'yes' or 'no'.	yes	Yes, because the phrase "the director that was filming" specifies that it is the director who was performing the action of filming.	LA	Q2	English
2	152	I had dinner with the friend of the subordinate that was promoted this time.	[Q2] In the following sentence, is the subordinate the one that was promoted this time? Respond solely with 'yes' or 'no'.	Yes	Yes, the subordinate is the one that was promoted. In the sentence, the relative clause "that was promoted this time" directly modifies "the subordinate," indicating that it is the subordinate who received the promotion.	LA	Q2	English
2	153	I consulted the mother of the factory manager that was smoking.	[Q2] In the following sentence, is the factory manager the one that was smoking? Respond solely with 'yes' or 'no'.	Yes	**Yes.** I concluded that the factory manager was the one smoking because the relative clause "that was smoking" directly modifies "the factory manager." This structure implies that it is the manager who was engaged in smoking.	LA	Q2	English
2	154	I talked with the grandson of the judge that retired last year.	[Q2] In the following sentence, is the judge the one that retired last year? Respond solely with 'yes' or 'no'.	yes	I responded "yes" because the phrase "that retired last year" directly modifies "the judge." This means it is the judge who retired last year, not someone else related to the judge.	LA	Q2	English
2	155	I cleaned the drain of the kitchen that was dirty and had a terrible odor.	[Q2] In the following sentence, is the kitchen the one that was dirty and had a terrible odor? Respond solely with 'yes' or 'no'.	yes	Yes, because the relative clause "that was dirty and had a terrible odor" directly describes the kitchen, indicating that it was the kitchen which was dirty and had the unpleasant smell.	LA	Q2	English
2	156	I watched the video of the conductor that had been trending these days.	[Q2] In the following sentence, is the conductor the one that had been trending these days? Respond solely with 'yes' or 'no'.	yes	I chose **"yes"** because in the sentence, the relative clause **"that had been trending these days"** directly modifies **"the conductor."** This means it is the conductor who has been trending recently, not the video.	LA	Q2	English
2	157	I couldn't find the keyboard of the computer that was repaired.	[Q2] In the following sentence, is the computer the one that was repaired? Respond solely with 'yes' or 'no'.	Yes	Yes. I chose "yes" because the phrase "that was repaired" directly modifies "the computer," indicating that it was the computer which underwent repair, not the keyboard.	LA	Q2	English
2	158	I was unable to alert the sister of the student that was dozing.	[Q2] In the following sentence, is the student the one that was dozing? Respond solely with 'yes' or 'no'.	yes	I chose "yes" because in the sentence, the phrase "that was dozing" directly modifies "the student." This means it was the student who was dozing, not the sister.	LA	Q2	English
2	160	I reached out to the friend of the student that had left school early in the morning.	[Q2] In the following sentence, is the student the one that had left school early in the morning? Respond solely with 'yes' or 'no'.	Yes	Yes, the student is the one who had left school early in the morning. **Explanation:** In the sentence "I reached out to the friend of the student that had left school early in the morning," the relative clause "that had left school early in the morning" directly modifies "the student." This means it's specifying which student is being referred to—the one who left school early. Therefore, the stu…	LA	Q2	English
2	161	I encouraged the supervisor of the nurse that was trying not to cry.	[Q2] In the following sentence, is the nurse the one that was trying not to cry? Respond solely with 'yes' or 'no'.	yes	Yes, because the relative clause "that was trying not to cry" directly modifies "the nurse," indicating that it is the nurse who was trying not to cry.	LA	Q2	English
2	163	I gave a dancewear to the daughter of the chaplain that was dancing.	[Q2] In the following sentence, is the chaplain the one that was dancing? Respond solely with 'yes' or 'no'.	yes	I interpreted the phrase "that was dancing" as referring to the chaplain. In the sentence structure, "the daughter of the chaplain" is followed by the relative clause "that was dancing," which directly modifies "the chaplain." Therefore, it suggests that the chaplain was the one dancing.	LA	Q2	English
2	164	I asked for advice from the daughter of the chef that was eating pasta.	[Q2] In the following sentence, is the chef the one that was eating pasta? Respond solely with 'yes' or 'no'.	yes	Yes, the chef is the one who was eating pasta. In the sentence, the relative clause "that was eating pasta" directly modifies "the chef," indicating that it was the chef, not the daughter, who was eating pasta.	LA	Q2	English
2	165	I interviewed the son of the politician that was in Seoul this week.	[Q2] In the following sentence, is the politician the one that was in Seoul this week? Respond solely with 'yes' or 'no'.	yes	I chose "yes" because in the sentence, the relative clause "that was in Seoul this week" directly modifies "the politician." This means it is the politician who was in Seoul, not the son.	LA	Q2	English
2	166	I greeted the colleague of the salesman that was visiting next door.	[Q2] In the following sentence, is the salesman the one that was visiting next door? Respond solely with 'yes' or 'no'.	yes	I chose "yes" because the relative clause "that was visiting next door" is most naturally interpreted as modifying "the salesman." In English, relative clauses typically refer to the closest preceding noun unless punctuation or context indicates otherwise. Therefore, it implies that the salesman was the one visiting next door, not the colleague.	LA	Q2	English
2	167	I have come to like the coach of the swimmer that was in the pool.	[Q2] In the following sentence, is the swimmer the one that was in the pool? Respond solely with 'yes' or 'no'.	yes	I chose "yes" because in the sentence "I have come to like the coach of the swimmer that was in the pool," the relative clause "that was in the pool" modifies "the swimmer." This means it is the swimmer who was in the pool, not the coach.	LA	Q2	English
2	168	I chatted with the grandfather of the student that was in front of the supermarket.	[Q2] In the following sentence, is the student the one that was in front of the supermarket? Respond solely with 'yes' or 'no'.	Yes	I chose "yes" because the relative clause "that was in front of the supermarket" directly modifies "the student." This means that it is the student who was in front of the supermarket.	LA	Q2	English
2	169	I argued with the assistant of the cartoonist that was at the teahouse.	[Q2] In the following sentence, is the cartoonist the one that was at the teahouse? Respond solely with 'yes' or 'no'.	Yes	I chose "yes" because in the sentence, the phrase "that was at the teahouse" modifies "the cartoonist." This means it is the cartoonist who was at the teahouse, not the assistant.	LA	Q2	English
2	170	I waited at the cafe for the husband of the lawyer that was jogging.	[Q2] In the following sentence, is the lawyer the one that was jogging? Respond solely with 'yes' or 'no'.	yes	I chose "yes" because the relative clause "that was jogging" directly modifies "the lawyer." In the sentence "I waited at the cafe for the husband of the lawyer that was jogging," the structure indicates that it was the lawyer who was jogging, not the husband. Therefore, the lawyer is the one performing the action of jogging.	LA	Q2	English
2	171	I met the son-in-law of the politician that was playing ping pong.	[Q2] In the following sentence, is the politician the one that was playing ping pong? Respond solely with 'yes' or 'no'.	yes	I chose "yes" because in the sentence "I met the son-in-law of the politician that was playing ping pong," the phrase "that was playing ping pong" modifies "the politician." This implies that it was the politician who was playing ping pong, not the son-in-law.	LA	Q2	English
2	172	I greeted the wife of the farmer that was washing the pots.	[Q2] In the following sentence, is the farmer the one that was washing the pots? Respond solely with 'yes' or 'no'.	yes	I chose "yes" because in the sentence, the clause "that was washing the pots" directly modifies "the farmer." This means it is the farmer who was washing the pots, not the wife.	LA	Q2	English
2	173	I gave advice to the guide of the tourist that couldn't read Chinese.	[Q2] In the following sentence, is the tourist the one that couldn't read Chinese? Respond solely with 'yes' or 'no'.	yes	I chose "yes" because the relative clause "that couldn't read Chinese" directly modifies "the tourist." This means it's the tourist who couldn't read Chinese, not the guide.	LA	Q2	English
2	174	I contacted the friend of the translator that was studying in Australia.	[Q2] In the following sentence, is the translator the one that was studying in Australia? Respond solely with 'yes' or 'no'.	yes	Yes, the translator was the one studying in Australia. In the sentence, the phrase "that was studying in Australia" is a relative clause modifying "the translator," indicating that it was the translator who was engaged in studying in Australia.	LA	Q2	English
2	175	I recommended a restaurant to the wife of the janitor that was planning a trip.	[Q2] In the following sentence, is the janitor the one that was planning a trip? Respond solely with 'yes' or 'no'.	Yes	I chose "yes" because the relative clause "that was planning a trip" directly modifies "the janitor." In the sentence structure, the phrase immediately follows "the janitor," indicating that it is the janitor who was planning the trip, not the wife.	LA	Q2	English
2	176	I talked with the master of the violinist that performed at the concert.	[Q2] In the following sentence, is the violinist the one that performed at the concert? Respond solely with 'yes' or 'no'.	yes	Yes, the violinist is the one who performed at the concert. Here's why: In the sentence **"I talked with the master of the violinist that performed at the concert,"** the clause **"that performed at the concert"** is a relative clause modifying **"violinist."** This means the performance at the concert is attributed to the violinist, not the master. Therefore, the violinist is indeed the one who …	LA	Q2	English
2	177	I couldn't believe that the secretary of the congressman that was playing the mobile game.	[Q2] In the following sentence, is the congressman the one that was playing the mobile game? Respond solely with 'yes' or 'no'.	yes	I chose **'yes'** because in the sentence, the clause **"that was playing the mobile game"** directly modifies **"the congressman."** This structure indicates that it was the congressman, not the secretary, who was engaged in playing the mobile game.	LA	Q2	English
2	178	I asked a question to the research assistant of the professor that was at the museum.	[Q2] In the following sentence, is the professor the one that was at the museum? Respond solely with 'yes' or 'no'.	yes	I chose "yes" because the relative clause "that was at the museum" directly modifies "the professor." In the sentence structure, the clause is closest to "the professor," indicating that it is the professor who was at the museum, not the research assistant.	LA	Q2	English
[truncated: 2,970 more rows]
