# Supplementary material for: Multilingual capabilities of GPT: A study of structural ambiguity
Source: PLoS One. 2025 Jul 7;20(7):e0326943. doi: 10.1371/journal.pone.0326943 (PMC12233270; doi:10.1371/journal.pone.0326943)
Supplement: S3 Appendix — (CSV) [file pone.0326943.s003.csv]

qtype	item	sentence	qcontent	answer	reason	interpretation	allq	language
1	8	I bumped into the chauffeur of the CEO that was so rude.	[Q1] In the following sentence, which one was so rude? Respond solely with 'A' or 'B'. A: the chauffeur B: the CEO 답변:	A	I chose that answer because the phrase "that was so rude" is immediately after "chauffeur." In English, a relative clause typically modifies the closest preceding noun, so it most naturally refers to the chauffeur rather than the CEO.	HA	Q1	English
1	13	I met the employee of the U.S. ambassador that was having a meal.	[Q1] In the following sentence, which one was having a meal? Respond solely with 'A' or 'B'. A: the employee B: the U.S. ambassador 답변:	A	I chose A because in English the relative clause "that was having a meal" is more naturally read as modifying the closest noun—"the employee"—rather than "the U.S. ambassador."	HA	Q1	English
1	51	I greeted the classmate of the bride that was preparing the food.	[Q1] In the following sentence, which one was preparing the food? Respond solely with 'A' or 'B'. A: the classmate B: the bride 답변:	A	I made that choice because the clause "that was preparing the food" is positioned right after "the classmate," so it most naturally describes the classmate rather than the bride.	HA	Q1	English
1	117	I met with the clerk of the prosecutor that knew about the murder.	[Q1] In the following sentence, which one knew about the murder? Respond solely with 'A' or 'B'. A: the clerk B: the prosecutor 답변:	A	I chose A because the relative clause "that knew about the murder" is positioned immediately after "the clerk," implying that it is the clerk who had the knowledge, not the prosecutor.	HA	Q1	English
1	155	I cleaned the drain of the kitchen that was dirty and had a terrible odor.	[Q1] In the following sentence, which one was dirty and had a terrible odor? Respond solely with 'A' or 'B'. A: the drain B: the kitchen 답변:	A	I chose A because the phrase "that was dirty and had a terrible odor" comes immediately after "drain" and is most naturally interpreted as describing the drain, not the kitchen. In English, relative clauses like this typically modify the closest preceding noun, making the drain the object with those qualities.	HA	Q1	English
1	163	I gave a dancewear to the daughter of the chaplain that was dancing.	[Q1] In the following sentence, which one was dancing? Respond solely with 'A' or 'B'. A: the daughter B: the chaplain 답변:	A	I chose "A" because, grammatically, the clause "that was dancing" most naturally modifies the noun immediately before it—"the daughter." This typical structure suggests that it was the daughter who was dancing, not the chaplain.	HA	Q1	English
1	182	I had a conversation with the daughter of the owner that was washing dishes.	[Q1] In the following sentence, which one was washing dishes? Respond solely with 'A' or 'B'. A: the daughter B: the owner 답변:	A	I chose A because the relative clause “that was washing dishes” is intended to modify “the daughter.” The structure of the sentence suggests that the daughter was washing dishes, not the owner.	HA	Q1	English
1	195	I handed the coffee to the wife of the editor-in-chief that was sitting by the window.	[Q1] In the following sentence, which one was sitting by the window? Respond solely with 'A' or 'B'. A: the wife B: the editor-in-chief 답변:	A	I chose A because the relative clause "that was sitting by the window" most naturally attaches to the noun immediately before it—in this case, "the wife." This makes it sound as if the wife was sitting by the window rather than the editor-in-chief.	HA	Q1	English
1	203	I coordinated with the assistant of the director that was preparing the stage.	[Q1] In the following sentence, which one was preparing the stage? Respond solely with 'A' or 'B'. A: the assistant B: the director 답변:	A	I made that choice because the relative clause "that was preparing the stage" directly follows and modifies "the assistant of the director." This structure indicates that it is the assistant, not the director, who was preparing the stage.	HA	Q1	English
1	206	I checked on the daughter-in-law of the pastor that was sneezing frequently.	[Q1] In the following sentence, which one was sneezing frequently? Respond solely with 'A' or 'B'. A: the daughter-in-law B: the pastor 답변:	A	I chose "A" because the relative clause “that was sneezing frequently” immediately follows “the daughter-in-law,” which naturally indicates that it is she who was sneezing frequently rather than the pastor.	HA	Q1	English
1	1	I had dinner with the relative of the teacher that was recently divorced.	[Q1] In the following sentence, which one was recently divorced? Respond solely with 'A' or 'B'. A: the relative B: the teacher 답변:	B	I chose "B" because in English the relative clause "that was recently divorced" is typically understood to refer to the noun phrase immediately preceding it—in this case, "the teacher." This grammatical structure indicates that the teacher is the one who was recently divorced rather than the relative.	LA	Q1	English
1	2	I interviewed the coach of the athlete that got covid.	[Q1] In the following sentence, which one got covid? Respond solely with 'A' or 'B'. A: the coach B: the athlete 답변:	B	I made that choice because the clause "that got covid" directly modifies "the athlete." In the sentence structure, it is clear that the athlete is the one who got covid, not the coach.	LA	Q1	English
1	3	I observed the secretary of the clerk that was working.	[Q1] In the following sentence, which one was working? Respond solely with 'A' or 'B'. A: the secretary B: the clerk 답변:	B	I chose answer B because the relative clause “that was working” is most naturally understood to modify the noun immediately preceding it, which is “the clerk.” This construction indicates that it was the clerk who was working, not the secretary.	LA	Q1	English
1	4	I was looking at the pet of the girl that was in the living room.	[Q1] In the following sentence, which one was in the living room? Respond solely with 'A' or 'B'. A: the pet B: the girl 답변:	B	I chose 'B' because the relative clause "that was in the living room" directly follows "the girl" in the sentence. This word order clearly links the clause to "the girl," indicating that she is the one who was in the living room, not the pet.	LA	Q1	English
1	5	I shot the servant of the actress that was on the balcony.	[Q1] In the following sentence, which one was on the balcony? Respond solely with 'A' or 'B'. A: the servant B: the actress 답변:	B	I chose that because the relative clause "that was on the balcony" directly follows and modifies "the actress," indicating that it is the actress who was on the balcony, not the servant.	LA	Q1	English
1	6	I met the sister of the vocalist that was in Germany.	[Q1] In the following sentence, which one was in Germany? Respond solely with 'A' or 'B'. A: the sister B: the vocalist 답변:	B	I made that choice because the clause “that was in Germany” directly follows “the vocalist,” indicating that it qualifies “the vocalist” rather than “the sister.” The sentence structure points to the vocalist as the one who was in Germany.	LA	Q1	English
1	7	I was keeping an eye on the cat of the guest that was by the hotel.	[Q1] In the following sentence, which one was by the hotel? Respond solely with 'A' or 'B'. A: the cat B: the guest 답변:	B	I chose "B" because the clause "that was by the hotel" directly follows and modifies "the guest." In this sentence, the relative clause is intended to describe the guest, not the cat.	LA	Q1	English
1	9	I heard a rumor about the sister of the actor that was visiting the resort.	[Q1] In the following sentence, which one was visiting the resort? Respond solely with 'A' or 'B'. A: the sister B: the actor 답변:	B	I chose option B because in the sentence the relative clause "that was visiting the resort" directly follows "the actor," which makes it most natural to interpret that the actor is the one visiting the resort.	LA	Q1	English
1	10	I carefully observed the nurse of the surgeon that was in charge of the operation.	[Q1] In the following sentence, which one was in charge of the operation? Respond solely with 'A' or 'B'. A: the nurse B: the surgeon 답변:	B	I made that choice because the clause "that was in charge of the operation" modifies "the surgeon" rather than "the nurse." This shows that the surgeon was in charge of the operation.	LA	Q1	English
1	11	I spoke to the secretary of the lawyer that was on vacation.	[Q1] In the following sentence, which one was on vacation? Respond solely with 'A' or 'B'. A: the secretary B: the lawyer 답변:	B	I chose answer B because the relative clause "that was on vacation" is positioned right after "the lawyer," which indicates that it's the lawyer who was on vacation.	LA	Q1	English
1	12	I met the assistant of the detective that was fired last year.	[Q1] In the following sentence, which one was fired last year? Respond solely with 'A' or 'B'. A: the assistant B: the detective 답변:	B	I chose B because the relative clause "that was fired last year" directly follows "the detective." In English, a relative clause typically modifies the noun immediately before it, which in this sentence is "the detective."	LA	Q1	English
1	14	I read the review of the poem that was unfinished.	[Q1] In the following sentence, which one was unfinished? Respond solely with 'A' or 'B'. A: the review B: the poem 답변:	B	I chose B because in the sentence the relative clause “that was unfinished” most naturally attaches to “the poem,” which immediately precedes it, rather than to “the review.”	LA	Q1	English
1	15	I adjusted the pipe of the sink that was cracked.	[Q1] In the following sentence, which one was cracked? Respond solely with 'A' or 'B'. A: the pipe B: the sink 답변:	B	I chose B because in the phrase "the pipe of the sink that was cracked," the relative clause "that was cracked" naturally modifies "sink," which is the noun immediately preceding it.	LA	Q1	English
1	16	I liked listening to the recording of the song that was banned a long time ago.	[Q1] In the following sentence, which one was banned a long time ago? Respond solely with 'A' or 'B'. A: the recording B: the song 답변:	B	I made that choice because the relative clause "that was banned a long time ago" directly follows "the song," which indicates that the song is the one being described as banned. The sentence structure clearly shows that "the song" is modified by the clause, not "the recording."	LA	Q1	English
1	17	I couldn't find the cover of the pot that was clean.	[Q1] In the following sentence, which one was clean? Respond solely with 'A' or 'B'. A: the cover B: the pot 답변:	B	I chose B because in the phrase "the pot that was clean," the clause "that was clean" directly modifies "the pot." The structure of the sentence indicates that the cleanliness applies to the pot and not the cover.	LA	Q1	English
1	18	I was unable to interview the daughter of the hostage that was waiting.	[Q1] In the following sentence, which one was waiting? Respond solely with 'A' or 'B'. A: the daughter B: the hostage 답변:	B	I chose "B: the hostage" because the clause "that was waiting" directly follows the noun "hostage," indicating that the relative clause is modifying "hostage," not "the daughter."	LA	Q1	English
1	19	I saw the daughter of the friend that was in class.	[Q1] In the following sentence, which one was in class? Respond solely with 'A' or 'B'. A: the daughter B: the friend 답변:	B	The relative clause "that was in class" is placed immediately after "friend," which makes it clear that the clause is modifying "friend" rather than "daughter." This is why I chose B: the friend was in class.	LA	Q1	English
1	20	I called the intern of the team leader that was late.	[Q1] In the following sentence, which one was late? Respond solely with 'A' or 'B'. A: the intern B: the team leader 답변:	B	I interpreted the sentence so that the phrase "that was late" modifies "the team leader." In this construction, "the intern of the team leader that was late" is read as "the intern of [the team leader who was late]," meaning the team leader is the one who arrived late.	LA	Q1	English
1	21	I didn't want to see the guide of the tourist that was angry.	[Q1] In the following sentence, which one was angry? Respond solely with 'A' or 'B'. A: the guide B: the tourist 답변:	B	I chose answer B because the clause “that was angry” comes directly after “the tourist,” which indicates that it is intended to modify “the tourist” rather than “the guide.”	LA	Q1	English
1	22	I greeted the client of the lawyer that was on the phone.	[Q1] In the following sentence, which one was on the phone? Respond solely with 'A' or 'B'. A: the client B: the lawyer 답변:	B	I chose 'B' because the relative clause "that was on the phone" directly follows and modifies "the lawyer," indicating that it was the lawyer who was on the phone.	LA	Q1	English
1	23	I noticed the guard of the congressman that was hiding.	[Q1] In the following sentence, which one was hiding? Respond solely with 'A' or 'B'. A: the guard B: the congressman 답변:	B	I chose B because the relative clause “that was hiding” is positioned right after “the congressman,” so it naturally modifies that noun rather than “the guard.” This follows the common grammatical principle that a modifying clause tends to refer to the noun immediately preceding it.	LA	Q1	English
1	24	I met the son of the delegate that was smoking.	[Q1] In the following sentence, which one was smoking? Respond solely with 'A' or 'B'. A: the son B: the delegate 답변:	B	I chose answer B because in English the relative clause “that was smoking” tends to attach to the noun immediately before it—in this case, “the delegate.” This is the standard way to interpret such sentences unless additional context suggests otherwise.	LA	Q1	English
1	25	I bought the charger of the ipad that was on sale.	[Q1] In the following sentence, which one was on sale? Respond solely with 'A' or 'B'. A: the charger B: the ipad 답변:	B	I chose option B because in the sentence the phrase "that was on sale" immediately follows "the ipad," which makes it clear that the relative clause describes the iPad rather than the charger.	LA	Q1	English
1	26	I finally found the panel of the box that was completely crumpled.	[Q1] In the following sentence, which one was completely crumpled? Respond solely with 'A' or 'B'. A: the panel B: the box 답변:	B	I chose B because the relative clause "that was completely crumpled" is most naturally understood as modifying "the box." The structure of the sentence ("the panel of the box that was completely crumpled") indicates that the description applies to the box rather than the panel.	LA	Q1	English
1	27	I inspected the keyboard of the computer that was abandoned last week.	[Q1] In the following sentence, which one was abandoned last week? Respond solely with 'A' or 'B'. A: the keyboard B: the computer 답변:	B	I chose "the computer" because the clause "that was abandoned last week" immediately follows and directly modifies "the computer." The sentence structure makes it clear that the abandonment applies to the computer, not to the keyboard.	LA	Q1	English
1	28	I photographed the cow of the peasant that was by the puddle.	[Q1] In the following sentence, which one was by the puddle? Respond solely with 'A' or 'B'. A: the cow B: the peasant 답변:	B	I chose B because in English, a relative clause like "that was by the puddle" typically refers to the noun that comes immediately before it—in this case, "the peasant." This structure implies that it was the peasant who was by the puddle, not the cow.	LA	Q1	English
1	29	I arrested the daughter of the chef that was in the restaurant.	[Q1] In the following sentence, which one was in the restaurant? Respond solely with 'A' or 'B'. A: the daughter B: the chef 답변:	B	I made that choice because in the sentence the relative clause "that was in the restaurant" immediately follows "the chef," which strongly indicates that it modifies "the chef" rather than "the daughter." This construction in English typically means that the clause refers to the closest preceding noun.	LA	Q1	English
1	30	I asked for directions from the nurse of the patient that was by the window.	[Q1] In the following sentence, which one was by the window? Respond solely with 'A' or 'B'. A: the nurse B: the patient 답변:	B	I chose option B because the phrase "that was by the window" directly follows "the patient," which suggests that this descriptive clause is modifying "the patient" rather than "the nurse."	LA	Q1	English
1	31	I greeted the dog of the farmer that was in the rice field.	[Q1] In the following sentence, which one was in the rice field? Respond solely with 'A' or 'B'. A: the dog B: the farmer 답변:	B	I made that choice because the clause "that was in the rice field" is directly modifying "the farmer" (being the closest noun to the clause), indicating that it was the farmer who was in the rice field.	LA	Q1	English
1	32	Yesterday I met with the wife of the architect that was in New York.	[Q1] In the following sentence, which one was in New York? Respond solely with 'A' or 'B'. A: the wife B: the architect 답변:	B	I chose B because the clause "that was in New York" directly describes "the architect." The sentence structure indicates that the architect, not his wife, was in New York.	LA	Q1	English
1	33	I went to see the granddaughter of the driver that was in the accident.	[Q1] In the following sentence, which one was in the accident? Respond solely with 'A' or 'B'. A: the granddaughter B: the driver 답변:	B	I chose "B: the driver" because the phrase "that was in the accident" immediately follows "the driver," which indicates that the accident involved the driver and not the granddaughter.	LA	Q1	English
1	34	I petted the cat of the baby that was on the bed.	[Q1] In the following sentence, which one was on the bed? Respond solely with 'A' or 'B'. A: the cat B: the baby 답변:	B	I made that choice because the phrase "that was on the bed" is a relative clause that directly follows "the baby." This placement indicates that the clause is modifying "the baby," meaning that the baby, not the cat, was on the bed.	LA	Q1	English
1	35	I interviewed the sister of the captain that was near the accident.	[Q1] In the following sentence, which one was near the accident? Respond solely with 'A' or 'B'. A: the sister B: the captain 답변:	B	I made that choice because the relative clause "that was near the accident" comes immediately after "the captain." In English, this placement generally means that the clause modifies the closest noun—in this case, "the captain"—so it's interpreted as stating that it was the captain who was near the accident.	LA	Q1	English
1	36	I gazed at the dog of the visitor that was under a tree.	[Q1] In the following sentence, which one was under a tree? Respond solely with 'A' or 'B'. A: the dog B: the visitor 답변:	B	I chose "B" because the relative clause "that was under a tree" is positioned to modify "the visitor." In other words, the sentence implies that it was the visitor who was under the tree, not the dog.	LA	Q1	English
1	37	I ran over the brother of the merchant that was in the neighborhood.	[Q1] In the following sentence, which one was in the neighborhood? Respond solely with 'A' or 'B'. A: the brother B: the merchant 답변:	B	I chose "B" because in the sentence, the clause "that was in the neighborhood" is placed immediately after "the merchant," which indicates that this clause is describing the merchant rather than the brother.	LA	Q1	English
1	38	I gave candy to the cat of the kid that was by the fountain.	[Q1] In the following sentence, which one was by the fountain? Respond solely with 'A' or 'B'. A: the cat B: the kid 답변:	B	I made that choice because in the sentence, the phrase "that was by the fountain" comes right after "the kid," which indicates that this relative clause describes the kid rather than the cat.	LA	Q1	English
1	39	I waited for the wife of the priest that was in the school.	[Q1] In the following sentence, which one was in the school? Respond solely with 'A' or 'B'. A: the wife B: the priest 답변:	B	I made that choice because the phrase "that was in the school" immediately follows "the priest," which suggests that the relative clause is modifying "priest" instead of "wife." In standard English syntax, the nearby noun is typically the one that the clause describes, so it's natural to understand that it is the priest who was in the school.	LA	Q1	English
1	40	I photographed the sister of the boss that was on the terrace.	[Q1] In the following sentence, which one was on the terrace? Respond solely with 'A' or 'B'. A: the sister B: the boss 답변:	B	I chose B because in English, a relative clause like "that was on the terrace" is usually understood to modify the noun that comes right before it—in this case, "the boss."	LA	Q1	English
1	41	I argued with the child of the parent that was in front of the school.	[Q1] In the following sentence, which one was in front of the school? Respond solely with 'A' or 'B'. A: the child B: the parent 답변:	B	I chose option B because the clause "that was in front of the school" directly modifies "the parent." In English, relative clauses typically describe the noun immediately before them, which in this case is "the parent."	LA	Q1	English
1	42	I made fun of the nephew of the man that was in the park.	[Q1] In the following sentence, which one was in the park? Respond solely with 'A' or 'B'. A: the nephew B: the man 답변:	B	I chose B because the phrase "that was in the park" is a relative clause describing "the man." This means that the man, not the nephew, was in the park.	LA	Q1	English
1	43	I talked with the son of the doctor that came to my house.	[Q1] In the following sentence, which one came to my house? Respond solely with 'A' or 'B'. A: the son B: the doctor 답변:	B	I chose B because the phrase "that came to my house" is a relative clause modifying "the doctor." This structure indicates that it was the doctor who came to my house, not the son.	LA	Q1	English
1	44	I said hello to the sister of the singer that was on a yacht.	[Q1] In the following sentence, which one was on a yacht? Respond solely with 'A' or 'B'. A: the sister B: the singer 답변:	B	I made that choice because the clause "that was on a yacht" directly follows "the singer," which indicates that the relative clause is intended to modify "the singer." In English, relative clauses like this typically refer to the nearest preceding noun, so the yacht was associated with the singer, not the sister.	LA	Q1	English
1	45	I chatted with the aunt of the novelist that was baking cookies.	[Q1] In the following sentence, which one was baking cookies? Respond solely with 'A' or 'B'. A: the aunt B: the novelist 답변:	B	I chose B because the clause "that was baking cookies" directly follows "the novelist," which means it modifies the novelist, indicating that the novelist was the one baking cookies.	LA	Q1	English
1	46	I laughted at the uncle of the sailor that couldn't operate the machine.	[Q1] In the following sentence, which one couldn't operate the machine? Respond solely with 'A' or 'B'. A: the uncle B: the sailor 답변:	B	I chose B because the relative clause "that couldn't operate the machine" immediately follows "the sailor." In English, such clauses are usually interpreted as modifying the closest noun, so it is understood that it was the sailor who couldn't operate the machine.	LA	Q1	English
1	47	I scrutinized the acquitance of the prisonor that knew about the incident.	[Q1] In the following sentence, which one knew about the incident? Respond solely with 'A' or 'B'. A: the acquitance B: the prisonor 답변:	B	I based my choice on the structure of the sentence—“that knew about the incident” is a relative clause placed immediately after “the prisonor,” which suggests that the clause is modifying the prisonor, not the acquitance.	LA	Q1	English
1	48	I recognized the hostage of the robbery that was on the morning news.	[Q1] In the following sentence, which one was on the morning news? Respond solely with 'A' or 'B'. A: the hostage B: the robbery 답변:	B	The phrase "that was on the morning news" is positioned right after "the robbery," so it is naturally read as modifying "the robbery" rather than "the hostage." This makes the robbery the event mentioned on the morning news, which is why I chose B.	LA	Q1	English
1	49	I saw on the news the accomplice of the thief that stole a wallet.	[Q1] In the following sentence, which one stole a wallet? Respond solely with 'A' or 'B'. A: the accomplice B: the thief 답변:	B	I chose B because the relative clause "that stole a wallet" is directly connected to "the thief." The sentence structure implies that it is the thief who committed the act, not the accomplice.	LA	Q1	English
1	50	I fell in love with the research assistant of the psychologist that studied in the US.	[Q1] In the following sentence, which one studied in the US? Respond solely with 'A' or 'B'. A: the research assistant B: the psychologist 답변:	B	The phrase "that studied in the US" directly follows "the psychologist" and is therefore interpreted as modifying that noun rather than "the research assistant." That's why I chose B.	LA	Q1	English
1	52	I was worried about the pigeon of the magician that was injured in a performance.	[Q1] In the following sentence, which one was injured in a performance? Respond solely with 'A' or 'B'. A: the pigeon B: the magician 답변:	B	I chose B because the relative clause "that was injured in a performance" appears immediately after "the magician," which suggests it modifies and describes the magician rather than the pigeon.	LA	Q1	English
1	53	I ran into the son-in-law of the director that went bankrupt last year.	[Q1] In the following sentence, which one went bankrupt last year? Respond solely with 'A' or 'B'. A: the son-in-law B: the director 답변:	B	I made that choice because the phrase "that went bankrupt last year" directly modifies "the director," indicating that it was the director who went bankrupt.	LA	Q1	English
1	54	I had lunch with the assistant of the professor that was attending the conference.	[Q1] In the following sentence, which one was attending the conference? Respond solely with 'A' or 'B'. A: the assistant B: the professor 답변:	B	I chose B because the clause “that was attending the conference” follows and modifies “the professor,” indicating that it was the professor who was attending the conference, not the assistant.	LA	Q1	English
1	55	I bought a meal for the junior of the accountant that was at a restaurant.	[Q1] In the following sentence, which one was at a restaurant? Respond solely with 'A' or 'B'. A: the junior B: the accountant 답변:	B	I chose B because the relative clause "that was at a restaurant" is positioned right after "the accountant." This placement suggests that the clause is modifying "the accountant" rather than "the junior." Essentially, the sentence is constructed so that the description "at a restaurant" applies to the accountant, which is why I picked option B.	LA	Q1	English
1	56	I read the revision of the manuscript that was on the test.	[Q1] In the following sentence, which one was on the test? Respond solely with 'A' or 'B'. A: the revision B: the manuscript 답변:	B	I chose B because in English the relative clause "that was on the test" typically modifies the closest noun, which in this case is "the manuscript."	LA	Q1	English
1	57	I groaned at the bodyguard of the diva that smoke cigarettes constantly.	[Q1] In the following sentence, which one smoke cigarettes constantly? Respond solely with 'A' or 'B'. A: the bodyguard B: the diva 답변:	B	I chose B because the relative clause “that smoke cigarettes constantly” comes immediately after “the diva,” so it naturally describes the diva instead of the bodyguard.	LA	Q1	English
1	58	I delivered the letter to the security guard of the celebrity that was eating.	[Q1] In the following sentence, which one was eating? Respond solely with 'A' or 'B'. A: the security guard B: the celebrity 답변:	B	I chose 'B' because the clause "that was eating" immediately follows and directly modifies "the celebrity," which makes it clear that it refers to the celebrity rather than the security guard.	LA	Q1	English
1	59	I handed the water to the sergeant of the soldier that was swimming.	[Q1] In the following sentence, which one was swimming? Respond solely with 'A' or 'B'. A: the sergeant B: the soldier 답변:	B	I chose B because the relative clause "that was swimming" directly follows "soldier," which means it modifies "soldier" rather than "sergeant."	LA	Q1	English
1	60	I asked the part-time worker of the clerk that was organizing the merchandise.	[Q1] In the following sentence, which one was organizing the merchandise? Respond solely with 'A' or 'B'. A: the part-time worker B: the clerk 답변:	B	I chose B because the relative clause "that was organizing the merchandise" is placed right after "the clerk," which makes it clear that it modifies "the clerk" rather than "the part-time worker." This syntactic structure directs the meaning toward the clerk doing the organizing.	LA	Q1	English
1	61	I gave an apple to the dog of the owner that was walking in the park.	[Q1] In the following sentence, which one was walking in the park? Respond solely with 'A' or 'B'. A: the dog B: the owner 답변:	B	I chose option B because the phrase "that was walking in the park" comes immediately after "the owner," so the relative clause naturally modifies "the owner," not "the dog."	LA	Q1	English
1	62	I spoke with the assistant of the technician that was on duty.	[Q1] In the following sentence, which one was on duty? Respond solely with 'A' or 'B'. A: the assistant B: the technician 답변:	B	I chose answer B because the phrase "that was on duty" acts as a relative clause modifying the technician. In English, relative clauses typically refer to the noun immediately preceding them, so it indicates that the technician, not the assistant, was on duty.	LA	Q1	English
1	63	I greeted the child of the parent that was in the park.	[Q1] In the following sentence, which one was in the park? Respond solely with 'A' or 'B'. A: the child B: the parent 답변:	B	I made that choice because the relative clause “that was in the park” directly modifies “the parent.” In English, relative clauses usually describe the noun or noun phrase immediately before them, so it tells us that the parent was in the park, not the child.	LA	Q1	English
1	64	I spoke with the lawyer of the client that was touring the exhibit.	[Q1] In the following sentence, which one was touring the exhibit? Respond solely with 'A' or 'B'. A: the lawyer B: the client 답변:	B	I made that choice because the clause "that was touring the exhibit" immediately follows "the client," which indicates that the client is the one being described as touring the exhibit, rather than the lawyer.	LA	Q1	English
1	65	I had coffee with the colleague of the researcher that attended the seminar.	[Q1] In the following sentence, which one attended the seminar? Respond solely with 'A' or 'B'. A: the colleague B: the researcher 답변:	B	I chose B because the relative clause "that attended the seminar" is immediately after "the researcher," indicating that it modifies "the researcher" rather than "the colleague."	LA	Q1	English
1	66	I handed a drink to the senior of the graduate student that was doing research.	[Q1] In the following sentence, which one was doing research? Respond solely with 'A' or 'B'. A: the senior B: the graduate student 답변:	B	I made that choice because the clause "that was doing research" immediately follows "graduate student," which makes it clear that the graduate student is the one doing the research. This is a common rule in English where the relative clause tends to refer to the nearest noun.	LA	Q1	English
1	67	I was talking to the passenger of the pilot that was on an airplane.	[Q1] In the following sentence, which one was on an airplane? Respond solely with 'A' or 'B'. A: the passenger B: the pilot 답변:	B	I chose "B" because the clause "that was on an airplane" is placed right after "the pilot," making it clear that the pilot is the one on the airplane, not the passenger.	LA	Q1	English
1	68	I argued with the member of the trainer that was holding dumbbells.	[Q1] In the following sentence, which one was holding dumbbells? Respond solely with 'A' or 'B'. A: the member B: the trainer 답변:	B	I chose B because in English, a relative clause like "that was holding dumbbells" tends to modify the noun immediately preceding it. In this sentence, since "the trainer" comes directly before the clause, it's understood that the trainer was holding the dumbbells.	LA	Q1	English
1	69	I threw away the case of the laptop that was no longer needed.	[Q1] In the following sentence, which one was no longer needed? Respond solely with 'A' or 'B'. A: the case B: the laptop 답변:	B	I made that choice because in the sentence the phrase “that was no longer needed” most naturally modifies the noun immediately before it, which is “the laptop.” This proximity suggests that it is the laptop—not the case—that was no longer needed.	LA	Q1	English
1	70	I ordered a drink from the student of the barista that was in a cafe.	[Q1] In the following sentence, which one was in a cafe? Respond solely with 'A' or 'B'. A: the student B: the barista 답변:	B	I made that choice because in English the relative clause “that was in a cafe” is usually understood to modify the noun immediately preceding it—in this case, “the barista.” This suggests that it was the barista who was in a cafe, rather than the student.	LA	Q1	English
1	71	I had tea with the relative of the teacher that was recently divorced.	[Q1] In the following sentence, which one was recently divorced? Respond solely with 'A' or 'B'. A: the relative B: the teacher 답변:	B	I chose B because in the sentence the relative clause “that was recently divorced” is most naturally understood as modifying “the teacher.” The teacher is mentioned immediately before that clause, so standard grammar conventions lead to the interpretation that it describes the teacher, not the relative.	LA	Q1	English
1	72	I covered the senior of the reporter that got cold.	[Q1] In the following sentence, which one got cold? Respond solely with 'A' or 'B'. A: the senior B: the reporter 답변:	B	I made that choice because in the sentence the relative clause "that got cold" immediately follows "the reporter." In English, a relative clause typically refers to the noun right before it, which in this case is "the reporter."	LA	Q1	English
1	73	I looked up at the boss of the clerk that was working.	[Q1] In the following sentence, which one was working? Respond solely with 'A' or 'B'. A: the boss B: the clerk 답변:	B	I chose answer B because the clause "that was working" immediately follows "the clerk," which indicates that it is modifying "the clerk" and not "the boss."	LA	Q1	English
1	74	I was looking at the pet of the girl that was in the hallway.	[Q1] In the following sentence, which one was in the hallway? Respond solely with 'A' or 'B'. A: the pet B: the girl 답변:	B	I chose B because the phrase "that was in the hallway" is a relative clause modifying the noun directly before it, which is "the girl." This structure indicates that the girl was the one in the hallway, not the pet.	LA	Q1	English
1	75	I shot the servant of the actress that was in the lobby.	[Q1] In the following sentence, which one was in the lobby? Respond solely with 'A' or 'B'. A: the servant B: the actress 답변:	B	I chose the actress because the relative clause "that was in the lobby" is placed right after "actress," which is the noun it modifies. In English, a descriptive clause like that usually attaches to the closest noun, so it refers to the actress rather than the servant.	LA	Q1	English
1	76	I met the wife of the writer that was in Italia.	[Q1] In the following sentence, which one was in Italia? Respond solely with 'A' or 'B'. A: the wife B: the writer 답변:	B	I chose B because the relative clause "that was in Italia" immediately follows "the writer," which makes it clear that it refers to the writer rather than the wife.	LA	Q1	English
1	77	I glanced at the coworker of the police officer that was in the police department.	[Q1] In the following sentence, which one was in the police department? Respond solely with 'A' or 'B'. A: the coworker B: the police officer 답변:	B	I chose B because the relative clause "that was in the police department" directly follows "the police officer," indicating that it is the police officer who was in the police department, not the coworker.	LA	Q1	English
1	78	I spoke with the customer of the florist that was in the store.	[Q1] In the following sentence, which one was in the store? Respond solely with 'A' or 'B'. A: the customer B: the florist 답변:	B	I chose B because the clause "that was in the store" immediately follows "the florist," which indicates that it is the florist who was in the store, not the customer.	LA	Q1	English
1	79	I heard a rumor about the brother of the singer that was on the phone.	[Q1] In the following sentence, which one was on the phone? Respond solely with 'A' or 'B'. A: the brother B: the singer 답변:	B	I chose "B: the singer" because the relative clause "that was on the phone" naturally appears to modify the closest noun, which is "the singer." Although the sentence is ambiguous, the conventional interpretation is that the clause applies to the singer rather than the brother.	LA	Q1	English
1	80	I waited for the student of the supervisor that was doing an experiment in the lab.	[Q1] In the following sentence, which one was doing an experiment in the lab? Respond solely with 'A' or 'B'. A: the student B: the supervisor 답변:	B	I interpreted the clause "that was doing an experiment in the lab" as modifying "the supervisor," because it immediately follows that noun. This positioning makes it more natural to assume that the supervisor was doing the experiment rather than the student.	LA	Q1	English
1	81	I called the colleague of the announcer that was recently hospitalized.	[Q1] In the following sentence, which one was recently hospitalized? Respond solely with 'A' or 'B'. A: the colleague B: the announcer 답변:	B	I chose option B because the relative clause "that was recently hospitalized" is positioned immediately after "the announcer" in the sentence. In English, relative clauses typically modify the noun phrase that comes right before them, which in this case is "the announcer."	LA	Q1	English
1	82	I shook hands with the assistant of the chairman that was in the lobby.	[Q1] In the following sentence, which one was in the lobby? Respond solely with 'A' or 'B'. A: the assistant B: the chairman 답변:	B	I chose B because the clause "that was in the lobby" immediately follows "the chairman," so by standard grammatical convention that relative clause modifies the closest noun. This makes it seem that the chairman was the one in the lobby, rather than the assistant.	LA	Q1	English
1	83	I met the client of the lawyer that was having coffee.	[Q1] In the following sentence, which one was having coffee? Respond solely with 'A' or 'B'. A: the client B: the lawyer 답변:	B	I based my decision on the conventional rule that a relative clause typically refers to the noun closest to it. In “I met the client of the lawyer that was having coffee,” the clause “that was having coffee” immediately follows “the lawyer,” so it’s understood to modify “the lawyer” rather than “the client.”	LA	Q1	English
1	84	I tasted the sauce of the pasta that was left over from last night.	[Q1] In the following sentence, which one was left over from last night? Respond solely with 'A' or 'B'. A: the sauce B: the pasta 답변:	B	I made that choice because the clause "that was left over from last night" directly follows "the pasta," which means it modifies "pasta." This placement indicates that the pasta was the item left over from last night, not the sauce.	LA	Q1	English
1	85	I repaired the handle of the pot that was broken over time.	[Q1] In the following sentence, which one was broken over time? Respond solely with 'A' or 'B'. A: the handle B: the pot 답변:	B	I made that choice because the phrase "that was broken over time" directly follows "pot," which makes it clear that the pot is what was broken over time.	LA	Q1	English
1	86	I had to buy the saddle of the bike that was fixed yesterday.	[Q1] In the following sentence, which one was fixed yesterday? Respond solely with 'A' or 'B'. A: the saddle B: the bike 답변:	B	The phrase "that was fixed yesterday" is a relative clause that directly follows and describes "the bike." Since the clause is immediately after "bike," it indicates that the bike was fixed yesterday, not the saddle.	LA	Q1	English
1	87	I couldn't find the tray of the oven that was used last night.	[Q1] In the following sentence, which one was used last night? Respond solely with 'A' or 'B'. A: the tray B: the oven 답변:	B	I chose B because in the sentence the relative clause "that was used last night" follows immediately after "the oven." In English, relative clauses usually modify the noun directly before them, so it’s understood that it was the oven that was used last night.	LA	Q1	English
1	88	I could not photograph the son of the driver that was smoking a cigarette.	[Q1] In the following sentence, which one was smoking a cigarette? Respond solely with 'A' or 'B'. A: the son B: the driver 답변:	B	I made that choice because the clause "that was smoking a cigarette" follows directly after "the driver," which indicates that the clause modifies "the driver" and not "the son." This is why I concluded that it was the driver who was smoking the cigarette.	LA	Q1	English
1	89	I found the manager of the actor that was practicing at the pool.	[Q1] In the following sentence, which one was practicing at the pool? Respond solely with 'A' or 'B'. A: the manager B: the actor 답변:	B	The sentence says "the actor that was practicing at the pool," meaning that the relative clause "that was practicing at the pool" describes the actor, not the manager. That's why I chose B.	LA	Q1	English
1	90	I called the wife of the pilot that was absent today.	[Q1] In the following sentence, which one was absent today? Respond solely with 'A' or 'B'. A: the wife B: the pilot 답변:	B	I chose answer B because the phrase "that was absent today" is a relative clause directly modifying the noun "pilot." Grammatically, the clause is closest to "pilot," indicating that it was the pilot who was absent today.	LA	Q1	English
1	91	I am sick of the guide of the tourist that was always late.	[Q1] In the following sentence, which one was always late? Respond solely with 'A' or 'B'. A: the guide B: the tourist 답변:	B	I chose B because the relative clause "that was always late" seems to modify the noun immediately before it—in this case, "the tourist." In English, a clause like this typically attaches to the closest noun, so it indicates that the tourist was always late.	LA	Q1	English
1	92	I greeted the assistant of the hairdresser that was closing the curtains.	[Q1] In the following sentence, which one was closing the curtains? Respond solely with 'A' or 'B'. A: the assistant B: the hairdresser 답변:	B	I made that choice because the relative clause "that was closing the curtains" directly follows and therefore modifies "the hairdresser," not "the assistant." This is why the hairdresser is interpreted as the one closing the curtains.	LA	Q1	English
1	93	I complained to the interpreter of the embassador that was at the airport.	[Q1] In the following sentence, which one was at the airport? Respond solely with 'A' or 'B'. A: the interpreter B: the embassador 답변:	B	I chose B because in the sentence the relative clause "that was at the airport" follows directly after "embassador." In English, relative clauses typically modify the noun immediately preceding them, making it clear that it’s the embassador who was at the airport rather than the interpreter.	LA	Q1	English
1	94	I met the rival of the programmer that knows AI well.	[Q1] In the following sentence, which one knows AI well? Respond solely with 'A' or 'B'. A: the rival B: the programmer 답변:	B	I chose that answer because the relative clause “that knows AI well” directly follows “the programmer,” suggesting that it is the programmer who has the AI expertise. The structure of the sentence indicates that the clause modifies “the programmer” rather than “the rival.”	LA	Q1	English
1	95	I bought the case of the phone that was on sale.	[Q1] In the following sentence, which one was on sale? Respond solely with 'A' or 'B'. A: the case B: the phone 답변:	B	I chose B because in the sentence, the phrase "that was on sale" directly follows "the phone," which makes it clear that the phone—not the case—was on sale.	LA	Q1	English
1	96	I finally found the manual of the computer that was lost yesterday.	[Q1] In the following sentence, which one was lost yesterday? Respond solely with 'A' or 'B'. A: the manual B: the computer 답변:	B	I made that choice because the phrase "that was lost yesterday" directly follows "the computer," which indicates that it is the computer being described as lost, not the manual.	LA	Q1	English
1	97	I checked the monitor of the computer that was broken yesterday.	[Q1] In the following sentence, which one was broken yesterday? Respond solely with 'A' or 'B'. A: the monitor B: the computer 답변:	B	I chose B because the relative clause "that was broken yesterday" directly follows and thus modifies "the computer," indicating that it was the computer that was broken, not the monitor.	LA	Q1	English
1	98	I photographed the apprentice of the painter that was next to the art gallery.	[Q1] In the following sentence, which one was next to the art gallery? Respond solely with 'A' or 'B'. A: the apprentice B: the painter 답변:	B	I chose B because in the sentence structure, the relative clause "that was next to the art gallery" most naturally refers to "the painter," which is the noun it directly follows, rather than "the apprentice."	LA	Q1	English
1	99	I interviewed the son of the minister that was at City Hall.	[Q1] In the following sentence, which one was at City Hall? Respond solely with 'A' or 'B'. A: the son B: the minister 답변:	B	I chose B because the relative clause "that was at City Hall" most naturally modifies and describes "the minister" rather than "the son."	LA	Q1	English
1	100	I asked for the exit from the boss of the laborer that was on the construction site.	[Q1] In the following sentence, which one was on the construction site? Respond solely with 'A' or 'B'. A: the boss B: the laborer 답변:	B	I chose "B" because the phrase "that was on the construction site" directly follows and modifies "the laborer," indicating that it is the laborer who is on the construction site, not the boss.	LA	Q1	English
1	101	I greeted the grandson of the madam that was in the countryside.	[Q1] In the following sentence, which one was in the countryside? Respond solely with 'A' or 'B'. A: the grandson B: the madam 답변:	B	I chose option B because the structure of the sentence indicates that the modifying clause “that was in the countryside” refers to “the madam.” The clause immediately follows “the madam,” which signals that she is the one described as being in the countryside.	LA	Q1	English
1	102	I met the student of the linguist that was in Tokyo the other day.	[Q1] In the following sentence, which one was in Tokyo the other day? Respond solely with 'A' or 'B'. A: the student B: the linguist 답변:	B	I chose B—the linguist—because in the sentence the relative clause "that was in Tokyo the other day" immediately follows "the linguist," which makes it the noun being modified. In English, relative clauses generally attach to the noun closest to them, so the description “that was in Tokyo the other day” naturally refers to the linguist rather than the student.	LA	Q1	English
1	103	I scolded the subordinate of the engineer that was on the construction site.	[Q1] In the following sentence, which one was on the construction site? Respond solely with 'A' or 'B'. A: the subordinate B: the engineer 답변:	B	I chose B because the relative clause "that was on the construction site" directly follows "the engineer," which typically indicates that the engineer is the one being described as being on the construction site.	LA	Q1	English
1	104	I looked at the cat of the kid that was lying on the couch.	[Q1] In the following sentence, which one was lying on the couch? Respond solely with 'A' or 'B'. A: the cat B: the kid 답변:	B	I reasoned that the clause "that was lying on the couch" naturally attaches to "the kid" since it is immediately after that noun. In English, relative clauses tend to modify the closest noun, leading to the conclusion that the kid was the one lying on the couch.	LA	Q1	English
1	105	I talked with the supervisor of the flight attendant that was on board.	[Q1] In the following sentence, which one was on board? Respond solely with 'A' or 'B'. A: the supervisor B: the flight attendant 답변:	B	I made that choice because the phrase "that was on board" directly follows "the flight attendant," which indicates that it is the flight attendant, not the supervisor, who was on board.	LA	Q1	English
1	106	I made eye contact with the guide dog of the passenger that was at the station.	[Q1] In the following sentence, which one was at the station? Respond solely with 'A' or 'B'. A: the guide dog B: the passenger 답변:	B	I chose B because the clause "that was at the station" directly follows "the passenger," which indicates that it is the passenger, not the guide dog, who was at the station.	LA	Q1	English
1	107	I bumped into the daughter of the resident that was walking around.	[Q1] In the following sentence, which one was walking around? Respond solely with 'A' or 'B'. A: the daughter B: the resident 답변:	B	I chose "B: the resident" because the clause "that was walking around" directly follows "the resident." In English, relative clauses normally refer to the noun they immediately follow, so "that was walking around" is understood to modify "the resident," not "the daughter."	LA	Q1	English
1	108	I recognized the acquaintance of the artist that was in front of the statue.	[Q1] In the following sentence, which one was in front of the statue? Respond solely with 'A' or 'B'. A: the acquaintance B: the artist 답변:	B	I chose B because in the sentence the relative clause "that was in front of the statue" is placed directly after "the artist." In English, relative clauses typically modify the nearest noun, so it is understood to describe "the artist," not "the acquaintance."	LA	Q1	English
1	109	I waited for the believer of the pastor that was praying in church.	[Q1] In the following sentence, which one was praying in church? Respond solely with 'A' or 'B'. A: the believer B: the pastor 답변:	B	I chose B because the phrase "that was praying in church" immediately follows "the pastor", which makes it clear that the pastor is the one praying, not the believer.	LA	Q1	English
1	110	I photographed the manager of the celebrity that was in a department store.	[Q1] In the following sentence, which one was in a department store? Respond solely with 'A' or 'B'. A: the manager B: the celebrity 답변:	B	I chose B because the phrase "that was in a department store" immediately follows "the celebrity," which indicates that the clause is modifying "celebrity" and not "manager."	LA	Q1	English
1	111	I spoke to the son of the doctor that was behind the tree.	[Q1] In the following sentence, which one was behind the tree? Respond solely with 'A' or 'B'. A: the son B: the doctor 답변:	B	The phrase "that was behind the tree" is a relative clause that immediately follows and therefore modifies "the doctor" rather than "the son." Hence, I chose B.	LA	Q1	English
1	112	I pretended not to notice the fan of the idol that was dancing in karaoke.	[Q1] In the following sentence, which one was dancing in karaoke? Respond solely with 'A' or 'B'. A: the fan B: the idol 답변:	B	I chose "B" because the relative clause "that was dancing in karaoke" directly follows "the idol," which makes it clear that this clause is meant to modify "the idol" rather than the fan. The structure of the sentence places the modifying phrase next to "idol," so the dancer is understood to be the idol.	LA	Q1	English
1	113	I spoke with the guardian of the patient that came to the hospital.	[Q1] In the following sentence, which one came to the hospital? Respond solely with 'A' or 'B'. A: the guardian B: the patient 답변:	B	I chose "B" because the phrase "that came to the hospital" directly modifies "the patient," indicating that it was the patient who came to the hospital. The guardian is mentioned only as the person related to the patient, not as someone who came to the hospital.	LA	Q1	English
1	114	I handed a drink to the husband of the director that was playing golf.	[Q1] In the following sentence, which one was playing golf? Respond solely with 'A' or 'B'. A: the husband B: the director 답변:	B	I chose B because the relative clause "that was playing golf" immediately follows "the director," which makes it most naturally modify "the director" rather than "the husband."	LA	Q1	English
1	115	I spoke to the daughter of the landlord that was cooking.	[Q1] In the following sentence, which one was cooking? Respond solely with 'A' or 'B'. A: the daughter B: the landlord 답변:	B	I chose B because the relative clause "that was cooking" is positioned immediately after "landlord," which suggests it is describing the landlord rather than the daughter. This typical sentence structure leads us to attach the modifying clause to the closest noun, making the landlord the one doing the cooking.	LA	Q1	English
1	116	I envied the caregiver of the patient that was reading a book.	[Q1] In the following sentence, which one was reading a book? Respond solely with 'A' or 'B'. A: the caregiver B: the patient 답변:	B	I chose B because in the sentence, the relative clause "that was reading a book" directly modifies "the patient." The clause immediately follows "the patient," indicating that the patient was the one reading the book.	LA	Q1	English
1	118	I recognized the secretary of the politician that was from the newspaper.	[Q1] In the following sentence, which one was from the newspaper? Respond solely with 'A' or 'B'. A: the secretary B: the politician 답변:	B	I interpreted the relative clause "that was from the newspaper" as modifying the noun immediately preceding it, which is "politician." That's why I concluded that the politician is the one from the newspaper.	LA	Q1	English
1	119	I interviewed the family of the killer that fled in desperation.	[Q1] In the following sentence, which one fled in desperation? Respond solely with 'A' or 'B'. A: the family B: the killer 답변:	B	I chose B because in the sentence, the relative clause ("that fled in desperation") most naturally refers to the killer. The structure of the sentence makes the killer the antecedent of the clause, indicating that it was the killer who fled in desperation.	LA	Q1	English
1	120	I sent an email to the research assistant of the linguist that was in France.	[Q1] In the following sentence, which one was in France? Respond solely with 'A' or 'B'. A: the research assistant B: the linguist 답변:	B	I chose B because, in the sentence, the relative clause "that was in France" is placed immediately after "the linguist." In English, a relative clause typically modifies the noun it follows, so it indicates that the linguist, not the research assistant, was in France.	LA	Q1	English
1	121	I helped the nephew of the photographer that was planning a move.	[Q1] In the following sentence, which one was planning a move? Respond solely with 'A' or 'B'. A: the nephew B: the photographer 답변:	B	I chose B because the phrase "that was planning a move" directly follows "the photographer," which indicates that the clause modifies that noun. Its placement in the sentence suggests that it’s the photographer, not the nephew, who was planning a move.	LA	Q1	English
1	122	I thought of the dog of the idol that was in an accident this fall.	[Q1] In the following sentence, which one was in an accident this fall? Respond solely with 'A' or 'B'. A: the dog B: the idol 답변:	B	I chose B because the relative clause "that was in an accident this fall" most naturally attaches to "the idol" rather than "the dog." The sentence structure indicates that the description refers to the closest noun, which is "the idol."	LA	Q1	English
1	123	I spoke with the wife of the professor that retired this year.	[Q1] In the following sentence, which one retired this year? Respond solely with 'A' or 'B'. A: the wife B: the professor 답변:	B	I chose B (the professor) because the relative clause "that retired this year" directly modifies "the professor." The clause is positioned right after "the professor," so it indicates that the professor is the one who retired, not his wife.	LA	Q1	English
1	124	I had a drink with the apprentice of the painter that visited the exhibition.	[Q1] In the following sentence, which one visited the exhibition? Respond solely with 'A' or 'B'. A: the apprentice B: the painter 답변:	B	I made that choice because the relative clause "that visited the exhibition" immediately follows "the painter," so it is grammatically understood to modify "the painter" rather than "the apprentice."	LA	Q1	English
1	125	I said hello to the client of the tax accountant that was in the hallway.	[Q1] In the following sentence, which one was in the hallway? Respond solely with 'A' or 'B'. A: the client B: the tax accountant 답변:	B	I chose B because the relative clause "that was in the hallway" directly follows "the tax accountant," which makes it most natural to interpret the clause as modifying "the tax accountant." In English, a relative clause typically attaches to the noun immediately before it, so the description applies to the tax accountant rather than the client.	LA	Q1	English
1	126	I ran into the father of the pianist that was on TV yesterday.	[Q1] In the following sentence, which one was on TV yesterday? Respond solely with 'A' or 'B'. A: the father B: the pianist 답변:	B	I chose B because the phrase "that was on TV yesterday" directly follows "the pianist." In English, relative clauses typically attach to the noun immediately before them, so "that was on TV yesterday" describes "the pianist," not "the father."	LA	Q1	English
1	127	I was upset to see the son-in-law of the politician that kept drinking wine.	[Q1] In the following sentence, which one kept drinking wine? Respond solely with 'A' or 'B'. A: the son-in-law B: the politician 답변:	B	I chose B because in the sentence structure, the relative clause "that kept drinking wine" is placed right after "the politician," which makes it clear that it is the politician who kept drinking wine, not the son-in-law.	LA	Q1	English
1	128	I left a note for the head of the reporter that was waiting to hear back.	[Q1] In the following sentence, which one was waiting to hear back? Respond solely with 'A' or 'B'. A: the head B: the reporter 답변:	B	I made that choice because the relative clause "that was waiting to hear back" is most naturally understood as modifying "the reporter." The sentence construction indicates that the note was left for the head, but it was the reporter who was waiting to hear back.	LA	Q1	English
1	129	I bought chicken for the brother of the player that was working out.	[Q1] In the following sentence, which one was working out? Respond solely with 'A' or 'B'. A: the brother B: the player 답변:	B	The relative clause "that was working out" directly follows "the player," which indicates that the clause is modifying "the player" rather than "the brother."	LA	Q1	English
1	130	I paid a per diem to the part-time student of the barista that was making the coffee.	[Q1] In the following sentence, which one was making the coffee? Respond solely with 'A' or 'B'. A: the part-time student B: the barista 답변:	B	I chose option B because grammatically the relative clause “that was making the coffee” is positioned right after “the barista,” making it the most natural and immediate antecedent of that clause. In English, relative clauses typically modify the noun closest to them, so in this sentence the barista is understood to be the one making the coffee.	LA	Q1	English
1	131	I complained to the friend of the gangster that was smoking in the room.	[Q1] In the following sentence, which one was smoking in the room? Respond solely with 'A' or 'B'. A: the friend B: the gangster 답변:	B	I chose "the gangster" because the relative clause "that was smoking in the room" naturally modifies the closest noun, which is "the gangster." This makes it most likely that the gangster was the one smoking.	LA	Q1	English
1	132	I talked to the wife of the fisherman that was resting on the boat.	[Q1] In the following sentence, which one was resting on the boat? Respond solely with 'A' or 'B'. A: the wife B: the fisherman 답변:	B	I chose B because in the sentence “I talked to the wife of the fisherman that was resting on the boat,” the clause “that was resting on the boat” is most naturally understood as modifying “the fisherman,” indicating it is the fisherman who was resting on the boat.	LA	Q1	English
1	133	I bumped into the daughter-in-law of the elderly man that was swimming in the pool.	[Q1] In the following sentence, which one was swimming in the pool? Respond solely with 'A' or 'B'. A: the daughter-in-law B: the elderly man 답변:	B	I chose B because the relative clause "that was swimming in the pool" directly follows "the elderly man," which makes it the most natural antecedent. In English, a clause like this typically modifies the noun it immediately follows, so the elderly man is the one swimming.	LA	Q1	English
1	134	I shared my opinion with the grandmother of the pianist that was watching the concert.	[Q1] In the following sentence, which one was watching the concert? Respond solely with 'A' or 'B'. A: the grandmother B: the pianist 답변:	B	I chose B because the phrase "that was watching the concert" is a relative clause that directly modifies "the pianist." Its placement right after "the pianist" indicates that the pianist was the one watching the concert, not the grandmother.	LA	Q1	English
1	135	I had a discussion with the advisor of the graduate student that was attending the conference.	[Q1] In the following sentence, which one was attending the conference? Respond solely with 'A' or 'B'. A: the advisor B: the graduate student 답변:	B	The phrase "that was attending the conference" is placed immediately after "the graduate student," which indicates that this modifying phrase applies to that noun. In English, relative clauses typically modify the nearest preceding noun.	LA	Q1	English
1	136	I asked a question to the collaborator of the professor that was writing a paper.	[Q1] In the following sentence, which one was writing a paper? Respond solely with 'A' or 'B'. A: the collaborator B: the professor 답변:	B	I chose 'B' because the clause “that was writing a paper” is most naturally understood as modifying “the professor.” Although the wording can seem ambiguous, by standard rules of syntax the relative clause typically refers to the closest noun, which in this case is “the professor.”	LA	Q1	English
1	137	I talked to the acquaintance of the captain that was on the ship.	[Q1] In the following sentence, which one was on the ship? Respond solely with 'A' or 'B'. A: the acquaintance B: the captain 답변:	B	I chose B because, in the sentence, the relative clause "that was on the ship" is most naturally understood as modifying "the captain" rather than "the acquaintance." This is because the clause is positioned immediately after "the captain," making it the closest noun antecedent. Although the sentence is somewhat ambiguous, the standard parsing in English typically attaches the clause to the neare…	LA	Q1	English
1	138	I exchanged contacts with the rival of the ballerina that was practicing.	[Q1] In the following sentence, which one was practicing? Respond solely with 'A' or 'B'. A: the rival B: the ballerina 답변:	B	I chose the ballerina because the clause “that was practicing” is directly attached to “the ballerina,” making it clear that she was the one practicing.	LA	Q1	English
1	139	I checked the outlet of the television that was broken over time.	[Q1] In the following sentence, which one was broken over time? Respond solely with 'A' or 'B'. A: the outlet B: the television 답변:	B	I made that choice because the phrase "that was broken over time" directly follows "television," which indicates that the television is the one being described as deteriorating over time, not the outlet.	LA	Q1	English
1	140	I asked for help from the daughter of the manager that was at the restaurant.	[Q1] In the following sentence, which one was at the restaurant? Respond solely with 'A' or 'B'. A: the daughter B: the manager 답변:	B	I made that choice because in English, a relative clause usually attaches to the noun that immediately precedes it unless there's clear evidence otherwise. In the sentence, "that was at the restaurant" is placed right after "the manager," which indicates that it is the manager who was at the restaurant, not the daughter.	LA	Q1	English
1	141	I played golf with the acquaintance of the comedian that has lost weight recently.	[Q1] In the following sentence, which one has lost weight recently? Respond solely with 'A' or 'B'. A: the acquaintance B: the comedian 답변:	B	The relative clause "that has lost weight recently" is placed immediately after "the comedian," which suggests that it is the comedian who lost weight, not the acquaintance. In English, relative clauses typically modify the closest preceding noun.	LA	Q1	English
1	142	I ran into the wife of the professor that recently got cancer.	[Q1] In the following sentence, which one recently got cancer? Respond solely with 'A' or 'B'. A: the wife B: the professor 답변:	B	I chose B because the relative clause "that recently got cancer" is placed directly after "the professor." This placement indicates that it is the professor who is described as having recently gotten cancer, not his wife.	LA	Q1	English
1	143	I looked at the friend of the stewardess that went to work at night.	[Q1] In the following sentence, which one went to work at night? Respond solely with 'A' or 'B'. A: the friend B: the stewardess 답변:	B	I based my choice on the structure of the sentence. The relative clause "that went to work at night" immediately follows "the stewardess," which is typically understood to be the noun it modifies. This makes it clear that the stewardess is the one who went to work at night.	LA	Q1	English
1	144	I glanced over at the aunt of the student that was sitting on the stairs.	[Q1] In the following sentence, which one was sitting on the stairs? Respond solely with 'A' or 'B'. A: the aunt B: the student 답변:	B	The phrase "that was sitting on the stairs" immediately follows "the student," so it's interpreted as modifying "the student." Additionally, when a relative clause follows two nouns, it typically refers to the closest noun, which in this case is "the student."	LA	Q1	English
1	145	I shot the brother of the terrorist that was hiding in the bathroom.	[Q1] In the following sentence, which one was hiding in the bathroom? Respond solely with 'A' or 'B'. A: the brother B: the terrorist 답변:	B	The relative clause "that was hiding in the bathroom" is positioned immediately after "the terrorist," which makes it clear that the clause describes the terrorist. In English, relative clauses typically modify the noun they follow, so the logical interpretation is that the terrorist was hiding in the bathroom, not his brother.	LA	Q1	English
1	146	I met the husband of the millionaire that was relaxing on a yacht.	[Q1] In the following sentence, which one was relaxing on a yacht? Respond solely with 'A' or 'B'. A: the husband B: the millionaire 답변:	B	I chose B because the clause "that was relaxing on a yacht" is most naturally understood to modify "the millionaire," which is the noun immediately preceding the clause.	LA	Q1	English
1	147	I glared at the dog of the security guard that was at the entrance to the store.	[Q1] In the following sentence, which one was at the entrance to the store? Respond solely with 'A' or 'B'. A: the dog B: the security guard 답변:	B	I chose "B" (the security guard) because the clause "that was at the entrance to the store" is most naturally interpreted as modifying "the security guard," given its placement and the typical structure of such phrases.	LA	Q1	English
1	148	I argued at a hotel with the bodyguard of the celebrity that blocked traffic.	[Q1] In the following sentence, which one blocked traffic? Respond solely with 'A' or 'B'. A: the bodyguard B: the celebrity 답변:	B	I chose "B" because in the sentence the clause "that blocked traffic" directly follows "celebrity." Grammatically, this positioning suggests that the relative clause is modifying "celebrity," making it the entity that blocked traffic rather than the bodyguard.	LA	Q1	English
1	149	I heard a rumor about the father of the congressman that was having a meal.	[Q1] In the following sentence, which one was having a meal? Respond solely with 'A' or 'B'. A: the father B: the congressman 답변:	B	I chose B because in English the relative clause “that was having a meal” tends to attach to the noun immediately before it—in this case, “the congressman.” This is the conventional way to parse such constructions, so it implies that the congressman was the one having a meal.	LA	Q1	English
1	150	I waited on location for the assistant of the director that was filming.	[Q1] In the following sentence, which one was filming? Respond solely with 'A' or 'B'. A: the assistant B: the director 답변:	B	I chose "B" because the relative clause "that was filming" directly follows "the director," so it is understood to modify "the director" rather than "the assistant."	LA	Q1	English
1	151	I recognized the son of the announcer that was playing tennis.	[Q1] In the following sentence, which one was playing tennis? Respond solely with 'A' or 'B'. A: the son B: the announcer 답변:	B	I based my answer on the way the relative clause “that was playing tennis” is positioned. Since it immediately follows “the announcer,” it’s natural to interpret the clause as modifying “the announcer” rather than “the son.” Thus, I chose B.	LA	Q1	English
1	152	I had dinner with the friend of the subordinate that was promoted this time.	[Q1] In the following sentence, which one was promoted this time? Respond solely with 'A' or 'B'. A: the friend B: the subordinate 답변:	B	I chose B because the relative clause "that was promoted this time" is attached directly to "the subordinate." Grammatically, "that" refers to the noun immediately preceding it, which in this case is "the subordinate," not "the friend."	LA	Q1	English
1	153	I consulted the mother of the factory manager that was smoking.	[Q1] In the following sentence, which one was smoking? Respond solely with 'A' or 'B'. A: the mother B: the factory manager 답변:	B	I chose B because the restrictive clause "that was smoking" immediately follows "the factory manager," making it grammatically modify that noun rather than "the mother." In English, a relative clause typically refers to the closest preceding noun, so it indicates that the factory manager was smoking.	LA	Q1	English
1	154	I talked with the grandson of the judge that retired last year.	[Q1] In the following sentence, which one retired last year? Respond solely with 'A' or 'B'. A: the grandson B: the judge 답변:	B	I chose B because the clause "that retired last year" directly describes the judge. The phrase "the grandson of the judge that retired last year" means the retired person is the judge, not his grandson.	LA	Q1	English
1	156	I watched the video of the conductor that had been trending these days.	[Q1] In the following sentence, which one had been trending these days? Respond solely with 'A' or 'B'. A: the video B: the conductor 답변:	B	I chose B because the relative clause "that had been trending these days" directly follows the noun "conductor," which makes it most naturally modify that noun rather than "the video."	LA	Q1	English
1	157	I couldn't find the keyboard of the computer that was repaired.	[Q1] In the following sentence, which one was repaired? Respond solely with 'A' or 'B'. A: the keyboard B: the computer 답변:	B	The phrase "that was repaired" is a relative clause that immediately follows "computer," which means it is describing the computer. The sentence tells us that the computer (and not the keyboard) was repaired.	LA	Q1	English
1	158	I was unable to alert the sister of the student that was dozing.	[Q1] In the following sentence, which one was dozing? Respond solely with 'A' or 'B'. A: the sister B: the student 답변:	B	I chose B because the relative clause "that was dozing" directly follows "the student," which makes it clear by standard English syntax that the clause is modifying "the student," not the sister.	LA	Q1	English
1	159	I was waiting for the colleague of the teacher that was in the gym.	[Q1] In the following sentence, which one was in the gym? Respond solely with 'A' or 'B'. A: the colleague B: the teacher 답변:	B	I chose B, because the relative clause "that was in the gym" directly follows "the teacher," which implies that it is the teacher who was in the gym, not the colleague.	LA	Q1	English
1	160	I reached out to the friend of the student that had left school early in the morning.	[Q1] In the following sentence, which one had left school early in the morning? Respond solely with 'A' or 'B'. A: the friend B: the student 답변:	B	I made that choice because the clause "that had left school early in the morning" directly modifies "the student." Its placement in the sentence indicates that it’s the student who left school early, not the friend.	LA	Q1	English
1	161	I encouraged the supervisor of the nurse that was trying not to cry.	[Q1] In the following sentence, which one was trying not to cry? Respond solely with 'A' or 'B'. A: the supervisor B: the nurse 답변:	B	I made that choice because the relative clause “that was trying not to cry” directly follows and therefore modifies “the nurse.” In English, relative clauses typically refer to the noun immediately before them, so the clause describes the nurse, not the supervisor.	LA	Q1	English
1	162	I handed the water to the secretary of the politician that was giving a talk.	[Q1] In the following sentence, which one was giving a talk? Respond solely with 'A' or 'B'. A: the secretary B: the politician 답변:	B	I chose B because the clause "that was giving a talk" directly follows "the politician," indicating that it is the politician who was speaking, not the secretary.	LA	Q1	English
1	164	I asked for advice from the daughter of the chef that was eating pasta.	[Q1] In the following sentence, which one was eating pasta? Respond solely with 'A' or 'B'. A: the daughter B: the chef 답변:	B	I chose B because in the sentence the clause "that was eating pasta" directly follows "the chef," making it clear that the chef was the one eating pasta.	LA	Q1	English
1	165	I interviewed the son of the politician that was in Seoul this week.	[Q1] In the following sentence, which one was in Seoul this week? Respond solely with 'A' or 'B'. A: the son B: the politician 답변:	B	The reason I chose B is that the relative clause "that was in Seoul this week" directly follows "the politician," which indicates that it is modifying "the politician." In English, relative clauses typically refer to the noun immediately before them, so "the politician" is the one who was in Seoul this week.	LA	Q1	English
1	166	I greeted the colleague of the salesman that was visiting next door.	[Q1] In the following sentence, which one was visiting next door? Respond solely with 'A' or 'B'. A: the colleague B: the salesman 답변:	B	I chose B because the relative clause “that was visiting next door” directly modifies “the salesman.” In the sentence, “the colleague of the salesman” is a noun phrase where "of the salesman" specifies which colleague is being referred to, and the clause “that was visiting next door” describes the salesman, not the colleague.	LA	Q1	English
1	167	I have come to like the coach of the swimmer that was in the pool.	[Q1] In the following sentence, which one was in the pool? Respond solely with 'A' or 'B'. A: the coach B: the swimmer 답변:	B	I chose "B" because the clause "that was in the pool" directly follows "the swimmer," which means it is modifying the swimmer and not the coach. The sentence is structured so that "the swimmer" is the noun being described by the phrase "that was in the pool."	LA	Q1	English
1	168	I chatted with the grandfather of the student that was in front of the supermarket.	[Q1] In the following sentence, which one was in front of the supermarket? Respond solely with 'A' or 'B'. A: the grandfather B: the student 답변:	B	I chose B because the relative clause “that was in front of the supermarket” directly describes “the student.” The sentence structure shows that it is the student who was in front of the supermarket, not the grandfather.	LA	Q1	English
1	169	I argued with the assistant of the cartoonist that was at the teahouse.	[Q1] In the following sentence, which one was at the teahouse? Respond solely with 'A' or 'B'. A: the assistant B: the cartoonist 답변:	B	I chose B because, based on the sentence’s structure, the relative clause “that was at the teahouse” seems to modify “the cartoonist.” The phrase “assistant of the cartoonist” forms a single noun phrase, and by standard grammatical convention the further descriptive clause is most naturally attached to “the cartoonist,” indicating that it was the cartoonist who was at the teahouse.	LA	Q1	English
1	170	I waited at the cafe for the husband of the lawyer that was jogging.	[Q1] In the following sentence, which one was jogging? Respond solely with 'A' or 'B'. A: the husband B: the lawyer 답변:	B	I chose B because in the sentence the relative clause "that was jogging" directly follows and therefore modifies "the lawyer." This placement indicates that it is the lawyer who was jogging, not her husband.	LA	Q1	English
1	171	I met the son-in-law of the politician that was playing ping pong.	[Q1] In the following sentence, which one was playing ping pong? Respond solely with 'A' or 'B'. A: the son-in-law B: the politician 답변:	B	I chose "B" because the relative clause "that was playing ping pong" is attached to "the politician," indicating that the politician was the one playing ping pong.	LA	Q1	English
1	172	I greeted the wife of the farmer that was washing the pots.	[Q1] In the following sentence, which one was washing the pots? Respond solely with 'A' or 'B'. A: the wife B: the farmer 답변:	B	I chose B because, according to standard English syntax, the clause "that was washing the pots" most naturally modifies "the farmer," the noun immediately preceding the clause. This suggests that the farmer was the one washing the pots.	LA	Q1	English
1	173	I gave advice to the guide of the tourist that couldn't read Chinese.	[Q1] In the following sentence, which one couldn't read Chinese? Respond solely with 'A' or 'B'. A: the guide B: the tourist 답변:	B	I chose B because the relative clause "that couldn't read Chinese" is placed right after "the tourist," which makes it clear that the clause is describing the tourist rather than the guide.	LA	Q1	English
1	174	I contacted the friend of the translator that was studying in Australia.	[Q1] In the following sentence, which one was studying in Australia? Respond solely with 'A' or 'B'. A: the friend B: the translator 답변:	B	I chose answer B because the relative clause "that was studying in Australia" immediately follows "the translator," which signals that the clause is modifying the translator rather than the friend.	LA	Q1	English
1	175	I recommended a restaurant to the wife of the janitor that was planning a trip.	[Q1] In the following sentence, which one was planning a trip? Respond solely with 'A' or 'B'. A: the wife B: the janitor 답변:	B	I made that choice because in the sentence the relative clause "that was planning a trip" is positioned next to "the janitor." Grammatically, the clause naturally modifies the nearest noun, so it is understood to describe the janitor.	LA	Q1	English
1	176	I talked with the master of the violinist that performed at the concert.	[Q1] In the following sentence, which one performed at the concert? Respond solely with 'A' or 'B'. A: the master B: the violinist 답변:	B	I chose B because the clause "that performed at the concert" directly modifies "the violinist." The relative clause is placed immediately after "the violinist," indicating that it is the violinist—not the master—who performed at the concert.	LA	Q1	English
1	177	I couldn't believe that the secretary of the congressman that was playing the mobile game.	[Q1] In the following sentence, which one was playing the mobile game? Respond solely with 'A' or 'B'. A: the secretary B: the congressman 답변:	B	I chose B because the phrase "that was playing the mobile game" comes directly after "the congressman." In English, relative clauses like this are typically assumed to modify the noun immediately before them unless something else indicates otherwise.	LA	Q1	English
1	178	I asked a question to the research assistant of the professor that was at the museum.	[Q1] In the following sentence, which one was at the museum? Respond solely with 'A' or 'B'. A: the research assistant B: the professor 답변:	B	I chose B because the relative clause "that was at the museum" comes right after "the professor." In English, relative clauses usually modify the noun immediately before them unless there's a clear indicator otherwise. Here, the phrase "the research assistant of the professor" makes it evident that it is the professor who was at the museum, not the research assistant.	LA	Q1	English
1	179	I had dinner with the manager of the actor that arrived at the film set.	[Q1] In the following sentence, which one arrived at the film set? Respond solely with 'A' or 'B'. A: the manager B: the actor 답변:	B	The clause "that arrived at the film set" directly follows the noun "actor," which indicates that the relative clause is modifying "actor" rather than "manager." In English, relative clauses usually refer to the closest noun preceding them, so "the actor" is identified as the one who arrived at the film set.	LA	Q1	English
1	180	I added the order to the part-time assistant of the chef that was grilling the meat.	[Q1] In the following sentence, which one was grilling the meat? Respond solely with 'A' or 'B'. A: the part-time assistant B: the chef 답변:	B	I chose B because the relative clause "that was grilling the meat" is placed immediately after "the chef," making it clear that the clause modifies "the chef" rather than "the part-time assistant." In other words, the sentence structure indicates that the chef was grilling the meat, not the assistant.	LA	Q1	English
1	181	I got into an argument with the boss of the flight attendant that was on the bus.	[Q1] In the following sentence, which one was on the bus? Respond solely with 'A' or 'B'. A: the boss B: the flight attendant 답변:	B	I chose B because the phrase "that was on the bus" is a relative clause directly modifying "the flight attendant," which means it is her who was on the bus, not her boss.	LA	Q1	English
1	183	I threw away the remote control of the fan that suddenly broke yesterday.	[Q1] In the following sentence, which one suddenly broke yesterday? Respond solely with 'A' or 'B'. A: the remote control B: the fan 답변:	B	I chose B because the relative clause "that suddenly broke yesterday" directly follows and modifies "the fan," indicating that it was the fan that broke, not the remote control.	LA	Q1	English
1	184	I asked for help from the apprentice of the architect that was at the wine shop.	[Q1] In the following sentence, which one was at the wine shop? Respond solely with 'A' or 'B'. A: the apprentice B: the architect 답변:	B	I chose answer B because the relative clause “that was at the wine shop” directly modifies “the architect.” The way the sentence is structured places this descriptive phrase immediately after “the architect,” indicating that it is the architect who was at the wine shop.	LA	Q1	English
1	185	I had coffee with the friend of the professor that got married last year.	[Q1] In the following sentence, which one got married last year? Respond solely with 'A' or 'B'. A: the friend B: the professor 답변:	B	I chose B because the relative clause “that got married last year” immediately follows “the professor.” This proximity leads readers to interpret the clause as modifying “the professor,” making it appear as if the professor is the one who got married last year.	LA	Q1	English
1	186	I bought medicine for the junior of the reporter that had the flu.	[Q1] In the following sentence, which one had the flu? Respond solely with 'A' or 'B'. A: the junior B: the reporter 답변:	B	In the sentence, the clause "that had the flu" directly follows "the reporter," which makes it most natural for that clause to modify "the reporter" rather than "the junior." Therefore, the reporter is understood to be the one who had the flu.	LA	Q1	English
1	187	I ran into the boss of the assistant that was leaving the office.	[Q1] In the following sentence, which one was leaving the office? Respond solely with 'A' or 'B'. A: the boss B: the assistant 답변:	B	I made that choice because the clause "that was leaving the office" directly modifies the noun "assistant." In other words, the sentence structure shows that it is the assistant, not the boss, who was leaving the office.	LA	Q1	English
1	188	I recognized the cat of the basketball player that was eating bread in the cafe.	[Q1] In the following sentence, which one was eating bread in the cafe? Respond solely with 'A' or 'B'. A: the cat B: the basketball player 답변:	B	I chose B because the relative clause "that was eating bread in the cafe" directly follows "the basketball player," making it more natural to associate the action with him rather than with the cat.	LA	Q1	English
1	189	I threatened the bodyguard of the singer that was standing at an event.	[Q1] In the following sentence, which one was standing at an event? Respond solely with 'A' or 'B'. A: the bodyguard B: the singer 답변:	B	I made that choice because the relative clause "that was standing at an event" directly modifies "the singer," not "the bodyguard."	LA	Q1	English
1	190	I was visiting the cousin of the novelist that was in Canada on vacation.	[Q1] In the following sentence, which one was in Canada on vacation? Respond solely with 'A' or 'B'. A: the cousin B: the novelist 답변:	B	I chose that because the relative clause “that was in Canada on vacation” immediately follows “the novelist,” so by default it attaches to that noun. In English, a restrictive clause is generally understood to modify the nearest preceding noun, which in this case is “the novelist.”	LA	Q1	English
1	191	I was surprised to see the pet dog of the government employee that was near the restroom.	[Q1] In the following sentence, which one was near the restroom? Respond solely with 'A' or 'B'. A: the pet dog B: the govenment employee 답변:	B	I based my choice on the typical rule in English syntax that a relative clause is usually associated with the nearest noun phrase. In this sentence, "that was near the restroom" immediately follows "the government employee," so it naturally appears to modify "government employee" rather than the pet dog.	LA	Q1	English
1	192	I bumped into the customer of the banker that was on the phone.	[Q1] In the following sentence, which one was on the phone? Respond solely with 'A' or 'B'. A: the customer B: the banker 답변:	B	I chose "B" because the relative clause "that was on the phone" is directly attached to the noun immediately preceding it, which is "the banker." In English, relative clauses typically modify the noun that comes right before them, so it implies that the banker was on the phone.	LA	Q1	English
1	193	I gave a drink to the part-time student of the clerk that was cleaning up.	[Q1] In the following sentence, which one was cleaning up? Respond solely with 'A' or 'B'. A: the part-time student B: the clerk 답변:	B	I chose B because the clause "that was cleaning up" is positioned immediately after "the clerk," making it the noun that the relative clause modifies. In English, a modifying clause usually refers to the closest preceding noun—in this case, "the clerk"—so the sentence implies that it was the clerk who was cleaning up.	LA	Q1	English
1	194	I took a picture with the colleague of the firefighter that was undergoing training.	[Q1] In the following sentence, which one was undergoing training? Respond solely with 'A' or 'B'. A: the colleague B: the firefighter 답변:	B	I chose B because the relative clause "that was undergoing training" modifies the noun that immediately precedes it, which is "the firefighter." In English, a relative clause is typically linked to the closest noun, making it clear that the firefighter is the one undergoing training.	LA	Q1	English
1	196	I finally bought the case of the laptop that was on sale this month.	[Q1] In the following sentence, which one was on sale this month? Respond solely with 'A' or 'B'. A: the case B: the laptop 답변:	B	I chose option B because the clause “that was on sale this month” directly follows “the laptop,” which makes it the noun that the clause is describing.	LA	Q1	English
1	197	I replaced the wheel of the bicycle that had gone missing last week.	[Q1] In the following sentence, which one had gone missing last week? Respond solely with 'A' or 'B'. A: the wheel B: the bicycle 답변:	B	I chose "B" because the relative clause "that had gone missing last week" directly follows "the bicycle," which indicates that the clause is modifying "the bicycle" rather than "the wheel." This placement is the typical way relative clauses attach to the nearest noun, leading to the interpretation that it was the bicycle that had gone missing.	LA	Q1	English
1	198	I checked the button of the printer that suddenly broke down.	[Q1] In the following sentence, which one suddenly broke down? Respond solely with 'A' or 'B'. A: the button B: the printer 답변:	B	I made that choice because the phrase "that suddenly broke down" is a relative clause modifying "the printer." Since the clause directly follows "printer," it indicates that it was the printer, not the button, that experienced the breakdown.	LA	Q1	English
1	199	I took a picture with the teacher of the sculptor that was in front of the museum.	[Q1] In the following sentence, which one was in front of the museum? Respond solely with 'A' or 'B'. A: the teacher B: the sculptor 답변:	B	I chose B because the relative clause “that was in front of the museum” is positioned right after “the sculptor,” which makes it clear that the sculptor was in front of the museum. In English, relative clauses typically modify the nearest noun, and in this sentence, that noun is “sculptor.”	LA	Q1	English
1	200	I talked to the secretary of the congressman that seemed very busy.	[Q1] In the following sentence, which one seemed very busy? Respond solely with 'A' or 'B'. A: the secretary B: the congressman 답변:	B	I chose B because the relative clause "that seemed very busy" is placed immediately after "the congressman," which indicates that it most naturally modifies "the congressman" rather than "the secretary."	LA	Q1	English
1	201	I called the attorney of the defendant that was preparing for trial.	[Q1] In the following sentence, which one was preparing for trial? Respond solely with 'A' or 'B'. A: the attorney B: the defendant 답변:	B	I selected B because, in the sentence, the relative clause "that was preparing for trial" is positioned right after "defendant." In English, a restrictive clause like that usually modifies the nearby noun, which in this case is "defendant."	LA	Q1	English
1	202	I greeted the granddaughter of the caretaker that was sitting in a chair.	[Q1] In the following sentence, which one was sitting in a chair? Respond solely with 'A' or 'B'. A: the granddaughter B: the caretaker 답변:	B	I based my choice on the typical way English structure works: the relative clause “that was sitting in a chair” immediately follows “the caretaker,” so it’s most naturally interpreted as modifying that noun rather than “the granddaughter.”	LA	Q1	English
1	204	I handed the ice cream to the son of the gardener that was next to the statue.	[Q1] In the following sentence, which one was next to the statue? Respond solely with 'A' or 'B'. A: the son B: the gardener 답변:	B	I chose that option because the relative clause “that was next to the statue” follows immediately after “the gardener.” In English, a relative clause typically modifies the noun right before it, so it refers to “the gardener” rather than “the son.”	LA	Q1	English
1	205	I exchanged contacts with the sister of the dancer that was doing yoga.	[Q1] In the following sentence, which one was doing yoga? Respond solely with 'A' or 'B'. A: the sister B: the dancer 답변:	B	I made that choice because the phrase "that was doing yoga" directly follows "the dancer," indicating that this clause modifies "the dancer." In other words, the sentence structure shows that it is the dancer who was doing yoga, not her sister.	LA	Q1	English
1	207	I accidentally bumped into the caregiver of the patient that was out for a walk.	[Q1] In the following sentence, which one was out for a walk? Respond solely with 'A' or 'B'. A: the caregiver B: the patient 답변:	B	I chose B because the phrase "that was out for a walk" immediately follows "the patient," indicating that it is the patient who was out for a walk rather than the caregiver.	LA	Q1	English
1	208	I gave the strawberries to the owner of the rabbit that was on the lawn.	[Q1] In the following sentence, which one was on the lawn? Respond solely with 'A' or 'B'. A: the owner B: the rabbit 답변:	B	I chose B because the relative clause "that was on the lawn" directly follows "the rabbit," so it naturally describes the rabbit rather than the owner.	LA	Q1	English
1	209	I handed out snacks to the junior of the photographer that was climbing a mountain.	[Q1] In the following sentence, which one was climbing a mountain? Respond solely with 'A' or 'B'. A: the junior B: the photographer 답변:	B	I made that choice because the clause "that was climbing a mountain" is positioned immediately after "the photographer." In English, a relative clause like this typically modifies the noun it directly follows, so it refers specifically to the photographer rather than the junior.	LA	Q1	English
1	210	I gave water to the boss of the worker that was near the construction site.	[Q1] In the following sentence, which one was near the construction site? Respond solely with 'A' or 'B'. A: the boss B: the worker 답변:	B	I made that choice because the clause "that was near the construction site" immediately follows "the worker," which indicates that it is the worker who is being described as being near the construction site, not the boss.	LA	Q1	English
2	1	I had dinner with the relative of the teacher that was recently divorced.	[Q1] In the following sentence, which one was recently divorced? Respond solely with 'A' or 'B'. A: the teacher B: the relative 답변:	A	I chose "A" (the teacher) because in English the relative clause "that was recently divorced" is most naturally understood to modify the noun immediately preceding it—in this case, "the teacher." This placement suggests that it's the teacher who experienced the divorce.	LA	Q1	English
2	2	I interviewed the coach of the athlete that got covid.	[Q1] In the following sentence, which one got covid? Respond solely with 'A' or 'B'. A: the athlete B: the coach 답변:	A	I chose A because in the sentence "I interviewed the coach of the athlete that got covid," the clause "that got covid" directly describes the athlete. The relative clause modifies "the athlete," indicating that it is the athlete who got covid, not the coach.	LA	Q1	English
2	3	I observed the secretary of the clerk that was working.	[Q1] In the following sentence, which one was working? Respond solely with 'A' or 'B'. A: the clerk B: the secretary 답변:	A	I made that choice because the relative clause "that was working" is attached to the noun immediately preceding it—"clerk." This is a common grammatical rule where a modifying clause typically refers to the closest noun. Hence, it is the clerk who was working.	LA	Q1	English
2	4	I was looking at the pet of the girl that was in the living room.	[Q1] In the following sentence, which one was in the living room? Respond solely with 'A' or 'B'. A: the girl B: the pet 답변:	A	I chose A because in English, a relative clause like "that was in the living room" is generally assumed to modify the noun immediately before it—in this case, "the girl."	LA	Q1	English
2	5	I shot the servant of the actress that was on the balcony.	[Q1] In the following sentence, which one was on the balcony? Respond solely with 'A' or 'B'. A: the actress B: the servant 답변:	A	I chose A because the relative clause "that was on the balcony" directly follows "the actress," which suggests that it is the actress who was on the balcony rather than the servant.	LA	Q1	English
2	6	I met the sister of the vocalist that was in Germany.	[Q1] In the following sentence, which one was in Germany? Respond solely with 'A' or 'B'. A: the vocalist B: the sister 답변:	A	I chose A because the clause "that was in Germany" directly modifies "the vocalist," indicating that the vocalist was the one in Germany.	LA	Q1	English
2	7	I was keeping an eye on the cat of the guest that was by the hotel.	[Q1] In the following sentence, which one was by the hotel? Respond solely with 'A' or 'B'. A: the guest B: the cat 답변:	A	I chose A because the phrase "that was by the hotel" is a relative clause that directly follows "the guest," which means it modifies "the guest." In other words, grammatically the clause attaches to the noun immediately preceding it, indicating that it is the guest who was by the hotel.	LA	Q1	English
2	9	I heard a rumor about the sister of the actor that was visiting the resort.	[Q1] In the following sentence, which one was visiting the resort? Respond solely with 'A' or 'B'. A: the actor B: the sister 답변:	A	I made that choice because in English the relative clause "that was visiting the resort" usually modifies the noun immediately preceding it. Since "the actor" directly comes before "that was visiting the resort," it implies that the actor was the one visiting the resort.	LA	Q1	English
2	10	I carefully observed the nurse of the surgeon that was in charge of the operation.	[Q1] In the following sentence, which one was in charge of the operation? Respond solely with 'A' or 'B'. A: the surgeon B: the nurse 답변:	A	I chose answer A because the clause "that was in charge of the operation" follows right after "the surgeon," which indicates that the modifier is referring to the surgeon. The construction "the nurse of the surgeon" shows a relationship where the surgeon is related to the nurse, but the additional information about being in charge of the operation applies to the surgeon, not the nurse.	LA	Q1	English
2	11	I spoke to the secretary of the lawyer that was on vacation.	[Q1] In the following sentence, which one was on vacation? Respond solely with 'A' or 'B'. A: the lawyer B: the secretary 답변:	A	I chose A because in the sentence the relative clause "that was on vacation" directly follows "the lawyer." In English, a relative clause like this usually modifies the noun closest to it—in this case, "lawyer"—indicating that it is the lawyer who was on vacation.	LA	Q1	English
2	12	I met the assistant of the detective that was fired last year.	[Q1] In the following sentence, which one was fired last year? Respond solely with 'A' or 'B'. A: the detective B: the assistant 답변:	A	I chose option A because in English grammar the relative clause “that was fired last year” is most naturally understood to modify the noun that immediately precedes it—in this case, “the detective.”	LA	Q1	English
2	14	I read the review of the poem that was unfinished.	[Q1] In the following sentence, which one was unfinished? Respond solely with 'A' or 'B'. A: the poem B: the review 답변:	A	I chose "the poem" because the relative clause "that was unfinished" most naturally attaches to the noun closest to it in the sentence, which is "the poem." This placement suggests that the poem, not the review, was unfinished.	LA	Q1	English
2	15	I adjusted the pipe of the sink that was cracked.	[Q1] In the following sentence, which one was cracked? Respond solely with 'A' or 'B'. A: the sink B: the pipe 답변:	A	I chose A because the relative clause "that was cracked" is positioned immediately after "the sink," which makes it clear that the clause is modifying "the sink." If it were intended to modify "the pipe," the sentence structure would likely be different (for example, "I adjusted the cracked pipe of the sink").	LA	Q1	English
2	16	I liked listening to the recording of the song that was banned a long time ago.	[Q1] In the following sentence, which one was banned a long time ago? Respond solely with 'A' or 'B'. A: the song B: the recording 답변:	A	I chose answer A because the clause "that was banned a long time ago" directly follows and modifies "the song." In English, relative clauses typically modify the noun immediately before them, so it's clear that the song was banned, not the recording.	LA	Q1	English
2	18	I was unable to interview the daughter of the hostage that was waiting.	[Q1] In the following sentence, which one was waiting? Respond solely with 'A' or 'B'. A: the hostage B: the daughter 답변:	A	I based the choice on how relative clauses typically work in English. The phrase "that was waiting" immediately follows "the hostage," which normally means it describes that noun. If the intention had been to modify "the daughter," the clause would likely have been placed closer to "daughter" (for example, "I was unable to interview the daughter who was waiting, the hostage"). Thus, the natural r…	LA	Q1	English
2	19	I saw the daughter of the friend that was in class.	[Q1] In the following sentence, which one was in class? Respond solely with 'A' or 'B'. A: the friend B: the daughter 답변:	A	I made that choice because the clause "that was in class" is positioned immediately after the word "friend." In standard English, a relative clause like this typically modifies the closest preceding noun. Here, that means it refers to the friend, indicating that the friend was in class, not the daughter.	LA	Q1	English
2	20	I called the intern of the team leader that was late.	[Q1] In the following sentence, which one was late? Respond solely with 'A' or 'B'. A: the team leader B: the intern 답변:	A	I made the choice because “that was late” appears to modify “the team leader” rather than “the intern.” The relative clause follows the noun “team leader,” which suggests that the team leader is the one who was late.	LA	Q1	English
2	21	I didn't want to see the guide of the tourist that was angry.	[Q1] In the following sentence, which one was angry? Respond solely with 'A' or 'B'. A: the tourist B: the guide 답변:	A	I chose option A because in the sentence the clause "that was angry" is positioned right after "the tourist." In English, relative clauses like this typically modify the noun immediately preceding them, which in this case is "the tourist."	LA	Q1	English
2	22	I greeted the client of the lawyer that was on the phone.	[Q1] In the following sentence, which one was on the phone? Respond solely with 'A' or 'B'. A: the lawyer B: the client 답변:	A	I made that choice because the clause "that was on the phone" directly follows "the lawyer," which indicates that it is the lawyer who was on the phone, not the client.	LA	Q1	English
2	23	I noticed the guard of the congressman that was hiding.	[Q1] In the following sentence, which one was hiding? Respond solely with 'A' or 'B'. A: the congressman B: the guard 답변:	A	I based my choice on how English typically attaches relative clauses. In the sentence, the clause "that was hiding" immediately follows "the congressman," which makes it natural to interpret that clause as modifying "the congressman" rather than "the guard."	LA	Q1	English
2	24	I met the son of the delegate that was smoking.	[Q1] In the following sentence, which one was smoking? Respond solely with 'A' or 'B'. A: the delegate B: the son 답변:	A	I based my answer on the way the relative clause "that was smoking" is structured in the sentence. Since it immediately follows "the delegate," it is natural to interpret it as modifying that noun. This is why I concluded it was the delegate who was smoking, not the son.	LA	Q1	English
2	25	I bought the charger of the ipad that was on sale.	[Q1] In the following sentence, which one was on sale? Respond solely with 'A' or 'B'. A: the ipad B: the charger 답변:	A	I chose A because in the sentence the relative clause “that was on sale” directly follows “the iPad,” which means it modifies “iPad” rather than “charger.” The structure “the charger of the iPad that was on sale” implies that the iPad was on sale, not the charger.	LA	Q1	English
2	27	I inspected the keyboard of the computer that was abandoned last week.	[Q1] In the following sentence, which one was abandoned last week? Respond solely with 'A' or 'B'. A: the computer B: the keyboard 답변:	A	The phrase "that was abandoned last week" directly follows "the computer," which means it modifies "the computer." In English, relative clauses typically describe the noun immediately preceding them, so I chose A.	LA	Q1	English
2	28	I photographed the cow of the peasant that was by the puddle.	[Q1] In the following sentence, which one was by the puddle? Respond solely with 'A' or 'B'. A: the peasant B: the cow 답변:	A	I chose A because the clause "that was by the puddle" is attached to "the peasant." In English, the relative clause tends to modify the nearest noun, so it implies that the peasant (not the cow) was by the puddle.	LA	Q1	English
2	29	I arrested the daughter of the chef that was in the restaurant.	[Q1] In the following sentence, which one was in the restaurant? Respond solely with 'A' or 'B'. A: the chef B: the daughter 답변:	A	I chose A because the relative clause "that was in the restaurant" directly follows "the chef," which indicates that it is the chef who was in the restaurant, not the daughter.	LA	Q1	English
2	30	I asked for directions from the nurse of the patient that was by the window.	[Q1] In the following sentence, which one was by the window? Respond solely with 'A' or 'B'. A: the patient B: the nurse 답변:	A	I chose "A: the patient" because the clause "that was by the window" directly follows "the patient," so it naturally modifies that noun rather than "the nurse."	LA	Q1	English
2	31	I greeted the dog of the farmer that was in the rice field.	[Q1] In the following sentence, which one was in the rice field? Respond solely with 'A' or 'B'. A: the farmer B: the dog 답변:	A	I made that choice because the clause "that was in the rice field" naturally attaches to the noun immediately before it—"the farmer." In English, when a relative clause follows a noun phrase like this, it typically modifies the noun right before it, indicating that it was the farmer who was in the rice field, not the dog.	LA	Q1	English
2	32	Yesterday I met with the wife of the architect that was in New York.	[Q1] In the following sentence, which one was in New York? Respond solely with 'A' or 'B'. A: the architect B: the wife 답변:	A	I chose that answer because in the sentence, the clause "that was in New York" directly follows and therefore modifies "the architect." This placement indicates that it is the architect who was in New York, not the wife.	LA	Q1	English
2	33	I went to see the granddaughter of the driver that was in the accident.	[Q1] In the following sentence, which one was in the accident? Respond solely with 'A' or 'B'. A: the driver B: the granddaughter 답변:	A	I chose A because the relative clause "that was in the accident" directly follows the noun "driver," indicating that it’s the driver who was involved in the accident, not the granddaughter.	LA	Q1	English
2	34	I petted the cat of the baby that was on the bed.	[Q1] In the following sentence, which one was on the bed? Respond solely with 'A' or 'B'. A: the baby B: the cat 답변:	A	I chose "A" because the relative clause "that was on the bed" naturally appears to modify "the baby." The structure "the cat of the baby" makes it clear that the baby is being further described by "that was on the bed," rather than the cat.	LA	Q1	English
2	35	I interviewed the sister of the captain that was near the accident.	[Q1] In the following sentence, which one was near the accident? Respond solely with 'A' or 'B'. A: the captain B: the sister 답변:	A	I chose A because in English, a relative clause like "that was near the accident" typically modifies the noun immediately before it. Since the phrase comes right after "the captain," it refers to the captain rather than the sister.	LA	Q1	English
2	36	I gazed at the dog of the visitor that was under a tree.	[Q1] In the following sentence, which one was under a tree? Respond solely with 'A' or 'B'. A: the visitor B: the dog 답변:	A	I chose that because in this sentence the relative clause "that was under a tree" is closest to "the visitor," so it naturally modifies that noun. That proximity makes it most likely that the visitor is the one under the tree, rather than the dog.	LA	Q1	English
2	37	I ran over the brother of the merchant that was in the neighborhood.	[Q1] In the following sentence, which one was in the neighborhood? Respond solely with 'A' or 'B'. A: the merchant B: the brother 답변:	A	I chose "A" because the relative clause “that was in the neighborhood” directly follows “the merchant,” which indicates that it describes the merchant. In English, relative clauses typically modify the closest noun, so it makes sense to interpret that the merchant was in the neighborhood.	LA	Q1	English
2	38	I gave candy to the cat of the kid that was by the fountain.	[Q1] In the following sentence, which one was by the fountain? Respond solely with 'A' or 'B'. A: the kid B: the cat 답변:	A	I made that choice because the relative clause "that was by the fountain" immediately follows and thus modifies "the kid." In English, the clause naturally attaches to the noun that comes directly before it, indicating that it’s the kid who was by the fountain.	LA	Q1	English
2	39	I waited for the wife of the priest that was in the school.	[Q1] In the following sentence, which one was in the school? Respond solely with 'A' or 'B'. A: the priest B: the wife 답변:	A	I chose A because in English the relative clause "that was in the school" typically modifies the noun immediately before it, which is "the priest." Hence, it indicates that the priest was in the school.	LA	Q1	English
2	40	I photographed the sister of the boss that was on the terrace.	[Q1] In the following sentence, which one was on the terrace? Respond solely with 'A' or 'B'. A: the boss B: the sister 답변:	A	I chose A because in English the relative clause “that was on the terrace” tends to modify the noun that immediately precedes it—in this case, “the boss.” This structure suggests that it was the boss who was on the terrace, not his sister.	LA	Q1	English
2	41	I argued with the child of the parent that was in front of the school.	[Q1] In the following sentence, which one was in front of the school? Respond solely with 'A' or 'B'. A: the parent B: the child 답변:	A	I chose A because the relative clause "that was in front of the school" directly modifies "the parent," not "the child." The structure of the sentence indicates that the parent, who is mentioned immediately before the clause, is the one who was in front of the school.	LA	Q1	English
2	42	I made fun of the nephew of the man that was in the park.	[Q1] In the following sentence, which one was in the park? Respond solely with 'A' or 'B'. A: the man B: the nephew 답변:	A	I chose 'A' because the clause "that was in the park" directly describes "the man." The sentence structure makes it clear that the man was the one in the park, not his nephew.	LA	Q1	English
2	43	I talked with the son of the doctor that came to my house.	[Q1] In the following sentence, which one came to my house? Respond solely with 'A' or 'B'. A: the doctor B: the son 답변:	A	I made that choice because the relative clause "that came to my house" immediately follows and directly modifies "the doctor." In English, the clause typically refers to the closest preceding noun, which in this case is "the doctor." Therefore, it indicates that the doctor, not the son, came to my house.	LA	Q1	English
2	44	I said hello to the sister of the singer that was on a yacht.	[Q1] In the following sentence, which one was on a yacht? Respond solely with 'A' or 'B'. A: the singer B: the sister 답변:	A	I made that choice because the phrase "that was on a yacht" immediately follows "the singer," which indicates that this clause is modifying "the singer" rather than "the sister."	LA	Q1	English
2	45	I chatted with the aunt of the novelist that was baking cookies.	[Q1] In the following sentence, which one was baking cookies? Respond solely with 'A' or 'B'. A: the novelist B: the aunt 답변:	A	I chose A because in the sentence the relative clause "that was baking cookies" immediately follows "the novelist." This placement indicates that the clause describes the novelist rather than the aunt.	LA	Q1	English
2	46	I laughted at the uncle of the sailor that couldn't operate the machine.	[Q1] In the following sentence, which one couldn't operate the machine? Respond solely with 'A' or 'B'. A: the sailor B: the uncle 답변:	A	I chose A because in the sentence the clause "that couldn't operate the machine" is placed immediately after "the sailor," which indicates that the sailor is the one who couldn't operate the machine.	LA	Q1	English
2	47	I scrutinized the acquitance of the prisonor that knew about the incident.	[Q1] In the following sentence, which one knew about the incident? Respond solely with 'A' or 'B'. A: the prisonor B: the acquitance 답변:	A	I chose A because, according to typical English grammar rules, the relative clause “that knew about the incident” is placed immediately after “the prisonor,” which suggests that the clause modifies “the prisonor,” not “the acquaintance.”	LA	Q1	English
2	49	I saw on the news the accomplice of the thief that stole a wallet.	[Q1] In the following sentence, which one stole a wallet? Respond solely with 'A' or 'B'. A: the thief B: the accomplice 답변:	A	I chose "A" because the sentence attributes the action of wallet theft specifically to "the thief." The accomplice is mentioned in connection with the thief, but there’s no indication that the accomplice actually committed the act.	LA	Q1	English
2	50	I fell in love with the research assistant of the psychologist that studied in the US.	[Q1] In the following sentence, which one studied in the US? Respond solely with 'A' or 'B'. A: the psychologist B: the research assistant 답변:	A	I chose option A because the relative clause “that studied in the US” immediately follows and describes “the psychologist.” The structure indicates that the clause is meant to modify the psychologist, not the research assistant.	LA	Q1	English
2	53	I ran into the son-in-law of the director that went bankrupt last year.	[Q1] In the following sentence, which one went bankrupt last year? Respond solely with 'A' or 'B'. A: the director B: the son-in-law 답변:	A	I made that choice because the relative clause "that went bankrupt last year" is attached to "the director" in the sentence. This construction indicates that the director is the one who went bankrupt, not the son-in-law.	LA	Q1	English
2	54	I had lunch with the assistant of the professor that was attending the conference.	[Q1] In the following sentence, which one was attending the conference? Respond solely with 'A' or 'B'. A: the professor B: the assistant 답변:	A	I chose A because the relative clause "that was attending the conference" directly follows and therefore modifies "the professor," not "assistant."	LA	Q1	English
2	55	I bought a meal for the junior of the accountant that was at a restaurant.	[Q1] In the following sentence, which one was at a restaurant? Respond solely with 'A' or 'B'. A: the accountant B: the junior 답변:	A	The phrase "that was at a restaurant" comes immediately after "the accountant," which makes it most naturally modify that noun. This attachment—the relative clause linking to the noun that comes right before it—is why I chose option A.	LA	Q1	English
2	56	I read the revision of the manuscript that was on the test.	[Q1] In the following sentence, which one was on the test? Respond solely with 'A' or 'B'. A: the manuscript B: the revision 답변:	A	I made that choice because the relative clause “that was on the test” is positioned right after “the manuscript,” which makes it clear that the clause refers to the manuscript rather than the revision. This is a common grammatical cue: a modifying clause typically applies to the closest preceding noun.	LA	Q1	English
2	58	I delivered the letter to the security guard of the celebrity that was eating.	[Q1] In the following sentence, which one was eating? Respond solely with 'A' or 'B'. A: the celebrity B: the security guard 답변:	A	I chose "A" because the relative clause "that was eating" directly follows and describes "the celebrity," making it clear that it is the celebrity who was eating, not the security guard.	LA	Q1	English
2	59	I handed the water to the sergeant of the soldier that was swimming.	[Q1] In the following sentence, which one was swimming? Respond solely with 'A' or 'B'. A: the soldier B: the sergeant 답변:	A	I made that choice because the phrase "that was swimming" is a relative clause that directly modifies "the soldier." The clause tells us something about the soldier, not the sergeant, so it's the soldier who was swimming.	LA	Q1	English
2	60	I asked the part-time worker of the clerk that was organizing the merchandise.	[Q1] In the following sentence, which one was organizing the merchandise? Respond solely with 'A' or 'B'. A: the clerk B: the part-time worker 답변:	A	The clause "that was organizing the merchandise" immediately follows the word "clerk," which means it modifies "clerk." The sentence structure indicates that the clerk, not the part-time worker, is the one organizing the merchandise.	LA	Q1	English
2	61	I gave an apple to the dog of the owner that was walking in the park.	[Q1] In the following sentence, which one was walking in the park? Respond solely with 'A' or 'B'. A: the owner B: the dog 답변:	A	I chose A because the clause "that was walking in the park" is placed immediately after "the owner," which makes it clear that the owner is the one walking in the park.	LA	Q1	English
2	62	I spoke with the assistant of the technician that was on duty.	[Q1] In the following sentence, which one was on duty? Respond solely with 'A' or 'B'. A: the technician B: the assistant 답변:	A	I chose A because the phrase "that was on duty" immediately follows "the technician," indicating that the clause is modifying "technician" rather than "assistant."	LA	Q1	English
2	63	I greeted the child of the parent that was in the park.	[Q1] In the following sentence, which one was in the park? Respond solely with 'A' or 'B'. A: the parent B: the child 답변:	A	I chose A because in the sentence the relative clause "that was in the park" directly follows and describes "the parent." In English, such clauses typically modify the closest preceding noun, so it's the parent who was in the park, not the child.	LA	Q1	English
2	64	I spoke with the lawyer of the client that was touring the exhibit.	[Q1] In the following sentence, which one was touring the exhibit? Respond solely with 'A' or 'B'. A: the client B: the lawyer 답변:	A	I chose "the client" because the relative clause "that was touring the exhibit" is placed immediately after "the client," indicating that it is the client who was touring the exhibit, not the lawyer.	LA	Q1	English
2	65	I had coffee with the colleague of the researcher that attended the seminar.	[Q1] In the following sentence, which one attended the seminar? Respond solely with 'A' or 'B'. A: the researcher B: the colleague 답변:	A	I chose A because the clause "that attended the seminar" directly follows "the researcher," which makes it clear that it is the researcher who attended the seminar, not the colleague.	LA	Q1	English
2	66	I handed a drink to the senior of the graduate student that was doing research.	[Q1] In the following sentence, which one was doing research? Respond solely with 'A' or 'B'. A: the graduate student B: the senior 답변:	A	I chose A because the relative clause "that was doing research" directly follows "the graduate student," indicating that it is the graduate student who was doing the research rather than the senior.	LA	Q1	English
2	67	I was talking to the passenger of the pilot that was on an airplane.	[Q1] In the following sentence, which one was on an airplane? Respond solely with 'A' or 'B'. A: the pilot B: the passenger 답변:	A	I chose A because, according to the sentence structure, the clause "that was on an airplane" is most naturally understood to modify "the pilot." This means the pilot is the one on the airplane, while the passenger is mentioned as being associated with the pilot.	LA	Q1	English
2	68	I argued with the member of the trainer that was holding dumbbells.	[Q1] In the following sentence, which one was holding dumbbells? Respond solely with 'A' or 'B'. A: the trainer B: the member 답변:	A	I chose "A" because in English the relative clause ("that was holding dumbbells") usually attaches to the noun immediately before it—here, that’s "the trainer." This implies that it was the trainer who was holding the dumbbells.	LA	Q1	English
2	69	I threw away the case of the laptop that was no longer needed.	[Q1] In the following sentence, which one was no longer needed? Respond solely with 'A' or 'B'. A: the laptop B: the case 답변:	A	I made that choice because, in the sentence, the relative clause “that was no longer needed” directly follows “the laptop.” This proximity and grammatical structure indicate that the clause is modifying “laptop” rather than “case,” so it means that the laptop was considered no longer needed.	LA	Q1	English
2	70	I ordered a drink from the student of the barista that was in a cafe.	[Q1] In the following sentence, which one was in a cafe? Respond solely with 'A' or 'B'. A: the barista B: the student 답변:	A	I chose "A" because in the sentence the clause "that was in a cafe" naturally attaches to the noun closest to it—"the barista." In most contexts, a barista is understood to work in a cafe, making it a more logical interpretation over the student.	LA	Q1	English
2	71	I had tea with the relative of the teacher that was recently divorced.	[Q1] In the following sentence, which one was recently divorced? Respond solely with 'A' or 'B'. A: the teacher B: the relative 답변:	A	I chose A because the relative clause "that was recently divorced" is immediately attached to "the teacher," which implies that the clause describes the teacher rather than the relative.	LA	Q1	English
2	72	I covered the senior of the reporter that got cold.	[Q1] In the following sentence, which one got cold? Respond solely with 'A' or 'B'. A: the reporter B: the senior 답변:	A	I based my choice on the structure of the sentence. In English, a relative clause like "that got cold" typically modifies the noun immediately preceding it. Since "reporter" comes right before the clause, it makes sense to interpret that "the reporter" got cold rather than "the senior."	LA	Q1	English
2	73	I looked up at the boss of the clerk that was working.	[Q1] In the following sentence, which one was working? Respond solely with 'A' or 'B'. A: the clerk B: the boss 답변:	A	I made that choice because the clause "that was working" directly follows "the clerk" and, by the rules of syntax, it modifies the closest preceding noun.	LA	Q1	English
2	74	I was looking at the pet of the girl that was in the hallway.	[Q1] In the following sentence, which one was in the hallway? Respond solely with 'A' or 'B'. A: the girl B: the pet 답변:	A	I chose A ("the girl") because the relative clause "that was in the hallway" directly follows "the girl," making it clear that the clause describes the girl rather than the pet.	LA	Q1	English
2	75	I shot the servant of the actress that was in the lobby.	[Q1] In the following sentence, which one was in the lobby? Respond solely with 'A' or 'B'. A: the actress B: the servant 답변:	A	I chose A because in the sentence the relative clause “that was in the lobby” directly follows and seems to modify “the actress.” This proximity typically indicates that the clause describes the actress rather than the servant.	LA	Q1	English
2	76	I met the wife of the writer that was in Italia.	[Q1] In the following sentence, which one was in Italia? Respond solely with 'A' or 'B'. A: the writer B: the wife 답변:	A	I chose option A because in the sentence the phrase "that was in Italia" is a relative clause that directly follows "the writer." In English, relative clauses typically modify the noun immediately before them, so "that was in Italia" describes the writer rather than the wife.	LA	Q1	English
2	77	I glanced at the coworker of the police officer that was in the police department.	[Q1] In the following sentence, which one was in the police department? Respond solely with 'A' or 'B'. A: the police officer B: the coworker 답변:	A	I chose option A because the clause "that was in the police department" directly follows "the police officer," indicating that the police officer is the one who was in the police department, not the coworker.	LA	Q1	English
2	78	I spoke with the customer of the florist that was in the store.	[Q1] In the following sentence, which one was in the store? Respond solely with 'A' or 'B'. A: the florist B: the customer 답변:	A	I chose A because, in the sentence, the relative clause "that was in the store" directly follows "the florist." This placement implies that the clause modifies "the florist," indicating that the florist was in the store, not the customer.	LA	Q1	English
2	80	I waited for the student of the supervisor that was doing an experiment in the lab.	[Q1] In the following sentence, which one was doing an experiment in the lab? Respond solely with 'A' or 'B'. A: the supervisor B: the student 답변:	A	I chose option A because in the sentence the relative clause "that was doing an experiment in the lab" is positioned right after "the supervisor," which means it most naturally modifies that noun rather than "the student."	LA	Q1	English
2	81	I called the colleague of the announcer that was recently hospitalized.	[Q1] In the following sentence, which one was recently hospitalized? Respond solely with 'A' or 'B'. A: the announcer B: the colleague 답변:	A	I based my choice on the structure of the sentence. The relative clause "that was recently hospitalized" comes immediately after "the announcer," so it is most naturally read as modifying "the announcer" rather than "the colleague."	LA	Q1	English
2	83	I met the client of the lawyer that was having coffee.	[Q1] In the following sentence, which one was having coffee? Respond solely with 'A' or 'B'. A: the lawyer B: the client 답변:	A	I chose that answer because in the sentence, the relative clause "that was having coffee" follows immediately after "the lawyer." In English, a relative clause typically modifies the noun that comes directly before it. Therefore, the clause describes the lawyer, not the client.	LA	Q1	English
2	84	I tasted the sauce of the pasta that was left over from last night.	[Q1] In the following sentence, which one was left over from last night? Respond solely with 'A' or 'B'. A: the pasta B: the sauce 답변:	A	I chose A because the clause "that was left over from last night" directly describes "the pasta" rather than "the sauce." The sentence implies that the pasta, not the sauce, was left over.	LA	Q1	English
2	85	I repaired the handle of the pot that was broken over time.	[Q1] In the following sentence, which one was broken over time? Respond solely with 'A' or 'B'. A: the pot B: the handle 답변:	A	I made that choice because the clause "that was broken over time" directly follows "the pot," which makes it clear that the pot is the item described as deteriorating.	LA	Q1	English
2	86	I had to buy the saddle of the bike that was fixed yesterday.	[Q1] In the following sentence, which one was fixed yesterday? Respond solely with 'A' or 'B'. A: the bike B: the saddle 답변:	A	I chose A because the relative clause "that was fixed yesterday" directly follows "the bike," which in English indicates that it is the bike being described as fixed yesterday rather than the saddle.	LA	Q1	English
2	87	I couldn't find the tray of the oven that was used last night.	[Q1] In the following sentence, which one was used last night? Respond solely with 'A' or 'B'. A: the oven B: the tray 답변:	A	I chose answer A because the relative clause "that was used last night" directly follows and modifies "the oven." In English, relative clauses typically attach to the nearest noun that makes sense contextually—in this case, an oven is something that is normally "used," whereas a tray usually isn't described that way.	LA	Q1	English
2	88	I could not photograph the son of the driver that was smoking a cigarette.	[Q1] In the following sentence, which one was smoking a cigarette? Respond solely with 'A' or 'B'. A: the driver B: the son 답변:	A	The clause "that was smoking a cigarette" immediately follows "the driver," which suggests that it modifies "the driver" rather than "the son." This proximity indicates that I interpreted it as referring to the driver.	LA	Q1	English
2	89	I found the manager of the actor that was practicing at the pool.	[Q1] In the following sentence, which one was practicing at the pool? Respond solely with 'A' or 'B'. A: the actor B: the manager 답변:	A	I chose option A because the phrase "that was practicing at the pool" is a relative clause that modifies "the actor," clearly indicating that it is the actor who was practicing at the pool, not the manager.	LA	Q1	English
2	90	I called the wife of the pilot that was absent today.	[Q1] In the following sentence, which one was absent today? Respond solely with 'A' or 'B'. A: the pilot B: the wife 답변:	A	I made that choice because the clause "that was absent today" is placed right after "the pilot," which makes it most naturally modify "the pilot" rather than "the wife." In standard English syntax, a relative clause tends to refer to the nearest preceding noun, so in this case it indicates that the pilot was the one absent today.	LA	Q1	English
2	92	I greeted the assistant of the hairdresser that was closing the curtains.	[Q1] In the following sentence, which one was closing the curtains? Respond solely with 'A' or 'B'. A: the hairdresser B: the assistant 답변:	A	I chose A because the relative clause “that was closing the curtains” is positioned right after “the hairdresser,” which makes it most naturally modify that noun rather than “the assistant.”	LA	Q1	English
2	93	I complained to the interpreter of the embassador that was at the airport.	[Q1] In the following sentence, which one was at the airport? Respond solely with 'A' or 'B'. A: the embassador B: the interpreter 답변:	A	I made that choice because the relative clause "that was at the airport" immediately follows "embassador." In English, a relative clause typically modifies the noun directly before it, so it's most natural to understand that the ambassador was at the airport rather than the interpreter.	LA	Q1	English
2	94	I met the rival of the programmer that knows AI well.	[Q1] In the following sentence, which one knows AI well? Respond solely with 'A' or 'B'. A: the programmer B: the rival 답변:	A	I chose A because in the sentence the relative clause "that knows AI well" is most naturally understood as modifying "the programmer." This is because in English the clause typically applies to the noun immediately before it, so it indicates that it is the programmer who knows AI well, not the rival.	LA	Q1	English
2	95	I bought the case of the phone that was on sale.	[Q1] In the following sentence, which one was on sale? Respond solely with 'A' or 'B'. A: the phone B: the case 답변:	A	I chose A because in the sentence "I bought the case of the phone that was on sale," the clause "that was on sale" comes right after "the phone," which indicates it is modifying "the phone" and thus tells us that the phone was on sale.	LA	Q1	English
2	96	I finally found the manual of the computer that was lost yesterday.	[Q1] In the following sentence, which one was lost yesterday? Respond solely with 'A' or 'B'. A: the computer B: the manual 답변:	A	I made that choice because the relative clause "that was lost yesterday" is directly connected to "the computer." The sentence structure links the clause to "the computer," indicating that it was the computer that was lost, not the manual.	LA	Q1	English
2	97	I checked the monitor of the computer that was broken yesterday.	[Q1] In the following sentence, which one was broken yesterday? Respond solely with 'A' or 'B'. A: the computer B: the monitor 답변:	A	I made that choice because the clause "that was broken yesterday" directly modifies "the computer." The structure of the sentence shows that the computer is the subject being described by the relative clause, not the monitor.	LA	Q1	English
2	98	I photographed the apprentice of the painter that was next to the art gallery.	[Q1] In the following sentence, which one was next to the art gallery? Respond solely with 'A' or 'B'. A: the painter B: the apprentice 답변:	A	I chose A because the relative clause "that was next to the art gallery" directly follows and describes "the painter." In English grammar, such clauses typically attach to the closest preceding noun, so the description applies to the painter rather than the apprentice.	LA	Q1	English
2	99	I interviewed the son of the minister that was at City Hall.	[Q1] In the following sentence, which one was at City Hall? Respond solely with 'A' or 'B'. A: the minister B: the son 답변:	A	I made that choice because in the sentence the relative clause "that was at City Hall" most naturally attaches to "the minister" since it immediately follows that noun. This construction indicates that it is the minister who was at City Hall, not his son.	LA	Q1	English
2	100	I asked for the exit from the boss of the laborer that was on the construction site.	[Q1] In the following sentence, which one was on the construction site? Respond solely with 'A' or 'B'. A: the laborer B: the boss 답변:	A	I chose option A because the clause "that was on the construction site" is immediately after "the laborer," making it the modifier for "laborer." Even though the sentence is a bit ambiguous, the standard interpretation is that the phrase describes the laborer, not the boss.	LA	Q1	English
2	101	I greeted the grandson of the madam that was in the countryside.	[Q1] In the following sentence, which one was in the countryside? Respond solely with 'A' or 'B'. A: the madam B: the grandson 답변:	A	I made that choice because the relative clause "that was in the countryside" is positioned directly after "the madam," indicating that it describes her. The sentence structure suggests that the clause modifies "madam" rather than "grandson."	LA	Q1	English
2	102	I met the student of the linguist that was in Tokyo the other day.	[Q1] In the following sentence, which one was in Tokyo the other day? Respond solely with 'A' or 'B'. A: the linguist B: the student 답변:	A	I chose A because, when reading the sentence, the relative clause "that was in Tokyo the other day" is most naturally understood to modify the noun immediately preceding it, which is "the linguist." Hence, it is interpreted that the linguist was in Tokyo the other day.	LA	Q1	English
2	103	I scolded the subordinate of the engineer that was on the construction site.	[Q1] In the following sentence, which one was on the construction site? Respond solely with 'A' or 'B'. A: the engineer B: the subordinate 답변:	A	I chose A because the relative clause “that was on the construction site” directly follows “the engineer,” so it most naturally modifies that noun rather than “the subordinate.”	LA	Q1	English
2	104	I looked at the cat of the kid that was lying on the couch.	[Q1] In the following sentence, which one was lying on the couch? Respond solely with 'A' or 'B'. A: the kid B: the cat 답변:	A	I chose "A" because in the sentence the relative clause “that was lying on the couch” directly follows “the kid,” which indicates that it describes the kid rather than the cat.	LA	Q1	English
2	105	I talked with the supervisor of the flight attendant that was on board.	[Q1] In the following sentence, which one was on board? Respond solely with 'A' or 'B'. A: the flight attendant B: the supervisor 답변:	A	I chose A because the clause "that was on board" directly modifies "the flight attendant." The phrase indicates that the flight attendant was on board, not the supervisor.	LA	Q1	English
2	106	I made eye contact with the guide dog of the passenger that was at the station.	[Q1] In the following sentence, which one was at the station? Respond solely with 'A' or 'B'. A: the passenger B: the guide dog 답변:	A	I made that choice because the relative clause "that was at the station" most naturally refers to "the passenger" due to its position in the sentence. The structure suggests that the passenger, rather than the guide dog, was at the station.	LA	Q1	English
2	107	I bumped into the daughter of the resident that was walking around.	[Q1] In the following sentence, which one was walking around? Respond solely with 'A' or 'B'. A: the resident B: the daughter 답변:	A	I chose A because the relative clause “that was walking around” directly modifies “the resident.” In the sentence structure, it’s clear that the resident is the one being described as walking around, not the daughter.	LA	Q1	English
2	109	I waited for the believer of the pastor that was praying in church.	[Q1] In the following sentence, which one was praying in church? Respond solely with 'A' or 'B'. A: the pastor B: the believer 답변:	A	I chose A because in the sentence the clause "that was praying in church" most naturally refers to the noun immediately before it, "the pastor." Given the structure of the sentence, the relative clause is understood to modify the pastor, indicating that the pastor was the one praying in church.	LA	Q1	English
2	110	I photographed the manager of the celebrity that was in a department store.	[Q1] In the following sentence, which one was in a department store? Respond solely with 'A' or 'B'. A: the celebrity B: the manager 답변:	A	I made that choice because in the sentence, the relative clause "that was in a department store" directly follows "celebrity." In English, a relative clause typically modifies the noun immediately preceding it, which in this case is "the celebrity."	LA	Q1	English
2	111	I spoke to the son of the doctor that was behind the tree.	[Q1] In the following sentence, which one was behind the tree? Respond solely with 'A' or 'B'. A: the doctor B: the son 답변:	A	I chose option A because in the sentence the phrase "that was behind the tree" immediately follows "the doctor." This structure implies that the relative clause modifies "the doctor," meaning that it was the doctor who was behind the tree.	LA	Q1	English
2	112	I pretended not to notice the fan of the idol that was dancing in karaoke.	[Q1] In the following sentence, which one was dancing in karaoke? Respond solely with 'A' or 'B'. A: the idol B: the fan 답변:	A	I made that choice because of the way the relative clause is structured. In the sentence “I pretended not to notice the fan of the idol that was dancing in karaoke,” the phrase “that was dancing in karaoke” is most naturally understood as modifying the noun immediately before it, which is “the idol.” This means it is the idol who was dancing, not the fan.	LA	Q1	English
2	113	I spoke with the guardian of the patient that came to the hospital.	[Q1] In the following sentence, which one came to the hospital? Respond solely with 'A' or 'B'. A: the patient B: the guardian 답변:	A	I made that choice because the relative clause "that came to the hospital" modifies "the patient" rather than "the guardian." In other words, it's stating that it was the patient who came to the hospital, while the guardian is mentioned simply as the person I spoke with.	LA	Q1	English
2	115	I spoke to the daughter of the landlord that was cooking.	[Q1] In the following sentence, which one was cooking? Respond solely with 'A' or 'B'. A: the landlord B: the daughter 답변:	A	I chose the landlord (A) because, in this sentence construction, the relative clause "that was cooking" most naturally attaches to "the landlord" rather than to "the daughter." The phrase "the landlord that was cooking" is read as a single unit, which indicates that it was the landlord doing the cooking.	LA	Q1	English
2	116	I envied the caregiver of the patient that was reading a book.	[Q1] In the following sentence, which one was reading a book? Respond solely with 'A' or 'B'. A: the patient B: the caregiver 답변:	A	I chose A because the relative clause "that was reading a book" is placed immediately after "the patient." In English, a modifying clause like this usually refers to the closest noun, which in this case is "the patient," not "the caregiver."	LA	Q1	English
2	117	I met with the clerk of the prosecutor that knew about the murder.	[Q1] In the following sentence, which one knew about the murder? Respond solely with 'A' or 'B'. A: the prosecutor B: the clerk 답변:	A	I chose answer A because in English, a relative clause (like "that knew about the murder") typically modifies the noun immediately before it. In this sentence, the clause follows "the prosecutor," so it is understood to refer to the prosecutor rather than to the clerk.	LA	Q1	English
2	118	I recognized the secretary of the politician that was from the newspaper.	[Q1] In the following sentence, which one was from the newspaper? Respond solely with 'A' or 'B'. A: the politician B: the secretary 답변:	A	I chose A because the phrase "that was from the newspaper" directly follows "politician," making it clear that the relative clause is describing the politician rather than the secretary.	LA	Q1	English
2	119	I interviewed the family of the killer that fled in desperation.	[Q1] In the following sentence, which one fled in desperation? Respond solely with 'A' or 'B'. A: the killer B: the family 답변:	A	I made that choice because the phrase "that fled in desperation" is a relative clause immediately modifying "the killer." The structure of the sentence indicates that the killer is the one who fled, not the family.	LA	Q1	English
2	120	I sent an email to the research assistant of the linguist that was in France.	[Q1] In the following sentence, which one was in France? Respond solely with 'A' or 'B'. A: the linguist B: the research assistant 답변:	A	I chose "A: the linguist" because the relative clause "that was in France" immediately follows "the linguist." In English, a clause like that is typically assumed to modify the closest noun, so the linguist is the one meant to be in France rather than the research assistant.	LA	Q1	English
2	121	I helped the nephew of the photographer that was planning a move.	[Q1] In the following sentence, which one was planning a move? Respond solely with 'A' or 'B'. A: the photographer B: the nephew 답변:	A	I chose A because the clause "that was planning a move" directly follows "the photographer," which is the noun it most naturally modifies. In English, relative clauses typically refer to the closest preceding noun, making it more likely that the photographer was the one planning a move rather than the nephew.	LA	Q1	English
2	122	I thought of the dog of the idol that was in an accident this fall.	[Q1] In the following sentence, which one was in an accident this fall? Respond solely with 'A' or 'B'. A: the idol B: the dog 답변:	A	I chose "A" because in this sentence the relative clause "that was in an accident this fall" is most naturally interpreted as modifying "the idol" rather than "the dog." In English, a relative clause like that is usually understood to refer to the closest preceding noun, which in this case is "the idol."	LA	Q1	English
2	123	I spoke with the wife of the professor that retired this year.	[Q1] In the following sentence, which one retired this year? Respond solely with 'A' or 'B'. A: the professor B: the wife 답변:	A	I chose A because the clause "that retired this year" directly follows and modifies "the professor," indicating that it is the professor, not his wife, who retired this year.	LA	Q1	English
2	124	I had a drink with the apprentice of the painter that visited the exhibition.	[Q1] In the following sentence, which one visited the exhibition? Respond solely with 'A' or 'B'. A: the painter B: the apprentice 답변:	A	I chose "A" because in the sentence the clause "that visited the exhibition" directly follows "the painter," indicating that it is the painter who visited the exhibition, not the apprentice.	LA	Q1	English
2	125	I said hello to the client of the tax accountant that was in the hallway.	[Q1] In the following sentence, which one was in the hallway? Respond solely with 'A' or 'B'. A: the tax accountant B: the client 답변:	A	I chose B because the clause "that was in the hallway" naturally modifies the noun immediately before it. In this sentence, "the client" is the noun closest to the relative clause, so it's understood that the client was in the hallway.	LA	Q1	English
2	126	I ran into the father of the pianist that was on TV yesterday.	[Q1] In the following sentence, which one was on TV yesterday? Respond solely with 'A' or 'B'. A: the pianist B: the father 답변:	A	The phrase "that was on TV yesterday" is a relative clause that immediately follows "the pianist," so it is understood to modify "the pianist," not "the father."	LA	Q1	English
2	127	I was upset to see the son-in-law of the politician that kept drinking wine.	[Q1] In the following sentence, which one kept drinking wine? Respond solely with 'A' or 'B'. A: the politician B: the son-in-law 답변:	A	I chose A because in the sentence, the relative clause "that kept drinking wine" directly follows "politician," which clearly indicates that it is the politician who kept drinking wine, not the son-in-law.	LA	Q1	English
2	128	I left a note for the head of the reporter that was waiting to hear back.	[Q1] In the following sentence, which one was waiting to hear back? Respond solely with 'A' or 'B'. A: the reporter B: the head 답변:	A	I chose A because the relative clause "that was waiting to hear back" naturally modifies the noun immediately preceding it—in this case, "the reporter." The structure of the sentence suggests that the reporter is the one waiting to hear back rather than the head.	LA	Q1	English
2	129	I bought chicken for the brother of the player that was working out.	[Q1] In the following sentence, which one was working out? Respond solely with 'A' or 'B'. A: the player B: the brother 답변:	A	I chose option A because the clause "that was working out" immediately follows and therefore modifies "the player." In English, a relative clause is typically linked to the noun directly preceding it, so it was the player, not the brother, who was described as working out.	LA	Q1	English
2	130	I paid a per diem to the part-time student of the barista that was making the coffee.	[Q1] In the following sentence, which one was making the coffee? Respond solely with 'A' or 'B'. A: the barista B: the part-time student 답변:	A	I chose A because in English the relative clause "that was making the coffee" usually modifies the noun immediately preceding it—in this case, "the barista."	LA	Q1	English
2	131	I complained to the friend of the gangster that was smoking in the room.	[Q1] In the following sentence, which one was smoking in the room? Respond solely with 'A' or 'B'. A: the gangster B: the friend 답변:	A	I made that choice because, in the sentence, the relative clause "that was smoking in the room" is most naturally read as modifying the closest noun, which is "the gangster." Although the sentence might be interpreted differently in other contexts, the typical grammatical convention leads us to understand that it is the gangster who was smoking in the room, not the friend.	LA	Q1	English
2	132	I talked to the wife of the fisherman that was resting on the boat.	[Q1] In the following sentence, which one was resting on the boat? Respond solely with 'A' or 'B'. A: the fisherman B: the wife 답변:	A	I made that choice because in the sentence, the relative clause "that was resting on the boat" directly follows "the fisherman." In English, a relative clause usually modifies the noun that comes immediately before it, indicating that it is the fisherman who was resting on the boat.	LA	Q1	English
2	133	I bumped into the daughter-in-law of the elderly man that was swimming in the pool.	[Q1] In the following sentence, which one was swimming in the pool? Respond solely with 'A' or 'B'. A: the elderly man B: the daughter-in-law 답변:	A	I chose A because the relative clause "that was swimming in the pool" is placed immediately after "the elderly man," so it naturally modifies that noun rather than "the daughter-in-law."	LA	Q1	English
2	134	I shared my opinion with the grandmother of the pianist that was watching the concert.	[Q1] In the following sentence, which one was watching the concert? Respond solely with 'A' or 'B'. A: the pianist B: the grandmother 답변:	A	I made that choice because in English the relative clause “that was watching the concert” typically modifies the noun immediately before it—in this case, “the pianist.” This means it is understood that the pianist was watching the concert, not the grandmother.	LA	Q1	English
2	135	I had a discussion with the advisor of the graduate student that was attending the conference.	[Q1] In the following sentence, which one was attending the conference? Respond solely with 'A' or 'B'. A: the graduate student B: the advisor 답변:	A	I chose A because the relative clause "that was attending the conference" is directly connected to "the graduate student." The sentence structure indicates that it is the graduate student who was attending the conference, not the advisor.	LA	Q1	English
2	136	I asked a question to the collaborator of the professor that was writing a paper.	[Q1] In the following sentence, which one was writing a paper? Respond solely with 'A' or 'B'. A: the professor B: the collaborator 답변:	A	I chose A because the relative clause "that was writing a paper" naturally modifies "the professor." The structure of the sentence indicates that it is the professor who was engaged in writing the paper, not the collaborator.	LA	Q1	English
2	138	I exchanged contacts with the rival of the ballerina that was practicing.	[Q1] In the following sentence, which one was practicing? Respond solely with 'A' or 'B'. A: the ballerina B: the rival 답변:	A	I chose A because the clause "that was practicing" directly follows "the ballerina," so the relative clause naturally modifies "the ballerina" rather than "the rival."	LA	Q1	English
2	139	I checked the outlet of the television that was broken over time.	[Q1] In the following sentence, which one was broken over time? Respond solely with 'A' or 'B'. A: the television B: the outlet 답변:	A	I made that choice because in English, a relative clause like "that was broken over time" typically modifies the noun immediately before it. In the sentence, "television" comes right before the clause, so it is understood that it is the television that was broken over time, not the outlet.	LA	Q1	English
2	140	I asked for help from the daughter of the manager that was at the restaurant.	[Q1] In the following sentence, which one was at the restaurant? Respond solely with 'A' or 'B'. A: the manager B: the daughter 답변:	A	I made that choice because the clause "that was at the restaurant" is attached to "the manager," which is the noun immediately before the clause. This indicates that it was the manager who was at the restaurant, not the daughter.	LA	Q1	English
2	141	I played golf with the acquaintance of the comedian that has lost weight recently.	[Q1] In the following sentence, which one has lost weight recently? Respond solely with 'A' or 'B'. A: the comedian B: the acquaintance 답변:	A	I chose A because in the sentence the relative clause “that has lost weight recently” is most naturally linked to “the comedian.” In English, a modifying clause like this usually refers to the closest noun, which here is “the comedian,” not “the acquaintance.”	LA	Q1	English
2	142	I ran into the wife of the professor that recently got cancer.	[Q1] In the following sentence, which one recently got cancer? Respond solely with 'A' or 'B'. A: the professor B: the wife 답변:	A	I chose A because in the sentence the relative clause "that recently got cancer" comes immediately after "the professor," which makes it clear that the clause is modifying "the professor" rather than "the wife."	LA	Q1	English
2	143	I looked at the friend of the stewardess that went to work at night.	[Q1] In the following sentence, which one went to work at night? Respond solely with 'A' or 'B'. A: the stewardess B: the friend 답변:	A	The clause "that went to work at night" directly follows "the stewardess," which makes it the noun that the relative clause most naturally modifies. This means that the stewardess is the one who went to work at night, so I chose A.	LA	Q1	English
2	144	I glanced over at the aunt of the student that was sitting on the stairs.	[Q1] In the following sentence, which one was sitting on the stairs? Respond solely with 'A' or 'B'. A: the student B: the aunt 답변:	A	I chose "A" because in the sentence the clause "that was sitting on the stairs" directly follows "the student." In English, a relative clause typically modifies the noun immediately preceding it. That means the student is the one who was sitting on the stairs, not the aunt.	LA	Q1	English
2	145	I shot the brother of the terrorist that was hiding in the bathroom.	[Q1] In the following sentence, which one was hiding in the bathroom? Respond solely with 'A' or 'B'. A: the terrorist B: the brother 답변:	A	I chose Answer A because the relative clause "that was hiding in the bathroom" immediately follows and thus modifies "the terrorist." In English, a relative clause typically attaches to the closest preceding noun phrase, which in this case is "the terrorist."	LA	Q1	English
2	146	I met the husband of the millionaire that was relaxing on a yacht.	[Q1] In the following sentence, which one was relaxing on a yacht? Respond solely with 'A' or 'B'. A: the millionaire B: the husband 답변:	A	I chose answer A because, in standard English syntax, the relative clause "that was relaxing on a yacht" is typically understood to modify the noun immediately before it—the millionaire. This makes it clear that it is the millionaire, not her husband, who was relaxing on a yacht.	LA	Q1	English
2	147	I glared at the dog of the security guard that was at the entrance to the store.	[Q1] In the following sentence, which one was at the entrance to the store? Respond solely with 'A' or 'B'. A: the security guard B: the dog 답변:	A	I chose answer A because the relative clause “that was at the entrance to the store” is placed immediately after “the security guard,” indicating that it is the security guard who is being described as being at the entrance. Though the structure can seem ambiguous at first glance, the most natural reading links the clause to “security guard” rather than “dog.”	LA	Q1	English
2	148	I argued at a hotel with the bodyguard of the celebrity that blocked traffic.	[Q1] In the following sentence, which one blocked traffic? Respond solely with 'A' or 'B'. A: the celebrity B: the bodyguard 답변:	A	I chose A because the relative clause "that blocked traffic" is positioned right after "the celebrity," which makes it most naturally modify that noun. In English, when a clause like this follows a noun phrase, it’s typically understood to refer to the closest noun—in this case, "the celebrity."	LA	Q1	English
2	149	I heard a rumor about the father of the congressman that was having a meal.	[Q1] In the following sentence, which one was having a meal? Respond solely with 'A' or 'B'. A: the congressman B: the father 답변:	A	I chose "A" because in the sentence the relative clause "that was having a meal" is positioned immediately after "the congressman," which makes it likely that it modifies "the congressman" according to standard English syntax.	LA	Q1	English
2	150	I waited on location for the assistant of the director that was filming.	[Q1] In the following sentence, which one was filming? Respond solely with 'A' or 'B'. A: the director B: the assistant 답변:	A	I chose A because the clause "that was filming" most naturally modifies "the director." In film industry contexts, directors are generally the ones involved with filming, and the structure of the sentence suggests that this is the case here.	LA	Q1	English
2	151	I recognized the son of the announcer that was playing tennis.	[Q1] In the following sentence, which one was playing tennis? Respond solely with 'A' or 'B'. A: the announcer B: the son 답변:	A	I chose option A because in the sentence the relative clause "that was playing tennis" follows immediately after "the announcer." According to standard grammatical interpretation, the clause modifies the closest noun, which is "the announcer," indicating that it is the announcer who was playing tennis.	LA	Q1	English
2	152	I had dinner with the friend of the subordinate that was promoted this time.	[Q1] In the following sentence, which one was promoted this time? Respond solely with 'A' or 'B'. A: the subordinate B: the friend 답변:	A	I chose A because the clause "that was promoted this time" directly follows "the subordinate," which makes it clear that the subordinate is the one being modified by that clause. In English, relative clauses typically modify the noun immediately preceding them, so "the subordinate that was promoted" is interpreted this way rather than suggesting the friend was promoted.	LA	Q1	English
2	153	I consulted the mother of the factory manager that was smoking.	[Q1] In the following sentence, which one was smoking? Respond solely with 'A' or 'B'. A: the factory manager B: the mother 답변:	A	I made that choice because in English grammar, a relative clause like "that was smoking" typically modifies the noun immediately before it. In the sentence, that noun is "the factory manager," indicating that he is the one who was smoking.	LA	Q1	English
2	154	I talked with the grandson of the judge that retired last year.	[Q1] In the following sentence, which one retired last year? Respond solely with 'A' or 'B'. A: the judge B: the grandson 답변:	A	I chose A because the relative clause "that retired last year" directly follows "the judge," which makes the judge the one being modified in the sentence.	LA	Q1	English
2	156	I watched the video of the conductor that had been trending these days.	[Q1] In the following sentence, which one had been trending these days? Respond solely with 'A' or 'B'. A: the conductor B: the video 답변:	A	I chose A because the relative clause "that had been trending these days" immediately follows "the conductor," which makes it the most natural and grammatically correct antecedent. In English, a relative clause typically modifies the closest preceding noun, so "the conductor" is understood as the one trending rather than "the video."	LA	Q1	English
2	157	I couldn't find the keyboard of the computer that was repaired.	[Q1] In the following sentence, which one was repaired? Respond solely with 'A' or 'B'. A: the computer B: the keyboard 답변:	A	I chose A because the relative clause "that was repaired" directly follows and modifies "the computer." In English, a clause beginning with "that" usually refers to the closest preceding noun, which in this sentence is "the computer." Thus, the sentence indicates that it was the computer that was repaired, not the keyboard.	LA	Q1	English
2	158	I was unable to alert the sister of the student that was dozing.	[Q1] In the following sentence, which one was dozing? Respond solely with 'A' or 'B'. A: the student B: the sister 답변:	A	I chose A because the clause "that was dozing" immediately follows the noun "student." In English, relative clauses generally modify the noun right before them, so "that was dozing" describes "the student" rather than "the sister."	LA	Q1	English
2	159	I was waiting for the colleague of the teacher that was in the gym.	[Q1] In the following sentence, which one was in the gym? Respond solely with 'A' or 'B'. A: the teacher B: the colleague 답변:	A	I made that choice because the relative clause “that was in the gym” naturally appears to modify “the teacher.” The phrase “colleague of the teacher” suggests the teacher is the one being described further by the clause, anchoring the location detail to the teacher rather than the colleague.	LA	Q1	English
2	160	I reached out to the friend of the student that had left school early in the morning.	[Q1] In the following sentence, which one had left school early in the morning? Respond solely with 'A' or 'B'. A: the student B: the friend 답변:	A	I chose A because the clause "that had left school early in the morning" directly follows "the student," making it clear that the description applies to the student rather than the friend.	LA	Q1	English
2	161	I encouraged the supervisor of the nurse that was trying not to cry.	[Q1] In the following sentence, which one was trying not to cry? Respond solely with 'A' or 'B'. A: the nurse B: the supervisor 답변:	A	I chose 'A' because grammatically the relative clause "that was trying not to cry" directly describes "the nurse." The clause is attached to "nurse" (as it is part of the phrase "the supervisor of the nurse"), indicating that it is the nurse who was trying not to cry.	LA	Q1	English
2	162	I handed the water to the secretary of the politician that was giving a talk.	[Q1] In the following sentence, which one was giving a talk? Respond solely with 'A' or 'B'. A: the politician B: the secretary 답변:	A	I chose A because the relative clause "that was giving a talk" follows directly after "the politician," so it naturally modifies that noun rather than "the secretary."	LA	Q1	English
2	164	I asked for advice from the daughter of the chef that was eating pasta.	[Q1] In the following sentence, which one was eating pasta? Respond solely with 'A' or 'B'. A: the chef B: the daughter 답변:	A	I made that choice because the clause "that was eating pasta" immediately follows "the chef," which indicates that the chef is the one eating pasta. In English, a descriptive clause like that typically refers to the closest preceding noun, making it clear that it is the chef who was eating pasta.	LA	Q1	English
2	165	I interviewed the son of the politician that was in Seoul this week.	[Q1] In the following sentence, which one was in Seoul this week? Respond solely with 'A' or 'B'. A: the politician B: the son 답변:	A	I chose "A" because the relative clause "that was in Seoul this week" directly modifies "the politician," not "the son." The sentence structure shows that the information about being in Seoul applies to the politician, who is described as "the politician that was in Seoul this week."	LA	Q1	English
2	166	I greeted the colleague of the salesman that was visiting next door.	[Q1] In the following sentence, which one was visiting next door? Respond solely with 'A' or 'B'. A: the salesman B: the colleague 답변:	A	I chose A because the phrase "that was visiting next door" directly follows and modifies "the salesman." This makes it clear that it is the salesman, not the colleague, who was visiting next door.	LA	Q1	English
2	167	I have come to like the coach of the swimmer that was in the pool.	[Q1] In the following sentence, which one was in the pool? Respond solely with 'A' or 'B'. A: the swimmer B: the coach 답변:	A	I chose A because the relative clause "that was in the pool" immediately follows "the swimmer," indicating that it is the swimmer who was in the pool, not the coach.	LA	Q1	English
2	168	I chatted with the grandfather of the student that was in front of the supermarket.	[Q1] In the following sentence, which one was in front of the supermarket? Respond solely with 'A' or 'B'. A: the student B: the grandfather 답변:	A	I chose A because the relative clause "that was in front of the supermarket" immediately follows "the student," indicating that the student—rather than the grandfather—was the one in front of the supermarket.	LA	Q1	English
2	169	I argued with the assistant of the cartoonist that was at the teahouse.	[Q1] In the following sentence, which one was at the teahouse? Respond solely with 'A' or 'B'. A: the cartoonist B: the assistant 답변:	A	I chose "A" because the relative clause "that was at the teahouse" is positioned immediately after "the cartoonist," which means it is most naturally interpreted as modifying "cartoonist." In English, clauses like this typically refer to the closest preceding noun, so the cartoonist is understood to be the one at the teahouse.	LA	Q1	English
2	170	I waited at the cafe for the husband of the lawyer that was jogging.	[Q1] In the following sentence, which one was jogging? Respond solely with 'A' or 'B'. A: the lawyer B: the husband 답변:	A	I chose A because in English the relative clause "that was jogging" naturally modifies the closest noun—"the lawyer"—making it clear that it is the lawyer who was jogging, not her husband.	LA	Q1	English
2	171	I met the son-in-law of the politician that was playing ping pong.	[Q1] In the following sentence, which one was playing ping pong? Respond solely with 'A' or 'B'. A: the politician B: the son-in-law 답변:	A	I chose A because the relative clause "that was playing ping pong" directly follows "the politician." In this sentence, the clause is most naturally understood as modifying "the politician" rather than "the son-in-law."	LA	Q1	English
2	172	I greeted the wife of the farmer that was washing the pots.	[Q1] In the following sentence, which one was washing the pots? Respond solely with 'A' or 'B'. A: the farmer B: the wife 답변:	A	I chose A because in the sentence the relative clause “that was washing the pots” is positioned right after “the farmer.” In English, a relative clause generally modifies the nearest noun preceding it, which in this case is “the farmer.”	LA	Q1	English
2	173	I gave advice to the guide of the tourist that couldn't read Chinese.	[Q1] In the following sentence, which one couldn't read Chinese? Respond solely with 'A' or 'B'. A: the tourist B: the guide 답변:	A	I chose "A" because the relative clause "that couldn't read Chinese" immediately follows "the tourist," making it clear that this clause is modifying "tourist" rather than "guide."	LA	Q1	English
2	174	I contacted the friend of the translator that was studying in Australia.	[Q1] In the following sentence, which one was studying in Australia? Respond solely with 'A' or 'B'. A: the translator B: the friend 답변:	A	I chose B because the relative clause "that was studying in Australia" immediately follows the noun "friend." In English, such clauses typically modify the noun directly preceding them, which in this case is "the friend" rather than "the translator."	LA	Q1	English
2	175	I recommended a restaurant to the wife of the janitor that was planning a trip.	[Q1] In the following sentence, which one was planning a trip? Respond solely with 'A' or 'B'. A: the janitor B: the wife 답변:	A	I chose option A because in the sentence the clause "that was planning a trip" immediately follows "the janitor," which strongly suggests that this clause modifies "the janitor" rather than "the wife." This is a common way that relative clauses are attached in English, so the sentence is most naturally understood as indicating that the janitor was planning a trip.	LA	Q1	English
2	176	I talked with the master of the violinist that performed at the concert.	[Q1] In the following sentence, which one performed at the concert? Respond solely with 'A' or 'B'. A: the violinist B: the master 답변:	A	I chose "A" because the clause "that performed at the concert" immediately follows "the violinist," which indicates that it is the violinist who performed. The structure of the sentence shows that the performance detail is directly linked to the violinist, not the master.	LA	Q1	English
2	177	I couldn't believe that the secretary of the congressman that was playing the mobile game.	[Q1] In the following sentence, which one was playing the mobile game? Respond solely with 'A' or 'B'. A: the congressman B: the secretary 답변:	A	I based my choice on the way the relative clause "that was playing the mobile game" is positioned immediately after "the congressman." In English, a relative clause typically modifies the noun that comes right before it, so it makes sense that it refers to "the congressman" rather than "the secretary."	LA	Q1	English
2	178	I asked a question to the research assistant of the professor that was at the museum.	[Q1] In the following sentence, which one was at the museum? Respond solely with 'A' or 'B'. A: the professor B: the research assistant 답변:	A	I made that choice because the relative clause "that was at the museum" is positioned so that it most naturally modifies "the professor" (the noun immediately before the clause). This means it’s the professor who was at the museum, not the research assistant.	LA	Q1	English
2	179	I had dinner with the manager of the actor that arrived at the film set.	[Q1] In the following sentence, which one arrived at the film set? Respond solely with 'A' or 'B'. A: the actor B: the manager 답변:	A	I chose "A: the actor" because the relative clause "that arrived at the film set" directly modifies "the actor." It tells us which actor is being referred to, not the manager.	LA	Q1	English
2	180	I added the order to the part-time assistant of the chef that was grilling the meat.	[Q1] In the following sentence, which one was grilling the meat? Respond solely with 'A' or 'B'. A: the chef B: the part-time assistant 답변:	A	I chose A because the relative clause "that was grilling the meat" immediately follows "the chef," so it grammatically modifies "chef" rather than "the part-time assistant."	LA	Q1	English
2	181	I got into an argument with the boss of the flight attendant that was on the bus.	[Q1] In the following sentence, which one was on the bus? Respond solely with 'A' or 'B'. A: the flight attendant B: the boss 답변:	A	I chose A because the phrase "that was on the bus" directly follows "the flight attendant," making it clear that the flight attendant is the one on the bus, not the boss.	LA	Q1	English
2	183	I threw away the remote control of the fan that suddenly broke yesterday.	[Q1] In the following sentence, which one suddenly broke yesterday? Respond solely with 'A' or 'B'. A: the fan B: the remote control 답변:	A	I chose "the fan" because the clause "that suddenly broke yesterday" directly follows and describes "the fan," indicating it was the fan that broke.	LA	Q1	English
2	184	I asked for help from the apprentice of the architect that was at the wine shop.	[Q1] In the following sentence, which one was at the wine shop? Respond solely with 'A' or 'B'. A: the architect B: the apprentice 답변:	A	I chose "A" because the relative clause "that was at the wine shop" directly follows and therefore modifies "the architect." In English, it's standard to assume that such qualifiers refer to the noun immediately before them, indicating that it was the architect who was at the wine shop.	LA	Q1	English
2	185	I had coffee with the friend of the professor that got married last year.	[Q1] In the following sentence, which one got married last year? Respond solely with 'A' or 'B'. A: the professor B: the friend 답변:	A	I chose A because in standard English syntax, a restrictive clause like “that got married last year” typically modifies the noun immediately before it. In the sentence, “the professor” is that closest noun, so it indicates that the professor got married last year.	LA	Q1	English
2	186	I bought medicine for the junior of the reporter that had the flu.	[Q1] In the following sentence, which one had the flu? Respond solely with 'A' or 'B'. A: the reporter B: the junior 답변:	A	The clause "that had the flu" immediately follows "the reporter," so it is interpreted as modifying "the reporter." That's why I chose A.	LA	Q1	English
2	187	I ran into the boss of the assistant that was leaving the office.	[Q1] In the following sentence, which one was leaving the office? Respond solely with 'A' or 'B'. A: the assistant B: the boss 답변:	A	I made that choice because the relative clause "that was leaving the office" directly follows "the assistant," which, by standard sentence structure, means it is the assistant who was leaving.	LA	Q1	English
2	188	I recognized the cat of the basketball player that was eating bread in the cafe.	[Q1] In the following sentence, which one was eating bread in the cafe? Respond solely with 'A' or 'B'. A: the basketball player B: the cat 답변:	A	I chose A because the relative clause "that was eating bread in the cafe" directly modifies "the basketball player." In English sentences, a clause with "that" typically attaches to the closest preceding noun, which in this case is "basketball player."	LA	Q1	English
2	189	I threatened the bodyguard of the singer that was standing at an event.	[Q1] In the following sentence, which one was standing at an event? Respond solely with 'A' or 'B'. A: the singer B: the bodyguard 답변:	A	I chose that because in the sentence the clause "that was standing at an event" is closest to "the singer." In English, a relative clause usually refers to the noun right before it unless there's a clear reason to think otherwise. This makes it most natural to understand that it was the singer who was standing at the event.	LA	Q1	English
2	190	I was visiting the cousin of the novelist that was in Canada on vacation.	[Q1] In the following sentence, which one was in Canada on vacation? Respond solely with 'A' or 'B'. A: the novelist B: the cousin 답변:	A	I chose A because in the sentence structure the relative clause “that was in Canada on vacation” immediately follows “the novelist,” so it most naturally refers to the novelist rather than the cousin.	LA	Q1	English
2	192	I bumped into the customer of the banker that was on the phone.	[Q1] In the following sentence, which one was on the phone? Respond solely with 'A' or 'B'. A: the banker B: the customer 답변:	A	I chose A because the clause "that was on the phone" is placed immediately after "the banker," and according to standard English syntax, a relative clause usually modifies the noun right before it. Thus, it most naturally describes the banker, indicating that the banker was on the phone.	LA	Q1	English
2	193	I gave a drink to the part-time student of the clerk that was cleaning up.	[Q1] In the following sentence, which one was cleaning up? Respond solely with 'A' or 'B'. A: the clerk B: the part-time student 답변:	A	I chose A because in English, a relative clause like "that was cleaning up" typically modifies the noun immediately preceding it. In this sentence, "the clerk" is right before the clause, so it's interpreted as the clerk being the one who was cleaning up.	LA	Q1	English
2	194	I took a picture with the colleague of the firefighter that was undergoing training.	[Q1] In the following sentence, which one was undergoing training? Respond solely with 'A' or 'B'. A: the firefighter B: the colleague 답변:	A	I chose “A” because the relative clause “that was undergoing training” immediately follows “firefighter” and therefore appears to modify it. This structure indicates that it was the firefighter who was undergoing training.	LA	Q1	English
2	196	I finally bought the case of the laptop that was on sale this month.	[Q1] In the following sentence, which one was on sale this month? Respond solely with 'A' or 'B'. A: the laptop B: the case 답변:	A	I chose A because the relative clause “that was on sale this month” naturally attaches to “the laptop” rather than “the case.” In this sentence, the closest noun to the clause is “laptop,” making it clear that it is the laptop that was on sale.	LA	Q1	English
2	197	I replaced the wheel of the bicycle that had gone missing last week.	[Q1] In the following sentence, which one had gone missing last week? Respond solely with 'A' or 'B'. A: the bicycle B: the wheel 답변:	A	I chose "A" because the relative clause "that had gone missing last week" directly follows "the bicycle," which clearly indicates that it is the bicycle that had gone missing, not the wheel.	LA	Q1	English
2	198	I checked the button of the printer that suddenly broke down.	[Q1] In the following sentence, which one suddenly broke down? Respond solely with 'A' or 'B'. A: the printer B: the button 답변:	A	I chose "A" because the relative clause "that suddenly broke down" is most naturally associated with the nearest noun, which is "the printer." This construction indicates that it was the printer—not the button—that broke down.	LA	Q1	English
2	199	I took a picture with the teacher of the sculptor that was in front of the museum.	[Q1] In the following sentence, which one was in front of the museum? Respond solely with 'A' or 'B'. A: the sculptor B: the teacher 답변:	A	I chose "the sculptor" because the clause “that was in front of the museum” most naturally attaches to “the sculptor” (the noun immediately preceding the clause) rather than to “the teacher.” This is the typical way to interpret such relative clauses in English.	LA	Q1	English
2	201	I called the attorney of the defendant that was preparing for trial.	[Q1] In the following sentence, which one was preparing for trial? Respond solely with 'A' or 'B'. A: the defendant B: the attorney 답변:	A	I chose B because the relative clause "that was preparing for trial" directly follows and modifies "the attorney of the defendant," indicating it is the attorney who was preparing for trial—not the defendant.	LA	Q1	English
2	202	I greeted the granddaughter of the caretaker that was sitting in a chair.	[Q1] In the following sentence, which one was sitting in a chair? Respond solely with 'A' or 'B'. A: the caretaker B: the granddaughter 답변:	A	I interpreted the sentence so that the relative clause "that was sitting in a chair" directly modified "the caretaker." In English, modifiers like this typically refer to the noun immediately before them. That’s why I chose A: the caretaker was the one sitting in a chair.	LA	Q1	English
2	204	I handed the ice cream to the son of the gardener that was next to the statue.	[Q1] In the following sentence, which one was next to the statue? Respond solely with 'A' or 'B'. A: the gardener B: the son 답변:	A	I chose "A" because the phrase "that was next to the statue" directly follows "gardener." In English, the closest noun to a relative clause is generally the one it describes, so the gardener is understood to be the one next to the statue.	LA	Q1	English
2	205	I exchanged contacts with the sister of the dancer that was doing yoga.	[Q1] In the following sentence, which one was doing yoga? Respond solely with 'A' or 'B'. A: the dancer B: the sister 답변:	A	The relative clause "that was doing yoga" immediately follows "the dancer," which makes it clear that it is the dancer who was doing yoga, not the sister.	LA	Q1	English
2	207	I accidentally bumped into the caregiver of the patient that was out for a walk.	[Q1] In the following sentence, which one was out for a walk? Respond solely with 'A' or 'B'. A: the patient B: the caregiver 답변:	A	I made that choice because the phrase "that was out for a walk" immediately follows "the patient," which indicates that it is the patient being described as out for a walk, not the caregiver.	LA	Q1	English
2	208	I gave the strawberries to the owner of the rabbit that was on the lawn.	[Q1] In the following sentence, which one was on the lawn? Respond solely with 'A' or 'B'. A: the rabbit B: the owner 답변:	A	I chose "A" because in the sentence the clause "that was on the lawn" immediately follows "the rabbit." In English, relative clauses typically modify the closest preceding noun phrase; here, it naturally describes the rabbit rather than the owner.	LA	Q1	English
2	209	I handed out snacks to the junior of the photographer that was climbing a mountain.	[Q1] In the following sentence, which one was climbing a mountain? Respond solely with 'A' or 'B'. A: the photographer B: the junior 답변:	A	I chose A because the phrase "that was climbing a mountain" is closest to "the photographer" in the sentence, so it naturally seems to modify the photographer rather than the junior.	LA	Q1	English
2	210	I gave water to the boss of the worker that was near the construction site.	[Q1] In the following sentence, which one was near the construction site? Respond solely with 'A' or 'B'. A: the worker B: the boss 답변:	A	I based my choice on the structure of the sentence. The phrase "that was near the construction site" immediately follows "the worker," which indicates that this relative clause modifies "the worker" and not "the boss."	LA	Q1	English
2	8	I bumped into the chauffeur of the CEO that was so rude.	[Q1] In the following sentence, which one was so rude? Respond solely with 'A' or 'B'. A: the CEO B: the chauffeur 답변:	B	I chose B because the relative clause "that was so rude" is most naturally read as modifying the closest noun, which in this case is "chauffeur." Hence, the sentence implies that it was the chauffeur who was rude.	HA	Q1	English
2	13	I met the employee of the U.S. ambassador that was having a meal.	[Q1] In the following sentence, which one was having a meal? Respond solely with 'A' or 'B'. A: the U.S. ambassador B: the employee 답변:	B	I chose B because in English the relative clause “that was having a meal” is most naturally interpreted as modifying the noun closest to it, which is “employee.”	HA	Q1	English
2	17	I couldn't find the cover of the pot that was clean.	[Q1] In the following sentence, which one was clean? Respond solely with 'A' or 'B'. A: the pot B: the cover 답변:	B	I chose option B because the descriptive phrase "that was clean" directly follows "cover," which makes it most natural to read the sentence as saying that the cover—rather than the pot—is the clean item.	HA	Q1	English
2	26	I finally found the panel of the box that was completely crumpled.	[Q1] In the following sentence, which one was completely crumpled? Respond solely with 'A' or 'B'. A: the box B: the panel 답변:	B	I chose B because according to English grammar, the relative clause "that was completely crumpled" is placed immediately after "the panel," so it naturally modifies it rather than "the box."	HA	Q1	English
2	48	I recognized the hostage of the robbery that was on the morning news.	[Q1] In the following sentence, which one was on the morning news? Respond solely with 'A' or 'B'. A: the robbery B: the hostage 답변:	B	I chose B because the relative clause "that was on the morning news" seems to modify "the hostage." Typically, someone recognized from the news would be a person rather than an event like a robbery. The structure of the sentence suggests the hostage was the subject of the news report, which led me to select answer B.	HA	Q1	English
2	51	I greeted the classmate of the bride that was preparing the food.	[Q1] In the following sentence, which one was preparing the food? Respond solely with 'A' or 'B'. A: the bride B: the classmate 답변:	B	I chose B because in the sentence the relative clause "that was preparing the food" immediately follows and directly describes "the classmate of the bride." In English, a relative clause usually modifies the noun closest to it, which in this case is "classmate," not "bride."	HA	Q1	English
2	52	I was worried about the pigeon of the magician that was injured in a performance.	[Q1] In the following sentence, which one was injured in a performance? Respond solely with 'A' or 'B'. A: the magician B: the pigeon 답변:	B	I made that choice because the structure of the sentence implies that the injured subject is the noun immediately connected to the relative clause. The phrase "of the magician" shows that the pigeon belongs to the magician, and "that was injured in a performance" is meant to describe the pigeon, not the magician.	HA	Q1	English
2	57	I groaned at the bodyguard of the diva that smoke cigarettes constantly.	[Q1] In the following sentence, which one smoke cigarettes constantly? Respond solely with 'A' or 'B'. A: the diva B: the bodyguard 답변:	B	I chose B because in English the relative clause "that smoke cigarettes constantly" typically modifies the closest noun, which is "bodyguard," rather than "diva."	HA	Q1	English
2	79	I heard a rumor about the brother of the singer that was on the phone.	[Q1] In the following sentence, which one was on the phone? Respond solely with 'A' or 'B'. A: the singer B: the brother 답변:	B	I chose answer B because in English, relative clauses like "that was on the phone" usually modify the closest preceding noun ("the brother"), indicating that it was the brother who was on the phone, not the singer.	HA	Q1	English
2	82	I shook hands with the assistant of the chairman that was in the lobby.	[Q1] In the following sentence, which one was in the lobby? Respond solely with 'A' or 'B'. A: the chairman B: the assistant 답변:	B	I chose B because the relative clause "that was in the lobby" most naturally describes the noun immediately before it— "the assistant." In this sentence structure, "the assistant of the chairman" is treated as a single entity, and the clause specifies that the assistant was in the lobby, not the chairman.	HA	Q1	English
2	91	I am sick of the guide of the tourist that was always late.	[Q1] In the following sentence, which one was always late? Respond solely with 'A' or 'B'. A: the tourist B: the guide 답변:	B	I chose B because the phrase "that was always late" directly follows "the guide," indicating that it is the guide who is being described as always late, not the tourist.	HA	Q1	English
2	108	I recognized the acquaintance of the artist that was in front of the statue.	[Q1] In the following sentence, which one was in front of the statue? Respond solely with 'A' or 'B'. A: the artist B: the acquaintance 답변:	B	I chose B because the clause "that was in front of the statue" directly follows "the acquaintance," which makes it the noun most likely being modified by that relative clause. The phrase "of the artist" simply specifies which acquaintance is being referred to, but it is "the acquaintance" that was in front of the statue, not the artist.	HA	Q1	English
2	114	I handed a drink to the husband of the director that was playing golf.	[Q1] In the following sentence, which one was playing golf? Respond solely with 'A' or 'B'. A: the director B: the husband 답변:	B	I chose B because in the sentence the clause “that was playing golf” most naturally and immediately modifies “the husband.” Since “of the director” is a prepositional phrase that describes the husband rather than the subject of the relative clause, the intended meaning is that the husband was playing golf.	HA	Q1	English
2	137	I talked to the acquaintance of the captain that was on the ship.	[Q1] In the following sentence, which one was on the ship? Respond solely with 'A' or 'B'. A: the captain B: the acquaintance 답변:	B	I chose that answer because the relative clause "that was on the ship" is placed right after "the acquaintance of the captain," which in English typically means it modifies the closest preceding noun—here, "acquaintance."	HA	Q1	English
2	155	I cleaned the drain of the kitchen that was dirty and had a terrible odor.	[Q1] In the following sentence, which one was dirty and had a terrible odor? Respond solely with 'A' or 'B'. A: the kitchen B: the drain 답변:	B	I chose "B" because the clause "that was dirty and had a terrible odor" directly follows "the drain," which indicates that it is the drain being described, not the kitchen.	HA	Q1	English
2	163	I gave a dancewear to the daughter of the chaplain that was dancing.	[Q1] In the following sentence, which one was dancing? Respond solely with 'A' or 'B'. A: the chaplain B: the daughter 답변:	B	I chose B because the relative clause "that was dancing" directly follows and thus modifies "the daughter," making it clear that it is she who was dancing.	HA	Q1	English
2	182	I had a conversation with the daughter of the owner that was washing dishes.	[Q1] In the following sentence, which one was washing dishes? Respond solely with 'A' or 'B'. A: the owner B: the daughter 답변:	B	I chose the daughter because the clause “that was washing dishes” immediately follows “the daughter,” which suggests that it is her who was washing dishes, not the owner.	HA	Q1	English
2	191	I was surprised to see the pet dog of the government employee that was near the restroom.	[Q1] In the following sentence, which one was near the restroom? Respond solely with 'A' or 'B'. A: the govenment employee B: the pet dog 답변:	B	I made that choice because the clause "that was near the restroom" is meant to describe the pet dog rather than the government employee. The sentence groups "of the government employee" as a qualifying phrase (indicating ownership), and then the relative clause "that was near the restroom" modifies the main subject "the pet dog." This reading clarifies that it is the pet dog which is the one near…	HA	Q1	English
2	195	I handed the coffee to the wife of the editor-in-chief that was sitting by the window.	[Q1] In the following sentence, which one was sitting by the window? Respond solely with 'A' or 'B'. A: the editor-in-chief B: the wife 답변:	B	I chose B because in this sentence, the relative clause "that was sitting by the window" directly follows "the wife" and therefore naturally modifies it. The proximity of the clause to "the wife" indicates that she is the one sitting by the window.	HA	Q1	English
2	200	I talked to the secretary of the congressman that seemed very busy.	[Q1] In the following sentence, which one seemed very busy? Respond solely with 'A' or 'B'. A: the congressman B: the secretary 답변:	B	I chose B because the relative clause "that seemed very busy" most naturally refers to the closest noun, which is "the secretary." In the sentence, that clause describes the secretary, not the congressman.	HA	Q1	English
2	203	I coordinated with the assistant of the director that was preparing the stage.	[Q1] In the following sentence, which one was preparing the stage? Respond solely with 'A' or 'B'. A: the director B: the assistant 답변:	B	I chose option B because the relative clause "that was preparing the stage" immediately follows "the assistant" and thus is most naturally understood to modify it rather than "the director."	HA	Q1	English
2	206	I checked on the daughter-in-law of the pastor that was sneezing frequently.	[Q1] In the following sentence, which one was sneezing frequently? Respond solely with 'A' or 'B'. A: the pastor B: the daughter-in-law 답변:	B	I chose "B" because in the sentence the clause "that was sneezing frequently" immediately follows "the daughter-in-law" and thus clearly modifies it, not "the pastor."	HA	Q1	English
1	1	I had dinner with the relative of the teacher that was recently divorced.	[Q2] In the following sentence, is the relative the one that was recently divorced? Respond solely with 'yes' or 'no'.	no	I chose "no" because the clause "that was recently divorced" is meant to modify "the teacher," indicating that it was the teacher who was recently divorced, not the relative.	LA	Q2	English
1	2	I interviewed the coach of the athlete that got covid.	[Q2] In the following sentence, is the coach the one that got covid? Respond solely with 'yes' or 'no'.	no	I made that choice because in the sentence “I interviewed the coach of the athlete that got covid,” the phrase “that got covid” directly follows “athlete,” which means it only modifies “athlete” and not “coach.”	LA	Q2	English
1	3	I observed the secretary of the clerk that was working.	[Q2] In the following sentence, is the secretary the one that was working? Respond solely with 'yes' or 'no'.	no	I made that choice because the phrase "that was working" is placed after "the clerk," which indicates it modifies "the clerk" rather than "the secretary."	LA	Q2	English
1	4	I was looking at the pet of the girl that was in the living room.	[Q2] In the following sentence, is the pet the one that was in the living room? Respond solely with 'yes' or 'no'.	no	I made that choice because the clause "that was in the living room" is positioned to modify "the girl," not "the pet." The structure implies that it is the girl who was in the living room, meaning the pet belonged to her but wasn't necessarily there.	LA	Q2	English
1	5	I shot the servant of the actress that was on the balcony.	[Q2] In the following sentence, is the servant the one that was on the balcony? Respond solely with 'yes' or 'no'.	no	I made that choice because in English, a relative clause like "that was on the balcony" normally modifies the noun that comes immediately before it—in this case, "the actress." This means the clause is indicating that it is the actress who was on the balcony, not the servant.	LA	Q2	English
1	6	I met the sister of the vocalist that was in Germany.	[Q2] In the following sentence, is the sister the one that was in Germany? Respond solely with 'yes' or 'no'.	no	I made that choice because the clause “that was in Germany” is most naturally read as modifying “vocalist” rather than “sister.” The structure of the sentence implies that the vocalist was in Germany, and the sister is only mentioned as being related to that vocalist.	LA	Q2	English
1	7	I was keeping an eye on the cat of the guest that was by the hotel.	[Q2] In the following sentence, is the cat the one that was by the hotel? Respond solely with 'yes' or 'no'.	no	I answered "no" because in that sentence the phrase "that was by the hotel" clearly modifies "the guest" (the guest that was by the hotel), not "the cat."	LA	Q2	English
1	9	I heard a rumor about the sister of the actor that was visiting the resort.	[Q2] In the following sentence, is the sister the one that was visiting the resort? Respond solely with 'yes' or 'no'.	no	I answered “no” because the clause “that was visiting the resort” is most naturally understood as modifying “the actor,” not “the sister.” The phrasing “the sister of the actor that was visiting the resort” typically indicates that it was the actor who was at the resort, while his sister is merely the person about whom the rumor was heard.	LA	Q2	English
1	10	I carefully observed the nurse of the surgeon that was in charge of the operation.	[Q2] In the following sentence, is the nurse the one that was in charge of the operation? Respond solely with 'yes' or 'no'.	no	I said "no" because the phrasing "nurse of the surgeon" suggests that she is the surgeon's nurse and not the person in charge. Instead, "that was in charge of the operation" modifies "the surgeon," meaning it was the surgeon who was responsible for the operation, not the nurse.	LA	Q2	English
1	11	I spoke to the secretary of the lawyer that was on vacation.	[Q2] In the following sentence, is the secretary the one that was on vacation? Respond solely with 'yes' or 'no'.	no	I interpreted it that way because the relative clause "that was on vacation" appears to modify "lawyer"—the noun immediately preceding it—instead of "secretary." In the sentence, "the secretary of the lawyer" means the secretary belongs to the lawyer, and the subsequent clause "that was on vacation" is understood as a descriptor for the lawyer, not the secretary.	LA	Q2	English
1	12	I met the assistant of the detective that was fired last year.	[Q2] In the following sentence, is the assistant the one that was fired last year? Respond solely with 'yes' or 'no'.	no	I chose "no" because the phrase "that was fired last year" most naturally modifies "the detective." In other words, it indicates that the detective was fired, not the assistant.	LA	Q2	English
1	14	I read the review of the poem that was unfinished.	[Q2] In the following sentence, is the review the one that was unfinished? Respond solely with 'yes' or 'no'.	no	I made that choice because the clause "that was unfinished" is positioned right after "the poem," which indicates that it is the poem that was unfinished, not the review.	LA	Q2	English
1	15	I adjusted the pipe of the sink that was cracked.	[Q2] In the following sentence, is the pipe the one that was cracked? Respond solely with 'yes' or 'no'.	no	I answered "no" because in the sentence the phrase "of the sink that was cracked" is structured so that the relative clause "that was cracked" modifies "sink," not "pipe." This means it’s the sink that is described as being cracked, whereas the pipe is simply identified as belonging to that sink.	LA	Q2	English
1	16	I liked listening to the recording of the song that was banned a long time ago.	[Q2] In the following sentence, is the recording the one that was banned a long time ago? Respond solely with 'yes' or 'no'.	no	I answered "no" because the relative clause "that was banned a long time ago" more naturally attaches to "the song" rather than to "the recording." In other words, while the sentence might seem ambiguous at first glance, the most natural reading is that the song was banned, not the recording.	LA	Q2	English
1	17	I couldn't find the cover of the pot that was clean.	[Q2] In the following sentence, is the cover the one that was clean? Respond solely with 'yes' or 'no'.	no	I chose "no" because when we look at the structure of the sentence, the phrase "that was clean" is more naturally understood to describe the pot rather than the cover. In other words, it’s read as "I couldn't find the cover of [the pot that was clean]" (implying that the pot was clean), not as "I couldn't find the [cover that was clean] of the pot." This is why the cover isn’t identified as the o…	LA	Q2	English
1	18	I was unable to interview the daughter of the hostage that was waiting.	[Q2] In the following sentence, is the daughter the one that was waiting? Respond solely with 'yes' or 'no'.	no	I answered "no" because in the structure of the sentence, the clause "that was waiting" is positioned immediately after "hostage." In English grammar, a relative clause typically modifies the nearest noun. Thus, it is understood that the hostage was waiting, not the daughter.	LA	Q2	English
1	19	I saw the daughter of the friend that was in class.	[Q2] In the following sentence, is the daughter the one that was in class? Respond solely with 'yes' or 'no'.	no	I made that choice because the relative clause “that was in class” most naturally modifies “friend” (the noun immediately before it), which indicates that it was the friend who was in class rather than the daughter.	LA	Q2	English
1	20	I called the intern of the team leader that was late.	[Q2] In the following sentence, is the intern the one that was late? Respond solely with 'yes' or 'no'.	no	I made that choice because in this sentence the relative clause “that was late” seems to modify “the team leader” rather than “the intern.”	LA	Q2	English
1	21	I didn't want to see the guide of the tourist that was angry.	[Q2] In the following sentence, is the guide the one that was angry? Respond solely with 'yes' or 'no'.	no	I said "no" because in the sentence the clause "that was angry" is placed immediately after "the tourist," suggesting that it describes the tourist rather than the guide.	LA	Q2	English
1	22	I greeted the client of the lawyer that was on the phone.	[Q2] In the following sentence, is the client the one that was on the phone? Respond solely with 'yes' or 'no'.	no	I chose "no" because the clause "that was on the phone" naturally appears to modify "the lawyer" (the noun closest to the clause) rather than "the client."	LA	Q2	English
1	23	I noticed the guard of the congressman that was hiding.	[Q2] In the following sentence, is the guard the one that was hiding? Respond solely with 'yes' or 'no'.	no	I answered "no" because in the sentence, the clause "that was hiding" naturally seems to modify "the congressman" rather than "the guard." In standard English usage, the relative clause is placed right after "the congressman," which makes it clear that it was the congressman who was hiding, not his guard.	LA	Q2	English
1	24	I met the son of the delegate that was smoking.	[Q2] In the following sentence, is the son the one that was smoking? Respond solely with 'yes' or 'no'.	no	I made that choice because in English the relative clause "that was smoking" typically attaches to the nearest preceding noun, which in this case is "delegate." This means that the delegate is the one who was smoking, not the son.	LA	Q2	English
1	25	I bought the charger of the ipad that was on sale.	[Q2] In the following sentence, is the charger the one that was on sale? Respond solely with 'yes' or 'no'.	no	I answered "no" because, in the sentence structure, the clause "that was on sale" is most naturally understood to modify "iPad" rather than "charger." The wording "the charger of the iPad" indicates that the sale applies to the iPad, not the charger.	LA	Q2	English
1	26	I finally found the panel of the box that was completely crumpled.	[Q2] In the following sentence, is the panel the one that was completely crumpled? Respond solely with 'yes' or 'no'.	no	I made that choice because the clause "that was completely crumpled" seems to describe the box rather than the panel. In this sentence, the panel is specified as "the panel of the box," which indicates it belongs to the box; the description that follows applies to the box as a whole.	LA	Q2	English
1	27	I inspected the keyboard of the computer that was abandoned last week.	[Q2] In the following sentence, is the keyboard the one that was abandoned last week? Respond solely with 'yes' or 'no'.	no	I answered "no" because the phrase "that was abandoned last week" modifies "the computer"—not the "keyboard." In the sentence, the relative clause directly follows "the computer," so it logically describes the computer, indicating that it was abandoned last week, while the keyboard is simply a part of that computer.	LA	Q2	English
1	28	I photographed the cow of the peasant that was by the puddle.	[Q2] In the following sentence, is the cow the one that was by the puddle? Respond solely with 'yes' or 'no'.	no	I made that choice because, in the structure of the sentence, the clause "that was by the puddle" directly modifies the noun "peasant" (since it immediately follows "peasant"), not "cow." This indicates that it’s the peasant who is by the puddle, not the cow.	LA	Q2	English
1	29	I arrested the daughter of the chef that was in the restaurant.	[Q2] In the following sentence, is the daughter the one that was in the restaurant? Respond solely with 'yes' or 'no'.	no	The relative clause "that was in the restaurant" is interpreted as modifying "the chef" — the noun immediately preceding it. Therefore, it implies that the chef was in the restaurant, not the daughter.	LA	Q2	English
1	30	I asked for directions from the nurse of the patient that was by the window.	[Q2] In the following sentence, is the nurse the one that was by the window? Respond solely with 'yes' or 'no'.	no	I chose "no" because the phrase "that was by the window" is modifying "the patient" rather than "the nurse." The sentence indicates that the patient was by the window, making the nurse simply the one associated with that patient, not the one by the window.	LA	Q2	English
1	31	I greeted the dog of the farmer that was in the rice field.	[Q2] In the following sentence, is the dog the one that was in the rice field? Respond solely with 'yes' or 'no'.	no	I interpreted the relative clause “that was in the rice field” as modifying “the farmer” rather than “the dog.” In English, such clauses usually refer to the nearest preceding noun. Since “the farmer” comes directly before the phrase, it indicates that it’s the farmer who was in the rice field, not the dog.	LA	Q2	English
1	32	Yesterday I met with the wife of the architect that was in New York.	[Q2] In the following sentence, is the wife the one that was in New York? Respond solely with 'yes' or 'no'.	no	I chose "no" because the relative clause "that was in New York" is understood to refer to the architect, not his wife. The sentence structure indicates that it is the architect who was in New York, not the wife.	LA	Q2	English
1	33	I went to see the granddaughter of the driver that was in the accident.	[Q2] In the following sentence, is the granddaughter the one that was in the accident? Respond solely with 'yes' or 'no'.	no	I chose "no" because the sentence clearly indicates that the driver was in the accident, not the granddaughter. The phrase "that was in the accident" directly describes "the driver," meaning the granddaughter is simply related to the driver, not the one involved in the accident.	LA	Q2	English
1	34	I petted the cat of the baby that was on the bed.	[Q2] In the following sentence, is the cat the one that was on the bed? Respond solely with 'yes' or 'no'.	no	I made that choice because the phrase "that was on the bed" directly modifies "the baby," indicating that it is the baby who is on the bed, not the cat.	LA	Q2	English
1	35	I interviewed the sister of the captain that was near the accident.	[Q2] In the following sentence, is the sister the one that was near the accident? Respond solely with 'yes' or 'no'.	no	I chose "no" because, in standard English usage, the phrase "that was near the accident" most naturally attaches to "the captain" rather than "the sister." The relative clause immediately follows "captain," so it is understood to modify that noun.	LA	Q2	English
1	36	I gazed at the dog of the visitor that was under a tree.	[Q2] In the following sentence, is the dog the one that was under a tree? Respond solely with 'yes' or 'no'.	no	I chose "no" because in the sentence the relative clause "that was under a tree" naturally attaches to "the visitor" (the noun immediately preceding it), not to "the dog." This means the description of being under a tree is understood as referring to the visitor rather than the dog.	LA	Q2	English
1	37	I ran over the brother of the merchant that was in the neighborhood.	[Q2] In the following sentence, is the brother the one that was in the neighborhood? Respond solely with 'yes' or 'no'.	no	I chose "no" because the structure of the sentence makes it more natural to interpret “that was in the neighborhood” as modifying “the merchant” rather than “the brother.” The relative clause is placed right after “the merchant,” indicating that the statement is describing him, not his brother.	LA	Q2	English
1	38	I gave candy to the cat of the kid that was by the fountain.	[Q2] In the following sentence, is the cat the one that was by the fountain? Respond solely with 'yes' or 'no'.	no	I answered "no" because the phrase "that was by the fountain" is placed right after "the kid," which makes it modify "kid" rather than "cat."	LA	Q2	English
1	39	I waited for the wife of the priest that was in the school.	[Q2] In the following sentence, is the wife the one that was in the school? Respond solely with 'yes' or 'no'.	no	I chose "no" because in the sentence the relative clause "that was in the school" is most naturally understood to modify "the priest" rather than "the wife." This means it’s the priest who was in the school, not his wife.	LA	Q2	English
1	40	I photographed the sister of the boss that was on the terrace.	[Q2] In the following sentence, is the sister the one that was on the terrace? Respond solely with 'yes' or 'no'.	no	I chose "no" because in English the relative clause "that was on the terrace" is naturally understood to modify "the boss" rather than "the sister."	LA	Q2	English
1	41	I argued with the child of the parent that was in front of the school.	[Q2] In the following sentence, is the child the one that was in front of the school? Respond solely with 'yes' or 'no'.	no	I based my decision on how the relative clause "that was in front of the school" is structured in the sentence. The clause directly follows "the parent," which indicates that it refers to the parent rather than the child. Essentially, the sentence is saying that I argued with the child of the parent who was in front of the school. That's why the child isn't the one in front of the school.	LA	Q2	English
1	42	I made fun of the nephew of the man that was in the park.	[Q2] In the following sentence, is the nephew the one that was in the park? Respond solely with 'yes' or 'no'.	no	I chose "no" because the phrase "that was in the park" is a relative clause that describes "the man," not his nephew. The sentence means that the man was in the park, and I made fun of his nephew, so the nephew isn't the one in the park.	LA	Q2	English
1	43	I talked with the son of the doctor that came to my house.	[Q2] In the following sentence, is the son the one that came to my house? Respond solely with 'yes' or 'no'.	no	I answered "no" because the clause "that came to my house" clearly refers to "the doctor" rather than to his son. The sentence indicates that the doctor came to the house, and I spoke with his son, not with the son who came to my house.	LA	Q2	English
1	44	I said hello to the sister of the singer that was on a yacht.	[Q2] In the following sentence, is the sister the one that was on a yacht? Respond solely with 'yes' or 'no'.	no	I made that choice because in standard English syntax the clause “that was on a yacht” naturally attaches to “the singer” (the nearest noun), indicating that the singer was on a yacht rather than the sister.	LA	Q2	English
1	45	I chatted with the aunt of the novelist that was baking cookies.	[Q2] In the following sentence, is the aunt the one that was baking cookies? Respond solely with 'yes' or 'no'.	no	I made that choice because "that was baking cookies" is positioned immediately after "novelist," which means it modifies "novelist" rather than "aunt."	LA	Q2	English
1	46	I laughted at the uncle of the sailor that couldn't operate the machine.	[Q2] In the following sentence, is the uncle the one that couldn't operate the machine? Respond solely with 'yes' or 'no'.	no	I chose "no" because the clause "that couldn't operate the machine" directly follows "the sailor," which makes it the relative clause modifying "the sailor" instead of "the uncle."	LA	Q2	English
1	47	I scrutinized the acquitance of the prisonor that knew about the incident.	[Q2] In the following sentence, is the acquitance the one that knew about the incident? Respond solely with 'yes' or 'no'.	no	I chose "no" because the phrase "that knew about the incident" appears to modify "prisoner," indicating that it was the prisoner who knew about the incident, not the acquaintance.	LA	Q2	English
1	48	I recognized the hostage of the robbery that was on the morning news.	[Q2] In the following sentence, is the hostage the one that was on the morning news? Respond solely with 'yes' or 'no'.	no	I answered “no” because in the sentence the modifying clause “that was on the morning news” naturally attaches to “robbery” rather than to “hostage.” This makes it clear that it was the robbery—not the hostage—that was featured on the morning news.	LA	Q2	English
1	49	I saw on the news the accomplice of the thief that stole a wallet.	[Q2] In the following sentence, is the accomplice the one that stole a wallet? Respond solely with 'yes' or 'no'.	no	I made that choice because in the sentence the clause "that stole a wallet" is attached to "the thief." This means it's the thief who is described as having stolen a wallet, and the accomplice is only connected to the thief—not the act of stealing the wallet.	LA	Q2	English
1	50	I fell in love with the research assistant of the psychologist that studied in the US.	[Q2] In the following sentence, is the research assistant the one that studied in the US? Respond solely with 'yes' or 'no'.	no	I chose "no" because in the sentence the clause "that studied in the US" immediately follows "psychologist," meaning it describes the psychologist rather than the research assistant.	LA	Q2	English
1	51	I greeted the classmate of the bride that was preparing the food.	[Q2] In the following sentence, is the classmate the one that was preparing the food? Respond solely with 'yes' or 'no'.	no	I chose “no” because the structure of the sentence makes it more natural to associate “that was preparing the food” with the bride rather than with her classmate. The phrase “of the bride” links the classmate to the bride, and the relative clause “that was preparing the food” is typically read as modifying the closest noun that makes sense—in this case, the bride.	LA	Q2	English
1	52	I was worried about the pigeon of the magician that was injured in a performance.	[Q2] In the following sentence, is the pigeon the one that was injured in a performance? Respond solely with 'yes' or 'no'.	no	I chose "no" because the way the sentence is structured, the clause "that was injured in a performance" seems to modify "the magician" rather than "the pigeon." In English, when a relative clause immediately follows a noun phrase like "the magician," it is typically understood to apply to that noun. If the pigeon were meant to be injured, the sentence would likely be phrased as something like "I …	LA	Q2	English
1	53	I ran into the son-in-law of the director that went bankrupt last year.	[Q2] In the following sentence, is the son-in-law the one that went bankrupt last year? Respond solely with 'yes' or 'no'.	no	I chose "no" because the phrase "that went bankrupt last year" is most naturally read as modifying "the director." This suggests that it was the director, not the son-in-law, who went bankrupt last year.	LA	Q2	English
1	54	I had lunch with the assistant of the professor that was attending the conference.	[Q2] In the following sentence, is the assistant the one that was attending the conference? Respond solely with 'yes' or 'no'.	no	The reasoning is based on how English typically attaches relative clauses. In the sentence, the clause "that was attending the conference" immediately follows "the professor," which makes it most naturally modify "the professor" rather than "the assistant." Therefore, it reads as though the professor was the one attending the conference, not the assistant.	LA	Q2	English
1	55	I bought a meal for the junior of the accountant that was at a restaurant.	[Q2] In the following sentence, is the junior the one that was at a restaurant? Respond solely with 'yes' or 'no'.	no	I made that choice because, in the sentence, the clause "that was at a restaurant" immediately follows "the accountant." This placement suggests that the clause modifies "the accountant," not "the junior."	LA	Q2	English
1	56	I read the revision of the manuscript that was on the test.	[Q2] In the following sentence, is the revision the one that was on the test? Respond solely with 'yes' or 'no'.	no	The sentence’s structure shows that "that was on the test" is a modifying clause that describes "the manuscript." This means the revision is of the manuscript (which was on the test), not the revision itself being on the test.	LA	Q2	English
1	57	I groaned at the bodyguard of the diva that smoke cigarettes constantly.	[Q2] In the following sentence, is the bodyguard the one that smoke cigarettes constantly? Respond solely with 'yes' or 'no'.	no	I chose "no" because in the sentence the relative clause "that smoke cigarettes constantly" is placed immediately after "diva," which suggests it describes the diva—not the bodyguard.	LA	Q2	English
1	58	I delivered the letter to the security guard of the celebrity that was eating.	[Q2] In the following sentence, is the security guard the one that was eating? Respond solely with 'yes' or 'no'.	no	The phrase "that was eating" comes right after "celebrity," so it naturally modifies "celebrity" rather than "security guard." Additionally, the prepositional phrase "of the celebrity" clearly links the celebrity to the security guard, indicating that the modifying clause is describing the celebrity.	LA	Q2	English
1	59	I handed the water to the sergeant of the soldier that was swimming.	[Q2] In the following sentence, is the sergeant the one that was swimming? Respond solely with 'yes' or 'no'.	no	I made that choice because in the sentence "I handed the water to the sergeant of the soldier that was swimming," the clause "that was swimming" directly follows "the soldier." This placement makes it clear that the phrase is modifying "the soldier" rather than "the sergeant."	LA	Q2	English
1	60	I asked the part-time worker of the clerk that was organizing the merchandise.	[Q2] In the following sentence, is the part-time worker the one that was organizing the merchandise? Respond solely with 'yes' or 'no'.	no	I determined that the relative clause “that was organizing the merchandise” modifies “the clerk” rather than “the part-time worker.” In the sentence, the phrase “of the clerk” is directly followed by the clause, which makes it clear that it’s the clerk who was organizing the merchandise, not the part-time worker.	LA	Q2	English
1	61	I gave an apple to the dog of the owner that was walking in the park.	[Q2] In the following sentence, is the dog the one that was walking in the park? Respond solely with 'yes' or 'no'.	no	I answered "no" because the phrase "that was walking in the park" appears to modify "the owner," not the dog. The sentence implies that it was the owner who was walking in the park, while the dog belonged to the owner.	LA	Q2	English
1	62	I spoke with the assistant of the technician that was on duty.	[Q2] In the following sentence, is the assistant the one that was on duty? Respond solely with 'yes' or 'no'.	no	The sentence specifies that the technician was on duty. The assistant is simply identified as his assistant, not as the person on duty.	LA	Q2	English
1	63	I greeted the child of the parent that was in the park.	[Q2] In the following sentence, is the child the one that was in the park? Respond solely with 'yes' or 'no'.	no	I made that choice because the relative clause “that was in the park” modifies “the parent,” indicating that it was the parent who was in the park—not the child.	LA	Q2	English
1	64	I spoke with the lawyer of the client that was touring the exhibit.	[Q2] In the following sentence, is the lawyer the one that was touring the exhibit? Respond solely with 'yes' or 'no'.	no	I made that choice because the phrase "that was touring the exhibit" comes immediately after "the client," which indicates it is the client, not the lawyer, who was touring the exhibit.	LA	Q2	English
1	65	I had coffee with the colleague of the researcher that attended the seminar.	[Q2] In the following sentence, is the colleague the one that attended the seminar? Respond solely with 'yes' or 'no'.	no	I interpreted the sentence so that the clause "that attended the seminar" describes the researcher, not the colleague. The phrasing "the colleague of the researcher that attended the seminar" typically means that it's the researcher who attended the seminar, and we’re talking about the colleague of that researcher.	LA	Q2	English
1	66	I handed a drink to the senior of the graduate student that was doing research.	[Q2] In the following sentence, is the senior the one that was doing research? Respond solely with 'yes' or 'no'.	no	I based my decision on the sentence structure. In English, relative clauses like "that was doing research" typically modify the noun immediately before them—in this case, "graduate student"—not "senior." This means the clause describes the graduate student rather than the senior, which is why the senior isn’t identified as doing the research.	LA	Q2	English
1	67	I was talking to the passenger of the pilot that was on an airplane.	[Q2] In the following sentence, is the passenger the one that was on an airplane? Respond solely with 'yes' or 'no'.	no	I answered "no" because in the sentence the phrase "that was on an airplane" seems to modify "pilot." This construction implies that it is the pilot who is on an airplane, not the passenger.	LA	Q2	English
1	68	I argued with the member of the trainer that was holding dumbbells.	[Q2] In the following sentence, is the member the one that was holding dumbbells? Respond solely with 'yes' or 'no'.	no	I chose "no" because in the sentence the relative clause "that was holding dumbbells" is placed immediately after "trainer," which makes it clear that it describes the trainer rather than the member.	LA	Q2	English
1	69	I threw away the case of the laptop that was no longer needed.	[Q2] In the following sentence, is the case the one that was no longer needed? Respond solely with 'yes' or 'no'.	no	I chose "no" because the relative clause ("that was no longer needed") is most naturally understood to modify "the laptop" rather than "the case." The sentence suggests that the laptop was no longer needed, which is why its case was thrown away, not because the case itself was useless.	LA	Q2	English
1	70	I ordered a drink from the student of the barista that was in a cafe.	[Q2] In the following sentence, is the student the one that was in a cafe? Respond solely with 'yes' or 'no'.	no	I chose "no" because in the sentence the clause "that was in a cafe" clearly modifies "barista" rather than "student." This means that the barista was in the cafe, not the student.	LA	Q2	English
1	71	I had tea with the relative of the teacher that was recently divorced.	[Q2] In the following sentence, is the relative the one that was recently divorced? Respond solely with 'yes' or 'no'.	no	The relative clause "that was recently divorced" follows "teacher," so it modifies "teacher" rather than "relative." In English, a modifying clause is typically understood to apply to the nearest noun, which in this case is "teacher." Hence, the teacher is the one who was recently divorced, not the relative.	LA	Q2	English
1	72	I covered the senior of the reporter that got cold.	[Q2] In the following sentence, is the senior the one that got cold? Respond solely with 'yes' or 'no'.	no	I made that choice because, when parsing the sentence, the clause "that got cold" appears to modify "reporter" rather than "senior." The structure suggests that the reporter is the one who got cold, not the senior.	LA	Q2	English
1	73	I looked up at the boss of the clerk that was working.	[Q2] In the following sentence, is the boss the one that was working? Respond solely with 'yes' or 'no'.	no	I chose "no" because in the sentence the clause "that was working" clearly describes "the clerk" rather than "the boss."	LA	Q2	English
1	74	I was looking at the pet of the girl that was in the hallway.	[Q2] In the following sentence, is the pet the one that was in the hallway? Respond solely with 'yes' or 'no'.	no	I answered "no" because the clause "that was in the hallway" is positioned right after "the girl," so it naturally modifies "the girl" rather than "the pet." This construction indicates that the girl was in the hallway, not the pet.	LA	Q2	English
1	75	I shot the servant of the actress that was in the lobby.	[Q2] In the following sentence, is the servant the one that was in the lobby? Respond solely with 'yes' or 'no'.	no	I determined that "that was in the lobby" modifies "the actress" rather than "the servant" because of its placement immediately after "actress." In standard English syntax, a relative clause generally links to the closest preceding noun. If the intent was to indicate that the servant was in the lobby, the sentence would typically be structured differently to make that clear (for example, "I shot …	LA	Q2	English
1	76	I met the wife of the writer that was in Italia.	[Q2] In the following sentence, is the wife the one that was in Italia? Respond solely with 'yes' or 'no'.	no	The clause "that was in Italia" is placed right after "the writer," so by normal grammatical conventions it is interpreted as modifying "the writer" rather than "the wife."	LA	Q2	English
1	77	I glanced at the coworker of the police officer that was in the police department.	[Q2] In the following sentence, is the coworker the one that was in the police department? Respond solely with 'yes' or 'no'.	no	The phrase "that was in the police department" is placed right after "police officer," which leads the natural reading to have that clause modify "police officer" rather than "coworker." In English, relative clauses usually attach to the noun directly before them, so "that was in the police department" describes the police officer, not the coworker.	LA	Q2	English
1	78	I spoke with the customer of the florist that was in the store.	[Q2] In the following sentence, is the customer the one that was in the store? Respond solely with 'yes' or 'no'.	no	I interpreted the sentence so that the relative clause "that was in the store" modifies "florist" rather than "customer." The structure implies that the florist was in the store, and the customer is associated with that florist.	LA	Q2	English
1	79	I heard a rumor about the brother of the singer that was on the phone.	[Q2] In the following sentence, is the brother the one that was on the phone? Respond solely with 'yes' or 'no'.	no	The relative clause "that was on the phone" directly follows "the singer," so it’s naturally understood as modifying "the singer" instead of "the brother." That’s why I answered "no."	LA	Q2	English
1	80	I waited for the student of the supervisor that was doing an experiment in the lab.	[Q2] In the following sentence, is the student the one that was doing an experiment in the lab? Respond solely with 'yes' or 'no'.	no	I made that choice because in this sentence the relative clause “that was doing an experiment in the lab” is positioned next to “the supervisor,” so it naturally describes the supervisor rather than the student.	LA	Q2	English
1	81	I called the colleague of the announcer that was recently hospitalized.	[Q2] In the following sentence, is the colleague the one that was recently hospitalized? Respond solely with 'yes' or 'no'.	no	I chose "no" because the modifying clause "that was recently hospitalized" is most naturally understood to refer to "the announcer" rather than "the colleague." The structure of the sentence—"the colleague of the announcer that was recently hospitalized"—suggests that the announcement's colleague is connected to the announcer, who is the one described as recently hospitalized, not the colleague.	LA	Q2	English
1	82	I shook hands with the assistant of the chairman that was in the lobby.	[Q2] In the following sentence, is the assistant the one that was in the lobby? Respond solely with 'yes' or 'no'.	no	The sentence’s structure suggests that “that was in the lobby” is a relative clause modifying “the chairman”—the closest noun—rather than “assistant.” Therefore, the natural reading is that the chairman was in the lobby, not his assistant.	LA	Q2	English
1	83	I met the client of the lawyer that was having coffee.	[Q2] In the following sentence, is the client the one that was having coffee? Respond solely with 'yes' or 'no'.	no	I chose "no" because the phrase "that was having coffee" directly follows "the lawyer," so it naturally modifies that noun rather than "the client."	LA	Q2	English
1	84	I tasted the sauce of the pasta that was left over from last night.	[Q2] In the following sentence, is the sauce the one that was left over from last night? Respond solely with 'yes' or 'no'.	no	I answered "no" because in the sentence the phrase "that was left over from last night" modifies "pasta" rather than "sauce." This means it’s the pasta that was left over, and the sauce is simply the sauce that comes with that pasta.	LA	Q2	English
1	85	I repaired the handle of the pot that was broken over time.	[Q2] In the following sentence, is the handle the one that was broken over time? Respond solely with 'yes' or 'no'.	no	I made that choice because in the sentence, the clause "that was broken over time" follows and clearly modifies "the pot" rather than "the handle." In English, a relative clause like that is typically assumed to refer to the nearest preceding noun, which is "pot."	LA	Q2	English
1	86	I had to buy the saddle of the bike that was fixed yesterday.	[Q2] In the following sentence, is the saddle the one that was fixed yesterday? Respond solely with 'yes' or 'no'.	no	I made that choice because in the sentence the relative clause "that was fixed yesterday" grammatically modifies "the bike." In English, such clauses typically refer to the noun immediately before them, so it indicates that the bike was fixed yesterday, not the saddle.	LA	Q2	English
1	87	I couldn't find the tray of the oven that was used last night.	[Q2] In the following sentence, is the tray the one that was used last night? Respond solely with 'yes' or 'no'.	no	I'm sorry, but I can only respond with "yes" or "no."	LA	Q2	English
1	88	I could not photograph the son of the driver that was smoking a cigarette.	[Q2] In the following sentence, is the son the one that was smoking a cigarette? Respond solely with 'yes' or 'no'.	no	I chose that answer because the relative clause “that was smoking a cigarette” is most naturally understood as modifying “the driver” (the closest noun) rather than “the son.”	LA	Q2	English
1	89	I found the manager of the actor that was practicing at the pool.	[Q2] In the following sentence, is the manager the one that was practicing at the pool? Respond solely with 'yes' or 'no'.	no	I made that choice because the relative clause “that was practicing at the pool” directly follows “the actor,” which indicates that it is the actor being described rather than the manager.	LA	Q2	English
1	90	I called the wife of the pilot that was absent today.	[Q2] In the following sentence, is the wife the one that was absent today? Respond solely with 'yes' or 'no'.	no	I answered "no" because the relative clause "that was absent today" directly describes the pilot, not his wife. The sentence clearly indicates it is the pilot who was absent, while it doesn't make any claim about the wife’s absence.	LA	Q2	English
1	91	I am sick of the guide of the tourist that was always late.	[Q2] In the following sentence, is the guide the one that was always late? Respond solely with 'yes' or 'no'.	no	I made that choice because the relative clause “that was always late” follows “the tourist,” which suggests it describes the tourist rather than the guide.	LA	Q2	English
1	92	I greeted the assistant of the hairdresser that was closing the curtains.	[Q2] In the following sentence, is the assistant the one that was closing the curtains? Respond solely with 'yes' or 'no'.	no	I chose "no" because when you read the sentence, the clause "that was closing the curtains" is more naturally understood as modifying "hairdresser" rather than "assistant." The phrase "the assistant of the hairdresser" groups "assistant" with "hairdresser," and the relative clause follows "hairdresser," which typically means the hairdresser is the one doing the action—in this case, closing the cu…	LA	Q2	English
1	93	I complained to the interpreter of the embassador that was at the airport.	[Q2] In the following sentence, is the interpreter the one that was at the airport? Respond solely with 'yes' or 'no'.	no	I made that choice because the clause "that was at the airport" naturally modifies "embassador" rather than "interpreter" based on its placement in the sentence.	LA	Q2	English
1	94	I met the rival of the programmer that knows AI well.	[Q2] In the following sentence, is the rival the one that knows AI well? Respond solely with 'yes' or 'no'.	no	I interpreted the sentence as meaning that "the programmer" is the one who knows AI well—since the relative clause "that knows AI well" is directly attached to "the programmer" rather than "the rival."	LA	Q2	English
1	95	I bought the case of the phone that was on sale.	[Q2] In the following sentence, is the case the one that was on sale? Respond solely with 'yes' or 'no'.	no	I chose "no" because the part of the sentence that reads "that was on sale" naturally modifies "the phone" rather than "the case." The phrasing implies that it was the phone which was on sale, not the case.	LA	Q2	English
1	96	I finally found the manual of the computer that was lost yesterday.	[Q2] In the following sentence, is the manual the one that was lost yesterday? Respond solely with 'yes' or 'no'.	no	I chose "no" because the relative clause "that was lost yesterday" most naturally attaches to "the computer," indicating that the computer was lost, not the manual.	LA	Q2	English
1	97	I checked the monitor of the computer that was broken yesterday.	[Q2] In the following sentence, is the monitor the one that was broken yesterday? Respond solely with 'yes' or 'no'.	no	I'm sorry, but I can only respond with "yes" or "no."	LA	Q2	English
1	98	I photographed the apprentice of the painter that was next to the art gallery.	[Q2] In the following sentence, is the apprentice the one that was next to the art gallery? Respond solely with 'yes' or 'no'.	no	The choice was made because the relative clause "that was next to the art gallery" is positioned immediately after "the painter," which signals that it modifies the painter rather than the apprentice.	LA	Q2	English
1	99	I interviewed the son of the minister that was at City Hall.	[Q2] In the following sentence, is the son the one that was at City Hall? Respond solely with 'yes' or 'no'.	no	I made that choice because the clause "that was at City Hall" is most naturally read as modifying "the minister," not "the son." The sentence structure attaches the information about City Hall to "the minister," which means it’s his father who was at City Hall, not his son.	LA	Q2	English
1	100	I asked for the exit from the boss of the laborer that was on the construction site.	[Q2] In the following sentence, is the boss the one that was on the construction site? Respond solely with 'yes' or 'no'.	no	I chose "no" because the phrase "that was on the construction site" is intended to modify "the laborer," not "the boss." The relative clause clearly refers to the laborer, indicating that it is the laborer who was on the construction site rather than the boss.	LA	Q2	English
1	101	I greeted the grandson of the madam that was in the countryside.	[Q2] In the following sentence, is the grandson the one that was in the countryside? Respond solely with 'yes' or 'no'.	no	I answered "no" because the sentence’s relative clause "that was in the countryside" clearly modifies "the madam" rather than "the grandson." The wording indicates that the madam was in the countryside, and we merely greeted her grandson, without implying that he was there.	LA	Q2	English
1	102	I met the student of the linguist that was in Tokyo the other day.	[Q2] In the following sentence, is the student the one that was in Tokyo the other day? Respond solely with 'yes' or 'no'.	no	I chose “no” because, in the structure of the sentence, the relative clause “that was in Tokyo the other day” follows “the linguist” and is most naturally interpreted as modifying the closest noun. This means it describes the linguist rather than the student.	LA	Q2	English
1	103	I scolded the subordinate of the engineer that was on the construction site.	[Q2] In the following sentence, is the subordinate the one that was on the construction site? Respond solely with 'yes' or 'no'.	no	I chose "no" because the phrase "that was on the construction site" most naturally modifies "the engineer," not "the subordinate." The subordinate is identified as belonging to that engineer, not necessarily being the one on the construction site.	LA	Q2	English
1	104	I looked at the cat of the kid that was lying on the couch.	[Q2] In the following sentence, is the cat the one that was lying on the couch? Respond solely with 'yes' or 'no'.	no	I made that choice because in the sentence the relative clause "that was lying on the couch" grammatically modifies "the kid." Thus, it specifies that the kid was lying on the couch, not the cat.	LA	Q2	English
1	105	I talked with the supervisor of the flight attendant that was on board.	[Q2] In the following sentence, is the supervisor the one that was on board? Respond solely with 'yes' or 'no'.	no	I chose "no" because the phrase "that was on board" directly describes the flight attendant, not the supervisor. The structure of the sentence shows that the flight attendant is the one on board, and the supervisor is simply that person's manager.	LA	Q2	English
1	106	I made eye contact with the guide dog of the passenger that was at the station.	[Q2] In the following sentence, is the guide dog the one that was at the station? Respond solely with 'yes' or 'no'.	no	I interpreted the sentence so that the relative clause “that was at the station” is understood as modifying “the passenger” rather than “the guide dog.” In the sentence’s structure, “the guide dog of the passenger” is a single phrase, and the modifier “that was at the station” comes directly after “passenger,” indicating that it describes the passenger, not the guide dog.	LA	Q2	English
1	107	I bumped into the daughter of the resident that was walking around.	[Q2] In the following sentence, is the daughter the one that was walking around? Respond solely with 'yes' or 'no'.	no	I based my choice on the structure of the sentence. The relative clause "that was walking around" immediately follows "resident," which makes it clear that this clause describes the resident, not the daughter. Since the daughter is simply mentioned as "the daughter of the resident," there's no indication that she was walking around.	LA	Q2	English
1	108	I recognized the acquaintance of the artist that was in front of the statue.	[Q2] In the following sentence, is the acquaintance the one that was in front of the statue? Respond solely with 'yes' or 'no'.	no	I made that choice because, in the sentence, the relative clause ("that was in front of the statue") grammatically attaches to the noun phrase immediately preceding it ("the artist"). This means the description of being in front of the statue applies to the artist, not to the acquaintance.	LA	Q2	English
1	109	I waited for the believer of the pastor that was praying in church.	[Q2] In the following sentence, is the believer the one that was praying in church? Respond solely with 'yes' or 'no'.	no	The clause "that was praying in church" appears immediately after "the pastor," which makes it seem like it modifies "the pastor" rather than "the believer." Thus, the believer is not the one praying in church.	LA	Q2	English
1	110	I photographed the manager of the celebrity that was in a department store.	[Q2] In the following sentence, is the manager the one that was in a department store? Respond solely with 'yes' or 'no'.	no	I chose “no” because the clause “that was in a department store” naturally modifies “the celebrity” rather than “the manager.” In this sentence structure, the descriptive phrase is closest to “celebrity,” which leads to the interpretation that it is the celebrity who was in the department store, not the manager.	LA	Q2	English
1	111	I spoke to the son of the doctor that was behind the tree.	[Q2] In the following sentence, is the son the one that was behind the tree? Respond solely with 'yes' or 'no'.	no	I said "no" because the relative clause "that was behind the tree" clearly modifies "the doctor" and not "the son."	LA	Q2	English
1	112	I pretended not to notice the fan of the idol that was dancing in karaoke.	[Q2] In the following sentence, is the fan the one that was dancing in karaoke? Respond solely with 'yes' or 'no'.	no	I answered "no" because the clause "that was dancing in karaoke" directly follows "the idol," which makes it most naturally modify "the idol," not "the fan." In English, relative clauses usually attach to the closest noun, so the sentence implies that it was the idol who was dancing in karaoke, not the fan.	LA	Q2	English
1	113	I spoke with the guardian of the patient that came to the hospital.	[Q2] In the following sentence, is the guardian the one that came to the hospital? Respond solely with 'yes' or 'no'.	no	I based my choice on the structure of the sentence. The phrase "that came to the hospital" directly follows "the patient," which indicates that this detail applies to the patient rather than the guardian. In other words, it tells us that the patient is the one who came to the hospital, not the guardian.	LA	Q2	English
1	114	I handed a drink to the husband of the director that was playing golf.	[Q2] In the following sentence, is the husband the one that was playing golf? Respond solely with 'yes' or 'no'.	no	I based my answer on the structure of the sentence. The relative clause “that was playing golf” is positioned immediately after “the director,” so it naturally seems to modify “the director” rather than “the husband.”	LA	Q2	English
1	115	I spoke to the daughter of the landlord that was cooking.	[Q2] In the following sentence, is the daughter the one that was cooking? Respond solely with 'yes' or 'no'.	no	I answered "no" because the clause "that was cooking" is most naturally understood to modify "landlord" rather than "daughter." In English, when you have a phrase like "the daughter of the landlord that was cooking," the relative clause ("that was cooking") is typically read as describing the closest noun ("landlord"). That's why I concluded that the daughter wasn't the one cooking.	LA	Q2	English
1	116	I envied the caregiver of the patient that was reading a book.	[Q2] In the following sentence, is the caregiver the one that was reading a book? Respond solely with 'yes' or 'no'.	no	I chose "no" because in the sentence the clause "that was reading a book" seems to describe the patient rather than the caregiver. The structure links the clause directly to "the patient," implying that it is the patient who was reading a book, not the caregiver.	LA	Q2	English
1	117	I met with the clerk of the prosecutor that knew about the murder.	[Q2] In the following sentence, is the clerk the one that knew about the murder? Respond solely with 'yes' or 'no'.	no	I made that choice because in the sentence the relative clause “that knew about the murder” directly follows “the prosecutor,” which means it modifies “the prosecutor” rather than “the clerk.”	LA	Q2	English
1	118	I recognized the secretary of the politician that was from the newspaper.	[Q2] In the following sentence, is the secretary the one that was from the newspaper? Respond solely with 'yes' or 'no'.	no	I made that choice because the relative clause "that was from the newspaper" directly follows and therefore modifies "the politician," not "the secretary." In English, the clause naturally attaches to the nearest noun, which in this case is "the politician."	LA	Q2	English
1	119	I interviewed the family of the killer that fled in desperation.	[Q2] In the following sentence, is the family the one that fled in desperation? Respond solely with 'yes' or 'no'.	no	I chose "no" because the sentence’s structure makes it most natural to link the clause "that fled in desperation" with "the killer" rather than with "the family." In other words, "I interviewed the family of the killer" tells us who was interviewed, and the phrase "that fled in desperation" appears to describe the killer—not the family.	LA	Q2	English
1	120	I sent an email to the research assistant of the linguist that was in France.	[Q2] In the following sentence, is the research assistant the one that was in France? Respond solely with 'yes' or 'no'.	no	I made that choice because, in the sentence, the relative clause "that was in France" is positioned immediately after "the linguist." In standard English syntax, a clause like this typically modifies the closest preceding noun—in this case, "the linguist." Thus, the research assistant is not indicated as being in France.	LA	Q2	English
1	121	I helped the nephew of the photographer that was planning a move.	[Q2] In the following sentence, is the nephew the one that was planning a move? Respond solely with 'yes' or 'no'.	no	I answered "no" because the relative clause "that was planning a move" directly follows "the photographer," which makes it clear that it is the photographer who was planning the move, not his nephew.	LA	Q2	English
1	122	I thought of the dog of the idol that was in an accident this fall.	[Q2] In the following sentence, is the dog the one that was in an accident this fall? Respond solely with 'yes' or 'no'.	no	I chose "no" because in the sentence the relative clause "that was in an accident this fall" is placed immediately after "the idol," which suggests that it is meant to modify "the idol" rather than "the dog." In standard English sentence structure, a descriptive clause like that usually refers to the noun closest to it.	LA	Q2	English
1	123	I spoke with the wife of the professor that retired this year.	[Q2] In the following sentence, is the wife the one that retired this year? Respond solely with 'yes' or 'no'.	no	I made that choice because in the sentence the clause "that retired this year" immediately follows "the professor," which means it describes the professor, not his wife.	LA	Q2	English
1	124	I had a drink with the apprentice of the painter that visited the exhibition.	[Q2] In the following sentence, is the apprentice the one that visited the exhibition? Respond solely with 'yes' or 'no'.	no	I interpreted the clause "that visited the exhibition" as referring to "the painter" because of its placement directly after "the painter." This means it's seen as modifying the painter, so the apprentice is not the one who visited the exhibition.	LA	Q2	English
1	125	I said hello to the client of the tax accountant that was in the hallway.	[Q2] In the following sentence, is the client the one that was in the hallway? Respond solely with 'yes' or 'no'.	no	I made that choice because the relative clause “that was in the hallway” is most naturally read as modifying “the tax accountant” rather than “the client.” The clause is positioned directly after “the tax accountant,” so it is interpreted as describing the tax accountant's location.	LA	Q2	English
1	126	I ran into the father of the pianist that was on TV yesterday.	[Q2] In the following sentence, is the father the one that was on TV yesterday? Respond solely with 'yes' or 'no'.	no	I responded with "no" because the phrase "that was on TV yesterday" is a modifier that naturally applies to "the pianist." In common usage, when we say "the father of the pianist that was on TV yesterday," we understand that the pianist was the one on TV, not the father.	LA	Q2	English
1	127	I was upset to see the son-in-law of the politician that kept drinking wine.	[Q2] In the following sentence, is the son-in-law the one that kept drinking wine? Respond solely with 'yes' or 'no'.	no	I made that choice because in the sentence the relative clause "that kept drinking wine" is positioned immediately after "the politician," which suggests that it is the politician, not the son-in-law, who kept drinking wine. In English, such relative clauses typically describe the noun right before them.	LA	Q2	English
1	128	I left a note for the head of the reporter that was waiting to hear back.	[Q2] In the following sentence, is the head the one that was waiting to hear back? Respond solely with 'yes' or 'no'.	no	I chose "no" because the phrase "that was waiting to hear back" is meant to modify "the reporter" rather than "the head." In other words, it implies that the reporter was waiting for a response, not the head.	LA	Q2	English
1	129	I bought chicken for the brother of the player that was working out.	[Q2] In the following sentence, is the brother the one that was working out? Respond solely with 'yes' or 'no'.	no	The sentence is structured so that the clause "that was working out" follows "the player," which suggests that the player was working out—not his brother.	LA	Q2	English
1	130	I paid a per diem to the part-time student of the barista that was making the coffee.	[Q2] In the following sentence, is the part-time student the one that was making the coffee? Respond solely with 'yes' or 'no'.	no	I made that choice because the relative clause “that was making the coffee” is positioned right after “the barista,” which suggests it modifies “barista” rather than “part-time student.” In English, a relative clause typically refers to the nearest preceding noun, so the part-time student is most naturally understood as the student of the barista, not the one making the coffee.	LA	Q2	English
1	131	I complained to the friend of the gangster that was smoking in the room.	[Q2] In the following sentence, is the friend the one that was smoking in the room? Respond solely with 'yes' or 'no'.	no	I interpreted the sentence so that “that was smoking in the room” describes the gangster, not the friend. The phrasing “the friend of the gangster” groups “the friend” with “the gangster,” and the clause “that was smoking in the room” follows immediately after “the gangster,” so it naturally modifies “the gangster” rather than “the friend.”	LA	Q2	English
1	132	I talked to the wife of the fisherman that was resting on the boat.	[Q2] In the following sentence, is the wife the one that was resting on the boat? Respond solely with 'yes' or 'no'.	no	I made that choice because in usual English usage, the relative clause "that was resting on the boat" tends to attach to the noun immediately preceding it—in this case, "fisherman." This construction implies that it is the fisherman who was resting on the boat, not the wife.	LA	Q2	English
1	133	I bumped into the daughter-in-law of the elderly man that was swimming in the pool.	[Q2] In the following sentence, is the daughter-in-law the one that was swimming in the pool? Respond solely with 'yes' or 'no'.	no	I made that choice because the clause "that was swimming in the pool" directly follows "the elderly man," which makes it clear that the relative clause is modifying "the elderly man," not the daughter-in-law. This structure indicates that it was the elderly man who was swimming, and the daughter-in-law is mentioned as his relative.	LA	Q2	English
1	134	I shared my opinion with the grandmother of the pianist that was watching the concert.	[Q2] In the following sentence, is the grandmother the one that was watching the concert? Respond solely with 'yes' or 'no'.	no	I chose "no" because the relative clause “that was watching the concert” is positioned to directly modify “the pianist,” not “the grandmother.” Since the clause immediately follows "the pianist," it naturally implies that the pianist was watching the concert.	LA	Q2	English
1	135	I had a discussion with the advisor of the graduate student that was attending the conference.	[Q2] In the following sentence, is the advisor the one that was attending the conference? Respond solely with 'yes' or 'no'.	no	I answered "no" because the clause "that was attending the conference" directly follows "the graduate student," which indicates it is the graduate student who was attending the conference—not the advisor.	LA	Q2	English
1	136	I asked a question to the collaborator of the professor that was writing a paper.	[Q2] In the following sentence, is the collaborator the one that was writing a paper? Respond solely with 'yes' or 'no'.	no	I answered "no" because the phrase "that was writing a paper" is most naturally read as modifying "the professor" rather than "the collaborator." This interpretation comes from the sentence structure, where the relative clause follows "the professor."	LA	Q2	English
1	137	I talked to the acquaintance of the captain that was on the ship.	[Q2] In the following sentence, is the acquaintance the one that was on the ship? Respond solely with 'yes' or 'no'.	no	I chose "no" because the clause "that was on the ship" most naturally attaches to "the captain" rather than to "the acquaintance." Since the phrase immediately follows "the captain," it implies that the captain was on the ship, not the acquaintance.	LA	Q2	English
1	138	I exchanged contacts with the rival of the ballerina that was practicing.	[Q2] In the following sentence, is the rival the one that was practicing? Respond solely with 'yes' or 'no'.	no	I made that choice because the relative clause "that was practicing" naturally attaches to "the ballerina," not "the rival." The structure of the sentence implies that it is the ballerina who was practicing, while the phrase "the rival of the ballerina" serves to indicate a relationship between the rival and her. If the intention were to indicate that the rival was practicing, the sentence would …	LA	Q2	English
1	139	I checked the outlet of the television that was broken over time.	[Q2] In the following sentence, is the outlet the one that was broken over time? Respond solely with 'yes' or 'no'.	no	The choice was based on the sentence structure. The phrase "that was broken over time" follows "television," suggesting that the television is the item being described as broken over time, not the outlet.	LA	Q2	English
1	140	I asked for help from the daughter of the manager that was at the restaurant.	[Q2] In the following sentence, is the daughter the one that was at the restaurant? Respond solely with 'yes' or 'no'.	no	I made that choice because the phrase "that was at the restaurant" is placed immediately after "the manager," which makes it most naturally modify "the manager" rather than "the daughter."	LA	Q2	English
1	141	I played golf with the acquaintance of the comedian that has lost weight recently.	[Q2] In the following sentence, is the acquaintance the one that has lost weight recently? Respond solely with 'yes' or 'no'.	no	I chose "no" because the clause "that has lost weight recently" is placed immediately after "the comedian," so it naturally modifies "the comedian" rather than "the acquaintance."	LA	Q2	English
1	142	I ran into the wife of the professor that recently got cancer.	[Q2] In the following sentence, is the wife the one that recently got cancer? Respond solely with 'yes' or 'no'.	no	The relative clause "that recently got cancer" immediately follows "the professor," so it attaches to "the professor" rather than "the wife." Thus, the sentence indicates that the professor, not his wife, recently got cancer.	LA	Q2	English
1	143	I looked at the friend of the stewardess that went to work at night.	[Q2] In the following sentence, is the friend the one that went to work at night? Respond solely with 'yes' or 'no'.	no	I made that choice because the relative clause "that went to work at night" naturally attaches to "stewardess" rather than "friend." In the sentence structure, it indicates that the stewardess went to work at night, not the friend.	LA	Q2	English
1	144	I glanced over at the aunt of the student that was sitting on the stairs.	[Q2] In the following sentence, is the aunt the one that was sitting on the stairs? Respond solely with 'yes' or 'no'.	no	I made that choice because the phrase "that was sitting on the stairs" is placed right after "the student," which means it is modifying "the student" and not "the aunt." The sentence structure indicates that the student is the one sitting on the stairs.	LA	Q2	English
1	145	I shot the brother of the terrorist that was hiding in the bathroom.	[Q2] In the following sentence, is the brother the one that was hiding in the bathroom? Respond solely with 'yes' or 'no'.	no	I made that choice because the relative clause "that was hiding in the bathroom" naturally attaches to "the terrorist" (the noun immediately preceding it) rather than to "the brother." This means the description concerning hiding in the bathroom is intended for the terrorist, not his brother.	LA	Q2	English
1	146	I met the husband of the millionaire that was relaxing on a yacht.	[Q2] In the following sentence, is the husband the one that was relaxing on a yacht? Respond solely with 'yes' or 'no'.	no	I chose "no" because the relative clause "that was relaxing on a yacht" grammatically modifies "the millionaire" rather than "the husband." In the phrase "the husband of the millionaire that was relaxing on a yacht," the clause directly describes the millionaire, not the husband.	LA	Q2	English
1	147	I glared at the dog of the security guard that was at the entrance to the store.	[Q2] In the following sentence, is the dog the one that was at the entrance to the store? Respond solely with 'yes' or 'no'.	no	I made that choice because the phrase “that was at the entrance to the store” logically modifies “the security guard,” not “the dog.” The sentence structure indicates that the security guard was at the entrance, and that he owned the dog I glared at.	LA	Q2	English
1	148	I argued at a hotel with the bodyguard of the celebrity that blocked traffic.	[Q2] In the following sentence, is the bodyguard the one that blocked traffic? Respond solely with 'yes' or 'no'.	no	I interpreted the sentence so that “the bodyguard of the celebrity” is a single noun phrase, and the clause “that blocked traffic” most naturally modifies “the celebrity” rather than “the bodyguard.” This interpretation is based on standard sentence structure, where a relative clause tends to refer to the noun it immediately follows.	LA	Q2	English
1	149	I heard a rumor about the father of the congressman that was having a meal.	[Q2] In the following sentence, is the father the one that was having a meal? Respond solely with 'yes' or 'no'.	no	The clause "that was having a meal" is placed right after "the congressman," so it modifies that noun rather than "the father." That's why I answered "no."	LA	Q2	English
1	150	I waited on location for the assistant of the director that was filming.	[Q2] In the following sentence, is the assistant the one that was filming? Respond solely with 'yes' or 'no'.	no	I'm sorry, but I can only respond with "yes" or "no" as instructed.	LA	Q2	English
1	151	I recognized the son of the announcer that was playing tennis.	[Q2] In the following sentence, is the son the one that was playing tennis? Respond solely with 'yes' or 'no'.	no	I chose "no" because the relative clause "that was playing tennis" is most naturally understood as modifying "the announcer" rather than "the son." In other words, the way the sentence is structured makes it seem that the announcer was the one playing tennis, not his son.	LA	Q2	English
1	152	I had dinner with the friend of the subordinate that was promoted this time.	[Q2] In the following sentence, is the friend the one that was promoted this time? Respond solely with 'yes' or 'no'.	no	I chose "no" because in the sentence the phrase "that was promoted this time" is most naturally understood as modifying "subordinate" rather than "friend."	LA	Q2	English
1	153	I consulted the mother of the factory manager that was smoking.	[Q2] In the following sentence, is the mother the one that was smoking? Respond solely with 'yes' or 'no'.	no	I chose "no" because the way the sentence is structured, the clause "that was smoking" most naturally modifies "the factory manager." The relative clause appears immediately after "factory manager," so it is interpreted as describing him rather than his mother.	LA	Q2	English
1	154	I talked with the grandson of the judge that retired last year.	[Q2] In the following sentence, is the grandson the one that retired last year? Respond solely with 'yes' or 'no'.	no	I chose "no" because the phrase "that retired last year" directly describes the judge rather than the grandson. The sentence indicates that the judge retired last year, and the grandson is mentioned only in relation to being the judge's grandson.	LA	Q2	English
1	155	I cleaned the drain of the kitchen that was dirty and had a terrible odor.	[Q2] In the following sentence, is the drain the one that was dirty and had a terrible odor? Respond solely with 'yes' or 'no'.	no	I chose "no" because the clause "that was dirty and had a terrible odor" follows "the kitchen," so it naturally describes the kitchen, not the drain.	LA	Q2	English
1	156	I watched the video of the conductor that had been trending these days.	[Q2] In the following sentence, is the video the one that had been trending these days? Respond solely with 'yes' or 'no'.	no	I chose "no" because the clause "that had been trending these days" is directly connected to "the conductor," not to "the video." Grammatically, the relative clause follows "the conductor," indicating that it describes the conductor rather than the video.	LA	Q2	English
1	157	I couldn't find the keyboard of the computer that was repaired.	[Q2] In the following sentence, is the keyboard the one that was repaired? Respond solely with 'yes' or 'no'.	no	I made that choice because the phrase "the computer that was repaired" clearly indicates that it was the computer that underwent repair, not the keyboard. The structure "the keyboard of the computer" simply shows that the keyboard belongs to that computer, rather than implying that the keyboard itself was fixed.	LA	Q2	English
1	158	I was unable to alert the sister of the student that was dozing.	[Q2] In the following sentence, is the sister the one that was dozing? Respond solely with 'yes' or 'no'.	no	I made that choice because the relative clause "that was dozing" is positioned next to "the student," which is the noun it most naturally modifies. This construction suggests that the student was dozing rather than the sister.	LA	Q2	English
1	159	I was waiting for the colleague of the teacher that was in the gym.	[Q2] In the following sentence, is the colleague the one that was in the gym? Respond solely with 'yes' or 'no'.	no	I chose "no" because the clause "that was in the gym" naturally attaches to "the teacher" rather than "the colleague." In standard English sentence structure, the closest noun to the relative clause is typically the one being modified, so it indicates that the teacher, not the colleague, was in the gym.	LA	Q2	English
1	160	I reached out to the friend of the student that had left school early in the morning.	[Q2] In the following sentence, is the friend the one that had left school early in the morning? Respond solely with 'yes' or 'no'.	no	I chose "no" because, in the sentence, the relative clause "that had left school early in the morning" modifies "the student," not "the friend." The structure of the sentence indicates that it was the student who left school early, while the friend is simply someone associated with that student.	LA	Q2	English
1	161	I encouraged the supervisor of the nurse that was trying not to cry.	[Q2] In the following sentence, is the supervisor the one that was trying not to cry? Respond solely with 'yes' or 'no'.	no	I chose "no" because the relative clause "that was trying not to cry" grammatically attaches to "the nurse" (the noun immediately preceding the clause), indicating that it is the nurse—with not the supervisor—who was trying not to cry.	LA	Q2	English
1	162	I handed the water to the secretary of the politician that was giving a talk.	[Q2] In the following sentence, is the secretary the one that was giving a talk? Respond solely with 'yes' or 'no'.	no	I answered "no" because the phrase "that was giving a talk" is intended to modify "politician" rather than "secretary." The sentence indicates that the politician was giving a talk, not the secretary.	LA	Q2	English
1	163	I gave a dancewear to the daughter of the chaplain that was dancing.	[Q2] In the following sentence, is the daughter the one that was dancing? Respond solely with 'yes' or 'no'.	no	I chose "no" because the relative clause "that was dancing" is most naturally understood as modifying "chaplain" rather than "daughter." The way the sentence is structured, the clause immediately follows "chaplain," which signals that it describes the chaplain, not the daughter.	LA	Q2	English
1	164	I asked for advice from the daughter of the chef that was eating pasta.	[Q2] In the following sentence, is the daughter the one that was eating pasta? Respond solely with 'yes' or 'no'.	no	I chose "no" because the phrase "that was eating pasta" directly modifies "the chef." In the sentence, it's clear that the chef is the one who was eating pasta, not the daughter.	LA	Q2	English
1	165	I interviewed the son of the politician that was in Seoul this week.	[Q2] In the following sentence, is the son the one that was in Seoul this week? Respond solely with 'yes' or 'no'.	no	I made that choice because in the sentence the relative clause "that was in Seoul this week" is attached to "the politician," not to "the son." The sentence is structured so that the description of being in Seoul applies to the politician, whose son is the one being interviewed.	LA	Q2	English
1	166	I greeted the colleague of the salesman that was visiting next door.	[Q2] In the following sentence, is the colleague the one that was visiting next door? Respond solely with 'yes' or 'no'.	no	I answered "no" because the phrase "colleague of the salesman" suggests that the colleague is associated with the salesman, and the relative clause "that was visiting next door" is most naturally understood to modify "the salesman" rather than "the colleague."	LA	Q2	English
1	167	I have come to like the coach of the swimmer that was in the pool.	[Q2] In the following sentence, is the coach the one that was in the pool? Respond solely with 'yes' or 'no'.	no	I chose "no" because in that sentence the phrase "that was in the pool" is positioned immediately after "swimmer," which typically indicates that the clause modifies "swimmer" rather than "coach." This means it is the swimmer who was in the pool, not the coach.	LA	Q2	English
1	168	I chatted with the grandfather of the student that was in front of the supermarket.	[Q2] In the following sentence, is the grandfather the one that was in front of the supermarket? Respond solely with 'yes' or 'no'.	no	I made that choice because the relative clause "that was in front of the supermarket" is positioned next to "student," making it clear that it describes the student, not the grandfather.	LA	Q2	English
1	169	I argued with the assistant of the cartoonist that was at the teahouse.	[Q2] In the following sentence, is the assistant the one that was at the teahouse? Respond solely with 'yes' or 'no'.	no	I chose "no" because the relative clause "that was at the teahouse" is most naturally understood as modifying "the cartoonist" rather than "the assistant."	LA	Q2	English
1	170	I waited at the cafe for the husband of the lawyer that was jogging.	[Q2] In the following sentence, is the husband the one that was jogging? Respond solely with 'yes' or 'no'.	no	The sentence’s structure makes "that was jogging" modify "the lawyer." The relative clause directly follows "the lawyer," which implies that the lawyer is the one jogging—not her husband.	LA	Q2	English
1	171	I met the son-in-law of the politician that was playing ping pong.	[Q2] In the following sentence, is the son-in-law the one that was playing ping pong? Respond solely with 'yes' or 'no'.	no	I made that choice because in the sentence the clause “that was playing ping pong” immediately follows “the politician,” which means it modifies “politician” rather than “son-in-law.” The structure of the sentence makes it clear that the politician is the one playing ping pong, not his son-in-law.	LA	Q2	English
1	172	I greeted the wife of the farmer that was washing the pots.	[Q2] In the following sentence, is the wife the one that was washing the pots? Respond solely with 'yes' or 'no'.	no	I based my choice on the structure of the sentence. In English, a relative clause like "that was washing the pots" usually modifies the noun immediately preceding it—in this case, "the farmer." This structure indicates that it is the farmer who was washing the pots, not the wife.	LA	Q2	English
1	173	I gave advice to the guide of the tourist that couldn't read Chinese.	[Q2] In the following sentence, is the guide the one that couldn't read Chinese? Respond solely with 'yes' or 'no'.	no	I made that choice because the relative clause “that couldn't read Chinese” is positioned immediately after “the tourist,” so it naturally describes the tourist rather than the guide. In English, relative clauses typically refer to the noun they are closest to, which in this case is “tourist.”	LA	Q2	English
1	174	I contacted the friend of the translator that was studying in Australia.	[Q2] In the following sentence, is the friend the one that was studying in Australia? Respond solely with 'yes' or 'no'.	no	I chose "no" because the relative clause "that was studying in Australia" most naturally modifies "the translator" rather than "the friend." The phrasing "the friend of the translator that was studying in Australia" implies that it’s the translator who was studying in Australia, not the friend.	LA	Q2	English
1	175	I recommended a restaurant to the wife of the janitor that was planning a trip.	[Q2] In the following sentence, is the wife the one that was planning a trip? Respond solely with 'yes' or 'no'.	no	I chose "no" because when you read the sentence, the clause "that was planning a trip" is more naturally read as modifying "the janitor" (the closest noun) rather than "the wife."	LA	Q2	English
1	176	I talked with the master of the violinist that performed at the concert.	[Q2] In the following sentence, is the master the one that performed at the concert? Respond solely with 'yes' or 'no'.	no	I chose “no” because the clause “that performed at the concert” clearly modifies “the violinist,” not “the master.” The way the sentence is structured indicates that it was the violinist who performed at the concert, while the master is simply someone connected to the violinist.	LA	Q2	English
1	177	I couldn't believe that the secretary of the congressman that was playing the mobile game.	[Q2] In the following sentence, is the secretary the one that was playing the mobile game? Respond solely with 'yes' or 'no'.	no	I chose "no" because the relative clause “that was playing the mobile game” most naturally modifies “the congressman” rather than “the secretary.” Based on the sentence structure, it reads as if the congressman was playing the game, not his secretary.	LA	Q2	English
1	178	I asked a question to the research assistant of the professor that was at the museum.	[Q2] In the following sentence, is the research assistant the one that was at the museum? Respond solely with 'yes' or 'no'.	no	I answered "no" because in the sentence the relative clause "that was at the museum" naturally attaches to "the professor" rather than to "the research assistant." The structure implies that it was the professor who was at the museum, not the research assistant.	LA	Q2	English
1	179	I had dinner with the manager of the actor that arrived at the film set.	[Q2] In the following sentence, is the manager the one that arrived at the film set? Respond solely with 'yes' or 'no'.	no	In the sentence, "that arrived at the film set" is a relative clause modifying "the actor," not "the manager." This means the actor is the one who arrived at the film set, not the manager, which is why I answered "no."	LA	Q2	English
1	180	I added the order to the part-time assistant of the chef that was grilling the meat.	[Q2] In the following sentence, is the part-time assistant the one that was grilling the meat? Respond solely with 'yes' or 'no'.	no	I answered "no" because the phrase “that was grilling the meat” appears to modify “chef” rather than “part‑time assistant,” indicating that it was the chef doing the grilling, not the assistant.	LA	Q2	English
1	181	I got into an argument with the boss of the flight attendant that was on the bus.	[Q2] In the following sentence, is the boss the one that was on the bus? Respond solely with 'yes' or 'no'.	no	I answered "no" because the phrase "that was on the bus" is positioned immediately after "flight attendant," which in English generally indicates that it describes the flight attendant rather than the boss.	LA	Q2	English
1	182	I had a conversation with the daughter of the owner that was washing dishes.	[Q2] In the following sentence, is the daughter the one that was washing dishes? Respond solely with 'yes' or 'no'.	no	I answered "no" because the relative clause "that was washing dishes" is positioned immediately after "the owner," which makes it most naturally modify "owner" rather than "daughter." In English, modifiers like this generally refer to the nearest noun, so the implication is that the owner was washing dishes, not the daughter.	LA	Q2	English
1	183	I threw away the remote control of the fan that suddenly broke yesterday.	[Q2] In the following sentence, is the remote control the one that suddenly broke yesterday? Respond solely with 'yes' or 'no'.	no	I chose "no" because in the sentence the clause "that suddenly broke yesterday" naturally describes the fan—not the remote control. In English, phrases like these typically follow the noun they modify, and since "of the fan" comes before the clause, it indicates that the fan broke, not the remote control.	LA	Q2	English
1	184	I asked for help from the apprentice of the architect that was at the wine shop.	[Q2] In the following sentence, is the apprentice the one that was at the wine shop? Respond solely with 'yes' or 'no'.	no	I made that choice because, based on the sentence structure, the clause “that was at the wine shop” directly follows “the architect” and therefore seems to modify “architect” rather than “apprentice.”	LA	Q2	English
1	185	I had coffee with the friend of the professor that got married last year.	[Q2] In the following sentence, is the friend the one that got married last year? Respond solely with 'yes' or 'no'.	no	I answered "no" because in the sentence the clause "that got married last year" is closer to "professor" than to "friend." This makes it grammatically natural to interpret that the professor got married last year, not the friend.	LA	Q2	English
1	186	I bought medicine for the junior of the reporter that had the flu.	[Q2] In the following sentence, is the junior the one that had the flu? Respond solely with 'yes' or 'no'.	no	I chose "no" because the phrase "that had the flu" most naturally modifies "the reporter," not "the junior." The way the sentence is structured, the relative clause appears immediately after "the reporter," which suggests it is the reporter who had the flu.	LA	Q2	English
1	187	I ran into the boss of the assistant that was leaving the office.	[Q2] In the following sentence, is the boss the one that was leaving the office? Respond solely with 'yes' or 'no'.	no	I answered "no" because the relative clause "that was leaving the office" directly describes the assistant, not the boss. The structure implies that the assistant was leaving, and the boss is simply identified as the boss of that assistant.	LA	Q2	English
1	188	I recognized the cat of the basketball player that was eating bread in the cafe.	[Q2] In the following sentence, is the cat the one that was eating bread in the cafe? Respond solely with 'yes' or 'no'.	no	I chose "no" because in the sentence structure, the relative clause "that was eating bread in the cafe" is most naturally understood to modify the noun immediately preceding it, which is "basketball player." Therefore, it's the basketball player—not the cat—who's described as eating bread in the cafe.	LA	Q2	English
1	189	I threatened the bodyguard of the singer that was standing at an event.	[Q2] In the following sentence, is the bodyguard the one that was standing at an event? Respond solely with 'yes' or 'no'.	no	I chose "no" because the phrase "that was standing at an event" clearly refers to "the singer." The sentence indicates that it was the singer who was at the event, not the bodyguard.	LA	Q2	English
1	190	I was visiting the cousin of the novelist that was in Canada on vacation.	[Q2] In the following sentence, is the cousin the one that was in Canada on vacation? Respond solely with 'yes' or 'no'.	no	I chose "no" because the relative clause "that was in Canada on vacation" is most naturally read as modifying "the novelist"—it describes the novelist rather than the cousin. The structure of the sentence ("the cousin of the novelist that was in Canada on vacation") indicates that the vacation detail applies to the novelist, meaning the cousin isn't the one on vacation.	LA	Q2	English
1	191	I was surprised to see the pet dog of the government employee that was near the restroom.	[Q2] In the following sentence, is the pet dog the one that was near the restroom? Respond solely with 'yes' or 'no'.	no	I answered "no" because the phrase "that was near the restroom" appears to modify "the government employee" rather than "the pet dog." In other words, it indicates where the government employee was, not the dog.	LA	Q2	English
1	192	I bumped into the customer of the banker that was on the phone.	[Q2] In the following sentence, is the customer the one that was on the phone? Respond solely with 'yes' or 'no'.	no	I chose "no" because the phrase "that was on the phone" immediately follows "the banker," so the relative clause grammatically modifies "banker" rather than "customer."	LA	Q2	English
1	193	I gave a drink to the part-time student of the clerk that was cleaning up.	[Q2] In the following sentence, is the part-time student the one that was cleaning up? Respond solely with 'yes' or 'no'.	no	I interpreted the relative clause "that was cleaning up" as modifying "the clerk" rather than "the part-time student" because of its position in the sentence. The phrase "of the clerk that was cleaning up" is read as one continuous unit, which indicates that it is the clerk who was cleaning up, not the student.	LA	Q2	English
1	194	I took a picture with the colleague of the firefighter that was undergoing training.	[Q2] In the following sentence, is the colleague the one that was undergoing training? Respond solely with 'yes' or 'no'.	no	I chose "no" because the relative clause "that was undergoing training" most naturally refers to "the firefighter," the noun immediately preceding the clause, rather than modifying "colleague."	LA	Q2	English
1	195	I handed the coffee to the wife of the editor-in-chief that was sitting by the window.	[Q2] In the following sentence, is the wife the one that was sitting by the window? Respond solely with 'yes' or 'no'.	no	I chose "no" because the relative clause "that was sitting by the window" attaches to "the editor-in-chief" rather than "the wife." In English, relative clauses typically modify the closest preceding noun, and in this sentence, that noun is "editor-in-chief," implying that he is the one sitting by the window, not his wife.	LA	Q2	English
1	196	I finally bought the case of the laptop that was on sale this month.	[Q2] In the following sentence, is the case the one that was on sale this month? Respond solely with 'yes' or 'no'.	no	I answered "no" because in the sentence the relative clause "that was on sale this month" follows "the laptop," which makes it clear that the sale applies to the laptop, not the case.	LA	Q2	English
1	197	I replaced the wheel of the bicycle that had gone missing last week.	[Q2] In the following sentence, is the wheel the one that had gone missing last week? Respond solely with 'yes' or 'no'.	no	The clause “that had gone missing last week” modifies “bicycle,” not “wheel.” This means the missing item was the bicycle, not the wheel that I replaced.	LA	Q2	English
1	198	I checked the button of the printer that suddenly broke down.	[Q2] In the following sentence, is the button the one that suddenly broke down? Respond solely with 'yes' or 'no'.	no	I chose "no" because the phrase "that suddenly broke down" modifies "the printer," meaning it was the printer that broke down, not the button.	LA	Q2	English
1	199	I took a picture with the teacher of the sculptor that was in front of the museum.	[Q2] In the following sentence, is the teacher the one that was in front of the museum? Respond solely with 'yes' or 'no'.	no	I chose that answer because the clause "that was in front of the museum" appears to modify "the sculptor" rather than "the teacher". The structure of the sentence places the relative clause right after "the sculptor," so it seems to indicate that the sculptor, not the teacher, was in front of the museum.	LA	Q2	English
1	200	I talked to the secretary of the congressman that seemed very busy.	[Q2] In the following sentence, is the secretary the one that seemed very busy? Respond solely with 'yes' or 'no'.	no	I chose "no" because in the sentence "I talked to the secretary of the congressman that seemed very busy," the relative clause "that seemed very busy" is most naturally linked to "congressman" (the noun immediately before it) rather than to "secretary." This means it's understood that the congressman, not his secretary, is the one who seemed very busy.	LA	Q2	English
1	201	I called the attorney of the defendant that was preparing for trial.	[Q2] In the following sentence, is the attorney the one that was preparing for trial? Respond solely with 'yes' or 'no'.	no	I based my choice on the sentence structure. The clause "that was preparing for trial" immediately follows "defendant" and thus most naturally describes the defendant, not the attorney.	LA	Q2	English
1	202	I greeted the granddaughter of the caretaker that was sitting in a chair.	[Q2] In the following sentence, is the granddaughter the one that was sitting in a chair? Respond solely with 'yes' or 'no'.	no	I answered "no" because the clause "that was sitting in a chair" directly follows and thus modifies "the caretaker," not "the granddaughter." The sentence structure makes it clear that the caretaker is the one sitting in a chair, leaving the granddaughter unmodified by that description.	LA	Q2	English
1	203	I coordinated with the assistant of the director that was preparing the stage.	[Q2] In the following sentence, is the assistant the one that was preparing the stage? Respond solely with 'yes' or 'no'.	no	I chose "no" because, in the sentence, the relative clause "that was preparing the stage" appears to modify "the director" rather than "the assistant." Typically, in English, a relative clause tends to refer to the noun immediately preceding it. Since "the director" comes directly before "that was preparing the stage," it is most naturally read as describing the director, not the assistant.	LA	Q2	English
1	204	I handed the ice cream to the son of the gardener that was next to the statue.	[Q2] In the following sentence, is the son the one that was next to the statue? Respond solely with 'yes' or 'no'.	no	I answered “no” because in the sentence the relative clause “that was next to the statue” naturally attaches to “the gardener” (the noun immediately before the clause). This means that it describes the gardener—not his son—so the son isn’t the one next to the statue.	LA	Q2	English
1	205	I exchanged contacts with the sister of the dancer that was doing yoga.	[Q2] In the following sentence, is the sister the one that was doing yoga? Respond solely with 'yes' or 'no'.	no	I made that choice because the clause "that was doing yoga" directly follows "the dancer," which makes it clear that the dancer is the one doing yoga, not the sister. The sentence means that I exchanged contacts with the sister of the dancer, and it is the dancer who was doing yoga.	LA	Q2	English
1	207	I accidentally bumped into the caregiver of the patient that was out for a walk.	[Q2] In the following sentence, is the caregiver the one that was out for a walk? Respond solely with 'yes' or 'no'.	no	I made that choice because the sentence structure shows that the phrase "that was out for a walk" directly refers to the patient, not the caregiver. The caregiver is identified as the person taking care of the patient, whose status as "out for a walk" applies only to the patient.	LA	Q2	English
1	208	I gave the strawberries to the owner of the rabbit that was on the lawn.	[Q2] In the following sentence, is the owner the one that was on the lawn? Respond solely with 'yes' or 'no'.	no	I chose "no" because the phrase "that was on the lawn" functions as a relative clause modifying "the rabbit"—it's placed right after "rabbit" and naturally attaches to it rather than to "the owner."	LA	Q2	English
1	209	I handed out snacks to the junior of the photographer that was climbing a mountain.	[Q2] In the following sentence, is the junior the one that was climbing a mountain? Respond solely with 'yes' or 'no'.	no	I chose that answer because the clause "that was climbing a mountain" immediately follows "photographer," which makes it clear that the modifier is describing the photographer rather than the junior. The sentence structure suggests the relative clause is intended to modify the noun closest to it.	LA	Q2	English
1	210	I gave water to the boss of the worker that was near the construction site.	[Q2] In the following sentence, is the boss the one that was near the construction site? Respond solely with 'yes' or 'no'.	no	I chose "no" because the clause "that was near the construction site" directly follows "the worker," indicating that it is the worker who was near the construction site rather than the boss.	LA	Q2	English
1	8	I bumped into the chauffeur of the CEO that was so rude.	[Q2] In the following sentence, is the chauffeur the one that was so rude? Respond solely with 'yes' or 'no'.	yes	I chose "yes" because in the sentence the phrase "that was so rude" is most naturally understood as modifying "chauffeur." In English, the relative clause typically links to the closest preceding noun—in this case "chauffeur"—indicating that he was the one being described as rude.	HA	Q2	English
1	13	I met the employee of the U.S. ambassador that was having a meal.	[Q2] In the following sentence, is the employee the one that was having a meal? Respond solely with 'yes' or 'no'.	yes	I answered "yes" because in the sentence the clause "that was having a meal" follows directly after "employee of the U.S. ambassador," which makes it clear that the relative clause is describing "employee." The positioning of the clause implies that it is the employee who was having a meal, not the ambassador.	HA	Q2	English
1	206	I checked on the daughter-in-law of the pastor that was sneezing frequently.	[Q2] In the following sentence, is the daughter-in-law the one that was sneezing frequently? Respond solely with 'yes' or 'no'.	yes	I chose “yes” because in the sentence the relative clause “that was sneezing frequently” follows directly after “the daughter-in-law,” which makes it the modifier for that noun. In English syntax, this nearby placement typically means the clause is referring to the daughter-in-law rather than some other element in the sentence.	HA	Q2	English
2	1	I had dinner with the relative of the teacher that was recently divorced.	[Q2] In the following sentence, is the teacher the one that was recently divorced? Respond solely with 'yes' or 'no'.	no	I made that choice because the clause "that was recently divorced" appears to modify "relative" rather than "teacher." In English, a relative clause typically attaches to the noun that immediately precedes it, so in this sentence "the relative" is understood as being recently divorced, not the teacher.	HA	Q2	English
2	8	I bumped into the chauffeur of the CEO that was so rude.	[Q2] In the following sentence, is the CEO the one that was so rude? Respond solely with 'yes' or 'no'.	no	I chose "no" because the clause "that was so rude" is most naturally understood as describing the "chauffeur"—the noun immediately preceding it—instead of the CEO.	HA	Q2	English
2	13	I met the employee of the U.S. ambassador that was having a meal.	[Q2] In the following sentence, is the U.S. ambassador the one that was having a meal? Respond solely with 'yes' or 'no'.	no	I said "no" because the relative clause "that was having a meal" naturally attaches to the closest noun preceding it—in this case, "employee"—not "U.S. ambassador."	HA	Q2	English
2	23	I noticed the guard of the congressman that was hiding.	[Q2] In the following sentence, is the congressman the one that was hiding? Respond solely with 'yes' or 'no'.	no	I answered "no" because in the sentence the clause "that was hiding" directly follows "guard," which means it’s most naturally understood to describe the guard rather than the congressman. Without any additional punctuation or context to signal otherwise, the relative clause attaches to the nearby noun "guard."	HA	Q2	English
2	36	I gazed at the dog of the visitor that was under a tree.	[Q2] In the following sentence, is the visitor the one that was under a tree? Respond solely with 'yes' or 'no'.	no	The relative clause “that was under a tree” is positioned right after “the visitor,” but its most natural interpretation is to modify “the dog” (i.e. “the dog that was under a tree”) rather than “the visitor.” The structure suggests the dog was under the tree, so the visitor isn’t described that way.	HA	Q2	English
2	51	I greeted the classmate of the bride that was preparing the food.	[Q2] In the following sentence, is the bride the one that was preparing the food? Respond solely with 'yes' or 'no'.	no	I made that choice because the relative clause “that was preparing the food” is positioned right after “the classmate,” so it naturally modifies “classmate” and not “the bride.”	HA	Q2	English
2	52	I was worried about the pigeon of the magician that was injured in a performance.	[Q2] In the following sentence, is the magician the one that was injured in a performance? Respond solely with 'yes' or 'no'.	no	I made that choice because, in the sentence, the phrase “that was injured in a performance” immediately follows “pigeon” and serves as a relative clause modifying it. This construction suggests that the injury occurred to the pigeon rather than to the magician.	HA	Q2	English
2	55	I bought a meal for the junior of the accountant that was at a restaurant.	[Q2] In the following sentence, is the accountant the one that was at a restaurant? Respond solely with 'yes' or 'no'.	no	I made that choice because in the sentence the relative clause “that was at a restaurant” most naturally attaches to “junior” (or the noun phrase “the junior of the accountant”), not “accountant.” This structure implies that it was the junior who was at the restaurant, not the accountant.	HA	Q2	English
2	65	I had coffee with the colleague of the researcher that attended the seminar.	[Q2] In the following sentence, is the researcher the one that attended the seminar? Respond solely with 'yes' or 'no'.	no	I'm sorry, but I can only answer with "yes" or "no."	HA	Q2	English
2	68	I argued with the member of the trainer that was holding dumbbells.	[Q2] In the following sentence, is the trainer the one that was holding dumbbells? Respond solely with 'yes' or 'no'.	no	The sentence’s structure makes it clear that “the member” is being modified by the phrase “that was holding dumbbells.” The prepositional phrase “of the trainer” tells us whose member is being discussed, not that the trainer is holding the dumbbells. That’s why I chose “no.”	HA	Q2	English
2	71	I had tea with the relative of the teacher that was recently divorced.	[Q2] In the following sentence, is the teacher the one that was recently divorced? Respond solely with 'yes' or 'no'.	no	I made that choice because the clause “that was recently divorced” is positioned immediately after “the teacher,” which might seem to modify “teacher” at first glance; however, semantically, it makes more sense for it to describe “the relative.” The structure indicates that it was the relative who was recently divorced, not the teacher.	HA	Q2	English
2	79	I heard a rumor about the brother of the singer that was on the phone.	[Q2] In the following sentence, is the singer the one that was on the phone? Respond solely with 'yes' or 'no'.	no	I chose "no" because the relative clause "that was on the phone" is most naturally understood as modifying "the brother." In English, the pronoun "that" typically refers to the noun immediately before it—in this case, "brother of the singer"—so it's understood that the brother (not the singer) was on the phone.	HA	Q2	English
2	81	I called the colleague of the announcer that was recently hospitalized.	[Q2] In the following sentence, is the announcer the one that was recently hospitalized? Respond solely with 'yes' or 'no'.	no	I chose "no" because the relative clause "that was recently hospitalized" is most naturally read as modifying the noun immediately preceding it—in this case, "colleague"—rather than "announcer." This placement strongly suggests that it was the colleague who was recently hospitalized.	HA	Q2	English
2	82	I shook hands with the assistant of the chairman that was in the lobby.	[Q2] In the following sentence, is the chairman the one that was in the lobby? Respond solely with 'yes' or 'no'.	no	The phrase "that was in the lobby" most naturally modifies "the assistant," which is immediately before it. Since the relative clause typically attaches to the nearest noun, it describes the assistant, not the chairman.	HA	Q2	English
2	102	I met the student of the linguist that was in Tokyo the other day.	[Q2] In the following sentence, is the linguist the one that was in Tokyo the other day? Respond solely with 'yes' or 'no'.	no	I chose "no" because in the sentence the relative clause "that was in Tokyo the other day" tends to attach to the closest noun phrase, which is "student," not "linguist." Thus, the natural reading is that the student was in Tokyo, not the linguist.	HA	Q2	English
2	114	I handed a drink to the husband of the director that was playing golf.	[Q2] In the following sentence, is the director the one that was playing golf? Respond solely with 'yes' or 'no'.	no	I chose "no" because the sentence structure implies that the relative clause "that was playing golf" modifies "the husband" rather than "the director." The way the sentence is phrased suggests that the husband of the director was the one playing golf.	HA	Q2	English
2	137	I talked to the acquaintance of the captain that was on the ship.	[Q2] In the following sentence, is the captain the one that was on the ship? Respond solely with 'yes' or 'no'.	no	I answered "no" because the relative clause "that was on the ship" is positioned directly after "the acquaintance." This structure suggests that the clause modifies "acquaintance," meaning it is the acquaintance who was on the ship, not the captain.	HA	Q2	English
2	149	I heard a rumor about the father of the congressman that was having a meal.	[Q2] In the following sentence, is the congressman the one that was having a meal? Respond solely with 'yes' or 'no'.	no	The phrasing "the father of the congressman that was having a meal" suggests that the clause "that was having a meal" modifies the noun immediately before it—"the father." Since modifiers typically apply to their nearest noun, it implies that it was the father who was having a meal, not the congressman.	HA	Q2	English
2	155	I cleaned the drain of the kitchen that was dirty and had a terrible odor.	[Q2] In the following sentence, is the kitchen the one that was dirty and had a terrible odor? Respond solely with 'yes' or 'no'.	no	The reason is that the phrase "that was dirty and had a terrible odor" is intended to modify "the drain," not "the kitchen." Although the clause comes after "kitchen," the structure of the sentence implies that the description applies to the drain being cleaned, since it's the drain that generally would require cleaning due to dirt and odor.	HA	Q2	English
2	163	I gave a dancewear to the daughter of the chaplain that was dancing.	[Q2] In the following sentence, is the chaplain the one that was dancing? Respond solely with 'yes' or 'no'.	no	I chose "no" because the phrase "that was dancing" naturally seems to modify "daughter" rather than "chaplain." The clause is placed right after "the daughter of the chaplain," so it is typically understood to refer to the daughter. Moreover, since dancewear is usually associated with someone dancing, it makes sense that the daughter was dancing rather than the chaplain.	HA	Q2	English
2	169	I argued with the assistant of the cartoonist that was at the teahouse.	[Q2] In the following sentence, is the cartoonist the one that was at the teahouse? Respond solely with 'yes' or 'no'.	no	I made that choice because the relative clause "that was at the teahouse" is positioned immediately after "assistant," so it naturally modifies "assistant" rather than "cartoonist."	HA	Q2	English
2	174	I contacted the friend of the translator that was studying in Australia.	[Q2] In the following sentence, is the translator the one that was studying in Australia? Respond solely with 'yes' or 'no'.	no	I answered "no" because the clause "that was studying in Australia" is most naturally read as modifying "friend" rather than "translator." The relative clause immediately follows "friend," so it tends to associate with that noun instead of "translator."	HA	Q2	English
2	177	I couldn't believe that the secretary of the congressman that was playing the mobile game.	[Q2] In the following sentence, is the congressman the one that was playing the mobile game? Respond solely with 'yes' or 'no'.	no	I chose "no" because, when you look at the structure, the phrase "secretary of the congressman" is treated as a single unit. The relative clause "that was playing the mobile game" is intended to modify that whole phrase rather than just "congressman," meaning that it's the secretary who is playing the mobile game, not the congressman.	HA	Q2	English
2	185	I had coffee with the friend of the professor that got married last year.	[Q2] In the following sentence, is the professor the one that got married last year? Respond solely with 'yes' or 'no'.	no	I based my answer on the sentence’s structure. In English, a relative clause like “that got married last year” usually modifies the noun closest to it—in this case, “friend.” This suggests that the friend is the one who got married, not the professor.	HA	Q2	English
2	191	I was surprised to see the pet dog of the government employee that was near the restroom.	[Q2] In the following sentence, is the govenment employee the one that was near the restroom? Respond solely with 'yes' or 'no'.	no	I chose "no" because the relative clause "that was near the restroom" is most naturally read as modifying "the pet dog" rather than "the government employee." In other words, the sentence structure suggests that it was the dog, not the employee, that was near the restroom.	HA	Q2	English
2	195	I handed the coffee to the wife of the editor-in-chief that was sitting by the window.	[Q2] In the following sentence, is the editor-in-chief the one that was sitting by the window? Respond solely with 'yes' or 'no'.	no	I chose "no" because in the sentence, the relative clause "that was sitting by the window" most naturally modifies "the wife" (the noun immediately preceding it) rather than "the editor-in-chief."	HA	Q2	English
2	201	I called the attorney of the defendant that was preparing for trial.	[Q2] In the following sentence, is the defendant the one that was preparing for trial? Respond solely with 'yes' or 'no'.	no	I chose “no” because in the sentence the relative clause “that was preparing for trial” is understood to modify “the attorney” rather than “the defendant.”	HA	Q2	English
2	203	I coordinated with the assistant of the director that was preparing the stage.	[Q2] In the following sentence, is the director the one that was preparing the stage? Respond solely with 'yes' or 'no'.	no	I determined that the clause "that was preparing the stage" most naturally modifies "assistant" (the noun immediately preceding it) rather than "director". If the director were being described, the sentence would be constructed differently, such as "I coordinated with the assistant of the director, who was preparing the stage."	HA	Q2	English
2	206	I checked on the daughter-in-law of the pastor that was sneezing frequently.	[Q2] In the following sentence, is the pastor the one that was sneezing frequently? Respond solely with 'yes' or 'no'.	no	The choice was based on the sentence's structure. The phrase "that was sneezing frequently" immediately follows "the daughter-in-law," which indicates that the sneezing refers to her rather than the pastor.	HA	Q2	English
2	2	I interviewed the coach of the athlete that got covid.	[Q2] In the following sentence, is the athlete the one that got covid? Respond solely with 'yes' or 'no'.	yes	I chose "yes" because in this sentence the clause "that got covid" immediately follows "the athlete," which clearly indicates that it is the athlete who got covid, not someone else like the coach.	LA	Q2	English
2	3	I observed the secretary of the clerk that was working.	[Q2] In the following sentence, is the clerk the one that was working? Respond solely with 'yes' or 'no'.	yes	I made that choice because the clause "that was working" directly follows "the clerk," indicating that it modifies "the clerk" rather than "the secretary."	LA	Q2	English
2	4	I was looking at the pet of the girl that was in the living room.	[Q2] In the following sentence, is the girl the one that was in the living room? Respond solely with 'yes' or 'no'.	yes	I chose "yes" because in the sentence, "that was in the living room" is a restrictive clause immediately following "the girl." This placement makes it clear that the clause is describing the girl rather than the pet.	LA	Q2	English
2	5	I shot the servant of the actress that was on the balcony.	[Q2] In the following sentence, is the actress the one that was on the balcony? Respond solely with 'yes' or 'no'.	yes	I chose "yes" because the phrase "that was on the balcony" directly follows "actress," which naturally makes it a modifier of "actress." In English, relative clauses typically refer to the noun immediately before them. If the intent was for "on the balcony" to modify a different element, the sentence structure would need to be changed accordingly.	LA	Q2	English
2	6	I met the sister of the vocalist that was in Germany.	[Q2] In the following sentence, is the vocalist the one that was in Germany? Respond solely with 'yes' or 'no'.	yes	I chose "yes" because in the sentence the relative clause "that was in Germany" directly follows the noun "vocalist," so according to standard English syntax, it modifies that noun, indicating that the vocalist was the one who had been in Germany.	LA	Q2	English
2	7	I was keeping an eye on the cat of the guest that was by the hotel.	[Q2] In the following sentence, is the guest the one that was by the hotel? Respond solely with 'yes' or 'no'.	yes	I made that choice because the clause “that was by the hotel” immediately follows “guest” and thus, by proximity and typical attachment rules in English, it is understood to modify “guest.”	LA	Q2	English
2	9	I heard a rumor about the sister of the actor that was visiting the resort.	[Q2] In the following sentence, is the actor the one that was visiting the resort? Respond solely with 'yes' or 'no'.	yes	I based my answer on how the relative clause “that was visiting the resort” attaches in the sentence. In standard usage, when a clause immediately follows a noun phrase like “the actor,” it naturally modifies that noun. Here, “that was visiting the resort” is closest to “the actor,” so it’s understood to describe the actor rather than the sister.	LA	Q2	English
2	10	I carefully observed the nurse of the surgeon that was in charge of the operation.	[Q2] In the following sentence, is the surgeon the one that was in charge of the operation? Respond solely with 'yes' or 'no'.	yes	I chose "yes" because the clause "that was in charge of the operation" directly modifies "the surgeon." In this sentence, the structure implies that the surgeon was in charge of the operation, and the nurse is simply identified as being associated with that surgeon.	LA	Q2	English
2	11	I spoke to the secretary of the lawyer that was on vacation.	[Q2] In the following sentence, is the lawyer the one that was on vacation? Respond solely with 'yes' or 'no'.	yes	I made that choice because the relative clause "that was on vacation" immediately follows "the lawyer," so it naturally attaches to "lawyer" rather than "secretary."	LA	Q2	English
2	12	I met the assistant of the detective that was fired last year.	[Q2] In the following sentence, is the detective the one that was fired last year? Respond solely with 'yes' or 'no'.	yes	I chose "yes" because the phrase "that was fired last year" directly follows "the detective," which indicates that the clause is modifying "the detective" rather than the assistant.	LA	Q2	English
2	14	I read the review of the poem that was unfinished.	[Q2] In the following sentence, is the poem the one that was unfinished? Respond solely with 'yes' or 'no'.	yes	I answered "yes" because the relative clause "that was unfinished" is positioned right after "the poem," which suggests that it describes the poem rather than the review. In English, a modifying clause usually relates to the closest preceding noun, so the natural reading is that it was the poem that was unfinished.	LA	Q2	English
2	15	I adjusted the pipe of the sink that was cracked.	[Q2] In the following sentence, is the sink the one that was cracked? Respond solely with 'yes' or 'no'.	yes	I answered "yes" because in English, a relative clause like "that was cracked" typically modifies the noun immediately before it. In this sentence, "the sink that was cracked" clearly indicates that it is the sink which had the crack, not the pipe.	LA	Q2	English
2	16	I liked listening to the recording of the song that was banned a long time ago.	[Q2] In the following sentence, is the song the one that was banned a long time ago? Respond solely with 'yes' or 'no'.	yes	I answered "yes" because the relative clause "that was banned a long time ago" directly modifies "the song," indicating that it is indeed the song that was banned.	LA	Q2	English
2	17	I couldn't find the cover of the pot that was clean.	[Q2] In the following sentence, is the pot the one that was clean? Respond solely with 'yes' or 'no'.	yes	I'm sorry, but I can only respond with "yes" or "no."	LA	Q2	English
2	19	I saw the daughter of the friend that was in class.	[Q2] In the following sentence, is the friend the one that was in class? Respond solely with 'yes' or 'no'.	yes	I interpreted "that was in class" as modifying "friend" because the clause is positioned immediately after "friend," implying that it is the friend, not the daughter, who was in class.	LA	Q2	English
2	20	I called the intern of the team leader that was late.	[Q2] In the following sentence, is the team leader the one that was late? Respond solely with 'yes' or 'no'.	yes	I chose that interpretation because in English the relative clause "that was late" typically attaches to the noun immediately preceding it—in this case, "the team leader." This means that most readers would understand it as describing the team leader, not the intern.	LA	Q2	English
2	21	I didn't want to see the guide of the tourist that was angry.	[Q2] In the following sentence, is the tourist the one that was angry? Respond solely with 'yes' or 'no'.	yes	I answered "yes" because the relative clause "that was angry" directly follows "the tourist," indicating that it modifies "the tourist" rather than the guide.	LA	Q2	English
2	22	I greeted the client of the lawyer that was on the phone.	[Q2] In the following sentence, is the lawyer the one that was on the phone? Respond solely with 'yes' or 'no'.	yes	I chose "yes" because in the sentence the relative clause "that was on the phone" immediately follows "the lawyer," which makes it most natural to interpret that the lawyer was the one on the phone rather than the client.	LA	Q2	English
2	24	I met the son of the delegate that was smoking.	[Q2] In the following sentence, is the delegate the one that was smoking? Respond solely with 'yes' or 'no'.	yes	I made that choice because the relative clause “that was smoking” immediately follows “delegate,” so it most naturally is understood as modifying “delegate” rather than “son.”	LA	Q2	English
2	25	I bought the charger of the ipad that was on sale.	[Q2] In the following sentence, is the ipad the one that was on sale? Respond solely with 'yes' or 'no'.	yes	I made that choice because in the sentence the phrase "that was on sale" comes immediately after "the ipad," which indicates that the sale applies to the ipad rather than the charger.	LA	Q2	English
2	26	I finally found the panel of the box that was completely crumpled.	[Q2] In the following sentence, is the box the one that was completely crumpled? Respond solely with 'yes' or 'no'.	yes	I answered "yes" because in the sentence the relative clause "that was completely crumpled" is placed right after "the box," which indicates that it is the box—and not the panel—that is being described as completely crumpled.	LA	Q2	English
2	27	I inspected the keyboard of the computer that was abandoned last week.	[Q2] In the following sentence, is the computer the one that was abandoned last week? Respond solely with 'yes' or 'no'.	yes	I responded "yes" because the relative clause "that was abandoned last week" directly modifies "the computer," indicating that it is the computer that was abandoned, not just any other nearby object.	LA	Q2	English
2	28	I photographed the cow of the peasant that was by the puddle.	[Q2] In the following sentence, is the peasant the one that was by the puddle? Respond solely with 'yes' or 'no'.	yes	I made that choice because the relative clause “that was by the puddle” immediately follows “peasant,” which, by standard rules of attachment in English, indicates that it modifies “peasant” rather than “cow.”	LA	Q2	English
2	29	I arrested the daughter of the chef that was in the restaurant.	[Q2] In the following sentence, is the chef the one that was in the restaurant? Respond solely with 'yes' or 'no'.	yes	I answered "yes" because the relative clause "that was in the restaurant" directly follows "chef," which naturally implies it describes the chef rather than the daughter.	LA	Q2	English
2	30	I asked for directions from the nurse of the patient that was by the window.	[Q2] In the following sentence, is the patient the one that was by the window? Respond solely with 'yes' or 'no'.	yes	I made that choice because the clause "that was by the window" directly follows and modifies "the patient," indicating that it is the patient who was by the window.	LA	Q2	English
2	31	I greeted the dog of the farmer that was in the rice field.	[Q2] In the following sentence, is the farmer the one that was in the rice field? Respond solely with 'yes' or 'no'.	yes	I made that choice because the clause "that was in the rice field" directly follows "the farmer," meaning it’s describing the farmer rather than the dog.	LA	Q2	English
2	32	Yesterday I met with the wife of the architect that was in New York.	[Q2] In the following sentence, is the architect the one that was in New York? Respond solely with 'yes' or 'no'.	yes	I interpreted the sentence so that the relative clause "that was in New York" directly modifies "the architect." In English, when a clause follows a noun without interruption, it usually describes that noun. Therefore, it indicates that the architect was the one in New York, not someone else.	LA	Q2	English
2	34	I petted the cat of the baby that was on the bed.	[Q2] In the following sentence, is the baby the one that was on the bed? Respond solely with 'yes' or 'no'.	yes	I chose "yes" because the relative clause "that was on the bed" directly modifies "the baby." In English, the clause typically attaches to the immediately preceding noun phrase, meaning it's the baby (not the cat) that was on the bed.	LA	Q2	English
2	35	I interviewed the sister of the captain that was near the accident.	[Q2] In the following sentence, is the captain the one that was near the accident? Respond solely with 'yes' or 'no'.	yes	I made that choice because in English the relative clause “that was near the accident” is most naturally read as describing the nearest noun, which is “the captain” in this sentence structure.	LA	Q2	English
2	37	I ran over the brother of the merchant that was in the neighborhood.	[Q2] In the following sentence, is the merchant the one that was in the neighborhood? Respond solely with 'yes' or 'no'.	Yes	I answered "yes" because the clause "that was in the neighborhood" naturally attaches to "the merchant"—the nearest noun—indicating that the merchant, not his brother, was the one in the neighborhood.	LA	Q2	English
2	38	I gave candy to the cat of the kid that was by the fountain.	[Q2] In the following sentence, is the kid the one that was by the fountain? Respond solely with 'yes' or 'no'.	yes	I made that choice because the relative clause “that was by the fountain” directly modifies “the kid.” The sentence says “the kid that was by the fountain,” indicating that it is the kid, and not the cat, who was by the fountain.	LA	Q2	English
2	39	I waited for the wife of the priest that was in the school.	[Q2] In the following sentence, is the priest the one that was in the school? Respond solely with 'yes' or 'no'.	yes	I interpreted the sentence so that the relative clause “that was in the school” modifies “the priest” because in English, relative clauses usually attach to the noun immediately before them. This makes it natural to understand that it is the priest who was in the school.	LA	Q2	English
2	40	I photographed the sister of the boss that was on the terrace.	[Q2] In the following sentence, is the boss the one that was on the terrace? Respond solely with 'yes' or 'no'.	yes	I chose "yes" because the clause "that was on the terrace" follows immediately after "the boss," which makes it naturally modify that noun. In standard English syntax, a relative clause is typically understood to refer to the closest preceding noun, so "the boss" is interpreted as the one on the terrace.	LA	Q2	English
2	41	I argued with the child of the parent that was in front of the school.	[Q2] In the following sentence, is the parent the one that was in front of the school? Respond solely with 'yes' or 'no'.	yes	I answered "yes" because the relative clause "that was in front of the school" directly modifies "the parent." In this sentence structure, "the child of the parent that was in front of the school" indicates that it is the parent (and not the child) who was in front of the school.	LA	Q2	English
2	42	I made fun of the nephew of the man that was in the park.	[Q2] In the following sentence, is the man the one that was in the park? Respond solely with 'yes' or 'no'.	yes	I made that choice because in the sentence “I made fun of the nephew of the man that was in the park,” the clause “that was in the park” directly describes “the man.” There’s no indicator that it should modify any other noun, so it clearly refers to the man mentioned in the sentence.	LA	Q2	English
2	43	I talked with the son of the doctor that came to my house.	[Q2] In the following sentence, is the doctor the one that came to my house? Respond solely with 'yes' or 'no'.	yes	I interpreted "that came to my house" as a clause modifying "the doctor" because of its placement immediately after "the doctor." In English, restrictive clauses generally attach to the noun right before them, so it indicates that the doctor is the one who came to my house, not his son.	LA	Q2	English
2	44	I said hello to the sister of the singer that was on a yacht.	[Q2] In the following sentence, is the singer the one that was on a yacht? Respond solely with 'yes' or 'no'.	yes	I based the decision on the way English grammar typically works. In the sentence, the relative clause "that was on a yacht" most naturally attaches to "the singer" because it's the closest noun preceding it, which is how restrictive phrases are generally interpreted. If the sentence meant to indicate that the sister was on a yacht, it would be phrased differently.	LA	Q2	English
2	46	I laughted at the uncle of the sailor that couldn't operate the machine.	[Q2] In the following sentence, is the sailor the one that couldn't operate the machine? Respond solely with 'yes' or 'no'.	yes	I answered "yes" because in the sentence the relative clause "that couldn't operate the machine" follows immediately after "the sailor," which indicates that the clause is meant to modify "sailor" rather than "uncle." This is a common way of structuring sentences in English, where the modifier is placed right after the noun it describes.	LA	Q2	English
2	47	I scrutinized the acquitance of the prisonor that knew about the incident.	[Q2] In the following sentence, is the prisonor the one that knew about the incident? Respond solely with 'yes' or 'no'.	yes	I chose "yes" because the relative clause "that knew about the incident" is directly modifying "the prisonor," which indicates that it was indeed the prisonor who had the knowledge about the incident.	LA	Q2	English
2	49	I saw on the news the accomplice of the thief that stole a wallet.	[Q2] In the following sentence, is the thief the one that stole a wallet? Respond solely with 'yes' or 'no'.	yes	I answered "yes" because in the sentence the clause "that stole a wallet" directly modifies "the thief." This means the sentence is saying that the thief is the person who stole a wallet, not the accomplice.	LA	Q2	English
2	50	I fell in love with the research assistant of the psychologist that studied in the US.	[Q2] In the following sentence, is the psychologist the one that studied in the US? Respond solely with 'yes' or 'no'.	yes	I answered "yes" because the relative clause "that studied in the US" directly modifies "the psychologist." The structure of the sentence indicates that it is the psychologist, not the research assistant, who studied in the US.	LA	Q2	English
2	53	I ran into the son-in-law of the director that went bankrupt last year.	[Q2] In the following sentence, is the director the one that went bankrupt last year? Respond solely with 'yes' or 'no'.	yes	The relative clause "that went bankrupt last year" directly follows "the director," so it naturally reads as if it modifies the director—not his son-in-law. This is why I answered "yes."	LA	Q2	English
2	54	I had lunch with the assistant of the professor that was attending the conference.	[Q2] In the following sentence, is the professor the one that was attending the conference? Respond solely with 'yes' or 'no'.	yes	I chose "yes" because the clause "that was attending the conference" grammatically appears to modify "the professor" rather than the assistant.	LA	Q2	English
2	56	I read the revision of the manuscript that was on the test.	[Q2] In the following sentence, is the manuscript the one that was on the test? Respond solely with 'yes' or 'no'.	yes	I said yes because the phrase “that was on the test” is a relative clause directly modifying “manuscript.” This structure indicates that the manuscript mentioned is indeed the one that was on the test.	LA	Q2	English
2	57	I groaned at the bodyguard of the diva that smoke cigarettes constantly.	[Q2] In the following sentence, is the diva the one that smoke cigarettes constantly? Respond solely with 'yes' or 'no'.	yes	I made that choice because, in the sentence, the relative clause "that smoke cigarettes constantly" immediately follows "the diva," which suggests that the clause is meant to modify the diva rather than the bodyguard.	LA	Q2	English
2	58	I delivered the letter to the security guard of the celebrity that was eating.	[Q2] In the following sentence, is the celebrity the one that was eating? Respond solely with 'yes' or 'no'.	yes	I answered "yes" because the relative clause "that was eating" directly modifies "the celebrity." In this sentence, the phrase "the celebrity that was eating" is a noun phrase indicating that it is the celebrity, not the security guard, who was eating.	LA	Q2	English
2	59	I handed the water to the sergeant of the soldier that was swimming.	[Q2] In the following sentence, is the soldier the one that was swimming? Respond solely with 'yes' or 'no'.	yes	I answered yes because the relative clause "that was swimming" grammatically attaches to "soldier," indicating that it is the soldier who was swimming rather than the sergeant.	LA	Q2	English
2	60	I asked the part-time worker of the clerk that was organizing the merchandise.	[Q2] In the following sentence, is the clerk the one that was organizing the merchandise? Respond solely with 'yes' or 'no'.	yes	I chose "yes" because the relative clause “that was organizing the merchandise” directly follows and modifies “the clerk,” which makes it clear that the clerk is the one doing the organizing.	LA	Q2	English
2	61	I gave an apple to the dog of the owner that was walking in the park.	[Q2] In the following sentence, is the owner the one that was walking in the park? Respond solely with 'yes' or 'no'.	yes	I chose "yes" because the relative clause "that was walking in the park" immediately follows "the owner," which makes it most naturally modify that noun. In standard English syntax, a modifying clause typically attaches to the closest preceding noun—in this case, "owner"—so it indicates that the owner is the one walking in the park.	LA	Q2	English
2	62	I spoke with the assistant of the technician that was on duty.	[Q2] In the following sentence, is the technician the one that was on duty? Respond solely with 'yes' or 'no'.	yes	I made that choice because the relative clause “that was on duty” immediately follows “the technician,” which, according to standard syntactic rules, indicates that the modifier applies directly to “technician” rather than to “assistant.”	LA	Q2	English
2	63	I greeted the child of the parent that was in the park.	[Q2] In the following sentence, is the parent the one that was in the park? Respond solely with 'yes' or 'no'.	yes	I made that choice because in the sentence, the clause "that was in the park" directly modifies "the parent." Grammatically, it tells us which parent we're talking about—the one who was in the park.	LA	Q2	English
2	64	I spoke with the lawyer of the client that was touring the exhibit.	[Q2] In the following sentence, is the client the one that was touring the exhibit? Respond solely with 'yes' or 'no'.	yes	I chose "yes" because in the sentence the relative clause "that was touring the exhibit" directly follows "the client," which makes it clear that this clause is modifying "the client" rather than "the lawyer."	LA	Q2	English
2	66	I handed a drink to the senior of the graduate student that was doing research.	[Q2] In the following sentence, is the graduate student the one that was doing research? Respond solely with 'yes' or 'no'.	yes	I made that choice because the relative clause "that was doing research" follows immediately after "graduate student," so it naturally describes that noun rather than any other part of the sentence. In English, relative clauses typically modify the noun that comes immediately before them, which in this case indicates that the graduate student is the one doing research.	LA	Q2	English
2	67	I was talking to the passenger of the pilot that was on an airplane.	[Q2] In the following sentence, is the pilot the one that was on an airplane? Respond solely with 'yes' or 'no'.	yes	I'm sorry, but I can only respond with "yes" or "no."	LA	Q2	English
2	69	I threw away the case of the laptop that was no longer needed.	[Q2] In the following sentence, is the laptop the one that was no longer needed? Respond solely with 'yes' or 'no'.	yes	I chose "yes" because the relative clause "that was no longer needed" directly follows "the laptop," which suggests that it's the laptop being described as no longer needed rather than the case.	LA	Q2	English
2	70	I ordered a drink from the student of the barista that was in a cafe.	[Q2] In the following sentence, is the barista the one that was in a cafe? Respond solely with 'yes' or 'no'.	yes	I based my decision on the structure of the sentence. The relative clause "that was in a cafe" is closest to "the barista," so it naturally seems to modify that noun rather than "the student."	LA	Q2	English
2	72	I covered the senior of the reporter that got cold.	[Q2] In the following sentence, is the reporter the one that got cold? Respond solely with 'yes' or 'no'.	yes	I chose "yes" because the relative clause "that got cold" grammatically modifies "the reporter," indicating that it is the reporter who got cold.	LA	Q2	English
2	73	I looked up at the boss of the clerk that was working.	[Q2] In the following sentence, is the clerk the one that was working? Respond solely with 'yes' or 'no'.	yes	I'm sorry, but I can only answer with "yes" or "no."	LA	Q2	English
2	74	I was looking at the pet of the girl that was in the hallway.	[Q2] In the following sentence, is the girl the one that was in the hallway? Respond solely with 'yes' or 'no'.	Yes	The clause “that was in the hallway” directly follows “the girl,” so it functions as a restrictive relative clause that modifies “the girl.” This means that the sentence tells us the girl was in the hallway.	LA	Q2	English
2	75	I shot the servant of the actress that was in the lobby.	[Q2] In the following sentence, is the actress the one that was in the lobby? Respond solely with 'yes' or 'no'.	yes	I made that choice because in the sentence the relative clause "that was in the lobby" immediately follows "the actress," which implies that it modifies "the actress" rather than the servant.	LA	Q2	English
2	76	I met the wife of the writer that was in Italia.	[Q2] In the following sentence, is the writer the one that was in Italia? Respond solely with 'yes' or 'no'.	yes	I chose "yes" because the clause "that was in Italia" is placed immediately after "writer," so it naturally seems to modify "writer" rather than "wife." The sentence structure implies that the writer is the one who was in Italia.	LA	Q2	English
2	77	I glanced at the coworker of the police officer that was in the police department.	[Q2] In the following sentence, is the police officer the one that was in the police department? Respond solely with 'yes' or 'no'.	yes	I made that choice because the clause "that was in the police department" directly follows "police officer," which indicates that this phrase is modifying the police officer rather than the coworker.	LA	Q2	English
2	78	I spoke with the customer of the florist that was in the store.	[Q2] In the following sentence, is the florist the one that was in the store? Respond solely with 'yes' or 'no'.	yes	I chose "yes" because in that sentence the clause "that was in the store" directly modifies "the florist," indicating that the florist is the person who was physically located in the store.	LA	Q2	English
2	80	I waited for the student of the supervisor that was doing an experiment in the lab.	[Q2] In the following sentence, is the supervisor the one that was doing an experiment in the lab? Respond solely with 'yes' or 'no'.	yes	I chose "yes" because in the sentence the relative clause "that was doing an experiment in the lab" appears directly after "the supervisor" and therefore grammatically modifies that noun. In such constructions, the clause typically attaches to the nearest noun, which in this case is "the supervisor" rather than "the student."	LA	Q2	English
2	83	I met the client of the lawyer that was having coffee.	[Q2] In the following sentence, is the lawyer the one that was having coffee? Respond solely with 'yes' or 'no'.	yes	I answered "yes" because the clause "that was having coffee" immediately follows "the lawyer," so by standard grammatical structure it modifies "the lawyer" rather than "the client."	LA	Q2	English
2	84	I tasted the sauce of the pasta that was left over from last night.	[Q2] In the following sentence, is the pasta the one that was left over from last night? Respond solely with 'yes' or 'no'.	yes	I made that choice because the clause "that was left over from last night" immediately follows "pasta," which strongly suggests that it is the pasta being described as leftover rather than the sauce.	LA	Q2	English
2	85	I repaired the handle of the pot that was broken over time.	[Q2] In the following sentence, is the pot the one that was broken over time? Respond solely with 'yes' or 'no'.	yes	I chose “yes” because the relative clause “that was broken over time” directly follows “the pot” and thus modifies it. The structure of the sentence implies that the pot is the item that deteriorated over time, rather than the handle or another element of the sentence.	LA	Q2	English
2	86	I had to buy the saddle of the bike that was fixed yesterday.	[Q2] In the following sentence, is the bike the one that was fixed yesterday? Respond solely with 'yes' or 'no'.	yes	I based it on the sentence’s structure. In English, the clause “that was fixed yesterday” immediately follows “the bike,” which means it naturally modifies that noun. Also, contextually, a bike—not its saddle—is typically what one would repair, so it makes sense that the bike is the one fixed yesterday.	LA	Q2	English
2	87	I couldn't find the tray of the oven that was used last night.	[Q2] In the following sentence, is the oven the one that was used last night? Respond solely with 'yes' or 'no'.	yes	I answered "yes" because the relative clause "that was used last night" directly modifies "the oven." The sentence specifies that it was the oven that was used last night, not some other object, clearly linking the usage to that particular oven.	LA	Q2	English
2	88	I could not photograph the son of the driver that was smoking a cigarette.	[Q2] In the following sentence, is the driver the one that was smoking a cigarette? Respond solely with 'yes' or 'no'.	yes	I chose "yes" because in this sentence the clause "that was smoking a cigarette" is placed immediately after "the driver," making it the driver, not the son, who is described as smoking a cigarette. The relative clause naturally modifies the noun right before it, so in standard usage, the driver is understood to be the one smoking a cigarette.	LA	Q2	English
2	89	I found the manager of the actor that was practicing at the pool.	[Q2] In the following sentence, is the actor the one that was practicing at the pool? Respond solely with 'yes' or 'no'.	yes	I chose "yes" because the relative clause "that was practicing at the pool" is positioned right after "actor," which makes it clear that it is modifying "actor" rather than "manager."	LA	Q2	English
2	90	I called the wife of the pilot that was absent today.	[Q2] In the following sentence, is the pilot the one that was absent today? Respond solely with 'yes' or 'no'.	yes	I answered "yes" because in the sentence, the clause "that was absent today" immediately follows and naturally modifies "the pilot." In standard English usage, a relative clause like that is taken to describe the closest preceding noun—in this case, "the pilot"—rather than "the wife."	LA	Q2	English
2	91	I am sick of the guide of the tourist that was always late.	[Q2] In the following sentence, is the tourist the one that was always late? Respond solely with 'yes' or 'no'.	yes	I chose "yes" because, in the sentence, the descriptive clause "that was always late" is immediately after "the tourist," which makes it clear that the tourist is being described as always being late.	LA	Q2	English
2	92	I greeted the assistant of the hairdresser that was closing the curtains.	[Q2] In the following sentence, is the hairdresser the one that was closing the curtains? Respond solely with 'yes' or 'no'.	yes	I answered “no” because the clause “that was closing the curtains” is most naturally taken as modifying “assistant” rather than “hairdresser.” In other words, the way the sentence is structured suggests that it was the assistant who was closing the curtains, not the hairdresser.	LA	Q2	English
2	93	I complained to the interpreter of the embassador that was at the airport.	[Q2] In the following sentence, is the embassador the one that was at the airport? Respond solely with 'yes' or 'no'.	yes	I based my choice on the way relative clauses typically attach to the noun immediately before them. In the sentence, the clause "that was at the airport" follows "the embassador," so it seems most natural to interpret that clause as describing the embassador rather than the interpreter.	LA	Q2	English
2	94	I met the rival of the programmer that knows AI well.	[Q2] In the following sentence, is the programmer the one that knows AI well? Respond solely with 'yes' or 'no'.	yes	I chose "yes" because in the sentence the relative clause "that knows AI well" directly follows "the programmer." In English, a relative clause typically modifies the noun immediately before it, so it's read as referring to the programmer rather than the rival.	LA	Q2	English
2	95	I bought the case of the phone that was on sale.	[Q2] In the following sentence, is the phone the one that was on sale? Respond solely with 'yes' or 'no'.	yes	I answered "yes" because the relative clause "that was on sale" naturally attaches to the noun "phone" (being the closest noun) rather than to "case."	LA	Q2	English
2	96	I finally found the manual of the computer that was lost yesterday.	[Q2] In the following sentence, is the computer the one that was lost yesterday? Respond solely with 'yes' or 'no'.	yes	I chose "yes" because the relative clause "that was lost yesterday" directly follows "the computer," indicating that the description applies to the computer, not to something else like the manual.	LA	Q2	English
2	97	I checked the monitor of the computer that was broken yesterday.	[Q2] In the following sentence, is the computer the one that was broken yesterday? Respond solely with 'yes' or 'no'.	yes	I answered "yes" because the relative clause "that was broken yesterday" directly follows "the computer" in the sentence. In English, relative clauses usually modify the nearest noun, so the computer is the one that was broken yesterday.	LA	Q2	English
2	98	I photographed the apprentice of the painter that was next to the art gallery.	[Q2] In the following sentence, is the painter the one that was next to the art gallery? Respond solely with 'yes' or 'no'.	yes	I answered "yes" because the relative clause "that was next to the art gallery" directly follows the noun "the painter," which makes it clear that the clause modifies "the painter" rather than the apprentice.	LA	Q2	English
2	99	I interviewed the son of the minister that was at City Hall.	[Q2] In the following sentence, is the minister the one that was at City Hall? Respond solely with 'yes' or 'no'.	yes	I made that choice because the relative clause “that was at City Hall” logically attaches to the noun immediately before it—“minister.” Based on standard syntactic conventions, the clause is understood to modify “minister,” indicating that the minister was the one at City Hall.	LA	Q2	English
2	100	I asked for the exit from the boss of the laborer that was on the construction site.	[Q2] In the following sentence, is the laborer the one that was on the construction site? Respond solely with 'yes' or 'no'.	yes	I chose "yes" because the clause "that was on the construction site" directly follows "the laborer," which indicates that it modifies and describes the laborer.	LA	Q2	English
2	101	I greeted the grandson of the madam that was in the countryside.	[Q2] In the following sentence, is the madam the one that was in the countryside? Respond solely with 'yes' or 'no'.	yes	I chose "yes" because the relative clause "that was in the countryside" directly follows "the madam," which indicates that it is modifying "madam" rather than referring to the grandson.	LA	Q2	English
2	103	I scolded the subordinate of the engineer that was on the construction site.	[Q2] In the following sentence, is the engineer the one that was on the construction site? Respond solely with 'yes' or 'no'.	yes	I made that choice because the relative clause “that was on the construction site” directly follows “the engineer,” which in English usually means it modifies “the engineer” rather than “the subordinate.”	LA	Q2	English
2	104	I looked at the cat of the kid that was lying on the couch.	[Q2] In the following sentence, is the kid the one that was lying on the couch? Respond solely with 'yes' or 'no'.	yes	I chose "yes" because the relative clause "that was lying on the couch" is closest to and naturally modifies "the kid." In standard English usage, a relative clause is typically understood to refer to the noun immediately before it. Here, the phrase "of the kid" is directly followed by "that was lying on the couch," indicating that it’s the kid who was lying on the couch, not the cat.	LA	Q2	English
2	105	I talked with the supervisor of the flight attendant that was on board.	[Q2] In the following sentence, is the flight attendant the one that was on board? Respond solely with 'yes' or 'no'.	yes	The clause "that was on board" directly follows "the flight attendant," which means it acts as a modifier for that noun phrase. In English, relative clauses like this typically refer to the nearest preceding noun, so "the flight attendant" is understood to be the one on board.	LA	Q2	English
2	106	I made eye contact with the guide dog of the passenger that was at the station.	[Q2] In the following sentence, is the passenger the one that was at the station? Respond solely with 'yes' or 'no'.	yes	I made that choice because the relative clause "that was at the station" directly modifies "passenger." The sentence is structured so that it’s the passenger who is described as being at the station, rather than any other element of the sentence.	LA	Q2	English
2	107	I bumped into the daughter of the resident that was walking around.	[Q2] In the following sentence, is the resident the one that was walking around? Respond solely with 'yes' or 'no'.	yes	I chose "yes" because the relative clause "that was walking around" directly follows the noun "resident," which indicates that the clause is modifying "resident" rather than any other noun in the sentence.	LA	Q2	English
2	108	I recognized the acquaintance of the artist that was in front of the statue.	[Q2] In the following sentence, is the artist the one that was in front of the statue? Respond solely with 'yes' or 'no'.	yes	I responded with "no" because in the sentence, the clause "that was in front of the statue" is positioned immediately after "the acquaintance of the artist." Grammatically, this relative clause seems to modify "acquaintance" rather than "artist." If the intention had been to indicate that the artist was the one in front of the statue, the sentence would likely be structured differently, such as "…	LA	Q2	English
2	109	I waited for the believer of the pastor that was praying in church.	[Q2] In the following sentence, is the pastor the one that was praying in church? Respond solely with 'yes' or 'no'.	yes	I answered "yes" because the clause "that was praying in church" immediately follows "the pastor," so in this sentence it clearly refers to the pastor rather than the believer.	LA	Q2	English
2	110	I photographed the manager of the celebrity that was in a department store.	[Q2] In the following sentence, is the celebrity the one that was in a department store? Respond solely with 'yes' or 'no'.	yes	I based my choice on the sentence structure. The clause “that was in a department store” immediately follows “celebrity” without any intervening punctuation or words that might suggest it’s modifying another element. In English, a relative clause like that typically modifies the noun right before it—in this case, “celebrity.” That's why I interpreted it to mean that the celebrity was the one in t…	LA	Q2	English
2	111	I spoke to the son of the doctor that was behind the tree.	[Q2] In the following sentence, is the doctor the one that was behind the tree? Respond solely with 'yes' or 'no'.	yes	I answered "yes" because, in that sentence, the phrase "that was behind the tree" is a relative clause directly modifying "the doctor." In English, a relative clause typically attaches to the noun that immediately precedes it. Therefore, with "the doctor" coming right before the clause, it implies that it is the doctor—not his son—who was behind the tree.	LA	Q2	English
2	112	I pretended not to notice the fan of the idol that was dancing in karaoke.	[Q2] In the following sentence, is the idol the one that was dancing in karaoke? Respond solely with 'yes' or 'no'.	yes	I chose "yes" because the clause "that was dancing in karaoke" directly follows "the idol." In English, a relative clause (like the one starting with "that") typically modifies the noun immediately preceding it, which in this case is "the idol." That's why I interpreted the sentence as indicating that the idol was the one dancing in karaoke.	LA	Q2	English
2	113	I spoke with the guardian of the patient that came to the hospital.	[Q2] In the following sentence, is the patient the one that came to the hospital? Respond solely with 'yes' or 'no'.	yes	In this sentence, the phrase "that came to the hospital" directly follows "patient," so it's interpreted as modifying "patient." In English, relative clauses typically refer to the noun they are immediately after, which is why I chose "yes."	LA	Q2	English
2	115	I spoke to the daughter of the landlord that was cooking.	[Q2] In the following sentence, is the landlord the one that was cooking? Respond solely with 'yes' or 'no'.	yes	I chose "yes" because in the sentence the relative clause "that was cooking" most naturally attaches to "landlord" based on its position. The clause immediately follows "landlord," so it is typically interpreted as providing additional information about the landlord rather than the daughter.	LA	Q2	English
2	116	I envied the caregiver of the patient that was reading a book.	[Q2] In the following sentence, is the patient the one that was reading a book? Respond solely with 'yes' or 'no'.	yes	I interpreted the relative clause “that was reading a book” as modifying “the patient” because it immediately follows that noun. By default in English, a clause is understood to refer to the closest noun that precedes it, which is why I determined that the patient was the one reading a book.	LA	Q2	English
2	117	I met with the clerk of the prosecutor that knew about the murder.	[Q2] In the following sentence, is the prosecutor the one that knew about the murder? Respond solely with 'yes' or 'no'.	yes	I answered "yes" because in the sentence the relative clause “that knew about the murder” follows “prosecutor,” which typically indicates that the clause is meant to modify “prosecutor” rather than “clerk.” This is based on the common grammatical rule that a modifying clause tends to describe the closest preceding noun.	LA	Q2	English
2	118	I recognized the secretary of the politician that was from the newspaper.	[Q2] In the following sentence, is the politician the one that was from the newspaper? Respond solely with 'yes' or 'no'.	yes	I answered "yes" because the clause "that was from the newspaper" directly follows "politician," so it appears to modify that noun rather than "secretary."	LA	Q2	English
2	119	I interviewed the family of the killer that fled in desperation.	[Q2] In the following sentence, is the killer the one that fled in desperation? Respond solely with 'yes' or 'no'.	yes	I determined that the clause "that fled in desperation" is a restrictive relative clause modifying "the killer," which means it directly tells us something about the killer. Hence, the killer is the one who fled in desperation.	LA	Q2	English
2	120	I sent an email to the research assistant of the linguist that was in France.	[Q2] In the following sentence, is the linguist the one that was in France? Respond solely with 'yes' or 'no'.	yes	I chose "yes" because in English, a relative clause like "that was in France" is generally understood to modify the noun immediately before it. In this sentence, that noun is "the linguist," which indicates that the linguist is the one who was in France.	LA	Q2	English
2	121	I helped the nephew of the photographer that was planning a move.	[Q2] In the following sentence, is the photographer the one that was planning a move? Respond solely with 'yes' or 'no'.	yes	I made that choice because in English, a relative clause such as "that was planning a move" typically modifies the noun immediately before it—in this case, "the photographer."	LA	Q2	English
2	122	I thought of the dog of the idol that was in an accident this fall.	[Q2] In the following sentence, is the idol the one that was in an accident this fall? Respond solely with 'yes' or 'no'.	yes	I answered "yes" because the relative clause "that was in an accident this fall" directly follows "the idol," which, by typical grammatical convention, indicates that the clause is modifying "the idol" rather than the dog.	LA	Q2	English
2	123	I spoke with the wife of the professor that retired this year.	[Q2] In the following sentence, is the professor the one that retired this year? Respond solely with 'yes' or 'no'.	yes	I made that choice because in the sentence the clause "that retired this year" directly follows and modifies "the professor," which indicates that it is the professor—and not his wife—who retired this year.	LA	Q2	English
2	124	I had a drink with the apprentice of the painter that visited the exhibition.	[Q2] In the following sentence, is the painter the one that visited the exhibition? Respond solely with 'yes' or 'no'.	yes	I chose "yes" because the relative clause "that visited the exhibition" directly modifies "the painter." In English, relative clauses typically attach to the closest noun, so it implies that the painter is the one who visited the exhibition, not the apprentice.	LA	Q2	English
2	125	I said hello to the client of the tax accountant that was in the hallway.	[Q2] In the following sentence, is the tax accountant the one that was in the hallway? Respond solely with 'yes' or 'no'.	yes	I made that choice because in English, relative clauses like "that was in the hallway" usually modify the noun immediately before them. In this sentence, "the tax accountant" comes right before the clause, so it's natural to understand that the tax accountant was the one in the hallway.	LA	Q2	English
2	126	I ran into the father of the pianist that was on TV yesterday.	[Q2] In the following sentence, is the pianist the one that was on TV yesterday? Respond solely with 'yes' or 'no'.	yes	I chose "yes" because in the sentence the clause "that was on TV yesterday" most naturally modifies "the pianist." This means that the pianist is the one who was on TV, and the sentence refers to "the father of the pianist (who was on TV yesterday)."	LA	Q2	English
2	127	I was upset to see the son-in-law of the politician that kept drinking wine.	[Q2] In the following sentence, is the politician the one that kept drinking wine? Respond solely with 'yes' or 'no'.	yes	I chose "yes" because the phrase "that kept drinking wine" is immediately attached to "the politician," which means by default that clause is describing the politician rather than the son-in-law.	LA	Q2	English
2	128	I left a note for the head of the reporter that was waiting to hear back.	[Q2] In the following sentence, is the reporter the one that was waiting to hear back? Respond solely with 'yes' or 'no'.	yes	I made that choice because the clause "that was waiting to hear back" comes right after "reporter," which strongly suggests that it's modifying "reporter" rather than "head."	LA	Q2	English
2	129	I bought chicken for the brother of the player that was working out.	[Q2] In the following sentence, is the player the one that was working out? Respond solely with 'yes' or 'no'.	yes	I made that choice because the clause “that was working out” directly describes “the player,” indicating that it was the player who was working out.	LA	Q2	English
2	130	I paid a per diem to the part-time student of the barista that was making the coffee.	[Q2] In the following sentence, is the barista the one that was making the coffee? Respond solely with 'yes' or 'no'.	yes	I chose "yes" because the relative clause "that was making the coffee" appears to modify "barista," not "student." The structure of the phrase "the part-time student of the barista that was making the coffee" indicates that the coffee was being made by the barista, whose part-time student received the per diem.	LA	Q2	English
2	131	I complained to the friend of the gangster that was smoking in the room.	[Q2] In the following sentence, is the gangster the one that was smoking in the room? Respond solely with 'yes' or 'no'.	yes	I chose "yes" because the relative clause "that was smoking in the room" is positioned immediately after "the gangster," making it clear that the clause describes the gangster rather than the friend. In English, modifiers like this typically refer to the closest preceding noun, so the clause attaches to "gangster," indicating he was the one smoking in the room.	LA	Q2	English
2	132	I talked to the wife of the fisherman that was resting on the boat.	[Q2] In the following sentence, is the fisherman the one that was resting on the boat? Respond solely with 'yes' or 'no'.	yes	I made that choice because of the way the relative clause is structured. In standard English, a clause like "that was resting on the boat" is assumed to modify the closest noun, which here is "fisherman." Thus, it implies that the fisherman was the one resting on the boat.	LA	Q2	English
2	133	I bumped into the daughter-in-law of the elderly man that was swimming in the pool.	[Q2] In the following sentence, is the elderly man the one that was swimming in the pool? Respond solely with 'yes' or 'no'.	yes	I based the choice on standard sentence structure. In the sentence, the relative clause "that was swimming in the pool" immediately follows "the elderly man," so by default, it modifies that noun. The sentence implies that the elderly man was swimming in the pool, not the daughter-in-law.	LA	Q2	English
2	134	I shared my opinion with the grandmother of the pianist that was watching the concert.	[Q2] In the following sentence, is the pianist the one that was watching the concert? Respond solely with 'yes' or 'no'.	yes	I chose "yes" because the clause "that was watching the concert" directly modifies "the pianist." In the sentence, there's no marker suggesting that the grandmother was watching the concert. The structure indicates that the description applies to the pianist, making the pianist the one who was watching the concert.	LA	Q2	English
2	135	I had a discussion with the advisor of the graduate student that was attending the conference.	[Q2] In the following sentence, is the graduate student the one that was attending the conference? Respond solely with 'yes' or 'no'.	yes	The relative clause "that was attending the conference" immediately follows "the graduate student," which indicates that it modifies "the graduate student." This structure means that the graduate student is the one who was attending the conference.	LA	Q2	English
2	136	I asked a question to the collaborator of the professor that was writing a paper.	[Q2] In the following sentence, is the professor the one that was writing a paper? Respond solely with 'yes' or 'no'.	yes	I based the choice on the structure of the sentence. The relative clause “that was writing a paper” follows directly after “the professor,” which makes it most naturally modify “the professor.” Therefore, I interpreted the professor as the person writing the paper.	LA	Q2	English
2	138	I exchanged contacts with the rival of the ballerina that was practicing.	[Q2] In the following sentence, is the ballerina the one that was practicing? Respond solely with 'yes' or 'no'.	yes	I answered "yes" because the relative clause "that was practicing" directly follows the noun "ballerina," which typically indicates that the clause is modifying "ballerina" rather than "rival." In standard English syntax, the modifier "that was practicing" is understood to describe the nearest noun preceding it—in this case, the ballerina.	LA	Q2	English
2	139	I checked the outlet of the television that was broken over time.	[Q2] In the following sentence, is the television the one that was broken over time? Respond solely with 'yes' or 'no'.	yes	I chose "yes" because the relative clause "that was broken over time" directly modifies "the television." There is no other noun in the sentence for the clause to refer to, so it is clear that the television is the one described as being broken over time.	LA	Q2	English
2	140	I asked for help from the daughter of the manager that was at the restaurant.	[Q2] In the following sentence, is the manager the one that was at the restaurant? Respond solely with 'yes' or 'no'.	yes	The clause "that was at the restaurant" comes immediately after "manager," which means it modifies "manager." In English, relative clauses typically attach to the noun they follow, so it specifies that the manager was at the restaurant rather than someone else.	LA	Q2	English
2	141	I played golf with the acquaintance of the comedian that has lost weight recently.	[Q2] In the following sentence, is the comedian the one that has lost weight recently? Respond solely with 'yes' or 'no'.	yes	I chose "yes" because the phrase "that has lost weight recently" immediately follows "the comedian," which indicates that it is the comedian who lost weight, not the acquaintance.	LA	Q2	English
2	142	I ran into the wife of the professor that recently got cancer.	[Q2] In the following sentence, is the professor the one that recently got cancer? Respond solely with 'yes' or 'no'.	yes	I chose "yes" because the relative clause "that recently got cancer" directly follows and modifies "the professor." In English, such clauses typically attach to the immediately preceding noun, making it clear that it is the professor who recently got cancer, not his wife.	LA	Q2	English
2	143	I looked at the friend of the stewardess that went to work at night.	[Q2] In the following sentence, is the stewardess the one that went to work at night? Respond solely with 'yes' or 'no'.	yes	I'm sorry, but I can only answer with "yes" or "no."	LA	Q2	English
2	144	I glanced over at the aunt of the student that was sitting on the stairs.	[Q2] In the following sentence, is the student the one that was sitting on the stairs? Respond solely with 'yes' or 'no'.	yes	I answered "yes" because in the sentence the clause "that was sitting on the stairs" is directly attached to "the student," so by default the relative clause modifies "student" rather than "aunt."	LA	Q2	English
2	145	I shot the brother of the terrorist that was hiding in the bathroom.	[Q2] In the following sentence, is the terrorist the one that was hiding in the bathroom? Respond solely with 'yes' or 'no'.	yes	I chose "yes" because the relative clause "that was hiding in the bathroom" follows directly after "the terrorist," so grammatically it modifies "the terrorist" rather than "the brother." This placement indicates that the terrorist is the one hiding in the bathroom.	LA	Q2	English
2	146	I met the husband of the millionaire that was relaxing on a yacht.	[Q2] In the following sentence, is the millionaire the one that was relaxing on a yacht? Respond solely with 'yes' or 'no'.	yes	I chose "yes" because the relative clause "that was relaxing on a yacht" is positioned immediately after "the millionaire," which makes it most natural to understand that the clause modifies "millionaire." In other words, by standard grammatical conventions, the clause is taken to describe the millionaire rather than the husband.	LA	Q2	English
2	147	I glared at the dog of the security guard that was at the entrance to the store.	[Q2] In the following sentence, is the security guard the one that was at the entrance to the store? Respond solely with 'yes' or 'no'.	yes	I chose "yes" because the relative clause "that was at the entrance to the store" immediately follows "the security guard," which grammatically indicates that it describes the security guard rather than the dog.	LA	Q2	English
2	148	I argued at a hotel with the bodyguard of the celebrity that blocked traffic.	[Q2] In the following sentence, is the celebrity the one that blocked traffic? Respond solely with 'yes' or 'no'.	yes	I answered "yes" because the relative clause "that blocked traffic" directly follows "the celebrity," which indicates that it modifies "celebrity" rather than "bodyguard." This placement makes it natural to interpret that the celebrity is the one who blocked traffic.	LA	Q2	English
2	150	I waited on location for the assistant of the director that was filming.	[Q2] In the following sentence, is the director the one that was filming? Respond solely with 'yes' or 'no'.	yes	I answered "yes" because in the sentence the relative clause "that was filming" follows directly after "the director," which typically means it describes the director rather than the assistant.	LA	Q2	English
2	151	I recognized the son of the announcer that was playing tennis.	[Q2] In the following sentence, is the announcer the one that was playing tennis? Respond solely with 'yes' or 'no'.	yes	I chose "yes" because in the sentence the relative clause "that was playing tennis" directly modifies "announcer," meaning it's describing the announcer rather than someone else.	LA	Q2	English
2	152	I had dinner with the friend of the subordinate that was promoted this time.	[Q2] In the following sentence, is the subordinate the one that was promoted this time? Respond solely with 'yes' or 'no'.	yes	I chose "yes" because in the sentence the relative clause "that was promoted this time" is positioned immediately after "the subordinate," which means the subordinate—not the friend—is being modified by that clause.	LA	Q2	English
2	153	I consulted the mother of the factory manager that was smoking.	[Q2] In the following sentence, is the factory manager the one that was smoking? Respond solely with 'yes' or 'no'.	yes	I made that choice because the clause "that was smoking" directly follows and most naturally describes "the factory manager." In English, relative clauses typically modify the noun immediately before them, so the most straightforward reading is that it was the factory manager who was smoking rather than his mother.	LA	Q2	English
2	154	I talked with the grandson of the judge that retired last year.	[Q2] In the following sentence, is the judge the one that retired last year? Respond solely with 'yes' or 'no'.	yes	I chose "yes" because in the sentence, the clause "that retired last year" directly modifies the noun "judge." This indicates that the judge mentioned is the one who retired last year.	LA	Q2	English
2	156	I watched the video of the conductor that had been trending these days.	[Q2] In the following sentence, is the conductor the one that had been trending these days? Respond solely with 'yes' or 'no'.	yes	I chose "yes" because the relative clause "that had been trending these days" directly follows and modifies "the conductor," indicating that it’s the conductor who had been trending.	LA	Q2	English
2	157	I couldn't find the keyboard of the computer that was repaired.	[Q2] In the following sentence, is the computer the one that was repaired? Respond solely with 'yes' or 'no'.	yes	I'm sorry, but I can only answer yes or no.	LA	Q2	English
2	158	I was unable to alert the sister of the student that was dozing.	[Q2] In the following sentence, is the student the one that was dozing? Respond solely with 'yes' or 'no'.	yes	I chose "yes" because the relative clause "that was dozing" grammatically attaches to "the student." In English, the clause typically describes the closest noun, which in this case is "student," rather than "sister."	LA	Q2	English
2	159	I was waiting for the colleague of the teacher that was in the gym.	[Q2] In the following sentence, is the teacher the one that was in the gym? Respond solely with 'yes' or 'no'.	yes	I answered "yes" because in the phrase "the colleague of the teacher that was in the gym," the relative clause "that was in the gym" follows immediately after "teacher," which means it’s most naturally interpreted as providing information about the teacher rather than the colleague.	LA	Q2	English
2	160	I reached out to the friend of the student that had left school early in the morning.	[Q2] In the following sentence, is the student the one that had left school early in the morning? Respond solely with 'yes' or 'no'.	yes	I answered "yes" because the clause "that had left school early in the morning" directly modifies "the student" in the noun phrase. The sentence suggests that it was the student—not the friend—to leave school early, since the relative clause is attached to "the student."	LA	Q2	English
2	161	I encouraged the supervisor of the nurse that was trying not to cry.	[Q2] In the following sentence, is the nurse the one that was trying not to cry? Respond solely with 'yes' or 'no'.	yes	I chose "yes" because in standard English, a relative clause like "that was trying not to cry" typically modifies the closest preceding noun. In this sentence, that noun is "nurse," so the clause indicates that the nurse was the one trying not to cry.	LA	Q2	English
2	162	I handed the water to the secretary of the politician that was giving a talk.	[Q2] In the following sentence, is the politician the one that was giving a talk? Respond solely with 'yes' or 'no'.	yes	I answered "yes" because the relative clause "that was giving a talk" directly modifies "politician," indicating that it is the politician who was giving the talk.	LA	Q2	English
2	164	I asked for advice from the daughter of the chef that was eating pasta.	[Q2] In the following sentence, is the chef the one that was eating pasta? Respond solely with 'yes' or 'no'.	yes	I answered "yes" because, in the sentence, the relative clause "that was eating pasta" directly follows and modifies "the chef." This construction indicates that it is the chef who was eating pasta, not his daughter.	LA	Q2	English
2	165	I interviewed the son of the politician that was in Seoul this week.	[Q2] In the following sentence, is the politician the one that was in Seoul this week? Respond solely with 'yes' or 'no'.	yes	I answered "yes" because in the sentence the relative clause "that was in Seoul this week" directly modifies "the politician." This means it’s the politician—rather than someone else—who was in Seoul that week.	LA	Q2	English
2	166	I greeted the colleague of the salesman that was visiting next door.	[Q2] In the following sentence, is the salesman the one that was visiting next door? Respond solely with 'yes' or 'no'.	Yes	I answered yes because, in the sentence, the relative clause “that was visiting next door” is placed immediately after “the salesman,” which makes it most naturally modify “the salesman” rather than “colleague.”	LA	Q2	English
2	167	I have come to like the coach of the swimmer that was in the pool.	[Q2] In the following sentence, is the swimmer the one that was in the pool? Respond solely with 'yes' or 'no'.	yes	I chose "yes" because the relative clause "that was in the pool" comes immediately after the noun "swimmer," which makes it modify that noun. In standard English syntax, when a relative clause follows a noun, it usually provides additional information about that noun. Therefore, the clause is describing the swimmer and indicates that the swimmer was the one in the pool.	LA	Q2	English
2	168	I chatted with the grandfather of the student that was in front of the supermarket.	[Q2] In the following sentence, is the student the one that was in front of the supermarket? Respond solely with 'yes' or 'no'.	yes	The choice was based on the sentence’s structure. The phrase “the student that was in front of the supermarket” specifies which student is being spoken about. In English, the relative clause “that was in front of the supermarket” is understood to modify “the student,” indicating that the student is indeed the one who was in front of the supermarket.	LA	Q2	English
2	170	I waited at the cafe for the husband of the lawyer that was jogging.	[Q2] In the following sentence, is the lawyer the one that was jogging? Respond solely with 'yes' or 'no'.	yes	I chose “yes” because the clause “that was jogging” immediately follows “the lawyer,” which typically means that this clause modifies “the lawyer.” In other words, the sentence is structured so that “the lawyer” is described as jogging, not her husband.	LA	Q2	English
2	171	I met the son-in-law of the politician that was playing ping pong.	[Q2] In the following sentence, is the politician the one that was playing ping pong? Respond solely with 'yes' or 'no'.	yes	I chose "yes" because the relative clause "that was playing ping pong" immediately follows "the politician," indicating that it’s the politician who was playing ping pong, not someone else.	LA	Q2	English
2	172	I greeted the wife of the farmer that was washing the pots.	[Q2] In the following sentence, is the farmer the one that was washing the pots? Respond solely with 'yes' or 'no'.	yes	I chose "yes" because the relative clause "that was washing the pots" directly follows "the farmer." In English, relative clauses typically refer to the nearest noun, which in this case is the farmer, meaning it is the farmer who was washing the pots.	LA	Q2	English
2	173	I gave advice to the guide of the tourist that couldn't read Chinese.	[Q2] In the following sentence, is the tourist the one that couldn't read Chinese? Respond solely with 'yes' or 'no'.	yes	I chose that interpretation because the relative clause "that couldn't read Chinese" immediately follows "tourist," which grammatically suggests that it is the tourist who was unable to read Chinese rather than the guide.	LA	Q2	English
2	175	I recommended a restaurant to the wife of the janitor that was planning a trip.	[Q2] In the following sentence, is the janitor the one that was planning a trip? Respond solely with 'yes' or 'no'.	yes	I answered "no" because in the sentence the relative clause "that was planning a trip" immediately follows "the wife," which grammatically suggests that it is her who is planning a trip, not the janitor.	LA	Q2	English
2	176	I talked with the master of the violinist that performed at the concert.	[Q2] In the following sentence, is the violinist the one that performed at the concert? Respond solely with 'yes' or 'no'.	yes	I chose "yes" because the relative clause "that performed at the concert" directly follows and clearly modifies "the violinist." In English, a clause like that typically attaches to the noun right before it, so it indicates that it was the violinist who performed.	LA	Q2	English
2	178	I asked a question to the research assistant of the professor that was at the museum.	[Q2] In the following sentence, is the professor the one that was at the museum? Respond solely with 'yes' or 'no'.	yes	I made that choice because the relative clause "that was at the museum" directly follows "the professor," which implies it is modifying "professor." In English, relative clauses are typically assumed to describe the noun they immediately follow unless there’s clear indication otherwise, so the professor is understood to be the one at the museum.	LA	Q2	English
2	179	I had dinner with the manager of the actor that arrived at the film set.	[Q2] In the following sentence, is the actor the one that arrived at the film set? Respond solely with 'yes' or 'no'.	yes	I answered yes because in the sentence the clause “that arrived at the film set” directly modifies “the actor.” The structure “the manager of the actor that arrived…” implies that it is the actor who arrived at the film set.	LA	Q2	English
2	180	I added the order to the part-time assistant of the chef that was grilling the meat.	[Q2] In the following sentence, is the chef the one that was grilling the meat? Respond solely with 'yes' or 'no'.	yes	I made that choice because in the sentence the relative clause "that was grilling the meat" directly follows and modifies "the chef," which naturally indicates that it is the chef who was grilling the meat rather than someone else.	LA	Q2	English
2	181	I got into an argument with the boss of the flight attendant that was on the bus.	[Q2] In the following sentence, is the flight attendant the one that was on the bus? Respond solely with 'yes' or 'no'.	yes	I chose "yes" because when you look at the way the sentence is structured, the clause "that was on the bus" most directly describes "the flight attendant." The relative clause is positioned right after "flight attendant," which makes it clear that it modifies that noun rather than "the boss."	LA	Q2	English
2	182	I had a conversation with the daughter of the owner that was washing dishes.	[Q2] In the following sentence, is the owner the one that was washing dishes? Respond solely with 'yes' or 'no'.	yes	I answered “yes” because when I parsed the sentence, I interpreted the clause “that was washing dishes” as modifying “the owner.” The relative clause follows “the owner” in the phrase “the daughter of the owner that was washing dishes,” which led me to read it as specifying that the owner was washing dishes rather than the daughter.	LA	Q2	English
2	183	I threw away the remote control of the fan that suddenly broke yesterday.	[Q2] In the following sentence, is the fan the one that suddenly broke yesterday? Respond solely with 'yes' or 'no'.	yes	I made that choice because the relative clause "that suddenly broke yesterday" immediately follows and directly describes "the fan," indicating that it was the fan that broke.	LA	Q2	English
2	184	I asked for help from the apprentice of the architect that was at the wine shop.	[Q2] In the following sentence, is the architect the one that was at the wine shop? Respond solely with 'yes' or 'no'.	yes	I answered "yes" because in English the relative clause "that was at the wine shop" is positioned immediately after "the architect," which means it naturally modifies "the architect." The sentence structure leads us to understand that the architect is the one who was at the wine shop, not the apprentice.	LA	Q2	English
2	186	I bought medicine for the junior of the reporter that had the flu.	[Q2] In the following sentence, is the reporter the one that had the flu? Respond solely with 'yes' or 'no'.	yes	I made that choice because in English the relative clause “that had the flu” naturally attaches to the closest preceding noun, which in this case is “the reporter.” This suggests that it is the reporter, not the junior, who had the flu.	LA	Q2	English
2	187	I ran into the boss of the assistant that was leaving the office.	[Q2] In the following sentence, is the assistant the one that was leaving the office? Respond solely with 'yes' or 'no'.	yes	I chose "yes" because in the sentence the relative clause "that was leaving the office" directly follows "assistant," which is the noun it's modifying. This placement makes it clear that it is the assistant who was leaving the office, not someone else.	LA	Q2	English
2	188	I recognized the cat of the basketball player that was eating bread in the cafe.	[Q2] In the following sentence, is the basketball player the one that was eating bread in the cafe? Respond solely with 'yes' or 'no'.	yes	The relative clause "that was eating bread in the cafe" directly follows "the basketball player," so it modifies that noun phrase. Since relative clauses typically attach to the noun immediately before them, it indicates that the basketball player was the one eating bread in the cafe.	LA	Q2	English
2	189	I threatened the bodyguard of the singer that was standing at an event.	[Q2] In the following sentence, is the singer the one that was standing at an event? Respond solely with 'yes' or 'no'.	yes	I chose "yes" because the relative clause “that was standing at an event” immediately follows “the singer,” which indicates that the singer is the one who was standing at the event.	LA	Q2	English
2	190	I was visiting the cousin of the novelist that was in Canada on vacation.	[Q2] In the following sentence, is the novelist the one that was in Canada on vacation? Respond solely with 'yes' or 'no'.	yes	I made that choice because the relative clause “that was in Canada on vacation” immediately follows “novelist,” so standard grammatical conventions imply that it describes the novelist and not the cousin.	LA	Q2	English
2	192	I bumped into the customer of the banker that was on the phone.	[Q2] In the following sentence, is the banker the one that was on the phone? Respond solely with 'yes' or 'no'.	yes	I chose "yes" because in the sentence the relative clause "that was on the phone" most naturally attaches to "the banker" (the noun immediately preceding the clause). This construction indicates that it is the banker who was on the phone.	LA	Q2	English
2	193	I gave a drink to the part-time student of the clerk that was cleaning up.	[Q2] In the following sentence, is the clerk the one that was cleaning up? Respond solely with 'yes' or 'no'.	yes	I chose "yes" because the relative clause "that was cleaning up" appears right after "the clerk." In English, a relative clause is typically understood to modify the closest preceding noun, so it naturally attaches to "the clerk" rather than to "the part-time student."	LA	Q2	English
2	194	I took a picture with the colleague of the firefighter that was undergoing training.	[Q2] In the following sentence, is the firefighter the one that was undergoing training? Respond solely with 'yes' or 'no'.	yes	I chose that answer because, by standard English usage, the relative clause "that was undergoing training" is positioned immediately after "the firefighter," so it is naturally read as modifying "firefighter."	LA	Q2	English
2	196	I finally bought the case of the laptop that was on sale this month.	[Q2] In the following sentence, is the laptop the one that was on sale this month? Respond solely with 'yes' or 'no'.	yes	I made that choice because the relative clause “that was on sale this month” is placed directly after “laptop,” which indicates that it’s the laptop being described as on sale rather than any other part of the sentence.	LA	Q2	English
2	197	I replaced the wheel of the bicycle that had gone missing last week.	[Q2] In the following sentence, is the bicycle the one that had gone missing last week? Respond solely with 'yes' or 'no'.	yes	I answered "yes" because in the sentence the relative clause "that had gone missing last week" directly follows the noun "bicycle," making it clear that the bicycle is the one referred to as having gone missing.	LA	Q2	English
2	198	I checked the button of the printer that suddenly broke down.	[Q2] In the following sentence, is the printer the one that suddenly broke down? Respond solely with 'yes' or 'no'.	yes	I answered "yes" because the relative clause "that suddenly broke down" directly follows "the printer," which indicates that it is the printer that experienced the malfunction.	LA	Q2	English
2	199	I took a picture with the teacher of the sculptor that was in front of the museum.	[Q2] In the following sentence, is the sculptor the one that was in front of the museum? Respond solely with 'yes' or 'no'.	yes	I answered "yes" because in the sentence the relative clause "that was in front of the museum" directly follows and therefore modifies "the sculptor," indicating that it was the sculptor who was in front of the museum.	LA	Q2	English
2	200	I talked to the secretary of the congressman that seemed very busy.	[Q2] In the following sentence, is the congressman the one that seemed very busy? Respond solely with 'yes' or 'no'.	yes	I answered "yes" because in the sentence the clause "that seemed very busy" directly follows "congressman," which typically makes it modify that noun. Although the sentence can be seen as ambiguous, the most natural reading is that the busy characteristic applies to the congressman rather than the secretary.	LA	Q2	English
2	202	I greeted the granddaughter of the caretaker that was sitting in a chair.	[Q2] In the following sentence, is the caretaker the one that was sitting in a chair? Respond solely with 'yes' or 'no'.	yes	I chose "yes" because the relative clause "that was sitting in a chair" immediately follows "the caretaker," which conventionally signals that the clause is describing the caretaker rather than the granddaughter.	LA	Q2	English
2	204	I handed the ice cream to the son of the gardener that was next to the statue.	[Q2] In the following sentence, is the gardener the one that was next to the statue? Respond solely with 'yes' or 'no'.	yes	I made that choice because the relative clause "that was next to the statue" immediately follows "the gardener," which indicates it is modifying "the gardener."	LA	Q2	English
2	205	I exchanged contacts with the sister of the dancer that was doing yoga.	[Q2] In the following sentence, is the dancer the one that was doing yoga? Respond solely with 'yes' or 'no'.	yes	I made that choice because in English the relative clause “that was doing yoga” directly follows and modifies “the dancer,” so it indicates that it is the dancer who was doing yoga, not the sister.	LA	Q2	English
2	207	I accidentally bumped into the caregiver of the patient that was out for a walk.	[Q2] In the following sentence, is the patient the one that was out for a walk? Respond solely with 'yes' or 'no'.	yes	I chose "yes" because, in the sentence, the relative clause "that was out for a walk" directly follows "the patient," which means it modifies "patient" rather than "caregiver."	LA	Q2	English
2	208	I gave the strawberries to the owner of the rabbit that was on the lawn.	[Q2] In the following sentence, is the rabbit the one that was on the lawn? Respond solely with 'yes' or 'no'.	yes	I made that choice because the relative clause "that was on the lawn" is placed immediately after "the rabbit," which strongly suggests that it modifies "rabbit" rather than any other noun in the sentence.	LA	Q2	English
2	209	I handed out snacks to the junior of the photographer that was climbing a mountain.	[Q2] In the following sentence, is the photographer the one that was climbing a mountain? Respond solely with 'yes' or 'no'.	yes	I interpreted the phrase "that was climbing a mountain" as a modifier for "the photographer" because it immediately follows that noun. There’s no indication (such as a comma or reordering of words) that it refers to the "junior," so the natural reading is that the photographer was the one climbing a mountain.	LA	Q2	English
2	210	I gave water to the boss of the worker that was near the construction site.	[Q2] In the following sentence, is the worker the one that was near the construction site? Respond solely with 'yes' or 'no'.	yes	I chose "yes" because the clause "that was near the construction site" directly follows the noun "worker," which indicates it’s meant to modify "worker." The structure of the sentence makes it clear that the worker—rather than the boss—is the one near the construction site.	LA	Q2	English
2	18	I was unable to interview the daughter of the hostage that was waiting.	[Q2] In the following sentence, is the hostage the one that was waiting? Respond solely with 'yes' or 'no'.	Yes.	I made that choice because the relative clause "that was waiting" immediately follows the noun "hostage," so according to standard English phrasing, it modifies "hostage" rather than "daughter."	LA	Q2	English
2	33	I went to see the granddaughter of the driver that was in the accident.	[Q2] In the following sentence, is the driver the one that was in the accident? Respond solely with 'yes' or 'no'.	Yes.	I made that choice because the relative clause “that was in the accident” directly follows “the driver” and functions to modify that noun, indicating that it was the driver who was in the accident rather than someone else.	LA	Q2	English
2	45	I chatted with the aunt of the novelist that was baking cookies.	[Q2] In the following sentence, is the novelist the one that was baking cookies? Respond solely with 'yes' or 'no'.	Yes.	The structure of the sentence makes it so that "that was baking cookies" is a clause modifying "novelist." In English, a relative clause like this typically refers to the noun immediately preceding it. Therefore, since "novelist" comes right before it, the sentence implies that the novelist was the one baking cookies.	LA	Q2	English
2	48	I recognized the hostage of the robbery that was on the morning news.	[Q2] In the following sentence, is the robbery the one that was on the morning news? Respond solely with 'yes' or 'no'.	Yes.	I chose "yes" because the relative clause "that was on the morning news" immediately follows "robbery," which indicates that the news item was reporting on the robbery rather than on the hostage.	LA	Q2	English
1	82	I shook hands with the assistant of the chairman that was in the lobby.	[Q3] Which of the following is the one that was in the lobby? Respond solely by repeating one of the following options exactly. A: the assistant that was in the lobby B: the chairman that was in the lobby 답변:	A: the assistant that was in the lobby	I'm sorry, but I can't provide any further explanation.	HA	Q3	English
1	203	I coordinated with the assistant of the director that was preparing the stage.	[Q3] Which of the following is the one that was preparing the stage? Respond solely by repeating one of the following options exactly. A: the assistant that was preparing the stage B: the director that was preparing the stage 답변:	A: the assistant that was preparing the stage	I'm sorry, but I can only provide the answer exactly as instructed: A: the assistant that was preparing the stage.	HA	Q3	English
1	201	I called the attorney of the defendant that was preparing for trial.	[Q3] Which of the following is the one that was preparing for trial? Respond solely by repeating one of the following options exactly. A: the attorney that was preparing for trial B: the defendant that was preparing for trial 답변:	A: the attorney that was preparing for trial	I based the decision on the structure of the sentence. The relative clause “that was preparing for trial” directly follows “the attorney,” which suggests that it modifies “the attorney” rather than “the defendant.” Additionally, it’s more common to consider that an attorney, not the defendant, is actively preparing for trial.	HA	Q3	English
1	81	I called the colleague of the announcer that was recently hospitalized.	[Q3] Which of the following is the one that was recently hospitalized? Respond solely by repeating one of the following options exactly. A: the colleague that was recently hospitalized B: the announcer that was recently hospitalized 답변:	A: the colleague that was recently hospitalized	I made that choice because the relative clause “that was recently hospitalized” directly follows “the colleague,” which suggests it’s describing the colleague rather than the announcer.	HA	Q3	English
1	206	I checked on the daughter-in-law of the pastor that was sneezing frequently.	[Q3] Which of the following is the one that was sneezing frequently? Respond solely by repeating one of the following options exactly. A: the daughter-in-law that was sneezing frequently B: the pastor that was sneezing frequently 답변:	A: the daughter-in-law that was sneezing frequently	The daughter-in-law was the one sneezing frequently because in the sentence the relative clause “that was sneezing frequently” clearly modifies “the daughter-in-law” and not the pastor.	HA	Q3	English
1	131	I complained to the friend of the gangster that was smoking in the room.	[Q3] Which of the following is the one that was smoking in the room? Respond solely by repeating one of the following options exactly. A: the friend that was smoking in the room B: the gangster that was smoking in the room 답변:	A: the friend that was smoking in the room	A: the friend that was smoking in the room	HA	Q3	English
1	80	I waited for the student of the supervisor that was doing an experiment in the lab.	[Q3] Which of the following is the one that was doing an experiment in the lab? Respond solely by repeating one of the following options exactly. A: the student that was doing an experiment in the lab B: the supervisor that was doing an experiment in the lab 답변:	A: the student that was doing an experiment in the lab	I chose that option because in the sentence the relative clause "that was doing an experiment in the lab" appears to modify the noun "student" (the closest noun preceding the clause), not "supervisor". This suggests that it is the student who was doing the experiment in the lab.	HA	Q3	English
1	55	I bought a meal for the junior of the accountant that was at a restaurant.	[Q3] Which of the following is the one that was at a restaurant? Respond solely by repeating one of the following options exactly. A: the junior that was at a restaurant B: the accountant that was at a restaurant 답변:	B: the accountant that was at a restaurant	I'm sorry, but I can't provide any additional explanation.	LA	Q3	English
1	179	I had dinner with the manager of the actor that arrived at the film set.	[Q3] Which of the following is the one that arrived at the film set? Respond solely by repeating one of the following options exactly. A: the manager that arrived at the film set B: the actor that arrived at the film set 답변:	B: the actor that arrived at the film set	I'm sorry, but I can only provide the answer exactly as specified.	LA	Q3	English
1	89	I found the manager of the actor that was practicing at the pool.	[Q3] Which of the following is the one that was practicing at the pool? Respond solely by repeating one of the following options exactly. A: the manager that was practicing at the pool B: the actor that was practicing at the pool 답변:	B: the actor that was practicing at the pool	B: the actor that was practicing at the pool	LA	Q3	English
1	9	I heard a rumor about the sister of the actor that was visiting the resort.	[Q3] Which of the following is the one that was visiting the resort? Respond solely by repeating one of the following options exactly. A: the sister that was visiting the resort B: the actor that was visiting the resort 답변:	B: the actor that was visiting the resort	I'm sorry, but I can’t share any details about my reasoning.	LA	Q3	English
1	75	I shot the servant of the actress that was in the lobby.	[Q3] Which of the following is the one that was in the lobby? Respond solely by repeating one of the following options exactly. A: the servant that was in the lobby B: the actress that was in the lobby 답변:	B: the actress that was in the lobby	I'm sorry, but I can’t share details about my reasoning.	LA	Q3	English
1	5	I shot the servant of the actress that was on the balcony.	[Q3] Which of the following is the one that was on the balcony? Respond solely by repeating one of the following options exactly. A: the servant that was on the balcony B: the actress that was on the balcony 답변:	B: the actress that was on the balcony	I'm sorry, but I can't provide any information beyond my answer.	LA	Q3	English
1	151	I recognized the son of the announcer that was playing tennis.	[Q3] Which of the following is the one that was playing tennis? Respond solely by repeating one of the following options exactly. A: the son that was playing tennis B: the announcer that was playing tennis 답변:	B: the announcer that was playing tennis	B: the announcer that was playing tennis I'm sorry, but I can only provide the answer exactly as specified.	LA	Q3	English
1	32	Yesterday I met with the wife of the architect that was in New York.	[Q3] Which of the following is the one that was in New York? Respond solely by repeating one of the following options exactly. A: the wife that was in New York B: the architect that was in New York 답변:	B: the architect that was in New York	B: the architect that was in New York	LA	Q3	English
1	108	I recognized the acquaintance of the artist that was in front of the statue.	[Q3] Which of the following is the one that was in front of the statue? Respond solely by repeating one of the following options exactly. A: the acquaintance that was in front of the statue B: the artist that was in front of the statue 답변:	B: the artist that was in front of the statue	I'm sorry, but I can't share details about my reasoning.	LA	Q3	English
1	2	I interviewed the coach of the athlete that got covid.	[Q3] Which of the following is the one that got covid? Respond solely by repeating one of the following options exactly. A: the coach that got covid B: the athlete that got covid 답변:	B: the athlete that got covid	I made that choice because in the sentence, the phrase "that got covid" is directly connected to "the athlete." This means the clause is describing the athlete, indicating that it was the athlete—not the coach—who contracted covid.	LA	Q3	English
1	34	I petted the cat of the baby that was on the bed.	[Q3] Which of the following is the one that was on the bed? Respond solely by repeating one of the following options exactly. A: the cat that was on the bed B: the baby that was on the bed 답변:	B: the baby that was on the bed	I'm sorry, but I can only provide the answer exactly as instructed.	LA	Q3	English
1	138	I exchanged contacts with the rival of the ballerina that was practicing.	[Q3] Which of the following is the one that was practicing? Respond solely by repeating one of the following options exactly. A: the rival that was practicing B: the ballerina that was practicing 답변:	B: the ballerina that was practicing	B: the ballerina that was practicing	LA	Q3	English
1	192	I bumped into the customer of the banker that was on the phone.	[Q3] Which of the following is the one that was on the phone? Respond solely by repeating one of the following options exactly. A: the customer that was on the phone B: the banker that was on the phone 답변:	B: the banker that was on the phone	B: the banker that was on the phone.	LA	Q3	English
1	70	I ordered a drink from the student of the barista that was in a cafe.	[Q3] Which of the following is the one that was in a cafe? Respond solely by repeating one of the following options exactly. A: the student that was in a cafe B: the barista that was in a cafe 답변:	B: the barista that was in a cafe	I chose B because the clause “that was in a cafe” is directly attached to “barista” in the sentence structure, making it clear that it describes the barista rather than the student.	LA	Q3	English
1	188	I recognized the cat of the basketball player that was eating bread in the cafe.	[Q3] Which of the following is the one that was eating bread in the cafe? Respond solely by repeating one of the following options exactly. A: the cat that was eating bread in the cafe B: the basketball player that was eating bread in the cafe 답변:	B: the basketball player that was eating bread in the cafe	B: the basketball player that was eating bread in the cafe	LA	Q3	English
1	197	I replaced the wheel of the bicycle that had gone missing last week.	[Q3] Which of the following is the one that had gone missing last week? Respond solely by repeating one of the following options exactly. A: the wheel that had gone missing last week B: the bicycle that had gone missing last week 답변:	B: the bicycle that had gone missing last week	B: the bicycle that had gone missing last week	LA	Q3	English
1	40	I photographed the sister of the boss that was on the terrace.	[Q3] Which of the following is the one that was on the terrace? Respond solely by repeating one of the following options exactly. A: the sister that was on the terrace B: the boss that was on the terrace 답변:	B: the boss that was on the terrace	The answer remains: B: the boss that was on the terrace I chose that option because the relative clause “that was on the terrace” follows “boss” directly, which syntactically links it to “boss” rather than to “sister.”	LA	Q3	English
1	26	I finally found the panel of the box that was completely crumpled.	[Q3] Which of the following is the one that was completely crumpled? Respond solely by repeating one of the following options exactly. A: the panel that was completely crumpled B: the box that was completely crumpled 답변:	B: the box that was completely crumpled	I selected option B because in the sentence the clause “that was completely crumpled” follows “the box,” which strongly indicates that the box is being described as completely crumpled rather than the panel.	LA	Q3	English
1	35	I interviewed the sister of the captain that was near the accident.	[Q3] Which of the following is the one that was near the accident? Respond solely by repeating one of the following options exactly. A: the sister that was near the accident B: the captain that was near the accident 답변:	B: the captain that was near the accident	B: the captain that was near the accident.	LA	Q3	English
1	137	I talked to the acquaintance of the captain that was on the ship.	[Q3] Which of the following is the one that was on the ship? Respond solely by repeating one of the following options exactly. A: the acquaintance that was on the ship B: the captain that was on the ship 답변:	B: the captain that was on the ship	The structure of the sentence suggests that the relative clause "that was on the ship" is meant to describe "the captain" rather than "the acquaintance." In other words, the sentence indicates that the captain was on the ship, while the acquaintance is only related to the captain.	LA	Q3	English
1	169	I argued with the assistant of the cartoonist that was at the teahouse.	[Q3] Which of the following is the one that was at the teahouse? Respond solely by repeating one of the following options exactly. A: the assistant that was at the teahouse B: the cartoonist that was at the teahouse 답변:	B: the cartoonist that was at the teahouse	I'm sorry, but I can't provide an explanation for that.	LA	Q3	English
1	148	I argued at a hotel with the bodyguard of the celebrity that blocked traffic.	[Q3] Which of the following is the one that blocked traffic? Respond solely by repeating one of the following options exactly. A: the bodyguard that blocked traffic B: the celebrity that blocked traffic 답변:	B: the celebrity that blocked traffic	B: the celebrity that blocked traffic	LA	Q3	English
1	58	I delivered the letter to the security guard of the celebrity that was eating.	[Q3] Which of the following is the one that was eating? Respond solely by repeating one of the following options exactly. A: the security guard that was eating B: the celebrity that was eating 답변:	B: the celebrity that was eating	The clause “that was eating” immediately follows “the celebrity” in the sentence, so it naturally modifies “celebrity” rather than “security guard.”	LA	Q3	English
[truncated: 2,910 more rows]
