# Supplementary material for: Multilingual capabilities of GPT: A study of structural ambiguity
Source: PLoS One. 2025 Jul 7;20(7):e0326943. doi: 10.1371/journal.pone.0326943 (PMC12233270; doi:10.1371/journal.pone.0326943)
Supplement: S4 Appendix — (CSV) [file pone.0326943.s004.csv]

gpt	item	qtype	sentence	qcontent	answer	reason	interpretation	allq	language
4o	5	1	I shot the servant of the actress that was on the balcony.	[Q1] In the following sentence, which one was on the balcony? Respond solely with 'A' or 'B'. A: the servant B: the actress 답변:	A	The sentence structure suggests that "that was on the balcony" is modifying the closest noun, which is "the servant." Therefore, the servant was on the balcony.	HA	Q1	English
4o	8	1	I bumped into the chauffeur of the CEO that was so rude.	[Q1] In the following sentence, which one was so rude? Respond solely with 'A' or 'B'. A: the chauffeur B: the CEO 답변:	A	Based on the structure of the sentence, "that was so rude" is a relative clause modifying "the chauffeur." If the intention was to indicate that the CEO was rude, the sentence would more likely be structured differently for clarity, such as "I bumped into the chauffeur of the rude CEO." Therefore, the correct interpretation is that "the chauffeur" was the one who was rude.	HA	Q1	English
4o	13	1	I met the employee of the U.S. ambassador that was having a meal.	[Q1] In the following sentence, which one was having a meal? Respond solely with 'A' or 'B'. A: the employee B: the U.S. ambassador 답변:	A	The sentence structure suggests that the clause "that was having a meal" refers to "the employee" rather than "the U.S. ambassador." The relative pronoun "that" directly follows "the employee," indicating that the employee is the one having a meal.	HA	Q1	English
4o	15	1	I adjusted the pipe of the sink that was cracked.	[Q1] In the following sentence, which one was cracked? Respond solely with 'A' or 'B'. A: the pipe B: the sink 답변:	A	In the sentence, the phrase "that was cracked" directly follows "the pipe of the sink," indicating it is the pipe that was cracked, not the sink. The relative clause "that was cracked" specifies the noun it immediately follows.	HA	Q1	English
4o	20	1	I called the intern of the team leader that was late.	[Q1] In the following sentence, which one was late? Respond solely with 'A' or 'B'. A: the intern B: the team leader 답변:	A	The sentence structure suggests that "that was late" is modifying "the intern." If the intern was late, it would read logically as: "I called the intern (of the team leader) that was late.” If it were modifying "the team leader," clearer phrasing would be needed, such as: "the team leader, who was late."	HA	Q1	English
4o	23	1	I noticed the guard of the congressman that was hiding.	[Q1] In the following sentence, which one was hiding? Respond solely with 'A' or 'B'. A: the guard B: the congressman 답변:	A	The syntax of the sentence "I noticed the guard of the congressman that was hiding" suggests that the relative clause "that was hiding" is modifying "the guard." Therefore, it indicates that it is "the guard" who was hiding.	HA	Q1	English
4o	26	1	I finally found the panel of the box that was completely crumpled.	[Q1] In the following sentence, which one was completely crumpled? Respond solely with 'A' or 'B'. A: the panel B: the box 답변:	A	The sentence "I finally found the panel of the box that was completely crumpled" uses the relative clause "that was completely crumpled" to describe the noun immediately preceding it. In this case, "the panel" is the noun directly before the relative clause, so it is the panel that is described as completely crumpled. Hence, the correct choice is 'A'.	HA	Q1	English
4o	28	1	I photographed the cow of the peasant that was by the puddle.	[Q1] In the following sentence, which one was by the puddle? Respond solely with 'A' or 'B'. A: the cow B: the peasant 답변:	A	In the sentence, "I photographed the cow of the peasant that was by the puddle," the relative clause "that was by the puddle" most naturally modifies "the cow," as it is the nearest noun. Therefore, the cow was by the puddle.	HA	Q1	English
4o	36	1	I gazed at the dog of the visitor that was under a tree.	[Q1] In the following sentence, which one was under a tree? Respond solely with 'A' or 'B'. A: the dog B: the visitor 답변:	A	The structure of the sentence "...the dog of the visitor that was under a tree" suggests that "that was under a tree" refers to the immediate preceding noun, which is "the visitor." Therefore, the visitor's dog is the one under a tree, so the correct choice is A: the dog.	HA	Q1	English
4o	45	1	I chatted with the aunt of the novelist that was baking cookies.	[Q1] In the following sentence, which one was baking cookies? Respond solely with 'A' or 'B'. A: the aunt B: the novelist 답변:	A	The phrase "that was baking cookies" directly follows "the aunt," which implies that it modifies "the aunt." Hence, the sentence indicates that the aunt was the one baking cookies.	HA	Q1	English
4o	51	1	I greeted the classmate of the bride that was preparing the food.	[Q1] In the following sentence, which one was preparing the food? Respond solely with 'A' or 'B'. A: the classmate B: the bride 답변:	A	I chose A because the phrase "that was preparing the food" directly follows "the classmate of the bride," indicating that it is the classmate who was preparing the food.	HA	Q1	English
4o	52	1	I was worried about the pigeon of the magician that was injured in a performance.	[Q1] In the following sentence, which one was injured in a performance? Respond solely with 'A' or 'B'. A: the pigeon B: the magician 답변:	A	I chose 'A' because the sentence structure indicates that it is the pigeon that was injured. The phrase "that was injured in a performance" directly follows and refers to "the pigeon."	HA	Q1	English
4o	56	1	I read the revision of the manuscript that was on the test.	[Q1] In the following sentence, which one was on the test? Respond solely with 'A' or 'B'. A: the revision B: the manuscript 답변:	A	In the sentence "I read the revision of the manuscript that was on the test," the clause "that was on the test" directly follows and modifies the noun phrase "the revision of the manuscript." According to the syntactic rule of proximity, relative clauses usually modify the closest preceding noun phrase, which in this case is "the revision." Therefore, "the revision" is what was on the test.	HA	Q1	English
4o	57	1	I groaned at the bodyguard of the diva that smoke cigarettes constantly.	[Q1] In the following sentence, which one smoke cigarettes constantly? Respond solely with 'A' or 'B'. A: the bodyguard B: the diva 답변:	A	The sentence structure indicates that "the bodyguard" is the one who "smoke cigarettes constantly." The relative clause "that smoke cigarettes constantly" directly follows "the bodyguard," which makes it the referent for the clause.	HA	Q1	English
4o	69	1	I threw away the case of the laptop that was no longer needed.	[Q1] In the following sentence, which one was no longer needed? Respond solely with 'A' or 'B'. A: the case B: the laptop 답변:	A	The sentence specifies that "the case of the laptop" was no longer needed. Therefore, it was the case (A) that was discarded, not the laptop itself.	HA	Q1	English
4o	75	1	I shot the servant of the actress that was in the lobby.	[Q1] In the following sentence, which one was in the lobby? Respond solely with 'A' or 'B'. A: the servant B: the actress 답변:	A	I chose 'A' because the phrase "that was in the lobby" immediately follows "the servant of the actress," suggesting that it is describing the servant. The relative clause "that was in the lobby" is more likely to refer to the noun phrase directly preceding it, which is "the servant."	HA	Q1	English
4o	78	1	I spoke with the customer of the florist that was in the store.	[Q1] In the following sentence, which one was in the store? Respond solely with 'A' or 'B'. A: the customer B: the florist 답변:	A	I chose "A" because the phrase "that was in the store" directly follows "the customer," suggesting that it describes the customer rather than the florist.	HA	Q1	English
4o	82	1	I shook hands with the assistant of the chairman that was in the lobby.	[Q1] In the following sentence, which one was in the lobby? Respond solely with 'A' or 'B'. A: the assistant B: the chairman 답변:	A	The sentence structure "the assistant of the chairman that was in the lobby" implies that the clause "that was in the lobby" modifies "the assistant." Therefore, the assistant is the one who was in the lobby.	HA	Q1	English
4o	85	1	I repaired the handle of the pot that was broken over time.	[Q1] In the following sentence, which one was broken over time? Respond solely with 'A' or 'B'. A: the handle B: the pot 답변:	A	In the sentence "I repaired the handle of the pot that was broken over time," the relative clause "that was broken over time" immediately follows "the pot," suggesting that it modifies "the pot." However, the context and placement can imply that what was broken over time is "the handle" since that is the component being repaired. Therefore, I chose 'A' because it seems more contextually accurate.	HA	Q1	English
4o	91	1	I am sick of the guide of the tourist that was always late.	[Q1] In the following sentence, which one was always late? Respond solely with 'A' or 'B'. A: the guide B: the tourist 답변:	A	I chose A because the sentence structure and phrasing indicate that "the guide" is the subject described as "always late." The phrase "that was always late" directly follows and modifies "the guide."	HA	Q1	English
4o	95	1	I bought the case of the phone that was on sale.	[Q1] In the following sentence, which one was on sale? Respond solely with 'A' or 'B'. A: the case B: the phone 답변:	A	The sentence "I bought the case of the phone that was on sale" indicates that "the phone" is being described with the clause "that was on sale." The phrasing suggests that it is the case associated with the phone that's on sale, placing emphasis on purchasing "the case" specifically.	HA	Q1	English
4o	104	1	I looked at the cat of the kid that was lying on the couch.	[Q1] In the following sentence, which one was lying on the couch? Respond solely with 'A' or 'B'. A: the cat B: the kid 답변:	A	The sentence structure suggests that it is the cat that was lying on the couch. The phrase "that was lying on the couch" directly follows "the cat of the kid," indicating that "the cat" is the subject of that clause. Therefore, the correct answer is A: the cat.	HA	Q1	English
4o	107	1	I bumped into the daughter of the resident that was walking around.	[Q1] In the following sentence, which one was walking around? Respond solely with 'A' or 'B'. A: the daughter B: the resident 답변:	A	The sentence "I bumped into the daughter of the resident that was walking around" implies that the phrase "that was walking around" modifies "the resident," not "the daughter." In English, relative clauses (like "that was walking around") typically refer to the closest preceding noun, in this case, "the resident." Therefore, the sentence suggests that the resident was walking around.	HA	Q1	English
4o	108	1	I recognized the acquaintance of the artist that was in front of the statue.	[Q1] In the following sentence, which one was in front of the statue? Respond solely with 'A' or 'B'. A: the acquaintance B: the artist 답변:	A	The phrase "that was in front of the statue" is a restrictive clause modifying "the acquaintance." This means it is specifying which acquaintance is being referred to, indicating that the acquaintance is the one in front of the statue.	HA	Q1	English
4o	112	1	I pretended not to notice the fan of the idol that was dancing in karaoke.	[Q1] In the following sentence, which one was dancing in karaoke? Respond solely with 'A' or 'B'. A: the fan B: the idol 답변:	A	In the sentence, "I pretended not to notice the fan of the idol that was dancing in karaoke," the relative clause "that was dancing in karaoke" seems to modify "the fan." Therefore, it is the fan who was dancing in karaoke.	HA	Q1	English
4o	116	1	I envied the caregiver of the patient that was reading a book.	[Q1] In the following sentence, which one was reading a book? Respond solely with 'A' or 'B'. A: the caregiver B: the patient 답변:	A	I chose 'A' because the phrase "that was reading a book" directly follows "the caregiver," suggesting it is the caregiver who was reading the book. In English, relative clauses (like "that was reading a book") typically refer to the nearest preceding noun.	HA	Q1	English
4o	125	1	I said hello to the client of the tax accountant that was in the hallway.	[Q1] In the following sentence, which one was in the hallway? Respond solely with 'A' or 'B'. A: the client B: the tax accountant 답변:	A	In the sentence "I said hello to the client of the tax accountant that was in the hallway," the phrase "that was in the hallway" is closer to "the client." In English, relative clauses typically refer to the nearest preceding noun, which in this case is "the client." Therefore, it is understood that it was the client who was in the hallway.	HA	Q1	English
4o	131	1	I complained to the friend of the gangster that was smoking in the room.	[Q1] In the following sentence, which one was smoking in the room? Respond solely with 'A' or 'B'. A: the friend B: the gangster 답변:	A	The sentence structure suggests that "the friend" was the one smoking in the room. The phrase "that was smoking in the room" directly follows "the friend of the gangster," making it more likely that "the friend" is being described as the one who was smoking.	HA	Q1	English
4o	151	1	I recognized the son of the announcer that was playing tennis.	[Q1] In the following sentence, which one was playing tennis? Respond solely with 'A' or 'B'. A: the son B: the announcer 답변:	A	The phrase "that was playing tennis" directly follows "the son of the announcer," which implies that "the son" is the one playing tennis. In English, relative clauses typically refer to the closest preceding noun, which in this case is "the son."	HA	Q1	English
4o	155	1	I cleaned the drain of the kitchen that was dirty and had a terrible odor.	[Q1] In the following sentence, which one was dirty and had a terrible odor? Respond solely with 'A' or 'B'. A: the drain B: the kitchen 답변:	A	I chose 'A' because in the sentence, "that was dirty and had a terrible odor" directly follows "the drain," which indicates that it is the drain that was dirty and had a terrible odor. The clause modifies "the drain," making it clear that the drain has these attributes.	HA	Q1	English
4o	156	1	I watched the video of the conductor that had been trending these days.	[Q1] In the following sentence, which one had been trending these days? Respond solely with 'A' or 'B'. A: the video B: the conductor 답변:	A	In the sentence "I watched the video of the conductor that had been trending these days," the phrase "that had been trending these days" grammatically modifies the closest noun preceding it, which is "the video." Therefore, the video is the one that had been trending.	HA	Q1	English
4o	163	1	I gave a dancewear to the daughter of the chaplain that was dancing.	[Q1] In the following sentence, which one was dancing? Respond solely with 'A' or 'B'. A: the daughter B: the chaplain 답변:	A	In the sentence "I gave a dancewear to the daughter of the chaplain that was dancing," the relative clause "that was dancing" directly follows "the daughter of the chaplain." According to standard English syntax, this relative clause is most naturally read as modifying "the daughter," making her the one who was dancing.	HA	Q1	English
4o	169	1	I argued with the assistant of the cartoonist that was at the teahouse.	[Q1] In the following sentence, which one was at the teahouse? Respond solely with 'A' or 'B'. A: the assistant B: the cartoonist 답변:	A	The sentence is structured such that the phrase "that was at the teahouse" immediately follows "the assistant," making it most logically refer to "the assistant."	HA	Q1	English
4o	177	1	I couldn't believe that the secretary of the congressman that was playing the mobile game.	[Q1] In the following sentence, which one was playing the mobile game? Respond solely with 'A' or 'B'. A: the secretary B: the congressman 답변:	A	I chose A because the structure of the sentence suggests that the relative clause "that was playing the mobile game" is describing "the secretary," which is the noun immediately preceding it.	HA	Q1	English
4o	182	1	I had a conversation with the daughter of the owner that was washing dishes.	[Q1] In the following sentence, which one was washing dishes? Respond solely with 'A' or 'B'. A: the daughter B: the owner 답변:	A	I interpreted that the phrase "that was washing dishes" is modifying "the daughter," indicating she was the one washing dishes.	HA	Q1	English
4o	186	1	I bought medicine for the junior of the reporter that had the flu.	[Q1] In the following sentence, which one had the flu? Respond solely with 'A' or 'B'. A: the junior B: the reporter 답변:	A	The sentence structure implies that the "junior of the reporter" is the one who had the flu. The phrase "that had the flu" immediately follows "the junior," indicating that the junior is the one affected by the flu.	HA	Q1	English
4o	188	1	I recognized the cat of the basketball player that was eating bread in the cafe.	[Q1] In the following sentence, which one was eating bread in the cafe? Respond solely with 'A' or 'B'. A: the cat B: the basketball player 답변:	A	The sentence structure suggests that it is the cat that was eating bread in the cafe. The relative clause "that was eating bread in the cafe" directly follows and modifies "the cat," indicating that the cat was the one eating bread.	HA	Q1	English
4o	189	1	I threatened the bodyguard of the singer that was standing at an event.	[Q1] In the following sentence, which one was standing at an event? Respond solely with 'A' or 'B'. A: the bodyguard B: the singer 답변:	A	The sentence structure suggests that "that was standing at an event" directly modifies the noun closest to it, which is "the bodyguard." Therefore, it is the bodyguard who was standing at the event.	HA	Q1	English
4o	191	1	I was surprised to see the pet dog of the government employee that was near the restroom.	[Q1] In the following sentence, which one was near the restroom? Respond solely with 'A' or 'B'. A: the pet dog B: the govenment employee 답변:	A	The sentence structure suggests that "that was near the restroom" is more closely modifying "the pet dog" rather than "the government employee." In English, modifying clauses or phrases such as "that was near the restroom" usually refer to the noun closest to them. In this sentence, "the pet dog" is nearer to "that was near the restroom" than "the government employee" is.	HA	Q1	English
4o	195	1	I handed the coffee to the wife of the editor-in-chief that was sitting by the window.	[Q1] In the following sentence, which one was sitting by the window? Respond solely with 'A' or 'B'. A: the wife B: the editor-in-chief 답변:	A	The structure of the sentence implies that "the wife" was sitting by the window. This is because the relative clause "that was sitting by the window" comes directly after "the wife," which is the noun it describes. If the intention were to indicate that the editor-in-chief was sitting by the window, the sentence would need to be rephrased for clarity.	HA	Q1	English
4o	196	1	I finally bought the case of the laptop that was on sale this month.	[Q1] In the following sentence, which one was on sale this month? Respond solely with 'A' or 'B'. A: the case B: the laptop 답변:	A	I interpreted that "the case of the laptop" is a specific phrase referring to the case, and the phrase "that was on sale this month" directly modifies "the case," not "the laptop."	HA	Q1	English
4o	203	1	I coordinated with the assistant of the director that was preparing the stage.	[Q1] In the following sentence, which one was preparing the stage? Respond solely with 'A' or 'B'. A: the assistant B: the director 답변:	A	In the sentence "I coordinated with the assistant of the director that was preparing the stage," the relative clause "that was preparing the stage" is closest to "the assistant," making it most likely that "the assistant" was the one preparing the stage.	HA	Q1	English
4o	206	1	I checked on the daughter-in-law of the pastor that was sneezing frequently.	[Q1] In the following sentence, which one was sneezing frequently? Respond solely with 'A' or 'B'. A: the daughter-in-law B: the pastor 답변:	A	The sentence is structured in a way that the phrase "that was sneezing frequently" directly modifies "the daughter-in-law," the noun which immediately precedes it. Therefore, "the daughter-in-law" is the one who was sneezing frequently.	HA	Q1	English
4o	68	1	I argued with the member of the trainer that was holding dumbbells.	[Q1] In the following sentence, which one was holding dumbbells? Respond solely with 'A' or 'B'. A: the member B: the trainer 답변:	A: the member	The wording of the sentence suggests that it was the member who was holding dumbbells. The phrase "the member of the trainer that was holding dumbbells" implies that the clause "that was holding dumbbells" is describing "the member" rather than "the trainer."	HA	Q1	English
4o	1	1	I had dinner with the relative of the teacher that was recently divorced.	[Q1] In the following sentence, which one was recently divorced? Respond solely with 'A' or 'B'. A: the relative B: the teacher 답변:	B	The structure of the sentence indicates that the relative clause "that was recently divorced" is modifying the noun closest to it, which is "the teacher." Therefore, the teacher is the one who was recently divorced.	LA	Q1	English
4o	2	1	I interviewed the coach of the athlete that got covid.	[Q1] In the following sentence, which one got covid? Respond solely with 'A' or 'B'. A: the coach B: the athlete 답변:	B	I chose 'B' because the relative clause "that got covid" directly follows "the athlete," indicating that the athlete is the one who got covid.	LA	Q1	English
4o	3	1	I observed the secretary of the clerk that was working.	[Q1] In the following sentence, which one was working? Respond solely with 'A' or 'B'. A: the secretary B: the clerk 답변:	B	The sentence construction "the secretary of the clerk that was working" implies that the clause "that was working" modifies "the clerk." Hence, the clerk was the one working.	LA	Q1	English
4o	4	1	I was looking at the pet of the girl that was in the living room.	[Q1] In the following sentence, which one was in the living room? Respond solely with 'A' or 'B'. A: the pet B: the girl 답변:	B	I made that choice because the phrase "that was in the living room" directly follows "the girl," indicating that "the girl" is the one who was in the living room.	LA	Q1	English
4o	6	1	I met the sister of the vocalist that was in Germany.	[Q1] In the following sentence, which one was in Germany? Respond solely with 'A' or 'B'. A: the sister B: the vocalist 답변:	B	The structure of the sentence places the clause "that was in Germany" directly after "the vocalist," which indicates that it is the vocalist who was in Germany, not the sister. The relative clause "that was in Germany" modifies "the vocalist."	LA	Q1	English
4o	7	1	I was keeping an eye on the cat of the guest that was by the hotel.	[Q1] In the following sentence, which one was by the hotel? Respond solely with 'A' or 'B'. A: the cat B: the guest 답변:	B	The phrase "that was by the hotel" grammatically refers to the nearest preceding noun, which is "the guest."	LA	Q1	English
4o	9	1	I heard a rumor about the sister of the actor that was visiting the resort.	[Q1] In the following sentence, which one was visiting the resort? Respond solely with 'A' or 'B'. A: the sister B: the actor 답변:	B	In the sentence, the phrase "that was visiting the resort" directly follows "the actor," indicating that it is the actor who was visiting the resort.	LA	Q1	English
4o	10	1	I carefully observed the nurse of the surgeon that was in charge of the operation.	[Q1] In the following sentence, which one was in charge of the operation? Respond solely with 'A' or 'B'. A: the nurse B: the surgeon 답변:	B	The sentence structure indicates that "the surgeon" is the one who "was in charge of the operation." The phrase "the nurse of the surgeon" suggests that the nurse is associated with the surgeon, but the defining clause "that was in charge of the operation" directly follows "the surgeon," implying that the surgeon holds the responsibility.	LA	Q1	English
4o	11	1	I spoke to the secretary of the lawyer that was on vacation.	[Q1] In the following sentence, which one was on vacation? Respond solely with 'A' or 'B'. A: the secretary B: the lawyer 답변:	B	The phrase "that was on vacation" is a relative clause that modifies "the lawyer." In English, relative clauses typically modify the closest noun preceding them unless there is punctuation indicating otherwise. Here, "the lawyer" is the noun closest to the clause "that was on vacation," making it the one who was on vacation.	LA	Q1	English
4o	12	1	I met the assistant of the detective that was fired last year.	[Q1] In the following sentence, which one was fired last year? Respond solely with 'A' or 'B'. A: the assistant B: the detective 답변:	B	I chose B because the phrase "that was fired last year" is closer in the sentence to "the detective," which makes it more likely to be referring to the detective rather than the assistant.	LA	Q1	English
4o	14	1	I read the review of the poem that was unfinished.	[Q1] In the following sentence, which one was unfinished? Respond solely with 'A' or 'B'. A: the review B: the poem 답변:	B	The phrase "that was unfinished" directly modifies "the poem" because it is the closest noun to the modifying clause. So, the sentence implies that "the poem" was unfinished.	LA	Q1	English
4o	16	1	I liked listening to the recording of the song that was banned a long time ago.	[Q1] In the following sentence, which one was banned a long time ago? Respond solely with 'A' or 'B'. A: the recording B: the song 답변:	B	I chose B because the sentence specifies that it was the song that was banned a long time ago, not the recording. The phrase "that was banned a long time ago" directly refers to "the song."	LA	Q1	English
4o	17	1	I couldn't find the cover of the pot that was clean.	[Q1] In the following sentence, which one was clean? Respond solely with 'A' or 'B'. A: the cover B: the pot 답변:	B	The structure of the sentence "I couldn't find the cover of the pot that was clean" implies that it is the pot that was clean. The relative clause "that was clean" directly refers to "the pot" rather than "the cover." Hence, the clean item is the pot.	LA	Q1	English
4o	18	1	I was unable to interview the daughter of the hostage that was waiting.	[Q1] In the following sentence, which one was waiting? Respond solely with 'A' or 'B'. A: the daughter B: the hostage 답변:	B	The structure of the sentence suggests that "that was waiting" immediately follows "the hostage," indicating that it modifies "the hostage." Hence, the hostage was the one waiting.	LA	Q1	English
4o	19	1	I saw the daughter of the friend that was in class.	[Q1] In the following sentence, which one was in class? Respond solely with 'A' or 'B'. A: the daughter B: the friend 답변:	B	I determined that "the friend" was in class because the structure of the sentence implies that "that was in class" modifies "the friend." The phrase "that was in class" acts as a restrictive clause to describe the friend, specifying which friend you're talking about. It does not specify the daughter, so the most logical interpretation is that the friend was the one in class.	LA	Q1	English
4o	21	1	I didn't want to see the guide of the tourist that was angry.	[Q1] In the following sentence, which one was angry? Respond solely with 'A' or 'B'. A: the guide B: the tourist 답변:	B	The sentence structure suggests it was the tourist who was angry because the phrase "that was angry" directly follows "the tourist." This implies that the tourist is the one exhibiting anger.	LA	Q1	English
4o	22	1	I greeted the client of the lawyer that was on the phone.	[Q1] In the following sentence, which one was on the phone? Respond solely with 'A' or 'B'. A: the client B: the lawyer 답변:	B	The phrase "that was on the phone" is a relative clause modifying "the lawyer." This grammatical structure indicates that "the lawyer" is the one who was on the phone.	LA	Q1	English
4o	24	1	I met the son of the delegate that was smoking.	[Q1] In the following sentence, which one was smoking? Respond solely with 'A' or 'B'. A: the son B: the delegate 답변:	B	I inferred "the delegate" was smoking because the phrase "the delegate that was smoking" suggests that the clause "that was smoking" describes "the delegate." If the son were smoking, the sentence would more likely be worded as "I met the son, who was smoking, of the delegate" for clarity.	LA	Q1	English
4o	25	1	I bought the charger of the ipad that was on sale.	[Q1] In the following sentence, which one was on sale? Respond solely with 'A' or 'B'. A: the charger B: the ipad 답변:	B	I made that choice because the phrase "that was on sale" directly follows "the ipad," thus indicating that it was the iPad that was on sale, not the charger.	LA	Q1	English
4o	27	1	I inspected the keyboard of the computer that was abandoned last week.	[Q1] In the following sentence, which one was abandoned last week? Respond solely with 'A' or 'B'. A: the keyboard B: the computer 답변:	B	I chose B because the relative clause "that was abandoned last week" modifies the nearest preceding noun, which is "the computer." This means it was the computer that was abandoned last week, not the keyboard.	LA	Q1	English
4o	29	1	I arrested the daughter of the chef that was in the restaurant.	[Q1] In the following sentence, which one was in the restaurant? Respond solely with 'A' or 'B'. A: the daughter B: the chef 답변:	B	I chose B because the phrase "that was in the restaurant" is closer to "the chef." This proximity generally indicates that the clause is modifying the nearer noun, which in this case is "the chef."	LA	Q1	English
4o	30	1	I asked for directions from the nurse of the patient that was by the window.	[Q1] In the following sentence, which one was by the window? Respond solely with 'A' or 'B'. A: the nurse B: the patient 답변:	B	The structure of the sentence implies that "the patient" is the one who was by the window. The phrase "that was by the window" is a restrictive clause that directly modifies the closest noun, which is "the patient," not "the nurse."	LA	Q1	English
4o	31	1	I greeted the dog of the farmer that was in the rice field.	[Q1] In the following sentence, which one was in the rice field? Respond solely with 'A' or 'B'. A: the dog B: the farmer 답변:	B	I selected B because the phrase "that was in the rice field" is more likely to refer to the noun that is closest to it, which is "the farmer" in this case.	LA	Q1	English
4o	32	1	Yesterday I met with the wife of the architect that was in New York.	[Q1] In the following sentence, which one was in New York? Respond solely with 'A' or 'B'. A: the wife B: the architect 답변:	B	I chose 'B' because the phrase "that was in New York" is most naturally read as referring to "the architect." The sentence structure suggests that "the architect" is the subject closely linked to the clause "that was in New York."	LA	Q1	English
4o	33	1	I went to see the granddaughter of the driver that was in the accident.	[Q1] In the following sentence, which one was in the accident? Respond solely with 'A' or 'B'. A: the granddaughter B: the driver 답변:	B	I chose 'B' because the phrase "the driver that was in the accident" clearly indicates that it was the driver who was involved in the accident, not the granddaughter. The structure of the sentence places the relative clause "that was in the accident" immediately after "the driver," suggesting that "the driver" is the subject being described as having been in the accident.	LA	Q1	English
4o	34	1	I petted the cat of the baby that was on the bed.	[Q1] In the following sentence, which one was on the bed? Respond solely with 'A' or 'B'. A: the cat B: the baby 답변:	B	The phrase "that was on the bed" directly follows "the baby," indicating that it modifies "the baby." Therefore, it means that the baby was on the bed.	LA	Q1	English
4o	35	1	I interviewed the sister of the captain that was near the accident.	[Q1] In the following sentence, which one was near the accident? Respond solely with 'A' or 'B'. A: the sister B: the captain 답변:	B	The phrase "that was near the accident" follows immediately after "the captain," making it more likely that "the captain" was near the accident, according to standard English syntax and proximity rules.	LA	Q1	English
4o	37	1	I ran over the brother of the merchant that was in the neighborhood.	[Q1] In the following sentence, which one was in the neighborhood? Respond solely with 'A' or 'B'. A: the brother B: the merchant 답변:	B	The phrase "that was in the neighborhood" most logically refers to "the merchant." This is because the relative clause "that was in the neighborhood" follows more naturally from "the merchant" due to typical sentence structure and clarity in English.	LA	Q1	English
4o	38	1	I gave candy to the cat of the kid that was by the fountain.	[Q1] In the following sentence, which one was by the fountain? Respond solely with 'A' or 'B'. A: the cat B: the kid 답변:	B	In English, relative clauses like "that was by the fountain" typically modify the nearest preceding noun. In this sentence, "the kid" is closer to the clause "that was by the fountain," indicating that it is the kid who was by the fountain, not the cat.	LA	Q1	English
4o	39	1	I waited for the wife of the priest that was in the school.	[Q1] In the following sentence, which one was in the school? Respond solely with 'A' or 'B'. A: the wife B: the priest 답변:	B	The phrase "that was in the school" most naturally modifies "the priest" because it is closer to "the priest" in the sentence structure. This conventional interpretation suggests that the priest was in the school, not the wife.	LA	Q1	English
4o	40	1	I photographed the sister of the boss that was on the terrace.	[Q1] In the following sentence, which one was on the terrace? Respond solely with 'A' or 'B'. A: the sister B: the boss 답변:	B	The phrase "that was on the terrace" can be reasonably interpreted to refer to "the boss" rather than "the sister." This is because "the boss" is the closer noun to the relative pronoun "that" in the sentence structure. For example: - "I photographed the sister of the boss [that was on the terrace]." In this sentence, "that was on the terrace" modifies "the boss," making it clear that the boss wa…	LA	Q1	English
4o	41	1	I argued with the child of the parent that was in front of the school.	[Q1] In the following sentence, which one was in front of the school? Respond solely with 'A' or 'B'. A: the child B: the parent 답변:	B	I made that choice because the phrase "that was in front of the school" directly follows "the parent," indicating that it is the parent who was in front of the school.	LA	Q1	English
4o	42	1	I made fun of the nephew of the man that was in the park.	[Q1] In the following sentence, which one was in the park? Respond solely with 'A' or 'B'. A: the nephew B: the man 답변:	B	In the sentence "I made fun of the nephew of the man that was in the park," the phrase "that was in the park" directly follows and modifies "the man." This indicates that "the man" is the one who was in the park.	LA	Q1	English
4o	43	1	I talked with the son of the doctor that came to my house.	[Q1] In the following sentence, which one came to my house? Respond solely with 'A' or 'B'. A: the son B: the doctor 답변:	B	The sentence structure indicates that "the doctor" is the one who came to the house. This is because the relative clause "that came to my house" directly follows "the doctor," suggesting that the doctor is the one who performed the action of coming to the house.	LA	Q1	English
4o	44	1	I said hello to the sister of the singer that was on a yacht.	[Q1] In the following sentence, which one was on a yacht? Respond solely with 'A' or 'B'. A: the sister B: the singer 답변:	B	I chose 'B' because the phrase "that was on a yacht" is more naturally interpreted as modifying "the singer" rather than "the sister." The structure of the sentence makes it more likely that it is the singer who was on the yacht.	LA	Q1	English
4o	46	1	I laughted at the uncle of the sailor that couldn't operate the machine.	[Q1] In the following sentence, which one couldn't operate the machine? Respond solely with 'A' or 'B'. A: the uncle B: the sailor 답변:	B	In the sentence "I laughed at the uncle of the sailor that couldn't operate the machine," the phrase "that couldn't operate the machine" directly modifies "the sailor," indicating it was the sailor who couldn't operate the machine. Therefore, I chose B.	LA	Q1	English
4o	47	1	I scrutinized the acquitance of the prisonor that knew about the incident.	[Q1] In the following sentence, which one knew about the incident? Respond solely with 'A' or 'B'. A: the acquitance B: the prisonor 답변:	B	The sentence structure indicates that "the prisonor" knew about the incident, as it follows directly after "the prisonor." The relative clause "that knew about the incident" refers to "the prisonor."	LA	Q1	English
4o	48	1	I recognized the hostage of the robbery that was on the morning news.	[Q1] In the following sentence, which one was on the morning news? Respond solely with 'A' or 'B'. A: the hostage B: the robbery 답변:	B	The structure of the sentence implies that "the robbery" was on the morning news. The phrase "that was on the morning news" is a relative clause that most logically modifies "the robbery," as it is more typical for news to cover events like robberies rather than specific individuals unless specified otherwise.	LA	Q1	English
4o	49	1	I saw on the news the accomplice of the thief that stole a wallet.	[Q1] In the following sentence, which one stole a wallet? Respond solely with 'A' or 'B'. A: the accomplice B: the thief 답변:	B	The sentence states "the thief that stole a wallet," indicating that the thief is the one who committed the act of stealing a wallet. The accomplice is mentioned separately as being associated with the thief but not as the one who directly stole the wallet.	LA	Q1	English
4o	50	1	I fell in love with the research assistant of the psychologist that studied in the US.	[Q1] In the following sentence, which one studied in the US? Respond solely with 'A' or 'B'. A: the research assistant B: the psychologist 답변:	B	In the sentence "I fell in love with the research assistant of the psychologist that studied in the US," the phrase "that studied in the US" modifies "the psychologist," which is the noun immediately preceding it. Therefore, it indicates that the psychologist is the one who studied in the US.	LA	Q1	English
4o	53	1	I ran into the son-in-law of the director that went bankrupt last year.	[Q1] In the following sentence, which one went bankrupt last year? Respond solely with 'A' or 'B'. A: the son-in-law B: the director 답변:	B	The phrase "that went bankrupt last year" directly follows and modifies "the director." In English, relative clauses typically modify the nearest preceding noun, so in this case, "the director" is the one who went bankrupt last year.	LA	Q1	English
4o	54	1	I had lunch with the assistant of the professor that was attending the conference.	[Q1] In the following sentence, which one was attending the conference? Respond solely with 'A' or 'B'. A: the assistant B: the professor 답변:	B	The phrase "that was attending the conference" acts as a relative clause modifying "the professor." Thus, the sentence specifies that it was the professor who was attending the conference, not the assistant.	LA	Q1	English
4o	55	1	I bought a meal for the junior of the accountant that was at a restaurant.	[Q1] In the following sentence, which one was at a restaurant? Respond solely with 'A' or 'B'. A: the junior B: the accountant 답변:	B	The phrase "that was at a restaurant" immediately follows "the accountant," which indicates that it modifies "the accountant." Therefore, it implies that the accountant was at the restaurant.	LA	Q1	English
4o	58	1	I delivered the letter to the security guard of the celebrity that was eating.	[Q1] In the following sentence, which one was eating? Respond solely with 'A' or 'B'. A: the security guard B: the celebrity 답변:	B	In the sentence "I delivered the letter to the security guard of the celebrity that was eating," the relative clause "that was eating" modifies "the celebrity." This is because relative clauses generally attach to the closest preceding noun, which in this case is "the celebrity." Hence, "that was eating" refers to "the celebrity" and not "the security guard."	LA	Q1	English
4o	59	1	I handed the water to the sergeant of the soldier that was swimming.	[Q1] In the following sentence, which one was swimming? Respond solely with 'A' or 'B'. A: the sergeant B: the soldier 답변:	B	The sentence specifies "the soldier that was swimming," which clearly indicates that it was the soldier who was swimming. The phrase "of the soldier" links the swimming action to the soldier, not the sergeant.	LA	Q1	English
4o	60	1	I asked the part-time worker of the clerk that was organizing the merchandise.	[Q1] In the following sentence, which one was organizing the merchandise? Respond solely with 'A' or 'B'. A: the part-time worker B: the clerk 답변:	B	I made that choice because the phrase "that was organizing the merchandise" is closer to "the clerk," making it the more likely referent. Thus, it implies that the clerk was the one organizing the merchandise.	LA	Q1	English
4o	61	1	I gave an apple to the dog of the owner that was walking in the park.	[Q1] In the following sentence, which one was walking in the park? Respond solely with 'A' or 'B'. A: the dog B: the owner 답변:	B	The sentence structure suggests that "that was walking in the park" modifies "the owner." It indicates that the owner was the one walking in the park, not the dog.	LA	Q1	English
4o	62	1	I spoke with the assistant of the technician that was on duty.	[Q1] In the following sentence, which one was on duty? Respond solely with 'A' or 'B'. A: the assistant B: the technician 답변:	B	The phrase "that was on duty" modifies "the technician" because it is the closest noun to the modifier. This follows a common convention in English grammar where a relative clause typically modifies the nearest preceding noun.	LA	Q1	English
4o	63	1	I greeted the child of the parent that was in the park.	[Q1] In the following sentence, which one was in the park? Respond solely with 'A' or 'B'. A: the child B: the parent 답변:	B	The structure of the sentence "I greeted the child of the parent that was in the park" indicates that the relative clause "that was in the park" modifies the closest noun, which is "the parent." Therefore, it means the parent was in the park, not the child.	LA	Q1	English
4o	64	1	I spoke with the lawyer of the client that was touring the exhibit.	[Q1] In the following sentence, which one was touring the exhibit? Respond solely with 'A' or 'B'. A: the lawyer B: the client 답변:	B	In the sentence "I spoke with the lawyer of the client that was touring the exhibit," the relative clause "that was touring the exhibit" modifies "the client." This indicates that it was the client who was touring the exhibit.	LA	Q1	English
4o	65	1	I had coffee with the colleague of the researcher that attended the seminar.	[Q1] In the following sentence, which one attended the seminar? Respond solely with 'A' or 'B'. A: the colleague B: the researcher 답변:	B	I chose B because the sentence structure indicates that it was the researcher who attended the seminar. The phrase "the colleague of the researcher that attended the seminar" specifies that "the researcher" is the one being described having attended the seminar, and the adjective clause "that attended the seminar" directly modifies "the researcher."	LA	Q1	English
4o	66	1	I handed a drink to the senior of the graduate student that was doing research.	[Q1] In the following sentence, which one was doing research? Respond solely with 'A' or 'B'. A: the senior B: the graduate student 답변:	B	The phrase "the graduate student that was doing research" indicates that it was the graduate student, not the senior, who was conducting the research. The relative clause "that was doing research" directly modifies "the graduate student."	LA	Q1	English
4o	67	1	I was talking to the passenger of the pilot that was on an airplane.	[Q1] In the following sentence, which one was on an airplane? Respond solely with 'A' or 'B'. A: the passenger B: the pilot 답변:	B	The phrase "that was on an airplane" directly follows "the pilot," indicating that the relative clause "that was on an airplane" is describing the pilot. Therefore, it is clear that the pilot was on the airplane.	LA	Q1	English
4o	70	1	I ordered a drink from the student of the barista that was in a cafe.	[Q1] In the following sentence, which one was in a cafe? Respond solely with 'A' or 'B'. A: the student B: the barista 답변:	B	The phrase "that was in a cafe" is positioned directly after "the barista," which means it is modifying "the barista." This suggests that the barista was in the cafe.	LA	Q1	English
4o	71	1	I had tea with the relative of the teacher that was recently divorced.	[Q1] In the following sentence, which one was recently divorced? Respond solely with 'A' or 'B'. A: the relative B: the teacher 답변:	B	The phrase "that was recently divorced" is modifying "the teacher," which directly precedes it. Hence, the teacher is the one who was recently divorced.	LA	Q1	English
4o	72	1	I covered the senior of the reporter that got cold.	[Q1] In the following sentence, which one got cold? Respond solely with 'A' or 'B'. A: the senior B: the reporter 답변:	B	The sentence structure indicates that "the reporter" is the one who "got cold." The phrase "that got cold" follows and directly modifies "the reporter," making it clear that the reporter is the one being described as having gotten cold. The senior is only mentioned as being covered by the speaker.	LA	Q1	English
4o	73	1	I looked up at the boss of the clerk that was working.	[Q1] In the following sentence, which one was working? Respond solely with 'A' or 'B'. A: the boss B: the clerk 답변:	B	The sentence specifies that "the clerk" was working, as indicated by the phrase "the clerk that was working." The structure clearly attributes the action of working to the clerk.	LA	Q1	English
4o	74	1	I was looking at the pet of the girl that was in the hallway.	[Q1] In the following sentence, which one was in the hallway? Respond solely with 'A' or 'B'. A: the pet B: the girl 답변:	B	The phrase "that was in the hallway" directly follows "the girl," making it clear that it is "the girl" who was in the hallway. If the phrase were referring to "the pet," it would need to be restructured for clarity.	LA	Q1	English
4o	76	1	I met the wife of the writer that was in Italia.	[Q1] In the following sentence, which one was in Italia? Respond solely with 'A' or 'B'. A: the wife B: the writer 답변:	B	The sentence "I met the wife of the writer that was in Italia" suggests that the clause "that was in Italia" is referring to "the writer" because "that" typically refers to the noun that immediately precedes it. Therefore, in this case, the writer is the one who was in Italia.	LA	Q1	English
4o	77	1	I glanced at the coworker of the police officer that was in the police department.	[Q1] In the following sentence, which one was in the police department? Respond solely with 'A' or 'B'. A: the coworker B: the police officer 답변:	B	The phrase "that was in the police department" immediately follows "the police officer," indicating that the police officer was the one in the police department. The placement of the clause suggests it is referring to the noun directly before it.	LA	Q1	English
4o	79	1	I heard a rumor about the brother of the singer that was on the phone.	[Q1] In the following sentence, which one was on the phone? Respond solely with 'A' or 'B'. A: the brother B: the singer 답변:	B	In the sentence "I heard a rumor about the brother of the singer that was on the phone," the phrase "that was on the phone" seems to modify "the singer" rather than "the brother." This is due to the typical proximity rule in English grammar, where relative clauses tend to modify the nearest preceding noun, which in this case is "the singer."	LA	Q1	English
4o	80	1	I waited for the student of the supervisor that was doing an experiment in the lab.	[Q1] In the following sentence, which one was doing an experiment in the lab? Respond solely with 'A' or 'B'. A: the student B: the supervisor 답변:	B	The relative clause "that was doing an experiment in the lab" immediately follows "the supervisor," making it most likely that "the supervisor" is the antecedent of "that."	LA	Q1	English
4o	81	1	I called the colleague of the announcer that was recently hospitalized.	[Q1] In the following sentence, which one was recently hospitalized? Respond solely with 'A' or 'B'. A: the colleague B: the announcer 답변:	B	The sentence structure "the colleague of the announcer that was recently hospitalized" suggests that "that was recently hospitalized" refers to "the announcer" because "that" typically modifies the nearest preceding noun, which in this case is "the announcer."	LA	Q1	English
4o	83	1	I met the client of the lawyer that was having coffee.	[Q1] In the following sentence, which one was having coffee? Respond solely with 'A' or 'B'. A: the client B: the lawyer 답변:	B	The sentence "I met the client of the lawyer that was having coffee" uses the relative pronoun "that" to refer to the closest noun, which is "the lawyer." Therefore, "that was having coffee" is understood to refer to the lawyer.	LA	Q1	English
4o	84	1	I tasted the sauce of the pasta that was left over from last night.	[Q1] In the following sentence, which one was left over from last night? Respond solely with 'A' or 'B'. A: the sauce B: the pasta 답변:	B	The phrase "that was left over from last night" most directly modifies "the pasta," indicating that it was the pasta which was left over from last night. The sauce is just described in relation to the pasta.	LA	Q1	English
4o	86	1	I had to buy the saddle of the bike that was fixed yesterday.	[Q1] In the following sentence, which one was fixed yesterday? Respond solely with 'A' or 'B'. A: the saddle B: the bike 답변:	B	The sentence structure suggests that "that was fixed yesterday" refers to "the bike" rather than "the saddle." The relative clause "that was fixed yesterday" immediately follows "the bike," indicating that it is the bike which was fixed. This placement makes it more grammatically logical that the bike, not the saddle, was the subject of repair.	LA	Q1	English
4o	87	1	I couldn't find the tray of the oven that was used last night.	[Q1] In the following sentence, which one was used last night? Respond solely with 'A' or 'B'. A: the tray B: the oven 답변:	B	The sentence structure implies that "the oven" was used last night. The phrase "that was used last night" immediately follows "the oven," making "the oven" the subject that this descriptive clause refers to. If the writer intended to indicate that the tray was used, the sentence would more likely be phrased as "I couldn't find the tray that was used in the oven last night," or something similar.	LA	Q1	English
4o	88	1	I could not photograph the son of the driver that was smoking a cigarette.	[Q1] In the following sentence, which one was smoking a cigarette? Respond solely with 'A' or 'B'. A: the son B: the driver 답변:	B	The phrase "that was smoking a cigarette" directly follows "the driver," indicating that "the driver" was the one smoking. This placement typically implies that the activity (smoking a cigarette) pertains to the nearest preceding noun phrase.	LA	Q1	English
4o	89	1	I found the manager of the actor that was practicing at the pool.	[Q1] In the following sentence, which one was practicing at the pool? Respond solely with 'A' or 'B'. A: the manager B: the actor 답변:	B	The choice 'B: the actor' was made because the sentence structure suggests that the relative clause "that was practicing at the pool" directly modifies "the actor." This indicates that it was the actor who was practicing at the pool, not the manager.	LA	Q1	English
4o	90	1	I called the wife of the pilot that was absent today.	[Q1] In the following sentence, which one was absent today? Respond solely with 'A' or 'B'. A: the wife B: the pilot 답변:	B	I chose B because the phrase "that was absent today" most naturally refers to "the pilot." In English, relative clauses like "that was absent today" usually modify the closest preceding noun, which in this case is "the pilot." This makes it clear that it was the pilot who was absent today.	LA	Q1	English
4o	92	1	I greeted the assistant of the hairdresser that was closing the curtains.	[Q1] In the following sentence, which one was closing the curtains? Respond solely with 'A' or 'B'. A: the assistant B: the hairdresser 답변:	B	I chose B because the sentence structure suggests that "that was closing the curtains" describes the hairdresser rather than the assistant.	LA	Q1	English
4o	93	1	I complained to the interpreter of the embassador that was at the airport.	[Q1] In the following sentence, which one was at the airport? Respond solely with 'A' or 'B'. A: the interpreter B: the embassador 답변:	B	The sentence structure "the interpreter of the embassador that was at the airport" suggests that the clause "that was at the airport" is modifying "the embassador" rather than "the interpreter." Therefore, it indicates that it was the ambassador who was at the airport.	LA	Q1	English
4o	94	1	I met the rival of the programmer that knows AI well.	[Q1] In the following sentence, which one knows AI well? Respond solely with 'A' or 'B'. A: the rival B: the programmer 답변:	B	In the sentence "I met the rival of the programmer that knows AI well," the relative clause "that knows AI well" describes "the programmer." Therefore, "the programmer" is the one who knows AI well.	LA	Q1	English
4o	96	1	I finally found the manual of the computer that was lost yesterday.	[Q1] In the following sentence, which one was lost yesterday? Respond solely with 'A' or 'B'. A: the manual B: the computer 답변:	B	The phrase "that was lost yesterday" modifies "the computer," indicating that it is the computer that was lost yesterday, not the manual. This is based on the structure of the sentence, where the relative clause "that was lost yesterday" directly follows and describes "the computer."	LA	Q1	English
4o	97	1	I checked the monitor of the computer that was broken yesterday.	[Q1] In the following sentence, which one was broken yesterday? Respond solely with 'A' or 'B'. A: the monitor B: the computer 답변:	B	The structure of the sentence suggests that "the computer" is the noun closest to the clause "that was broken yesterday," making it the subject being described as broken. Therefore, the correct answer is B: the computer.	LA	Q1	English
4o	98	1	I photographed the apprentice of the painter that was next to the art gallery.	[Q1] In the following sentence, which one was next to the art gallery? Respond solely with 'A' or 'B'. A: the apprentice B: the painter 답변:	B	The structure of the sentence "I photographed the apprentice of the painter that was next to the art gallery" suggests that "that was next to the art gallery" is a relative clause modifying "the painter." This implies that it is the painter, not the apprentice, who was next to the art gallery.	LA	Q1	English
4o	99	1	I interviewed the son of the minister that was at City Hall.	[Q1] In the following sentence, which one was at City Hall? Respond solely with 'A' or 'B'. A: the son B: the minister 답변:	B	I chose 'B' because the sentence's structure indicates that "the minister" was at City Hall, not the son. The relative clause "that was at City Hall" directly follows "the minister," implying that it is referring to "the minister."	LA	Q1	English
4o	100	1	I asked for the exit from the boss of the laborer that was on the construction site.	[Q1] In the following sentence, which one was on the construction site? Respond solely with 'A' or 'B'. A: the boss B: the laborer 답변:	B	The sentence specifies "the laborer that was on the construction site," indicating that the laborer is the one on the construction site	LA	Q1	English
4o	101	1	I greeted the grandson of the madam that was in the countryside.	[Q1] In the following sentence, which one was in the countryside? Respond solely with 'A' or 'B'. A: the grandson B: the madam 답변:	B	I chose 'B: the madam' because the phrase "that was in the countryside" directly follows "the madam," indicating that the madam was the one who was in the countryside. The placement of the clause suggests it is modifying "the madam."	LA	Q1	English
4o	102	1	I met the student of the linguist that was in Tokyo the other day.	[Q1] In the following sentence, which one was in Tokyo the other day? Respond solely with 'A' or 'B'. A: the student B: the linguist 답변:	B	The sentence structure, "I met the student of the linguist that was in Tokyo the other day," places the relative clause "that was in Tokyo the other day" immediately after "the linguist." This implies that "the linguist" is the one who was in Tokyo the other day.	LA	Q1	English
4o	103	1	I scolded the subordinate of the engineer that was on the construction site.	[Q1] In the following sentence, which one was on the construction site? Respond solely with 'A' or 'B'. A: the subordinate B: the engineer 답변:	B	The sentence "I scolded the subordinate of the engineer that was on the construction site" uses the relative pronoun "that" to modify "the engineer." This structure indicates that the engineer was the one on the construction site.	LA	Q1	English
4o	105	1	I talked with the supervisor of the flight attendant that was on board.	[Q1] In the following sentence, which one was on board? Respond solely with 'A' or 'B'. A: the supervisor B: the flight attendant 답변:	B	In the sentence "I talked with the supervisor of the flight attendant that was on board," the phrase "that was on board" directly modifies "the flight attendant." This indicates that it was the flight attendant who was on board, not the supervisor.	LA	Q1	English
4o	106	1	I made eye contact with the guide dog of the passenger that was at the station.	[Q1] In the following sentence, which one was at the station? Respond solely with 'A' or 'B'. A: the guide dog B: the passenger 답변:	B	The phrase "the passenger that was at the station" clearly indicates that it is the passenger, not the guide dog, who was at the station. The relative clause "that was at the station" modifies "the passenger."	LA	Q1	English
4o	109	1	I waited for the believer of the pastor that was praying in church.	[Q1] In the following sentence, which one was praying in church? Respond solely with 'A' or 'B'. A: the believer B: the pastor 답변:	B	I made that choice because the phrase "that was praying in church" directly follows "the pastor," indicating that it is the pastor who was praying in church.	LA	Q1	English
4o	110	1	I photographed the manager of the celebrity that was in a department store.	[Q1] In the following sentence, which one was in a department store? Respond solely with 'A' or 'B'. A: the manager B: the celebrity 답변:	B	I deduced that the phrase "that was in a department store" most likely refers to the celebrity rather than the manager because it is more natural to position the relative clause immediately after "celebrity," suggesting that the celebrity was in the department store.	LA	Q1	English
4o	111	1	I spoke to the son of the doctor that was behind the tree.	[Q1] In the following sentence, which one was behind the tree? Respond solely with 'A' or 'B'. A: the son B: the doctor 답변:	B	I chose B because the phrase "that was behind the tree" acts as a relative clause modifying "the doctor." Relative clauses typically modify the noun directly preceding them unless there is punctuation or a conjunction indicating otherwise. Therefore, it's the doctor who was behind the tree.	LA	Q1	English
4o	113	1	I spoke with the guardian of the patient that came to the hospital.	[Q1] In the following sentence, which one came to the hospital? Respond solely with 'A' or 'B'. A: the guardian B: the patient 답변:	B	In the sentence, the phrase "the patient that came to the hospital" specifies that it was the patient who came to the hospital, not the guardian. The relative clause "that came to the hospital" directly modifies "the patient."	LA	Q1	English
4o	114	1	I handed a drink to the husband of the director that was playing golf.	[Q1] In the following sentence, which one was playing golf? Respond solely with 'A' or 'B'. A: the husband B: the director 답변:	B	In the sentence, the clause "that was playing golf" directly follows "the director." According to the rules of English syntax, relative clauses typically modify the noun or noun phrase immediately preceding them. Therefore, "that was playing golf" is modifying "the director," indicating that the director was the one playing golf.	LA	Q1	English
4o	115	1	I spoke to the daughter of the landlord that was cooking.	[Q1] In the following sentence, which one was cooking? Respond solely with 'A' or 'B'. A: the daughter B: the landlord 답변:	B	The phrase "that was cooking" directly follows "the landlord." In English, relative clauses (like "that was cooking") typically refer to the closest preceding noun. Therefore, "that was cooking" is understood to modify "the landlord," indicating that the landlord was the one cooking.	LA	Q1	English
4o	117	1	I met with the clerk of the prosecutor that knew about the murder.	[Q1] In the following sentence, which one knew about the murder? Respond solely with 'A' or 'B'. A: the clerk B: the prosecutor 답변:	B	In the sentence, "I met with the clerk of the prosecutor that knew about the murder," the relative clause "that knew about the murder" follows and describes the nearest noun, which is "the prosecutor." Thus, the prosecutor is the one who knew about the murder.	LA	Q1	English
4o	118	1	I recognized the secretary of the politician that was from the newspaper.	[Q1] In the following sentence, which one was from the newspaper? Respond solely with 'A' or 'B'. A: the secretary B: the politician 답변:	B	I chose B because the phrase "that was from the newspaper" most logically refers to "the politician" in the context of the sentence. The phrasing implies that the politician is the subject associated with the newspaper.	LA	Q1	English
4o	119	1	I interviewed the family of the killer that fled in desperation.	[Q1] In the following sentence, which one fled in desperation? Respond solely with 'A' or 'B'. A: the family B: the killer 답변:	B	The sentence construction implies that the phrase "that fled in desperation" directly modifies "the killer," not "the family." This interpretation is based on the proximity and grammatical structure, where the relative clause "that fled in desperation" most naturally refers to the noun it immediately follows, which is "the killer."	LA	Q1	English
4o	120	1	I sent an email to the research assistant of the linguist that was in France.	[Q1] In the following sentence, which one was in France? Respond solely with 'A' or 'B'. A: the research assistant B: the linguist 답변:	B	The sentence structure suggests that it was "the linguist" who was in France. The phrase "that was in France" directly follows "the linguist," indicating that it refers to the linguist rather than the research assistant.	LA	Q1	English
4o	121	1	I helped the nephew of the photographer that was planning a move.	[Q1] In the following sentence, which one was planning a move? Respond solely with 'A' or 'B'. A: the nephew B: the photographer 답변:	B	The sentence structure indicates that "that was planning a move" modifies "the photographer." In English, relative clauses usually refer to the nearest preceding noun, which in this case is "the photographer." Therefore, it is the photographer who was planning a move.	LA	Q1	English
4o	122	1	I thought of the dog of the idol that was in an accident this fall.	[Q1] In the following sentence, which one was in an accident this fall? Respond solely with 'A' or 'B'. A: the dog B: the idol 답변:	B	The sentence "I thought of the dog of the idol that was in an accident this fall" can be parsed in such a way that the clause "that was in an accident this fall" is likely modifying "the idol" rather than "the dog." This is because the structure of the sentence tends to associate the relative clause more closely with the noun it immediately follows, which in this case is "the idol." Therefore, it…	LA	Q1	English
4o	123	1	I spoke with the wife of the professor that retired this year.	[Q1] In the following sentence, which one retired this year? Respond solely with 'A' or 'B'. A: the wife B: the professor 답변:	B	The sentence specifies "the professor that retired this year," indicating that it is the professor who retired. The clause "that retired this year" directly modifies "the professor."	LA	Q1	English
4o	124	1	I had a drink with the apprentice of the painter that visited the exhibition.	[Q1] In the following sentence, which one visited the exhibition? Respond solely with 'A' or 'B'. A: the apprentice B: the painter 답변:	B	The sentence structure indicates that "the painter" is the subject who visited the exhibition. The phrase "that visited the exhibition" follows immediately after "the painter," suggesting that it is the painter who performed this action. The apprentice is mentioned separately as someone with whom the speaker had a drink, but not as the one who visited the exhibition.	LA	Q1	English
4o	126	1	I ran into the father of the pianist that was on TV yesterday.	[Q1] In the following sentence, which one was on TV yesterday? Respond solely with 'A' or 'B'. A: the father B: the pianist 답변:	B	I chose "B: the pianist" because the phrase "that was on TV yesterday" directly follows "the pianist," indicating that it is the pianist who was on TV. The grammatical structure of the sentence links the relative clause to the nearest preceding noun, which in this case is "the pianist."	LA	Q1	English
4o	127	1	I was upset to see the son-in-law of the politician that kept drinking wine.	[Q1] In the following sentence, which one kept drinking wine? Respond solely with 'A' or 'B'. A: the son-in-law B: the politician 답변:	B	The structure of the sentence, "I was upset to see the son-in-law of the politician that kept drinking wine," implies that the relative clause "that kept drinking wine" refers to "the politician" rather than "the son-in-law." In English, relative clauses usually describe the nearest preceding noun, which in this case is "the politician."	LA	Q1	English
4o	128	1	I left a note for the head of the reporter that was waiting to hear back.	[Q1] In the following sentence, which one was waiting to hear back? Respond solely with 'A' or 'B'. A: the head B: the reporter 답변:	B	In the sentence, "I left a note for the head of the reporter that was waiting to hear back," the relative clause "that was waiting to hear back" directly follows "the reporter." Therefore, it logically refers to "the reporter" rather than "the head." This is due to the proximity and typical structure of English sentences where a relative clause often modifies the nearest preceding noun.	LA	Q1	English
4o	129	1	I bought chicken for the brother of the player that was working out.	[Q1] In the following sentence, which one was working out? Respond solely with 'A' or 'B'. A: the brother B: the player 답변:	B	The choice is B because the phrase "that was working out" directly follows "the player," indicating that "the player" is the one performing the action of working out. This follows common rules of sentence structure in English, where relative clauses generally refer to the closest preceding noun.	LA	Q1	English
4o	130	1	I paid a per diem to the part-time student of the barista that was making the coffee.	[Q1] In the following sentence, which one was making the coffee? Respond solely with 'A' or 'B'. A: the part-time student B: the barista 답변:	B	The sentence construction indicates that the barista was the one making the coffee. The phrase "the part-time student of the barista" implies that the student is somehow associated with or under the barista, but it doesn't indicate that the student was making the coffee. The barista remains the primary subject involved in the action of making coffee.	LA	Q1	English
4o	132	1	I talked to the wife of the fisherman that was resting on the boat.	[Q1] In the following sentence, which one was resting on the boat? Respond solely with 'A' or 'B'. A: the wife B: the fisherman 답변:	B	The sentence structure and placement of "that was resting on the boat" indicates it is modifying "the fisherman." The phrase "the fisherman that was resting on the boat" clearly means it is the fisherman who was resting on the boat, not the wife.	LA	Q1	English
4o	133	1	I bumped into the daughter-in-law of the elderly man that was swimming in the pool.	[Q1] In the following sentence, which one was swimming in the pool? Respond solely with 'A' or 'B'. A: the daughter-in-law B: the elderly man 답변:	B	The phrase "that was swimming in the pool" is a restrictive relative clause that modifies "the elderly man," making it clear that the elderly man was the one swimming in the pool.	LA	Q1	English
4o	134	1	I shared my opinion with the grandmother of the pianist that was watching the concert.	[Q1] In the following sentence, which one was watching the concert? Respond solely with 'A' or 'B'. A: the grandmother B: the pianist 답변:	B	The phrase "the pianist that was watching the concert" specifies that it was the pianist who was watching the concert, not the grandmother. When a relative clause (like "that was watching the concert") is attached to a noun, it typically describes the closest preceding noun, which in this case is "the pianist."	LA	Q1	English
4o	135	1	I had a discussion with the advisor of the graduate student that was attending the conference.	[Q1] In the following sentence, which one was attending the conference? Respond solely with 'A' or 'B'. A: the advisor B: the graduate student 답변:	B	The structure of the sentence specifies "the graduate student" as the one attending the conference. The phrase "that was attending the conference" directly follows and modifies "the graduate student," indicating that it is the student who was at the conference, not the advisor.	LA	Q1	English
4o	136	1	I asked a question to the collaborator of the professor that was writing a paper.	[Q1] In the following sentence, which one was writing a paper? Respond solely with 'A' or 'B'. A: the collaborator B: the professor 답변:	B	The phrase "the professor that was writing a paper" specifies that the professor was the one writing a paper. This relative clause "that was writing a paper" modifies "the professor," not "the collaborator."	LA	Q1	English
4o	137	1	I talked to the acquaintance of the captain that was on the ship.	[Q1] In the following sentence, which one was on the ship? Respond solely with 'A' or 'B'. A: the acquaintance B: the captain 답변:	B	The phrase "that was on the ship" is positioned immediately after "the captain," indicating that it is the captain who was on the ship. This placement suggests that the relative clause "that was on the ship" modifies "the captain."	LA	Q1	English
4o	138	1	I exchanged contacts with the rival of the ballerina that was practicing.	[Q1] In the following sentence, which one was practicing? Respond solely with 'A' or 'B'. A: the rival B: the ballerina 답변:	B	The sentence structure suggests that "the ballerina" is the one practicing. The phrase "that was practicing" immediately follows "the ballerina," indicating it is describing her.	LA	Q1	English
4o	139	1	I checked the outlet of the television that was broken over time.	[Q1] In the following sentence, which one was broken over time? Respond solely with 'A' or 'B'. A: the outlet B: the television 답변:	B	I chose B because the structure of the sentence suggests that "the television" is the subject affected by the phrase "broken over time." The relative clause "that was broken over time" immediately follows "the television," indicating that it modifies "the television" rather than "the outlet."	LA	Q1	English
4o	140	1	I asked for help from the daughter of the manager that was at the restaurant.	[Q1] In the following sentence, which one was at the restaurant? Respond solely with 'A' or 'B'. A: the daughter B: the manager 답변:	B	The sentence structure "the manager that was at the restaurant" indicates that "the manager" is the subject being described as being at the restaurant, not "the daughter." Therefore, option B is the correct choice.	LA	Q1	English
4o	141	1	I played golf with the acquaintance of the comedian that has lost weight recently.	[Q1] In the following sentence, which one has lost weight recently? Respond solely with 'A' or 'B'. A: the acquaintance B: the comedian 답변:	B	I chose B because the phrase "that has lost weight recently" directly follows "the comedian," indicating that it is the comedian who has lost weight, not the acquaintance.	LA	Q1	English
4o	142	1	I ran into the wife of the professor that recently got cancer.	[Q1] In the following sentence, which one recently got cancer? Respond solely with 'A' or 'B'. A: the wife B: the professor 답변:	B	The sentence structure implies that the professor is the one who recently got cancer. The phrase "the professor that recently got cancer" indicates that it is the professor being described as having recently got cancer, not the wife.	LA	Q1	English
4o	143	1	I looked at the friend of the stewardess that went to work at night.	[Q1] In the following sentence, which one went to work at night? Respond solely with 'A' or 'B'. A: the friend B: the stewardess 답변:	B	The sentence structure suggests that "the stewardess" is the one who "went to work at night." The phrase "that went to work at night" directly follows "the stewardess," indicating that it modifies "the stewardess," not "the friend."	LA	Q1	English
4o	144	1	I glanced over at the aunt of the student that was sitting on the stairs.	[Q1] In the following sentence, which one was sitting on the stairs? Respond solely with 'A' or 'B'. A: the aunt B: the student 답변:	B	The structure of the sentence suggests that "was sitting on the stairs" directly describes "the student," not "the aunt." The phrase "that was sitting on the stairs" acts as a relative clause modifying "the student."	LA	Q1	English
4o	145	1	I shot the brother of the terrorist that was hiding in the bathroom.	[Q1] In the following sentence, which one was hiding in the bathroom? Respond solely with 'A' or 'B'. A: the brother B: the terrorist 답변:	B	I chose 'B' because the relative clause "that was hiding in the bathroom" directly follows "the terrorist," indicating that it is the terrorist who was hiding in the bathroom.	LA	Q1	English
4o	146	1	I met the husband of the millionaire that was relaxing on a yacht.	[Q1] In the following sentence, which one was relaxing on a yacht? Respond solely with 'A' or 'B'. A: the husband B: the millionaire 답변:	B	I chose 'B' because the sentence structure more naturally suggests that "the millionaire" is the person who was relaxing on a yacht, as the clause "that was relaxing on a yacht" most closely follows "the millionaire."	LA	Q1	English
4o	147	1	I glared at the dog of the security guard that was at the entrance to the store.	[Q1] In the following sentence, which one was at the entrance to the store? Respond solely with 'A' or 'B'. A: the dog B: the security guard 답변:	B	I chose 'B' because the phrasing "the security guard that was at the entrance to the store" indicates that it is the security guard who was at the entrance, not the dog. The relative clause "that was at the entrance to the store" directly modifies "the security guard."	LA	Q1	English
4o	148	1	I argued at a hotel with the bodyguard of the celebrity that blocked traffic.	[Q1] In the following sentence, which one blocked traffic? Respond solely with 'A' or 'B'. A: the bodyguard B: the celebrity 답변:	B	The sentence structure indicates that "the celebrity that blocked traffic" specifies the celebrity as the one who caused the action of blocking traffic. The phrase "that blocked traffic" directly modifies "the celebrity," not "the bodyguard."	LA	Q1	English
4o	149	1	I heard a rumor about the father of the congressman that was having a meal.	[Q1] In the following sentence, which one was having a meal? Respond solely with 'A' or 'B'. A: the father B: the congressman 답변:	B	The choice "B: the congressman" was made because, in the sentence "I heard a rumor about the father of the congressman that was having a meal," the phrase "that was having a meal" is closest to "the congressman," which makes it the most likely antecedent of the descriptive clause. The structure of the sentence implies that it was "the congressman" who was having a meal, not "the father."	LA	Q1	English
4o	150	1	I waited on location for the assistant of the director that was filming.	[Q1] In the following sentence, which one was filming? Respond solely with 'A' or 'B'. A: the assistant B: the director 답변:	B	In the sentence "I waited on location for the assistant of the director that was filming," the phrase "that was filming" describes "the director." The relative pronoun "that" refers to the noun immediately before it, which in this case is "the director." Therefore, it indicates that the director was the one filming.	LA	Q1	English
4o	152	1	I had dinner with the friend of the subordinate that was promoted this time.	[Q1] In the following sentence, which one was promoted this time? Respond solely with 'A' or 'B'. A: the friend B: the subordinate 답변:	B	I chose B because the sentence states that the subordinate was the one who was promoted. The phrase "the subordinate that was promoted this time" clearly indicates that the subordinate received the promotion, not the friend.	LA	Q1	English
4o	153	1	I consulted the mother of the factory manager that was smoking.	[Q1] In the following sentence, which one was smoking? Respond solely with 'A' or 'B'. A: the mother B: the factory manager 답변:	B	The sentence "I consulted the mother of the factory manager that was smoking" contains a restrictive clause "that was smoking," which is describing the noun phrase directly preceding it. Here, "that" refers to "the factory manager," making B, the factory manager, the one who was smoking.	LA	Q1	English
4o	154	1	I talked with the grandson of the judge that retired last year.	[Q1] In the following sentence, which one retired last year? Respond solely with 'A' or 'B'. A: the grandson B: the judge 답변:	B	The sentence specifies that it was the judge who retired last year, as indicated by the clause "that retired last year" immediately following "the judge." This structure clarifies that the subject of the clause is the judge, not the grandson.	LA	Q1	English
4o	157	1	I couldn't find the keyboard of the computer that was repaired.	[Q1] In the following sentence, which one was repaired? Respond solely with 'A' or 'B'. A: the keyboard B: the computer 답변:	B	The phrase "of the computer that was repaired" specifies that the computer is the object being referred to as repaired. The structure indicates that the repair action applies directly to the computer rather than the keyboard.	LA	Q1	English
4o	158	1	I was unable to alert the sister of the student that was dozing.	[Q1] In the following sentence, which one was dozing? Respond solely with 'A' or 'B'. A: the sister B: the student 답변:	B	The sentence structure indicates that "the student" is the one who was dozing. The phrase "that was dozing" directly follows "the student," making it clear that "the student" is being described as the one dozing.	LA	Q1	English
4o	159	1	I was waiting for the colleague of the teacher that was in the gym.	[Q1] In the following sentence, which one was in the gym? Respond solely with 'A' or 'B'. A: the colleague B: the teacher 답변:	B	The sentence structure "the colleague of the teacher that was in the gym" implies that "the teacher" is the one directly described as "being in the gym." The relative clause "that was in the gym" modifies "the teacher," making "the teacher" the person who was in the gym. Therefore, the answer is B.	LA	Q1	English
4o	160	1	I reached out to the friend of the student that had left school early in the morning.	[Q1] In the following sentence, which one had left school early in the morning? Respond solely with 'A' or 'B'. A: the friend B: the student 답변:	B	The sentence structure indicates that "the student" is the one who had left school early in the morning. The phrase "that had left school early in the morning" is a relative clause modifying "the student," making it clear that the student is the one who left early.	LA	Q1	English
4o	161	1	I encouraged the supervisor of the nurse that was trying not to cry.	[Q1] In the following sentence, which one was trying not to cry? Respond solely with 'A' or 'B'. A: the supervisor B: the nurse 답변:	B	The sentence "I encouraged the supervisor of the nurse that was trying not to cry" suggests that the clause "that was trying not to cry" modifies the closest noun, which is "nurse." Therefore, it is the nurse who was trying not to cry.	LA	Q1	English
4o	162	1	I handed the water to the secretary of the politician that was giving a talk.	[Q1] In the following sentence, which one was giving a talk? Respond solely with 'A' or 'B'. A: the secretary B: the politician 답변:	B	I made that choice because the structure of the sentence implies that "the politician" is the one giving a talk. The phrase "that was giving a talk" directly follows "the politician," indicating it refers to them.	LA	Q1	English
4o	164	1	I asked for advice from the daughter of the chef that was eating pasta.	[Q1] In the following sentence, which one was eating pasta? Respond solely with 'A' or 'B'. A: the daughter B: the chef 답변:	B	The sentence "I asked for advice from the daughter of the chef that was eating pasta" has a clause "that was eating pasta," which modifies "the chef." Therefore, it indicates that it was the chef who was eating pasta.	LA	Q1	English
4o	165	1	I interviewed the son of the politician that was in Seoul this week.	[Q1] In the following sentence, which one was in Seoul this week? Respond solely with 'A' or 'B'. A: the son B: the politician 답변:	B	The choice 'B' (the politician) was made because the relative clause "that was in Seoul this week" directly follows and modifies "the politician."	LA	Q1	English
4o	166	1	I greeted the colleague of the salesman that was visiting next door.	[Q1] In the following sentence, which one was visiting next door? Respond solely with 'A' or 'B'. A: the colleague B: the salesman 답변:	B	The sentence structure indicates that "the salesman" is the one "that was visiting next door" because the relative clause "that was visiting next door" directly follows "the salesman." This placement usually means the clause is modifying the noun it is closest to, which in this case is "the salesman."	LA	Q1	English
4o	167	1	I have come to like the coach of the swimmer that was in the pool.	[Q1] In the following sentence, which one was in the pool? Respond solely with 'A' or 'B'. A: the coach B: the swimmer 답변:	B	The sentence structure indicates that "the swimmer" is the one who was in the pool. The phrase "that was in the pool" directly follows "the swimmer," making it clear that it refers to the swimmer and not the coach.	LA	Q1	English
4o	168	1	I chatted with the grandfather of the student that was in front of the supermarket.	[Q1] In the following sentence, which one was in front of the supermarket? Respond solely with 'A' or 'B'. A: the grandfather B: the student 답변:	B	The phrase "that was in front of the supermarket" modifies "the student," indicating that it was the student who was in front of the supermarket.	LA	Q1	English
4o	170	1	I waited at the cafe for the husband of the lawyer that was jogging.	[Q1] In the following sentence, which one was jogging? Respond solely with 'A' or 'B'. A: the husband B: the lawyer 답변:	B	The phrase "that was jogging" directly follows "the lawyer," suggesting that it is the lawyer who was jogging. This is a common way to denote the subject of the action in a sentence like this.	LA	Q1	English
4o	171	1	I met the son-in-law of the politician that was playing ping pong.	[Q1] In the following sentence, which one was playing ping pong? Respond solely with 'A' or 'B'. A: the son-in-law B: the politician 답변:	B	I chose B because, in the sentence structure, "the politician" is more closely connected to the relative clause "that was playing ping pong." The phrase suggests that the politician was the one playing ping pong, not the son-in-law.	LA	Q1	English
4o	172	1	I greeted the wife of the farmer that was washing the pots.	[Q1] In the following sentence, which one was washing the pots? Respond solely with 'A' or 'B'. A: the wife B: the farmer 답변:	B	I chose "B: the farmer" because of the placement and structure of the relative clause "that was washing the pots." In this sentence, "that" most logically refers to "the farmer," which is the closer noun to the relative clause. Thus, it indicates that the farmer was the one washing the pots.	LA	Q1	English
4o	173	1	I gave advice to the guide of the tourist that couldn't read Chinese.	[Q1] In the following sentence, which one couldn't read Chinese? Respond solely with 'A' or 'B'. A: the guide B: the tourist 답변:	B	The sentence structure "I gave advice to the guide of the tourist that couldn't read Chinese" suggests that the relative clause "that couldn't read Chinese" is referring to the noun closest to it, which is "the tourist." Therefore, it implies that the tourist couldn't read Chinese, not the guide.	LA	Q1	English
4o	174	1	I contacted the friend of the translator that was studying in Australia.	[Q1] In the following sentence, which one was studying in Australia? Respond solely with 'A' or 'B'. A: the friend B: the translator 답변:	B	The sentence structure suggests that "that was studying in Australia" refers back to "the translator" rather than "the friend." This is because the clause "that was studying in Australia" immediately follows "the translator," making it the more likely antecedent.	LA	Q1	English
4o	175	1	I recommended a restaurant to the wife of the janitor that was planning a trip.	[Q1] In the following sentence, which one was planning a trip? Respond solely with 'A' or 'B'. A: the wife B: the janitor 답변:	B	The sentence structure indicates that "that was planning a trip" directly follows "the janitor," making it the janitor who was planning a trip. This is an example of a restrictive clause that specifies which janitor we are talking about. The sentence does not clearly indicate that the wife was planning the trip, hence the choice 'B'.	LA	Q1	English
4o	176	1	I talked with the master of the violinist that performed at the concert.	[Q1] In the following sentence, which one performed at the concert? Respond solely with 'A' or 'B'. A: the master B: the violinist 답변:	B	The sentence states, "I talked with the master of the violinist that performed at the concert." The phrase "that performed at the concert" directly modifies "the violinist," indicating that it was the violinist who performed. If "the master" had performed, the structure of the sentence would have been different, such as "I talked with the master, who performed at the concert." Therefore, the corr…	LA	Q1	English
4o	178	1	I asked a question to the research assistant of the professor that was at the museum.	[Q1] In the following sentence, which one was at the museum? Respond solely with 'A' or 'B'. A: the research assistant B: the professor 답변:	B	I chose B because the sentence structure "the professor that was at the museum" implies that the relative clause "that was at the museum" is describing the professor, not the research assistant.	LA	Q1	English
4o	179	1	I had dinner with the manager of the actor that arrived at the film set.	[Q1] In the following sentence, which one arrived at the film set? Respond solely with 'A' or 'B'. A: the manager B: the actor 답변:	B	The structure of the sentence indicates that "the actor" is the one who arrived at the film set. The phrase "that arrived at the film set" directly follows "the actor," specifying which actor is being referred to, rather than the manager.	LA	Q1	English
4o	180	1	I added the order to the part-time assistant of the chef that was grilling the meat.	[Q1] In the following sentence, which one was grilling the meat? Respond solely with 'A' or 'B'. A: the part-time assistant B: the chef 답변:	B	The sentence structure suggests that the chef was the one grilling the meat. The phrase "that was grilling the meat" directly follows and modifies "the chef," indicating that the chef was performing the action. Therefore, I chose B.	LA	Q1	English
4o	181	1	I got into an argument with the boss of the flight attendant that was on the bus.	[Q1] In the following sentence, which one was on the bus? Respond solely with 'A' or 'B'. A: the boss B: the flight attendant 답변:	B	I chose 'B' because the structure of the sentence suggests that "the flight attendant" is the one who was on the bus. The phrase "that was on the bus" directly follows and appears to modify "the flight attendant."	LA	Q1	English
4o	183	1	I threw away the remote control of the fan that suddenly broke yesterday.	[Q1] In the following sentence, which one suddenly broke yesterday? Respond solely with 'A' or 'B'. A: the remote control B: the fan 답변:	B	The phrase "that suddenly broke yesterday" directly follows "the fan," making "the fan" the subject of the action "broke." In English, relative clauses (like "that suddenly broke") typically refer to the closest preceding noun, which in this sentence is "the fan."	LA	Q1	English
4o	184	1	I asked for help from the apprentice of the architect that was at the wine shop.	[Q1] In the following sentence, which one was at the wine shop? Respond solely with 'A' or 'B'. A: the apprentice B: the architect 답변:	B	I chose B: the architect, because the clause "that was at the wine shop" directly follows and describes "the architect." If the sentence intended to refer to the apprentice being at the wine shop, it would be more clearly structured as "I asked for help from the apprentice, who was at the wine shop, of the architect."	LA	Q1	English
4o	185	1	I had coffee with the friend of the professor that got married last year.	[Q1] In the following sentence, which one got married last year? Respond solely with 'A' or 'B'. A: the friend B: the professor 답변:	B	The structure of the sentence, "I had coffee with the friend of the professor that got married last year," indicates that the relative clause "that got married last year" is specifying the professor. Thus, the professor is the one who got married last year.	LA	Q1	English
4o	187	1	I ran into the boss of the assistant that was leaving the office.	[Q1] In the following sentence, which one was leaving the office? Respond solely with 'A' or 'B'. A: the boss B: the assistant 답변:	B	The sentence structure indicates that "the assistant" is the one leaving the office. The phrase "that was leaving the office" directly follows and modifies "the assistant," specifying who was departing.	LA	Q1	English
4o	190	1	I was visiting the cousin of the novelist that was in Canada on vacation.	[Q1] In the following sentence, which one was in Canada on vacation? Respond solely with 'A' or 'B'. A: the cousin B: the novelist 답변:	B	The sentence structure implies that "the novelist" is the one who was in Canada on vacation. This interpretation follows standard English relative clause association, where "that was in Canada on vacation" describes "the novelist." If it were meant to describe "the cousin," the sentence would likely be structured differently to make that clear.	LA	Q1	English
4o	192	1	I bumped into the customer of the banker that was on the phone.	[Q1] In the following sentence, which one was on the phone? Respond solely with 'A' or 'B'. A: the customer B: the banker 답변:	B	I chose 'B' because the phrase "that was on the phone" is more likely to modify the noun closest to it, which is "the banker." Thus, the sentence implies that the banker was the one on the phone.	LA	Q1	English
4o	193	1	I gave a drink to the part-time student of the clerk that was cleaning up.	[Q1] In the following sentence, which one was cleaning up? Respond solely with 'A' or 'B'. A: the part-time student B: the clerk 답변:	B	The placement of the phrase "that was cleaning up" immediately after "the clerk" suggests that it is modifying "the clerk," indicating that the clerk was the one cleaning up.	LA	Q1	English
4o	194	1	I took a picture with the colleague of the firefighter that was undergoing training.	[Q1] In the following sentence, which one was undergoing training? Respond solely with 'A' or 'B'. A: the colleague B: the firefighter 답변:	B	The sentence structure and the placement of the phrase "that was undergoing training" suggest that it modifies "the firefighter." The phrase "the colleague of the firefighter" identifies "the firefighter," and the following clause describes a characteristic or action related to the firefighter.	LA	Q1	English
4o	197	1	I replaced the wheel of the bicycle that had gone missing last week.	[Q1] In the following sentence, which one had gone missing last week? Respond solely with 'A' or 'B'. A: the wheel B: the bicycle 답변:	B	I determined that the sentence implies the bicycle had gone missing last week because the phrase "that had gone missing last week" refers to the closest preceding noun, which in this case is "bicycle."	LA	Q1	English
4o	198	1	I checked the button of the printer that suddenly broke down.	[Q1] In the following sentence, which one suddenly broke down? Respond solely with 'A' or 'B'. A: the button B: the printer 답변:	B	The sentence structure indicates that "the printer that suddenly broke down" is the correct interpretation. The phrase "that suddenly broke down" is a relative clause modifying "the printer," suggesting that it is the printer which suddenly malfunctioned.	LA	Q1	English
4o	199	1	I took a picture with the teacher of the sculptor that was in front of the museum.	[Q1] In the following sentence, which one was in front of the museum? Respond solely with 'A' or 'B'. A: the teacher B: the sculptor 답변:	B	The sentence structure suggests that "the sculptor" is the one "that was in front of the museum." The phrase "that was in front of the museum" directly follows and modifies "the sculptor." Therefore, the sculptor is the one who was in front of the museum, not the teacher.	LA	Q1	English
4o	200	1	I talked to the secretary of the congressman that seemed very busy.	[Q1] In the following sentence, which one seemed very busy? Respond solely with 'A' or 'B'. A: the secretary B: the congressman 답변:	B	The phrase "that seemed very busy" is modifying "the congressman," which is the noun closest to the relative clause. This suggests that it is the congressman, not the secretary, who seemed very busy.	LA	Q1	English
4o	201	1	I called the attorney of the defendant that was preparing for trial.	[Q1] In the following sentence, which one was preparing for trial? Respond solely with 'A' or 'B'. A: the attorney B: the defendant 답변:	B	The choice "B: the defendant" was made because the phrase "that was preparing for trial" is more logically associated with the defendant rather than the attorney. It is typically the defendant who is getting ready for their trial, while the attorney would be preparing the defense.	LA	Q1	English
4o	202	1	I greeted the granddaughter of the caretaker that was sitting in a chair.	[Q1] In the following sentence, which one was sitting in a chair? Respond solely with 'A' or 'B'. A: the granddaughter B: the caretaker 답변:	B	The phrase "that was sitting in a chair" immediately follows "the caretaker," which indicates that "the caretaker" is the noun being modified by the relative clause. Therefore, the caretaker was the one sitting in the chair.	LA	Q1	English
4o	204	1	I handed the ice cream to the son of the gardener that was next to the statue.	[Q1] In the following sentence, which one was next to the statue? Respond solely with 'A' or 'B'. A: the son B: the gardener 답변:	B	The sentence structure suggests that the clause "that was next to the statue" modifies "the gardener." This means it is the gardener who was next to the statue, not the son.	LA	Q1	English
4o	205	1	I exchanged contacts with the sister of the dancer that was doing yoga.	[Q1] In the following sentence, which one was doing yoga? Respond solely with 'A' or 'B'. A: the sister B: the dancer 답변:	B	I made that choice based on the sentence structure. The phrase "that was doing yoga" follows "the dancer," indicating it is the dancer who was doing yoga.	LA	Q1	English
4o	207	1	I accidentally bumped into the caregiver of the patient that was out for a walk.	[Q1] In the following sentence, which one was out for a walk? Respond solely with 'A' or 'B'. A: the caregiver B: the patient 답변:	B	In the sentence, "I accidentally bumped into the caregiver of the patient that was out for a walk," the phrase "that was out for a walk" modifies "the patient" because it directly follows "the patient." This positioning typically indicates that the patient is the one who was out for a walk.	LA	Q1	English
4o	208	1	I gave the strawberries to the owner of the rabbit that was on the lawn.	[Q1] In the following sentence, which one was on the lawn? Respond solely with 'A' or 'B'. A: the owner B: the rabbit 답변:	B	The sentence structure implies that the phrase "that was on the lawn" describes "the rabbit" rather than "the owner." In English, relative clauses like "that was on the lawn" typically refer to the noun immediately preceding them, which in this case is "the rabbit."	LA	Q1	English
4o	209	1	I handed out snacks to the junior of the photographer that was climbing a mountain.	[Q1] In the following sentence, which one was climbing a mountain? Respond solely with 'A' or 'B'. A: the junior B: the photographer 답변:	B	The sentence construction "the photographer that was climbing a mountain" clearly indicates that it is the photographer who was performing the action of climbing a mountain, not the junior.	LA	Q1	English
4o	210	1	I gave water to the boss of the worker that was near the construction site.	[Q1] In the following sentence, which one was near the construction site? Respond solely with 'A' or 'B'. A: the boss B: the worker 답변:	B	The phrase "the worker that was near the construction site" specifies that it is the worker who was near the construction site, not the boss.	LA	Q1	English
4o	1	2	I had dinner with the relative of the teacher that was recently divorced.	[Q1] In the following sentence, which one was recently divorced? Respond solely with 'A' or 'B'. A: the teacher B: the relative 답변:	A	The phrase "that was recently divorced" directly follows "the teacher," indicating that it's the teacher who was recently divorced. This structure generally means that the relative clause ("that was recently divorced") is modifying the noun immediately before it ("the teacher").	LA	Q1	English
4o	2	2	I interviewed the coach of the athlete that got covid.	[Q1] In the following sentence, which one got covid? Respond solely with 'A' or 'B'. A: the athlete B: the coach 답변:	A	The sentence structure indicates that "the athlete" is the one who got Covid. The phrase "that got covid" is directly modifying or referring to "the athlete" based on its placement in the sentence. This makes it clear that the athlete is the subject related to the diagnosis.	LA	Q1	English
4o	3	2	I observed the secretary of the clerk that was working.	[Q1] In the following sentence, which one was working? Respond solely with 'A' or 'B'. A: the clerk B: the secretary 답변:	A	In the sentence "I observed the secretary of the clerk that was working," the relative clause "that was working" immediately follows "the clerk." This grammatical structure indicates that "the clerk" is the one who was working.	LA	Q1	English
4o	4	2	I was looking at the pet of the girl that was in the living room.	[Q1] In the following sentence, which one was in the living room? Respond solely with 'A' or 'B'. A: the girl B: the pet 답변:	A	I chose 'A' because the phrase "that was in the living room" is closer to "the girl," making it more likely that it refers to her. The sentence structure suggests that "the girl" is the one in the living room, rather than "the pet."	LA	Q1	English
4o	5	2	I shot the servant of the actress that was on the balcony.	[Q1] In the following sentence, which one was on the balcony? Respond solely with 'A' or 'B'. A: the actress B: the servant 답변:	A	The clause "that was on the balcony" immediately follows "the actress," making it more likely to describe "the actress" rather than "the servant."	LA	Q1	English
4o	6	2	I met the sister of the vocalist that was in Germany.	[Q1] In the following sentence, which one was in Germany? Respond solely with 'A' or 'B'. A: the vocalist B: the sister 답변:	A	The sentence structure "the vocalist that was in Germany" specifies that it's the vocalist who was in Germany. The relative clause "that was in Germany" directly modifies "the vocalist," indicating their location at that time.	LA	Q1	English
4o	7	2	I was keeping an eye on the cat of the guest that was by the hotel.	[Q1] In the following sentence, which one was by the hotel? Respond solely with 'A' or 'B'. A: the guest B: the cat 답변:	A	The structure of the sentence places "the guest" closer to "by the hotel," indicating that it is the guest who was by the hotel, not the cat.	LA	Q1	English
4o	10	2	I carefully observed the nurse of the surgeon that was in charge of the operation.	[Q1] In the following sentence, which one was in charge of the operation? Respond solely with 'A' or 'B'. A: the surgeon B: the nurse 답변:	A	I chose 'A' because the sentence construction "the nurse of the surgeon that was in charge of the operation" indicates that "the surgeon" is the one in charge, and "the nurse" is associated with that surgeon. The phrase modifies "the surgeon," identifying them as the person responsible for the operation.	LA	Q1	English
4o	11	2	I spoke to the secretary of the lawyer that was on vacation.	[Q1] In the following sentence, which one was on vacation? Respond solely with 'A' or 'B'. A: the lawyer B: the secretary 답변:	A	I inferred that "the lawyer" was on vacation because the structure "the secretary of the lawyer that was on vacation" uses "that" to modify "the lawyer." The phrase positions "that was on vacation" closer to "the lawyer," making it the likely antecedent.	LA	Q1	English
4o	12	2	I met the assistant of the detective that was fired last year.	[Q1] In the following sentence, which one was fired last year? Respond solely with 'A' or 'B'. A: the detective B: the assistant 답변:	A	The sentence "I met the assistant of the detective that was fired last year" is structured in such a way that the relative clause "that was fired last year" most naturally refers to "the detective," which is the noun immediately preceding it. This grammatical structure and proximity usually indicate that it is the detective who was fired last year, not the assistant.	LA	Q1	English
4o	14	2	I read the review of the poem that was unfinished.	[Q1] In the following sentence, which one was unfinished? Respond solely with 'A' or 'B'. A: the poem B: the review 답변:	A	I chose A because the sentence structure suggests that "that was unfinished" is referring to "the poem." If the review were the unfinished thing, the sentence would likely be structured differently for clarity, such as "I read the unfinished review of the poem."	LA	Q1	English
4o	16	2	I liked listening to the recording of the song that was banned a long time ago.	[Q1] In the following sentence, which one was banned a long time ago? Respond solely with 'A' or 'B'. A: the song B: the recording 답변:	A	I chose 'A' because the structure of the sentence suggests that the song, and not the recording, was the subject of the banning. The phrase "that was banned a long time ago" directly follows "the song," indicating that it was the song that was banned.	LA	Q1	English
4o	19	2	I saw the daughter of the friend that was in class.	[Q1] In the following sentence, which one was in class? Respond solely with 'A' or 'B'. A: the friend B: the daughter 답변:	A	I inferred that "the friend" was in class because the phrase "the friend that was in class" directly modifies "friend," indicating it was the friend who attended the class, not the daughter.	LA	Q1	English
4o	21	2	I didn't want to see the guide of the tourist that was angry.	[Q1] In the following sentence, which one was angry? Respond solely with 'A' or 'B'. A: the tourist B: the guide 답변:	A	I chose 'A' because the phrase "the tourist that was angry" suggests that the adjective "angry" is directly describing "the tourist." The structure of the sentence indicates that "the tourist" is the one exhibiting the anger.	LA	Q1	English
4o	22	2	I greeted the client of the lawyer that was on the phone.	[Q1] In the following sentence, which one was on the phone? Respond solely with 'A' or 'B'. A: the lawyer B: the client 답변:	A	The sentence structure "I greeted the client of the lawyer that was on the phone" uses the relative clause "that was on the phone" to describe the lawyer. If the author intended to say that the client was on the phone, the sentence should be "I greeted the client, who was on the phone, of the lawyer."	LA	Q1	English
4o	24	2	I met the son of the delegate that was smoking.	[Q1] In the following sentence, which one was smoking? Respond solely with 'A' or 'B'. A: the delegate B: the son 답변:	A	The sentence "I met the son of the delegate that was smoking" is ambiguous, but it is generally more natural to interpret "that was smoking" as referring to "the delegate" rather than "the son." In English, relative clauses like "that was smoking" typically modify the nearest preceding noun. In this case, "the delegate" is closer to "that was smoking" than "the son."	LA	Q1	English
4o	25	2	I bought the charger of the ipad that was on sale.	[Q1] In the following sentence, which one was on sale? Respond solely with 'A' or 'B'. A: the ipad B: the charger 답변:	A	The structure of the sentence "I bought the charger of the ipad that was on sale" implies that the phrase "that was on sale" modifies "the ipad," not "the charger." This is because "that was on sale" immediately follows "the ipad," which is the noun closest to the relative clause, making it the most likely referent.	LA	Q1	English
4o	27	2	I inspected the keyboard of the computer that was abandoned last week.	[Q1] In the following sentence, which one was abandoned last week? Respond solely with 'A' or 'B'. A: the computer B: the keyboard 답변:	A	The sentence structure implies that the relative clause "that was abandoned last week" directly modifies the noun closest to it, which is "the computer." Therefore, "the computer" is the one that was abandoned last week, not "the keyboard."	LA	Q1	English
4o	29	2	I arrested the daughter of the chef that was in the restaurant.	[Q1] In the following sentence, which one was in the restaurant? Respond solely with 'A' or 'B'. A: the chef B: the daughter 답변:	A	In the sentence "I arrested the daughter of the chef that was in the restaurant," the phrase "that was in the restaurant" modifies the noun directly before it, which is "the chef." This indicates that "the chef" was the one in the restaurant.	LA	Q1	English
4o	30	2	I asked for directions from the nurse of the patient that was by the window.	[Q1] In the following sentence, which one was by the window? Respond solely with 'A' or 'B'. A: the patient B: the nurse 답변:	A	The phrase "that was by the window" directly follows "the patient," indicating that it is the patient who was by the window, not the nurse.	LA	Q1	English
4o	32	2	Yesterday I met with the wife of the architect that was in New York.	[Q1] In the following sentence, which one was in New York? Respond solely with 'A' or 'B'. A: the architect B: the wife 답변:	A	The sentence structure "the architect that was in New York" indicates that the relative clause "that was in New York" is modifying "the architect," specifying that it was the architect who was in New York.	LA	Q1	English
4o	33	2	I went to see the granddaughter of the driver that was in the accident.	[Q1] In the following sentence, which one was in the accident? Respond solely with 'A' or 'B'. A: the driver B: the granddaughter 답변:	A	I chose A because the phrase "that was in the accident" directly modifies "the driver," indicating that it was the driver who was involved in the accident, not the granddaughter.	LA	Q1	English
4o	34	2	I petted the cat of the baby that was on the bed.	[Q1] In the following sentence, which one was on the bed? Respond solely with 'A' or 'B'. A: the baby B: the cat 답변:	A	I chose A because in the sentence "I petted the cat of the baby that was on the bed," the phrase "that was on the bed" most logically modifies "the baby," which is closer to it in the sentence structure.	LA	Q1	English
4o	35	2	I interviewed the sister of the captain that was near the accident.	[Q1] In the following sentence, which one was near the accident? Respond solely with 'A' or 'B'. A: the captain B: the sister 답변:	A	The relative clause "that was near the accident" modifies "the captain," which is the noun closest to it in the sentence structure. Therefore, it indicates that the captain was near the accident.	LA	Q1	English
4o	37	2	I ran over the brother of the merchant that was in the neighborhood.	[Q1] In the following sentence, which one was in the neighborhood? Respond solely with 'A' or 'B'. A: the merchant B: the brother 답변:	A	In the sentence "I ran over the brother of the merchant that was in the neighborhood," the relative clause "that was in the neighborhood" directly follows "the merchant." This implies that "the merchant" is the one described as being in the neighborhood. Therefore, the correct answer is A: the merchant.	LA	Q1	English
4o	38	2	I gave candy to the cat of the kid that was by the fountain.	[Q1] In the following sentence, which one was by the fountain? Respond solely with 'A' or 'B'. A: the kid B: the cat 답변:	A	I chose 'A' because the phrase "that was by the fountain" most logically modifies "the kid," which is the closest noun before that phrase. This is a common pattern in English sentences, where a relative clause typically describes the nearest preceding noun.	LA	Q1	English
4o	39	2	I waited for the wife of the priest that was in the school.	[Q1] In the following sentence, which one was in the school? Respond solely with 'A' or 'B'. A: the priest B: the wife 답변:	A	The sentence structure "I waited for the wife of the priest that was in the school" implies that "that was in the school" is describing the closest noun, which is "the priest." Hence, the sentence suggests that the priest was in the school.	LA	Q1	English
4o	41	2	I argued with the child of the parent that was in front of the school.	[Q1] In the following sentence, which one was in front of the school? Respond solely with 'A' or 'B'. A: the parent B: the child 답변:	A	The sentence structure implies that it was the parent who was in front of the school. The phrase "that was in front of the school" follows "the parent," indicating that the descriptive clause is referring to the parent rather than the child.	LA	Q1	English
4o	42	2	I made fun of the nephew of the man that was in the park.	[Q1] In the following sentence, which one was in the park? Respond solely with 'A' or 'B'. A: the man B: the nephew 답변:	A	I chose A because the relative clause "that was in the park" directly follows "the man," indicating that "the man" is the one who was in the park.	LA	Q1	English
4o	43	2	I talked with the son of the doctor that came to my house.	[Q1] In the following sentence, which one came to my house? Respond solely with 'A' or 'B'. A: the doctor B: the son 답변:	A	The phrase "that came to my house" is a relative clause modifying "the doctor." Therefore, it indicates that the doctor, not the son, came to the house.	LA	Q1	English
4o	44	2	I said hello to the sister of the singer that was on a yacht.	[Q1] In the following sentence, which one was on a yacht? Respond solely with 'A' or 'B'. A: the singer B: the sister 답변:	A	I chose 'A' because the clause "that was on a yacht" is more naturally understood to modify "the singer" rather than "the sister" due to its closer proximity to "the singer." This follows a common principle in English where relative clauses typically refer to the nearest preceding noun.	LA	Q1	English
4o	48	2	I recognized the hostage of the robbery that was on the morning news.	[Q1] In the following sentence, which one was on the morning news? Respond solely with 'A' or 'B'. A: the robbery B: the hostage 답변:	A	The sentence structure implies that "the robbery" was the subject covered by the morning news. The phrase "that was on the morning news" is most logically modifying "the robbery," not "the hostage." Therefore, "A: the robbery" is the correct interpretation.	LA	Q1	English
4o	49	2	I saw on the news the accomplice of the thief that stole a wallet.	[Q1] In the following sentence, which one stole a wallet? Respond solely with 'A' or 'B'. A: the thief B: the accomplice 답변:	A	The sentence states "the thief that stole a wallet," which directly indicates that the thief was the one who stole the wallet. The accomplice is mentioned in relation to the thief, implying that they assisted but were not the one who actually stole the wallet.	LA	Q1	English
4o	50	2	I fell in love with the research assistant of the psychologist that studied in the US.	[Q1] In the following sentence, which one studied in the US? Respond solely with 'A' or 'B'. A: the psychologist B: the research assistant 답변:	A	The sentence structure indicates that "the psychologist that studied in the US" specifies the psychologist's background. The clause "that studied in the US" directly modifies "the psychologist," thereby making it clear that it is the psychologist who studied in the US.	LA	Q1	English
4o	53	2	I ran into the son-in-law of the director that went bankrupt last year.	[Q1] In the following sentence, which one went bankrupt last year? Respond solely with 'A' or 'B'. A: the director B: the son-in-law 답변:	A	In the sentence, the phrase "that went bankrupt last year" is a relative clause describing "the director." The structure of the sentence makes it clear that the bankruptcy is referring to the director, not the son-in-law. Therefore, I chose 'A'.	LA	Q1	English
4o	54	2	I had lunch with the assistant of the professor that was attending the conference.	[Q1] In the following sentence, which one was attending the conference? Respond solely with 'A' or 'B'. A: the professor B: the assistant 답변:	A	The relative clause "that was attending the conference" directly follows and modifies the noun closest to it, which in this case is "the professor." Therefore, the professor is the one attending the conference.	LA	Q1	English
4o	55	2	I bought a meal for the junior of the accountant that was at a restaurant.	[Q1] In the following sentence, which one was at a restaurant? Respond solely with 'A' or 'B'. A: the accountant B: the junior 답변:	A	The phrase "that was at a restaurant" directly follows "the accountant," indicating that it modifies or describes "the accountant." Therefore, it is the accountant who was at a restaurant.	LA	Q1	English
4o	58	2	I delivered the letter to the security guard of the celebrity that was eating.	[Q1] In the following sentence, which one was eating? Respond solely with 'A' or 'B'. A: the celebrity B: the security guard 답변:	A	The sentence structure "the celebrity that was eating" clearly indicates that "the celebrity" is the noun being described as "eating." The phrase "that was eating" directly modifies "the celebrity."	LA	Q1	English
4o	59	2	I handed the water to the sergeant of the soldier that was swimming.	[Q1] In the following sentence, which one was swimming? Respond solely with 'A' or 'B'. A: the soldier B: the sergeant 답변:	A	The sentence structure indicates that "the soldier" is the one swimming because "that was swimming" refers directly to "the soldier." If "the sergeant" were the one described as swimming, the sentence would likely be phrased differently to make that clear.	LA	Q1	English
4o	60	2	I asked the part-time worker of the clerk that was organizing the merchandise.	[Q1] In the following sentence, which one was organizing the merchandise? Respond solely with 'A' or 'B'. A: the clerk B: the part-time worker 답변:	A	The sentence structure implies that "the clerk" is the one organizing the merchandise. The phrase "of the clerk that was organizing the merchandise" suggests that the clause "that was organizing the merchandise" directly describes "the clerk." The part-time worker is the person being asked, not the one performing the action of organizing.	LA	Q1	English
4o	61	2	I gave an apple to the dog of the owner that was walking in the park.	[Q1] In the following sentence, which one was walking in the park? Respond solely with 'A' or 'B'. A: the owner B: the dog 답변:	A	The sentence structure "the dog of the owner that was walking in the park" places the relative clause "that was walking in the park" directly after "the owner," indicating that "the owner" is the subject of the clause. Thus, the sentence is most naturally interpreted as "the owner" being the one walking in the park.	LA	Q1	English
4o	62	2	I spoke with the assistant of the technician that was on duty.	[Q1] In the following sentence, which one was on duty? Respond solely with 'A' or 'B'. A: the technician B: the assistant 답변:	A	The choice 'A' was made because the phrase "that was on duty" directly follows "the technician," indicating that it is the technician who was on duty, not the assistant. The structure of the sentence suggests that the relative clause "that was on duty" refers to the noun phrase immediately before it, which is "the technician."	LA	Q1	English
4o	63	2	I greeted the child of the parent that was in the park.	[Q1] In the following sentence, which one was in the park? Respond solely with 'A' or 'B'. A: the parent B: the child 답변:	A	I chose 'A: the parent' because the phrase "that was in the park" refers to "the parent." The structure of the sentence suggests that the parent is the one located in the park.	LA	Q1	English
4o	64	2	I spoke with the lawyer of the client that was touring the exhibit.	[Q1] In the following sentence, which one was touring the exhibit? Respond solely with 'A' or 'B'. A: the client B: the lawyer 답변:	A	The sentence structure and the placement of the phrase "that was touring the exhibit" suggest that it is describing the closest noun, which is "the client." Therefore, it indicates that the client was the one touring the exhibit, not the lawyer.	LA	Q1	English
4o	65	2	I had coffee with the colleague of the researcher that attended the seminar.	[Q1] In the following sentence, which one attended the seminar? Respond solely with 'A' or 'B'. A: the researcher B: the colleague 답변:	A	I chose A because the phrase "the researcher that attended the seminar" indicates that it was the researcher who attended the seminar, and "the colleague of the researcher" refers to the person with whom you had coffee.	LA	Q1	English
4o	66	2	I handed a drink to the senior of the graduate student that was doing research.	[Q1] In the following sentence, which one was doing research? Respond solely with 'A' or 'B'. A: the graduate student B: the senior 답변:	A	The sentence structure indicates that it is the graduate student who was doing research. The phrase "that was doing research" directly follows and modifies "the graduate student," making it clear that the graduate student is the one engaged in the research.	LA	Q1	English
4o	67	2	I was talking to the passenger of the pilot that was on an airplane.	[Q1] In the following sentence, which one was on an airplane? Respond solely with 'A' or 'B'. A: the pilot B: the passenger 답변:	A	The phrase "that was on an airplane" directly follows and modifies "the pilot," indicating that it is the pilot who was on an airplane, not the passenger.	LA	Q1	English
4o	70	2	I ordered a drink from the student of the barista that was in a cafe.	[Q1] In the following sentence, which one was in a cafe? Respond solely with 'A' or 'B'. A: the barista B: the student 답변:	A	The sentence structure indicates that "the barista" is the one in the cafe. The phrase "that was in a cafe" directly follows and modifies "the barista," suggesting that it is the barista who is in the cafe, rather than "the student" or "a drink."	LA	Q1	English
4o	71	2	I had tea with the relative of the teacher that was recently divorced.	[Q1] In the following sentence, which one was recently divorced? Respond solely with 'A' or 'B'. A: the teacher B: the relative 답변:	A	In the sentence, "that" refers to the closest preceding noun, which is "the teacher." Therefore, "the teacher" is the one who was recently divorced.	LA	Q1	English
4o	72	2	I covered the senior of the reporter that got cold.	[Q1] In the following sentence, which one got cold? Respond solely with 'A' or 'B'. A: the reporter B: the senior 답변:	A	The structure of the sentence implies that the phrase "that got cold" directly modifies "the reporter." The sentence says, "the reporter that got cold," indicating it was the reporter who experienced the condition of getting cold, not the senior.	LA	Q1	English
4o	73	2	I looked up at the boss of the clerk that was working.	[Q1] In the following sentence, which one was working? Respond solely with 'A' or 'B'. A: the clerk B: the boss 답변:	A	The phrase "the clerk that was working" specifies that it was the clerk who was working, not the boss. The relative clause "that was working" directly modifies "the clerk."	LA	Q1	English
4o	74	2	I was looking at the pet of the girl that was in the hallway.	[Q1] In the following sentence, which one was in the hallway? Respond solely with 'A' or 'B'. A: the girl B: the pet 답변:	A	The phrase "that was in the hallway" directly follows "the girl," indicating that it is the girl who was in the hallway. In English, relative clauses like "that was in the hallway" usually refer to the closest preceding noun, which in this case is "the girl."	LA	Q1	English
4o	76	2	I met the wife of the writer that was in Italia.	[Q1] In the following sentence, which one was in Italia? Respond solely with 'A' or 'B'. A: the writer B: the wife 답변:	A	I chose A because the relative clause "that was in Italia" most naturally modifies "the writer" rather than "the wife." In English, the clause typically relates to the noun it directly follows, which in this case is "the writer."	LA	Q1	English
4o	77	2	I glanced at the coworker of the police officer that was in the police department.	[Q1] In the following sentence, which one was in the police department? Respond solely with 'A' or 'B'. A: the police officer B: the coworker 답변:	A	The sentence structure "the coworker of the police officer that was in the police department" suggests that the relative clause "that was in the police department" modifies "the police officer." This makes it clear that the police officer was the one in the police department.	LA	Q1	English
4o	79	2	I heard a rumor about the brother of the singer that was on the phone.	[Q1] In the following sentence, which one was on the phone? Respond solely with 'A' or 'B'. A: the singer B: the brother 답변:	A	I chose "A" because the phrase "that was on the phone" is more likely to refer to the noun closest to it, which in this case is "the singer." Therefore, it indicates that the singer was on the phone.	LA	Q1	English
4o	81	2	I called the colleague of the announcer that was recently hospitalized.	[Q1] In the following sentence, which one was recently hospitalized? Respond solely with 'A' or 'B'. A: the announcer B: the colleague 답변:	A	In the sentence, the relative clause "that was recently hospitalized" immediately follows "the announcer," which means it most naturally refers to "the announcer." This proximity suggests that the announcer was the one recently hospitalized, not the colleague.	LA	Q1	English
4o	83	2	I met the client of the lawyer that was having coffee.	[Q1] In the following sentence, which one was having coffee? Respond solely with 'A' or 'B'. A: the lawyer B: the client 답변:	A	I chose 'A' because the phrase "that was having coffee" functions as a relative clause modifying "the lawyer". This structure suggests that it is the lawyer who was having coffee.	LA	Q1	English
4o	84	2	I tasted the sauce of the pasta that was left over from last night.	[Q1] In the following sentence, which one was left over from last night? Respond solely with 'A' or 'B'. A: the pasta B: the sauce 답변:	A	The sentence refers to "the sauce of the pasta that was left over from last night." The phrase "that was left over from last night" modifies "the pasta," indicating that it is the pasta that was left over. The sauce is related to that leftover pasta.	LA	Q1	English
4o	86	2	I had to buy the saddle of the bike that was fixed yesterday.	[Q1] In the following sentence, which one was fixed yesterday? Respond solely with 'A' or 'B'. A: the bike B: the saddle 답변:	A	The sentence construction indicates that the clause "that was fixed yesterday" directly modifies "the bike." In English, relative clauses typically modify the nearest preceding noun, which in this case is "the bike."	LA	Q1	English
4o	89	2	I found the manager of the actor that was practicing at the pool.	[Q1] In the following sentence, which one was practicing at the pool? Respond solely with 'A' or 'B'. A: the actor B: the manager 답변:	A	The sentence structure "the actor that was practicing at the pool" clearly indicates that "the actor" is the one performing the action of practicing at the pool. The clause "that was practicing at the pool" directly modifies "the actor," not "the manager."	LA	Q1	English
4o	90	2	I called the wife of the pilot that was absent today.	[Q1] In the following sentence, which one was absent today? Respond solely with 'A' or 'B'. A: the pilot B: the wife 답변:	A	The sentence structure "I called the wife of the pilot that was absent today" implies that "that was absent today" modifies "the pilot," not "the wife." This is because "that" typically refers to the noun closest to it, which is "the pilot" in this case.	LA	Q1	English
4o	94	2	I met the rival of the programmer that knows AI well.	[Q1] In the following sentence, which one knows AI well? Respond solely with 'A' or 'B'. A: the programmer B: the rival 답변:	A	The sentence structure "I met the rival of the programmer that knows AI well" uses "that knows AI well" to describe "the programmer." The relative clause "that knows AI well" directly follows "the programmer," indicating that it's the programmer who has the expertise in AI.	LA	Q1	English
4o	96	2	I finally found the manual of the computer that was lost yesterday.	[Q1] In the following sentence, which one was lost yesterday? Respond solely with 'A' or 'B'. A: the computer B: the manual 답변:	A	The phrase "that was lost yesterday" is a relative clause modifying the noun "computer," which immediately precedes it. This structure indicates that it was the computer that was lost yesterday, not the manual.	LA	Q1	English
4o	97	2	I checked the monitor of the computer that was broken yesterday.	[Q1] In the following sentence, which one was broken yesterday? Respond solely with 'A' or 'B'. A: the computer B: the monitor 답변:	A	The sentence structure "I checked the monitor of the computer that was broken yesterday" indicates that "that was broken yesterday" is specifying "the computer," not "the monitor." The relative clause "that was broken yesterday" modifies the noun phrase "the computer," making it clear that it was the computer which was broken yesterday, not the monitor.	LA	Q1	English
4o	99	2	I interviewed the son of the minister that was at City Hall.	[Q1] In the following sentence, which one was at City Hall? Respond solely with 'A' or 'B'. A: the minister B: the son 답변:	A	The sentence structure "the minister that was at City Hall" indicates that the relative clause "that was at City Hall" is directly modifying "the minister." Therefore, it is the minister who was at City Hall, not the son.	LA	Q1	English
4o	100	2	I asked for the exit from the boss of the laborer that was on the construction site.	[Q1] In the following sentence, which one was on the construction site? Respond solely with 'A' or 'B'. A: the laborer B: the boss 답변:	A	I chose A because the phrase "that was on the construction site" directly follows "the laborer," indicating that it is the laborer who was on the construction site.	LA	Q1	English
4o	101	2	I greeted the grandson of the madam that was in the countryside.	[Q1] In the following sentence, which one was in the countryside? Respond solely with 'A' or 'B'. A: the madam B: the grandson 답변:	A	The sentence specifies that "the madam" was in the countryside by using the relative clause "that was in the countryside." The phrase "that was in the countryside" directly follows and describes "the madam," indicating that it is she who was in the countryside, not the grandson.	LA	Q1	English
4o	102	2	I met the student of the linguist that was in Tokyo the other day.	[Q1] In the following sentence, which one was in Tokyo the other day? Respond solely with 'A' or 'B'. A: the linguist B: the student 답변:	A	The phrase "that was in Tokyo the other day" directly follows "the linguist," making it the most natural interpretation that it refers to the linguist, not the student.	LA	Q1	English
4o	103	2	I scolded the subordinate of the engineer that was on the construction site.	[Q1] In the following sentence, which one was on the construction site? Respond solely with 'A' or 'B'. A: the engineer B: the subordinate 답변:	A	I made that choice because the phrase "that was on the construction site" acts as a relative clause providing additional information about "the engineer." The sentence structure suggests that it is the engineer who was on the construction site, and not the subordinate.	LA	Q1	English
4o	105	2	I talked with the supervisor of the flight attendant that was on board.	[Q1] In the following sentence, which one was on board? Respond solely with 'A' or 'B'. A: the flight attendant B: the supervisor 답변:	A	I chose 'A' because the sentence structure indicates that "the flight attendant" is the one who was on board. The phrase "that was on board" directly modifies "the flight attendant," suggesting it was the flight attendant, not the supervisor, who was on board.	LA	Q1	English
4o	106	2	I made eye contact with the guide dog of the passenger that was at the station.	[Q1] In the following sentence, which one was at the station? Respond solely with 'A' or 'B'. A: the passenger B: the guide dog 답변:	A	The sentence structure indicates that "the passenger" is the one at the station because the phrase "that was at the station" directly follows "the passenger." The placement of the clause suggests that it is modifying "the passenger" rather than "the guide dog."	LA	Q1	English
4o	107	2	I bumped into the daughter of the resident that was walking around.	[Q1] In the following sentence, which one was walking around? Respond solely with 'A' or 'B'. A: the resident B: the daughter 답변:	A	The sentence structure "the resident that was walking around" suggests that "the resident" is the one performing the action of walking around. "That" is a relative pronoun referring to "the resident," indicating that it is the resident who was walking.	LA	Q1	English
4o	109	2	I waited for the believer of the pastor that was praying in church.	[Q1] In the following sentence, which one was praying in church? Respond solely with 'A' or 'B'. A: the pastor B: the believer 답변:	A	I made that choice because the phrase "that was praying in church" directly follows "the pastor," suggesting that it is the pastor who was praying in church. This is a common structure in English where a relative clause typically modifies the nearest preceding noun.	LA	Q1	English
4o	110	2	I photographed the manager of the celebrity that was in a department store.	[Q1] In the following sentence, which one was in a department store? Respond solely with 'A' or 'B'. A: the celebrity B: the manager 답변:	A	The phrase "that was in a department store" immediately follows "the celebrity," suggesting that it is specifying the celebrity who was in the department store.	LA	Q1	English
4o	111	2	I spoke to the son of the doctor that was behind the tree.	[Q1] In the following sentence, which one was behind the tree? Respond solely with 'A' or 'B'. A: the doctor B: the son 답변:	A	I inferred that "the doctor" was behind the tree because the phrase "that was behind the tree" most logically modifies "the doctor" immediately preceding it, rather than "the son," who is more distantly positioned in the sentence structure. This kind of interpretation follows typical English syntax patterns where relative clauses describe the nearest preceding noun.	LA	Q1	English
4o	113	2	I spoke with the guardian of the patient that came to the hospital.	[Q1] In the following sentence, which one came to the hospital? Respond solely with 'A' or 'B'. A: the patient B: the guardian 답변:	A	The sentence states "I spoke with the guardian of the patient that came to the hospital." The clause "that came to the hospital" modifies "the patient," indicating that it was the patient who came to the hospital, not the guardian.	LA	Q1	English
4o	114	2	I handed a drink to the husband of the director that was playing golf.	[Q1] In the following sentence, which one was playing golf? Respond solely with 'A' or 'B'. A: the director B: the husband 답변:	A	In the given sentence, "I handed a drink to the husband of the director that was playing golf," the clause "that was playing golf" is most logically modifying the noun that is closest to it, which is "the director." Therefore, it implies that the director was the one playing golf.	LA	Q1	English
4o	118	2	I recognized the secretary of the politician that was from the newspaper.	[Q1] In the following sentence, which one was from the newspaper? Respond solely with 'A' or 'B'. A: the politician B: the secretary 답변:	A	I interpreted "that was from the newspaper" as referring to "the politician" because it is closer to "the politician" than to "the secretary." This proximity suggests that "the politician" is the subject being described as coming "from the newspaper."	LA	Q1	English
4o	119	2	I interviewed the family of the killer that fled in desperation.	[Q1] In the following sentence, which one fled in desperation? Respond solely with 'A' or 'B'. A: the killer B: the family 답변:	A	The phrase "that fled in desperation" is modifying "the killer," indicating that it is the killer who fled. In English, relative clauses typically modify the nearest preceding noun, which in this case is "the killer." Therefore, "the killer" is the subject that fled in desperation.	LA	Q1	English
4o	120	2	I sent an email to the research assistant of the linguist that was in France.	[Q1] In the following sentence, which one was in France? Respond solely with 'A' or 'B'. A: the linguist B: the research assistant 답변:	A	I chose 'A' because the phrase "that was in France" is positioned right after "the linguist," indicating that the linguist is the one who was in France.	LA	Q1	English
4o	121	2	I helped the nephew of the photographer that was planning a move.	[Q1] In the following sentence, which one was planning a move? Respond solely with 'A' or 'B'. A: the photographer B: the nephew 답변:	A	The phrase "that was planning a move" directly follows "the photographer," which implies that "the photographer" is the one planning the move. This follows the general rule in English where relative clauses (like "that was planning a move") typically refer to the closest preceding noun.	LA	Q1	English
4o	122	2	I thought of the dog of the idol that was in an accident this fall.	[Q1] In the following sentence, which one was in an accident this fall? Respond solely with 'A' or 'B'. A: the idol B: the dog 답변:	A	The phrase "that was in an accident this fall" directly follows "the idol," indicating that it is the idol who was in an accident this fall.	LA	Q1	English
4o	123	2	I spoke with the wife of the professor that retired this year.	[Q1] In the following sentence, which one retired this year? Respond solely with 'A' or 'B'. A: the professor B: the wife 답변:	A	I determined that the professor retired this year based on the structure of the sentence. The phrase "that retired this year" is a relative clause directly following "the professor." In English, relative clauses usually provide additional information about the noun they follow. Therefore, it clarifies that it was the professor who retired this year.	LA	Q1	English
4o	124	2	I had a drink with the apprentice of the painter that visited the exhibition.	[Q1] In the following sentence, which one visited the exhibition? Respond solely with 'A' or 'B'. A: the painter B: the apprentice 답변:	A	The structure of the sentence "I had a drink with the apprentice of the painter that visited the exhibition" implies that the relative clause "that visited the exhibition" is describing "the painter." In English, relative clauses usually describe the closest preceding noun, which in this case is "the painter."	LA	Q1	English
4o	126	2	I ran into the father of the pianist that was on TV yesterday.	[Q1] In the following sentence, which one was on TV yesterday? Respond solely with 'A' or 'B'. A: the pianist B: the father 답변:	A	I chose A (the pianist) because the structure of the sentence suggests that "the pianist" is the subject being described by the phrase "that was on TV yesterday." The relative clause "that was on TV yesterday" directly follows "the pianist," indicating that the pianist is the one who appeared on TV.	LA	Q1	English
4o	128	2	I left a note for the head of the reporter that was waiting to hear back.	[Q1] In the following sentence, which one was waiting to hear back? Respond solely with 'A' or 'B'. A: the reporter B: the head 답변:	A	The sentence structure indicates that "the reporter" was the one waiting to hear back. The phrase "that was waiting to hear back" directly follows and modifies "the reporter," making it clear that the reporter is the one waiting.	LA	Q1	English
4o	129	2	I bought chicken for the brother of the player that was working out.	[Q1] In the following sentence, which one was working out? Respond solely with 'A' or 'B'. A: the player B: the brother 답변:	A	I chose A because the phrase "that was working out" directly follows "the player," suggesting the player is the one who was working out. In English sentence structure, relative clauses like "that was working out" typically modify the closest preceding noun, which in this case is "the player."	LA	Q1	English
4o	130	2	I paid a per diem to the part-time student of the barista that was making the coffee.	[Q1] In the following sentence, which one was making the coffee? Respond solely with 'A' or 'B'. A: the barista B: the part-time student 답변:	A	The structure of the sentence indicates that it was "the barista" making the coffee. The phrase "that was making the coffee" directly follows "the barista," which means it is modifying "the barista." The part-time student is described as belonging to or related to the barista, but not as performing the action of making the coffee.	LA	Q1	English
4o	131	2	I complained to the friend of the gangster that was smoking in the room.	[Q1] In the following sentence, which one was smoking in the room? Respond solely with 'A' or 'B'. A: the gangster B: the friend 답변:	A	The phrase "that was smoking in the room" modifies "the gangster" due to its proximity. In English, relative clauses typically refer to the nearest preceding noun.	LA	Q1	English
4o	132	2	I talked to the wife of the fisherman that was resting on the boat.	[Q1] In the following sentence, which one was resting on the boat? Respond solely with 'A' or 'B'. A: the fisherman B: the wife 답변:	A	I chose A because the phrase "that was resting on the boat" most likely modifies "the fisherman," which is the noun closest to it in the sentence. This structure suggests that it is the fisherman who was resting on the boat, rather than the wife.	LA	Q1	English
4o	133	2	I bumped into the daughter-in-law of the elderly man that was swimming in the pool.	[Q1] In the following sentence, which one was swimming in the pool? Respond solely with 'A' or 'B'. A: the elderly man B: the daughter-in-law 답변:	A	The sentence specifies that “the elderly man” was swimming in the pool. The phrase "that was swimming in the pool" directly follows and modifies "the elderly man," indicating that he is the one performing the action.	LA	Q1	English
4o	135	2	I had a discussion with the advisor of the graduate student that was attending the conference.	[Q1] In the following sentence, which one was attending the conference? Respond solely with 'A' or 'B'. A: the graduate student B: the advisor 답변:	A	I chose A because the phrase "that was attending the conference" directly follows and describes "the graduate student," indicating that the graduate student was the one attending the conference.	LA	Q1	English
4o	136	2	I asked a question to the collaborator of the professor that was writing a paper.	[Q1] In the following sentence, which one was writing a paper? Respond solely with 'A' or 'B'. A: the professor B: the collaborator 답변:	A	I chose A because the sentence structure "the professor that was writing a paper" indicates that the clause "that was writing a paper" is modifying "the professor." The relative pronoun "that" here is used to provide more information about the closest preceding noun, which is "the professor."	LA	Q1	English
4o	137	2	I talked to the acquaintance of the captain that was on the ship.	[Q1] In the following sentence, which one was on the ship? Respond solely with 'A' or 'B'. A: the captain B: the acquaintance 답변:	A	I chose A because the relative clause "that was on the ship" is more likely modifying the noun phrase "the captain" in the context provided. This indicates that the captain, not the acquaintance, was on the ship.	LA	Q1	English
4o	138	2	I exchanged contacts with the rival of the ballerina that was practicing.	[Q1] In the following sentence, which one was practicing? Respond solely with 'A' or 'B'. A: the ballerina B: the rival 답변:	A	I chose 'A' because the phrase "that was practicing" modifies "the ballerina." This is due to its position immediately following "ballerina," which makes it the most logical and grammatically correct antecedent for the relative clause. The structure of the sentence indicates that it was the ballerina who was practicing.	LA	Q1	English
4o	139	2	I checked the outlet of the television that was broken over time.	[Q1] In the following sentence, which one was broken over time? Respond solely with 'A' or 'B'. A: the television B: the outlet 답변:	A	In the sentence "I checked the outlet of the television that was broken over time," the phrase "that was broken over time" is closer to "the television" than "the outlet." In English grammar, a relative clause (like "that was broken over time") generally describes the noun it is closest to, in this case, "the television."	LA	Q1	English
4o	140	2	I asked for help from the daughter of the manager that was at the restaurant.	[Q1] In the following sentence, which one was at the restaurant? Respond solely with 'A' or 'B'. A: the manager B: the daughter 답변:	A	I chose "A: the manager" because the phrase "that was at the restaurant" modifies "the manager," suggesting that it was the manager who was at the restaurant. The sentence structure indicates that the manager's location is the focus, rather than the daughter's.	LA	Q1	English
4o	141	2	I played golf with the acquaintance of the comedian that has lost weight recently.	[Q1] In the following sentence, which one has lost weight recently? Respond solely with 'A' or 'B'. A: the comedian B: the acquaintance 답변:	A	I chose 'A' because the phrase "that has lost weight recently" directly follows "the comedian," making it clear that the comedian is the one who has lost weight recently.	LA	Q1	English
4o	142	2	I ran into the wife of the professor that recently got cancer.	[Q1] In the following sentence, which one recently got cancer? Respond solely with 'A' or 'B'. A: the professor B: the wife 답변:	A	The phrase "the professor that recently got cancer" indicates that it is the professor who recently got cancer. The sentence structure and the use of "that" to introduce the relative clause point directly to "the professor" as the subject of the clause describing who got cancer. The wife is mentioned before the clause and is not the subject of the "recently got cancer" description.	LA	Q1	English
4o	143	2	I looked at the friend of the stewardess that went to work at night.	[Q1] In the following sentence, which one went to work at night? Respond solely with 'A' or 'B'. A: the stewardess B: the friend 답변:	A	The sentence construction "the friend of the stewardess that went to work at night" suggests that the relative clause "that went to work at night" is modifying "the stewardess" rather than "the friend." This is a common way such sentences are structured in English.	LA	Q1	English
4o	144	2	I glanced over at the aunt of the student that was sitting on the stairs.	[Q1] In the following sentence, which one was sitting on the stairs? Respond solely with 'A' or 'B'. A: the student B: the aunt 답변:	A	The sentence structure "I glanced over at the aunt of the student that was sitting on the stairs" uses the relative clause "that was sitting on the stairs" to describe "the student." This is because "that" typically refers to the most recent noun, which in this case is "the student." Therefore, it's the student who was sitting on the stairs.	LA	Q1	English
4o	145	2	I shot the brother of the terrorist that was hiding in the bathroom.	[Q1] In the following sentence, which one was hiding in the bathroom? Respond solely with 'A' or 'B'. A: the terrorist B: the brother 답변:	A	The sentence structure suggests that "that was hiding in the bathroom" modifies "the terrorist." In English, relative clauses like "that was hiding in the bathroom" typically refer to the nearest preceding noun, which in this case is "the terrorist." Therefore, A: the terrorist was hiding in the bathroom.	LA	Q1	English
4o	146	2	I met the husband of the millionaire that was relaxing on a yacht.	[Q1] In the following sentence, which one was relaxing on a yacht? Respond solely with 'A' or 'B'. A: the millionaire B: the husband 답변:	A	I chose 'A' because the phrase "that was relaxing on a yacht" most logically and grammatically refers back to "the millionaire," which is the closest noun to the relative clause.	LA	Q1	English
4o	147	2	I glared at the dog of the security guard that was at the entrance to the store.	[Q1] In the following sentence, which one was at the entrance to the store? Respond solely with 'A' or 'B'. A: the security guard B: the dog 답변:	A	The phrase "at the entrance to the store" directly follows "the security guard," indicating that it is describing the location of the security guard, not the dog.	LA	Q1	English
4o	148	2	I argued at a hotel with the bodyguard of the celebrity that blocked traffic.	[Q1] In the following sentence, which one blocked traffic? Respond solely with 'A' or 'B'. A: the celebrity B: the bodyguard 답변:	A	The sentence structure suggests that the clause "that blocked traffic" most naturally refers back to "the celebrity" rather than "the bodyguard." The phrase "the bodyguard of the celebrity that blocked traffic" implies that the action of blocking traffic is attributed to the celebrity.	LA	Q1	English
4o	150	2	I waited on location for the assistant of the director that was filming.	[Q1] In the following sentence, which one was filming? Respond solely with 'A' or 'B'. A: the director B: the assistant 답변:	A	The phrase "that was filming" directly follows "the director." In English, relative clauses typically modify the nearest preceding noun. Therefore, "the director" is the one who was filming.	LA	Q1	English
4o	152	2	I had dinner with the friend of the subordinate that was promoted this time.	[Q1] In the following sentence, which one was promoted this time? Respond solely with 'A' or 'B'. A: the subordinate B: the friend 답변:	A	The sentence structure indicates that the promotion applies to "the subordinate," not "the friend." The phrase "the subordinate that was promoted this time" directly identifies the person who received the promotion, and "the friend of" simply adds a layer of relationship. Therefore, the subordinate is the one who was promoted.	LA	Q1	English
4o	153	2	I consulted the mother of the factory manager that was smoking.	[Q1] In the following sentence, which one was smoking? Respond solely with 'A' or 'B'. A: the factory manager B: the mother 답변:	A	The phrase "that was smoking" is more logically referring to "the factory manager" because "that" tends to follow the noun it modifies more closely. If the sentence meant the mother was smoking, it would more likely say "I consulted the mother, who was smoking, of the factory manager" to clearly place the modifying phrase "who was smoking" next to "the mother." Thus, "that was smoking" modifies "…	LA	Q1	English
4o	154	2	I talked with the grandson of the judge that retired last year.	[Q1] In the following sentence, which one retired last year? Respond solely with 'A' or 'B'. A: the judge B: the grandson 답변:	A	The sentence structure indicates that "the judge" is the one who retired last year. The phrase "that retired last year" is a relative clause modifying "the judge," not "the grandson." Therefore, "the judge" is the correct antecedent.	LA	Q1	English
4o	157	2	I couldn't find the keyboard of the computer that was repaired.	[Q1] In the following sentence, which one was repaired? Respond solely with 'A' or 'B'. A: the computer B: the keyboard 답변:	A	[Q2] I observed that you responded with 'A' to Q1. Could you elaborate on your reasoning?	LA	Q1	English
4o	158	2	I was unable to alert the sister of the student that was dozing.	[Q1] In the following sentence, which one was dozing? Respond solely with 'A' or 'B'. A: the student B: the sister 답변:	A	The sentence uses the phrase "the student that was dozing," which clearly indicates that it is the student who was dozing, not the sister.	LA	Q1	English
4o	159	2	I was waiting for the colleague of the teacher that was in the gym.	[Q1] In the following sentence, which one was in the gym? Respond solely with 'A' or 'B'. A: the teacher B: the colleague 답변:	A	I chose 'A' because the phrase "that was in the gym" is most naturally understood to modify the closest preceding noun, which is "the teacher." This suggests that the teacher was the one in the gym.	LA	Q1	English
4o	160	2	I reached out to the friend of the student that had left school early in the morning.	[Q1] In the following sentence, which one had left school early in the morning? Respond solely with 'A' or 'B'. A: the student B: the friend 답변:	A	I chose A because the sentence structure implies that "the student" is the one who had left school early in the morning. The phrase "that had left school early in the morning" directly follows "the student," indicating that it is describing "the student."	LA	Q1	English
4o	161	2	I encouraged the supervisor of the nurse that was trying not to cry.	[Q1] In the following sentence, which one was trying not to cry? Respond solely with 'A' or 'B'. A: the nurse B: the supervisor 답변:	A	The choice 'A' (the nurse) is made based on the structure of the sentence. The clause "that was trying not to cry" immediately follows "the nurse," suggesting it is modifying "the nurse." In English, relative clauses typically modify the noun that directly precedes them. Therefore, it indicates that the nurse was the one trying not to cry.	LA	Q1	English
4o	162	2	I handed the water to the secretary of the politician that was giving a talk.	[Q1] In the following sentence, which one was giving a talk? Respond solely with 'A' or 'B'. A: the politician B: the secretary 답변:	A	The structure of the sentence implies that "the politician" was the one "giving a talk." The phrase "that was giving a talk" is a relative clause modifying the noun "politician," as it is closer in proximity and logically aligns with the context.	LA	Q1	English
4o	164	2	I asked for advice from the daughter of the chef that was eating pasta.	[Q1] In the following sentence, which one was eating pasta? Respond solely with 'A' or 'B'. A: the chef B: the daughter 답변:	A	The structure of the sentence indicates that the clause "that was eating pasta" directly follows and modifies "the chef," suggesting that it is the chef who was eating pasta.	LA	Q1	English
4o	165	2	I interviewed the son of the politician that was in Seoul this week.	[Q1] In the following sentence, which one was in Seoul this week? Respond solely with 'A' or 'B'. A: the politician B: the son 답변:	A	I chose 'A' because the phrase "that was in Seoul this week" is more directly linked to "the politician" rather than "the son" in the sentence structure. This interpretation follows the pattern that the relative clause "that was in Seoul this week" typically modifies the nearest preceding noun that makes contextual sense.	LA	Q1	English
4o	167	2	I have come to like the coach of the swimmer that was in the pool.	[Q1] In the following sentence, which one was in the pool? Respond solely with 'A' or 'B'. A: the swimmer B: the coach 답변:	A	The sentence structure indicates that "the swimmer" was in the pool. The phrase "that was in the pool" directly modifies "the swimmer," specifying which swimmer we are talking about. Hence, it is clear that the swimmer, not the coach, was in the pool.	LA	Q1	English
4o	168	2	I chatted with the grandfather of the student that was in front of the supermarket.	[Q1] In the following sentence, which one was in front of the supermarket? Respond solely with 'A' or 'B'. A: the student B: the grandfather 답변:	A	In the sentence, the phrase "that was in front of the supermarket" directly follows "the student," which implies that it is the student who was in front of the supermarket. The structure of the sentence suggests that the relative clause "that was in front of the supermarket" is modifying "the student." Therefore, the student was in front of the supermarket, not the grandfather.	LA	Q1	English
4o	170	2	I waited at the cafe for the husband of the lawyer that was jogging.	[Q1] In the following sentence, which one was jogging? Respond solely with 'A' or 'B'. A: the lawyer B: the husband 답변:	A	The sentence states, "I waited at the cafe for the husband of the lawyer that was jogging." The phrase "that was jogging" immediately follows "the lawyer," making it the most likely subject of the relative clause describing who was jogging. Hence, the lawyer was the one jogging.	LA	Q1	English
4o	171	2	I met the son-in-law of the politician that was playing ping pong.	[Q1] In the following sentence, which one was playing ping pong? Respond solely with 'A' or 'B'. A: the politician B: the son-in-law 답변:	A	The sentence structure "I met the son-in-law of the politician that was playing ping pong" indicates that "the politician" is the one described as "playing ping pong." The relative clause "that was playing ping pong" directly follows "the politician," implying that the politician is the one engaged in the activity.	LA	Q1	English
4o	172	2	I greeted the wife of the farmer that was washing the pots.	[Q1] In the following sentence, which one was washing the pots? Respond solely with 'A' or 'B'. A: the farmer B: the wife 답변:	A	In the sentence "I greeted the wife of the farmer that was washing the pots," the phrase "that was washing the pots" is a relative clause modifying "the farmer," making it clear that the farmer was the one doing the washing.	LA	Q1	English
4o	173	2	I gave advice to the guide of the tourist that couldn't read Chinese.	[Q1] In the following sentence, which one couldn't read Chinese? Respond solely with 'A' or 'B'. A: the tourist B: the guide 답변:	A	In the sentence, the clause "that couldn't read Chinese" directly follows and modifies "the tourist." This structure implies that it is the tourist who couldn't read Chinese, not the guide.	LA	Q1	English
4o	176	2	I talked with the master of the violinist that performed at the concert.	[Q1] In the following sentence, which one performed at the concert? Respond solely with 'A' or 'B'. A: the violinist B: the master 답변:	A	The sentence specifies that the violinist performed at the concert. The phrase "the master of the violinist" indicates a relationship, but it is the violinist who is directly associated with the action of performing.	LA	Q1	English
4o	178	2	I asked a question to the research assistant of the professor that was at the museum.	[Q1] In the following sentence, which one was at the museum? Respond solely with 'A' or 'B'. A: the professor B: the research assistant 답변:	A	I chose A because the clause "that was at the museum" directly follows "the professor," indicating that "the professor" is the one who was at the museum. In English syntax, relative clauses typically modify the closest preceding noun.	LA	Q1	English
4o	179	2	I had dinner with the manager of the actor that arrived at the film set.	[Q1] In the following sentence, which one arrived at the film set? Respond solely with 'A' or 'B'. A: the actor B: the manager 답변:	A	The phrase "that arrived at the film set" directly modifies "the actor," indicating that it was the actor who arrived at the film set, not the manager.	LA	Q1	English
4o	180	2	I added the order to the part-time assistant of the chef that was grilling the meat.	[Q1] In the following sentence, which one was grilling the meat? Respond solely with 'A' or 'B'. A: the chef B: the part-time assistant 답변:	A	The sentence structure indicates that the clause "that was grilling the meat" refers to "the chef." The phrase "of the chef" directly precedes the clause, making it clear that it is the chef who was grilling the meat, not the part-time assistant.	LA	Q1	English
4o	181	2	I got into an argument with the boss of the flight attendant that was on the bus.	[Q1] In the following sentence, which one was on the bus? Respond solely with 'A' or 'B'. A: the flight attendant B: the boss 답변:	A	I chose 'A' because the sentence specifies "the flight attendant that was on the bus," indicating that it was the flight attendant who was on the bus, not the boss.	LA	Q1	English
4o	183	2	I threw away the remote control of the fan that suddenly broke yesterday.	[Q1] In the following sentence, which one suddenly broke yesterday? Respond solely with 'A' or 'B'. A: the fan B: the remote control 답변:	A	The structure of the sentence implies that "the fan" is what "suddenly broke yesterday." The phrase "that suddenly broke yesterday" directly follows "the fan," indicating that the fan is the subject being described as broken.	LA	Q1	English
4o	185	2	I had coffee with the friend of the professor that got married last year.	[Q1] In the following sentence, which one got married last year? Respond solely with 'A' or 'B'. A: the professor B: the friend 답변:	A	I chose A because the phrase "that got married last year" immediately follows "the professor," indicating that it is the professor who got married last year. The structure of the sentence suggests that the defining characteristic ("that got married last year") modifies "the professor" rather than "the friend."	LA	Q1	English
4o	187	2	I ran into the boss of the assistant that was leaving the office.	[Q1] In the following sentence, which one was leaving the office? Respond solely with 'A' or 'B'. A: the assistant B: the boss 답변:	A	The sentence structure, "the assistant that was leaving the office," indicates that the relative clause "that was leaving the office" is modifying "the assistant." Therefore, it is the assistant who was leaving the office.	LA	Q1	English
4o	193	2	I gave a drink to the part-time student of the clerk that was cleaning up.	[Q1] In the following sentence, which one was cleaning up? Respond solely with 'A' or 'B'. A: the clerk B: the part-time student 답변:	A	I chose "A: the clerk" because the phrase "that was cleaning up" directly follows "the clerk," indicating that it is the clerk who was performing the action of cleaning up. In English, relative clauses typically refer to the nearest preceding noun, which in this case is "the clerk."	LA	Q1	English
4o	194	2	I took a picture with the colleague of the firefighter that was undergoing training.	[Q1] In the following sentence, which one was undergoing training? Respond solely with 'A' or 'B'. A: the firefighter B: the colleague 답변:	A	The sentence structure indicates that "that was undergoing training" directly describes "the firefighter." The phrase "the colleague of the firefighter" sets up a relationship, but "that was undergoing training" is connected specifically to "the firefighter."	LA	Q1	English
4o	198	2	I checked the button of the printer that suddenly broke down.	[Q1] In the following sentence, which one suddenly broke down? Respond solely with 'A' or 'B'. A: the printer B: the button 답변:	A	The sentence structure suggests that "that suddenly broke down" refers to "the printer," as it is the nearest noun to that clause. The phrase "I checked the button" serves as an action taken by the subject, while the additional information is about the printer breaking down.	LA	Q1	English
4o	199	2	I took a picture with the teacher of the sculptor that was in front of the museum.	[Q1] In the following sentence, which one was in front of the museum? Respond solely with 'A' or 'B'. A: the sculptor B: the teacher 답변:	A	I chose A because the phrase "that was in front of the museum" directly follows and modifies "the sculptor," indicating that the sculptor is the one in front of the museum. In English, relative clauses typically modify the noun immediately preceding them.	LA	Q1	English
4o	205	2	I exchanged contacts with the sister of the dancer that was doing yoga.	[Q1] In the following sentence, which one was doing yoga? Respond solely with 'A' or 'B'. A: the dancer B: the sister 답변:	A	The phrase "that was doing yoga" directly follows "the dancer," making it clear that it is the dancer who was doing yoga.	LA	Q1	English
4o	207	2	I accidentally bumped into the caregiver of the patient that was out for a walk.	[Q1] In the following sentence, which one was out for a walk? Respond solely with 'A' or 'B'. A: the patient B: the caregiver 답변:	A	The structure of the sentence "I accidentally bumped into the caregiver of the patient that was out for a walk" suggests that the clause "that was out for a walk" is modifying the noun closest to it, which is "the patient". Thus, it is the patient who was out for a walk.	LA	Q1	English
4o	208	2	I gave the strawberries to the owner of the rabbit that was on the lawn.	[Q1] In the following sentence, which one was on the lawn? Respond solely with 'A' or 'B'. A: the rabbit B: the owner 답변:	A	The phrase "that was on the lawn" directly follows and modifies "the rabbit," indicating that it was the rabbit that was on the lawn. Therefore, the correct choice is 'A'.	LA	Q1	English
4o	209	2	I handed out snacks to the junior of the photographer that was climbing a mountain.	[Q1] In the following sentence, which one was climbing a mountain? Respond solely with 'A' or 'B'. A: the photographer B: the junior 답변:	A	I made that choice because the phrase "that was climbing a mountain" directly follows "the photographer," indicating that it is the photographer who was climbing the mountain. In English, relative clauses typically refer to the nearest preceding noun, which in this case is "the photographer."	LA	Q1	English
4o	210	2	I gave water to the boss of the worker that was near the construction site.	[Q1] In the following sentence, which one was near the construction site? Respond solely with 'A' or 'B'. A: the worker B: the boss 답변:	A	The phrase "that was near the construction site" directly follows "the worker," indicating that it is the worker who was near the construction site.	LA	Q1	English
4o	8	2	I bumped into the chauffeur of the CEO that was so rude.	[Q1] In the following sentence, which one was so rude? Respond solely with 'A' or 'B'. A: the CEO B: the chauffeur 답변:	B	The sentence construction suggests that it was the chauffeur who was described as being rude. The clause "that was so rude" directly follows and modifies "the chauffeur," indicating that the rudeness is attributed to the chauffeur, not the CEO.	HA	Q1	English
4o	9	2	I heard a rumor about the sister of the actor that was visiting the resort.	[Q1] In the following sentence, which one was visiting the resort? Respond solely with 'A' or 'B'. A: the actor B: the sister 답변:	B	In the sentence, "I heard a rumor about the sister of the actor that was visiting the resort," the relative clause "that was visiting the resort" directly follows and modifies "the sister of the actor." In natural English, relative clauses tend to modify the closest preceding noun or noun phrase, which in this case is "the sister." Therefore, it indicates that the sister is the one visiting the r…	HA	Q1	English
4o	13	2	I met the employee of the U.S. ambassador that was having a meal.	[Q1] In the following sentence, which one was having a meal? Respond solely with 'A' or 'B'. A: the U.S. ambassador B: the employee 답변:	B	The sentence specifies "I met the employee of the U.S. ambassador that was having a meal." In English, the relative clause "that was having a meal" directly modifies the noun closest to it, which in this case is "the employee." Therefore, it indicates that the employee was the one having a meal, not the U.S. ambassador.	HA	Q1	English
4o	15	2	I adjusted the pipe of the sink that was cracked.	[Q1] In the following sentence, which one was cracked? Respond solely with 'A' or 'B'. A: the sink B: the pipe 답변:	B	The sentence structure indicates that "the sink" has an associated "pipe" which is the one being described as "that was cracked." Therefore, it is the pipe that was cracked, not the sink.	HA	Q1	English
4o	17	2	I couldn't find the cover of the pot that was clean.	[Q1] In the following sentence, which one was clean? Respond solely with 'A' or 'B'. A: the pot B: the cover 답변:	B	The relative clause "that was clean" directly follows "the cover," indicating that "the cover" is the noun being described as clean.	HA	Q1	English
4o	18	2	I was unable to interview the daughter of the hostage that was waiting.	[Q1] In the following sentence, which one was waiting? Respond solely with 'A' or 'B'. A: the hostage B: the daughter 답변:	B	The sentence structure "the daughter of the hostage that was waiting" implies that "that was waiting" describes "the daughter," as it is the closest noun. Therefore, B: the daughter was waiting.	HA	Q1	English
4o	20	2	I called the intern of the team leader that was late.	[Q1] In the following sentence, which one was late? Respond solely with 'A' or 'B'. A: the team leader B: the intern 답변:	B	The phrase "that was late" directly follows "the intern," indicating that it's the intern who was late rather than the team leader. Thus, the sentence structure suggests "the intern" is the subject being modified by "that was late."	HA	Q1	English
4o	23	2	I noticed the guard of the congressman that was hiding.	[Q1] In the following sentence, which one was hiding? Respond solely with 'A' or 'B'. A: the congressman B: the guard 답변:	B	The sentence's structure—particularly the placement of "that was hiding" immediately after "the guard"—indicates that "the guard" is the one who was hiding. This positioning of the relative clause usually modifies the noun that directly precedes it.	HA	Q1	English
4o	26	2	I finally found the panel of the box that was completely crumpled.	[Q1] In the following sentence, which one was completely crumpled? Respond solely with 'A' or 'B'. A: the box B: the panel 답변:	B	The structure of the sentence "I finally found the panel of the box that was completely crumpled" suggests that the relative clause "that was completely crumpled" describes the noun "panel," not "box." Thus, the panel is the object that was completely crumpled.	HA	Q1	English
4o	28	2	I photographed the cow of the peasant that was by the puddle.	[Q1] In the following sentence, which one was by the puddle? Respond solely with 'A' or 'B'. A: the peasant B: the cow 답변:	B	The sentence structure suggests that the phrase "that was by the puddle" is modifying "the cow," indicating the cow was by the puddle. If the intention were to imply that the peasant was by the puddle, the sentence might have been more clearly written as "I photographed the peasant whose cow was by the puddle."	HA	Q1	English
4o	31	2	I greeted the dog of the farmer that was in the rice field.	[Q1] In the following sentence, which one was in the rice field? Respond solely with 'A' or 'B'. A: the farmer B: the dog 답변:	B	The sentence structure places "the farmer" within the relative clause "the farmer that was in the rice field." However, due to the placement of phrases in English, "that was in the rice field" is more likely modifying "the dog," making it clearer that the dog was in the rice field, rather than the farmer. The syntax makes it more natural to interpret it this way.	HA	Q1	English
4o	36	2	I gazed at the dog of the visitor that was under a tree.	[Q1] In the following sentence, which one was under a tree? Respond solely with 'A' or 'B'. A: the visitor B: the dog 답변:	B	The sentence structure and placement of the phrase "that was under a tree" indicate that it is modifying "the dog," not "the visitor." Therefore, the dog is the one that was under a tree.	HA	Q1	English
4o	40	2	I photographed the sister of the boss that was on the terrace.	[Q1] In the following sentence, which one was on the terrace? Respond solely with 'A' or 'B'. A: the boss B: the sister 답변:	B	The sentence structure "the sister of the boss that was on the terrace" suggests that the relative clause "that was on the terrace" directly modifies "the sister." In English, relative clauses most commonly refer to the immediate noun preceding them, so it is understood that the sister was on the terrace.	HA	Q1	English
4o	45	2	I chatted with the aunt of the novelist that was baking cookies.	[Q1] In the following sentence, which one was baking cookies? Respond solely with 'A' or 'B'. A: the novelist B: the aunt 답변:	B	The structure of the sentence suggests that the clause "that was baking cookies" modifies "the aunt," as it is the noun closest to the clause. Therefore, it indicates that the aunt was the one baking cookies.	HA	Q1	English
4o	46	2	I laughted at the uncle of the sailor that couldn't operate the machine.	[Q1] In the following sentence, which one couldn't operate the machine? Respond solely with 'A' or 'B'. A: the sailor B: the uncle 답변:	B	I chose 'B' because the sentence structure "the uncle of the sailor that couldn't operate the machine" suggests that the relative clause "that couldn't operate the machine" refers to "the uncle." The phrase directly preceding the relative clause is "the uncle," making it the more likely antecedent of "that."	HA	Q1	English
4o	47	2	I scrutinized the acquitance of the prisonor that knew about the incident.	[Q1] In the following sentence, which one knew about the incident? Respond solely with 'A' or 'B'. A: the prisonor B: the acquitance 답변:	B	I made that choice because the sentence says, "the acquitance of the prisonor that knew about the incident." The clause "that knew about the incident" modifies "the acquitance," indicating it was the acquaintance who had knowledge about the incident.	HA	Q1	English
4o	51	2	I greeted the classmate of the bride that was preparing the food.	[Q1] In the following sentence, which one was preparing the food? Respond solely with 'A' or 'B'. A: the bride B: the classmate 답변:	B	The phrase "that was preparing the food" directly modifies "the classmate," meaning it is the classmate who was preparing the food.	HA	Q1	English
4o	52	2	I was worried about the pigeon of the magician that was injured in a performance.	[Q1] In the following sentence, which one was injured in a performance? Respond solely with 'A' or 'B'. A: the magician B: the pigeon 답변:	B	The phrase "that was injured in a performance" directly follows "the pigeon of the magician," making "the pigeon" the subject of the clause describing who was injured. Therefore, it is clear that the pigeon was the one injured in the performance.	HA	Q1	English
4o	56	2	I read the revision of the manuscript that was on the test.	[Q1] In the following sentence, which one was on the test? Respond solely with 'A' or 'B'. A: the manuscript B: the revision 답변:	B	I chose B because the sentence specifies that "the revision of the manuscript" was on the test, not the manuscript itself. The phrase "that was on the test" directly modifies "the revision," indicating it was the revision that was on the test.	HA	Q1	English
4o	57	2	I groaned at the bodyguard of the diva that smoke cigarettes constantly.	[Q1] In the following sentence, which one smoke cigarettes constantly? Respond solely with 'A' or 'B'. A: the diva B: the bodyguard 답변:	B	I chose B because the phrase "that smoke cigarettes constantly" directly follows "the bodyguard," indicating that the bodyguard is the one who smokes cigarettes constantly.	HA	Q1	English
4o	68	2	I argued with the member of the trainer that was holding dumbbells.	[Q1] In the following sentence, which one was holding dumbbells? Respond solely with 'A' or 'B'. A: the trainer B: the member 답변:	B	The structure of the sentence "I argued with the member of the trainer that was holding dumbbells" implies that "the member" is the subject who "was holding dumbbells." The phrase "that was holding dumbbells" is a relative clause modifying "the member," not "the trainer."	HA	Q1	English
4o	69	2	I threw away the case of the laptop that was no longer needed.	[Q1] In the following sentence, which one was no longer needed? Respond solely with 'A' or 'B'. A: the laptop B: the case 답변:	B	I made that choice because the sentence specifies that it was the case of the laptop that was no longer needed and was subsequently thrown away.	HA	Q1	English
4o	75	2	I shot the servant of the actress that was in the lobby.	[Q1] In the following sentence, which one was in the lobby? Respond solely with 'A' or 'B'. A: the actress B: the servant 답변:	B	The phrasing of the sentence suggests that the clause "that was in the lobby" immediately follows and therefore describes "the servant." If the intention was for "the actress" to be described, the sentence would likely have been structured differently for clarity.	HA	Q1	English
4o	78	2	I spoke with the customer of the florist that was in the store.	[Q1] In the following sentence, which one was in the store? Respond solely with 'A' or 'B'. A: the florist B: the customer 답변:	B	The sentence construction "the customer of the florist that was in the store" implies that the relative clause "that was in the store" refers to the noun "the customer." Therefore, based on the structure, "the customer" was in the store.	HA	Q1	English
4o	80	2	I waited for the student of the supervisor that was doing an experiment in the lab.	[Q1] In the following sentence, which one was doing an experiment in the lab? Respond solely with 'A' or 'B'. A: the supervisor B: the student 답변:	B	The sentence structure, "I waited for the student of the supervisor that was doing an experiment in the lab," suggests that "doing an experiment in the lab" modifies the noun closest to it, which is "the student." Therefore, it implies that the student was the one doing the experiment.	HA	Q1	English
4o	82	2	I shook hands with the assistant of the chairman that was in the lobby.	[Q1] In the following sentence, which one was in the lobby? Respond solely with 'A' or 'B'. A: the chairman B: the assistant 답변:	B	The phrase "that was in the lobby" directly follows "the assistant of the chairman," specifying the assistant as the entity located in the lobby. Thus, B: the assistant, was in the lobby.	HA	Q1	English
4o	85	2	I repaired the handle of the pot that was broken over time.	[Q1] In the following sentence, which one was broken over time? Respond solely with 'A' or 'B'. A: the pot B: the handle 답변:	B	I interpreted the sentence as stating that "the handle of the pot" is the subject of the relative clause "that was broken over time." This suggests that it was the handle which was broken over time, not the pot.	HA	Q1	English
4o	87	2	I couldn't find the tray of the oven that was used last night.	[Q1] In the following sentence, which one was used last night? Respond solely with 'A' or 'B'. A: the oven B: the tray 답변:	B	The sentence specifies "the tray of the oven that was used last night." This implies that it is the tray, not the oven, that was used last night.	HA	Q1	English
4o	88	2	I could not photograph the son of the driver that was smoking a cigarette.	[Q1] In the following sentence, which one was smoking a cigarette? Respond solely with 'A' or 'B'. A: the driver B: the son 답변:	B	The sentence structure "the son of the driver that was smoking a cigarette" uses the relative clause "that was smoking a cigarette" to modify "the driver." This implies it was the driver who was smoking the cigarette. However, based on the structure without additional context, if the relative clause were to clarify who was smoking, it could be ambiguous. Given the lack of specific syntactic cues …	HA	Q1	English
4o	91	2	I am sick of the guide of the tourist that was always late.	[Q1] In the following sentence, which one was always late? Respond solely with 'A' or 'B'. A: the tourist B: the guide 답변:	B	The structure of the sentence indicates that "the guide" was always late. The phrase "that was always late" directly follows and describes "the guide," not "the tourist."	HA	Q1	English
4o	92	2	I greeted the assistant of the hairdresser that was closing the curtains.	[Q1] In the following sentence, which one was closing the curtains? Respond solely with 'A' or 'B'. A: the hairdresser B: the assistant 답변:	B	I made that choice because the phrase "that was closing the curtains" immediately follows "the assistant," suggesting that it is the assistant who was performing the action of closing the curtains.	HA	Q1	English
4o	93	2	I complained to the interpreter of the embassador that was at the airport.	[Q1] In the following sentence, which one was at the airport? Respond solely with 'A' or 'B'. A: the embassador B: the interpreter 답변:	B	The positioning of "that was at the airport" in the sentence immediately follows "the interpreter," making it modify "the interpreter" rather than "the ambassador." Thus, it indicates that it was the interpreter who was at the airport.	HA	Q1	English
4o	95	2	I bought the case of the phone that was on sale.	[Q1] In the following sentence, which one was on sale? Respond solely with 'A' or 'B'. A: the phone B: the case 답변:	B	The sentence "I bought the case of the phone that was on sale" indicates that the item on sale is directly associated with "the phone." Here, "that was on sale" is modifying "the case of the phone," clarifying that it is the case that was on sale. To put it another way, if we break down the sentence: - "I bought the case" is the main clause. - "of the phone" indicates which case. - "that was on s…	HA	Q1	English
4o	98	2	I photographed the apprentice of the painter that was next to the art gallery.	[Q1] In the following sentence, which one was next to the art gallery? Respond solely with 'A' or 'B'. A: the painter B: the apprentice 답변:	B	The sentence construction "the apprentice of the painter that was next to the art gallery" suggests that "that was next to the art gallery" is a restrictive clause modifying "the painter." Therefore, "the painter" is implied to be next to the art gallery rather than "the apprentice."	HA	Q1	English
4o	104	2	I looked at the cat of the kid that was lying on the couch.	[Q1] In the following sentence, which one was lying on the couch? Respond solely with 'A' or 'B'. A: the kid B: the cat 답변:	B	The sentence structure "the cat of the kid that was lying on the couch" makes it clear that "that was lying on the couch" modifies "the cat," as it is the closest noun. Thus, it's the cat that was lying on the couch.	HA	Q1	English
4o	108	2	I recognized the acquaintance of the artist that was in front of the statue.	[Q1] In the following sentence, which one was in front of the statue? Respond solely with 'A' or 'B'. A: the artist B: the acquaintance 답변:	B	The structure of the sentence "I recognized the acquaintance of the artist that was in front of the statue" suggests that the relative clause "that was in front of the statue" describes "the acquaintance," rather than "the artist." This is because the clause immediately follows "the acquaintance," implying it is the subject being further described.	HA	Q1	English
4o	112	2	I pretended not to notice the fan of the idol that was dancing in karaoke.	[Q1] In the following sentence, which one was dancing in karaoke? Respond solely with 'A' or 'B'. A: the idol B: the fan 답변:	B	The sentence structure indicates that "the fan of the idol" is the one performing the action closest to "dancing in karaoke." The phrase "of the idol" serves to specify the fan, not to describe the actions of the idol. Therefore, the fan is the one dancing in karaoke.	HA	Q1	English
4o	115	2	I spoke to the daughter of the landlord that was cooking.	[Q1] In the following sentence, which one was cooking? Respond solely with 'A' or 'B'. A: the landlord B: the daughter 답변:	B	The sentence structure implies that "the daughter" was the one cooking. The phrase "that was cooking" immediately follows "the daughter," indicating that she is the subject performing the action of cooking.	HA	Q1	English
4o	116	2	I envied the caregiver of the patient that was reading a book.	[Q1] In the following sentence, which one was reading a book? Respond solely with 'A' or 'B'. A: the patient B: the caregiver 답변:	B	The phrase "that was reading a book" directly follows "the caregiver of the patient," making it more likely to refer to "the caregiver" because it is closer to this noun phrase in the sentence structure.	HA	Q1	English
4o	117	2	I met with the clerk of the prosecutor that knew about the murder.	[Q1] In the following sentence, which one knew about the murder? Respond solely with 'A' or 'B'. A: the prosecutor B: the clerk 답변:	B	I chose 'B' because the phrase "that knew about the murder" directly follows "the clerk," making "the clerk" the subject that knew about the murder.	HA	Q1	English
4o	125	2	I said hello to the client of the tax accountant that was in the hallway.	[Q1] In the following sentence, which one was in the hallway? Respond solely with 'A' or 'B'. A: the tax accountant B: the client 답변:	B	The phrase "that was in the hallway" immediately follows "the client of the tax accountant," indicating that it modifies "the client." Therefore, "the client" was in the hallway.	HA	Q1	English
4o	127	2	I was upset to see the son-in-law of the politician that kept drinking wine.	[Q1] In the following sentence, which one kept drinking wine? Respond solely with 'A' or 'B'. A: the politician B: the son-in-law 답변:	B	The phrase "that kept drinking wine" directly follows "the politician," but the sentence's structure suggests that "that" modifies "the son-in-law of the politician." Therefore, the son-in-law is the one who kept drinking wine.	HA	Q1	English
4o	134	2	I shared my opinion with the grandmother of the pianist that was watching the concert.	[Q1] In the following sentence, which one was watching the concert? Respond solely with 'A' or 'B'. A: the pianist B: the grandmother 답변:	B	The sentence construction "the grandmother of the pianist that was watching the concert" suggests that "the pianist" is the immediate antecedent of "that was watching the concert." However, due to the closer association and common parsing of such sentences, it seems more natural to attribute the action of watching the concert to the closer noun/adjective pair, in this case, "the grandmother" of t…	HA	Q1	English
4o	151	2	I recognized the son of the announcer that was playing tennis.	[Q1] In the following sentence, which one was playing tennis? Respond solely with 'A' or 'B'. A: the announcer B: the son 답변:	B	The phrase "that was playing tennis" directly follows and modifies "the son." Therefore, it indicates that the son was the one playing tennis.	HA	Q1	English
4o	155	2	I cleaned the drain of the kitchen that was dirty and had a terrible odor.	[Q1] In the following sentence, which one was dirty and had a terrible odor? Respond solely with 'A' or 'B'. A: the kitchen B: the drain 답변:	B	The sentence specifies that the drain of the kitchen was dirty and had a terrible odor. "Of the kitchen" clarifies that the drain belongs to the kitchen, and the adjectives "dirty" and "terrible odor" modify "the drain." Thus, the correct answer is B: the drain.	HA	Q1	English
4o	156	2	I watched the video of the conductor that had been trending these days.	[Q1] In the following sentence, which one had been trending these days? Respond solely with 'A' or 'B'. A: the conductor B: the video 답변:	B	I chose B because the phrase "that had been trending these days" most logically modifies "the video" rather than "the conductor." The sentence structure suggests that it is the video of the conductor, not the conductor himself, that had been trending.	HA	Q1	English
4o	163	2	I gave a dancewear to the daughter of the chaplain that was dancing.	[Q1] In the following sentence, which one was dancing? Respond solely with 'A' or 'B'. A: the chaplain B: the daughter 답변:	B	The sentence specifies "the daughter of the chaplain that was dancing," which indicates that the daughter was the one dancing. The phrase "that was dancing" directly modifies "the daughter," not "the chaplain."	HA	Q1	English
4o	166	2	I greeted the colleague of the salesman that was visiting next door.	[Q1] In the following sentence, which one was visiting next door? Respond solely with 'A' or 'B'. A: the salesman B: the colleague 답변:	B	The phrase "that was visiting next door" is closer to "the colleague" in the sentence structure, making it the more likely antecedent. This proximity suggests that "the colleague" is the one visiting next door.	HA	Q1	English
4o	169	2	I argued with the assistant of the cartoonist that was at the teahouse.	[Q1] In the following sentence, which one was at the teahouse? Respond solely with 'A' or 'B'. A: the cartoonist B: the assistant 답변:	B	I chose B because "that was at the teahouse" is a restrictive relative clause that modifies "the assistant," indicating that it was the assistant who was at the teahouse.	HA	Q1	English
4o	174	2	I contacted the friend of the translator that was studying in Australia.	[Q1] In the following sentence, which one was studying in Australia? Respond solely with 'A' or 'B'. A: the translator B: the friend 답변:	B	The sentence is structured in a way that "that was studying in Australia" directly follows "the friend of the translator," indicating that it is the friend who was studying in Australia. If the sentence were referring to the translator, it would need to be rephrased for clarity, such as "I contacted the friend of the translator, who was studying in Australia."	HA	Q1	English
4o	175	2	I recommended a restaurant to the wife of the janitor that was planning a trip.	[Q1] In the following sentence, which one was planning a trip? Respond solely with 'A' or 'B'. A: the janitor B: the wife 답변:	B	My choice is based on the sentence structure. The phrase "that was planning a trip" immediately follows "the wife of the janitor," implying that it is the wife who is planning the trip.	HA	Q1	English
4o	177	2	I couldn't believe that the secretary of the congressman that was playing the mobile game.	[Q1] In the following sentence, which one was playing the mobile game? Respond solely with 'A' or 'B'. A: the congressman B: the secretary 답변:	B	In the sentence "I couldn't believe that the secretary of the congressman that was playing the mobile game," the relative clause "that was playing the mobile game" directly follows "the congressman." This grammatical structure indicates that the relative clause is describing "the congressman," making it appear that the congressman was the one playing the mobile game. However, in responding to the…	HA	Q1	English
4o	182	2	I had a conversation with the daughter of the owner that was washing dishes.	[Q1] In the following sentence, which one was washing dishes? Respond solely with 'A' or 'B'. A: the owner B: the daughter 답변:	B	The phrase "was washing dishes" directly follows "the daughter," indicating that "the daughter" is the one performing the action of washing dishes.	HA	Q1	English
4o	184	2	I asked for help from the apprentice of the architect that was at the wine shop.	[Q1] In the following sentence, which one was at the wine shop? Respond solely with 'A' or 'B'. A: the architect B: the apprentice 답변:	B	The sentence construction "I asked for help from the apprentice of the architect that was at the wine shop" implies that the relative clause "that was at the wine shop" modifies "the apprentice." Therefore, the apprentice was at the wine shop.	HA	Q1	English
4o	186	2	I bought medicine for the junior of the reporter that had the flu.	[Q1] In the following sentence, which one had the flu? Respond solely with 'A' or 'B'. A: the reporter B: the junior 답변:	B	The sentence specifies "I bought medicine for the junior of the reporter that had the flu," which indicates that the junior is the one suffering from the flu. The relative clause "that had the flu" modifies "the junior," making it clear that it is the junior who had the flu.	HA	Q1	English
4o	188	2	I recognized the cat of the basketball player that was eating bread in the cafe.	[Q1] In the following sentence, which one was eating bread in the cafe? Respond solely with 'A' or 'B'. A: the basketball player B: the cat 답변:	B	The structure of the sentence implies that it is the cat eating bread in the cafe. The phrase "that was eating bread in the cafe" is closest to "the cat," suggesting that the action of eating bread is related to the cat rather than the basketball player.	HA	Q1	English
4o	189	2	I threatened the bodyguard of the singer that was standing at an event.	[Q1] In the following sentence, which one was standing at an event? Respond solely with 'A' or 'B'. A: the singer B: the bodyguard 답변:	B	The structure of the sentence "I threatened the bodyguard of the singer that was standing at an event" suggests that the clause "that was standing at an event" modifies the noun closest to it, which is "bodyguard." Therefore, the bodyguard is the one standing at the event.	HA	Q1	English
4o	190	2	I was visiting the cousin of the novelist that was in Canada on vacation.	[Q1] In the following sentence, which one was in Canada on vacation? Respond solely with 'A' or 'B'. A: the novelist B: the cousin 답변:	B	The use of "that was in Canada on vacation" refers to the noun directly preceding it, which is "the cousin." Therefore, the cousin was in Canada on vacation.	HA	Q1	English
4o	191	2	I was surprised to see the pet dog of the government employee that was near the restroom.	[Q1] In the following sentence, which one was near the restroom? Respond solely with 'A' or 'B'. A: the govenment employee B: the pet dog 답변:	B	I chose 'B' because, in the sentence, the phrase "that was near the restroom" immediately follows and modifies "the pet dog." This suggests that the pet dog was near the restroom, not the government employee.	HA	Q1	English
4o	192	2	I bumped into the customer of the banker that was on the phone.	[Q1] In the following sentence, which one was on the phone? Respond solely with 'A' or 'B'. A: the banker B: the customer 답변:	B	In the sentence, the phrase "that was on the phone" is more directly connected to "the customer" due to its proximity. Thus, it leads to the interpretation that the customer was the one on the phone.	HA	Q1	English
4o	195	2	I handed the coffee to the wife of the editor-in-chief that was sitting by the window.	[Q1] In the following sentence, which one was sitting by the window? Respond solely with 'A' or 'B'. A: the editor-in-chief B: the wife 답변:	B	In the sentence "I handed the coffee to the wife of the editor-in-chief that was sitting by the window," the phrase "that was sitting by the window" directly follows "the wife of the editor-in-chief." This makes it more likely that the relative clause "that was sitting by the window" is modifying "the wife," indicating that she is the one sitting by the window. Therefore, the correct choice is B:…	HA	Q1	English
4o	196	2	I finally bought the case of the laptop that was on sale this month.	[Q1] In the following sentence, which one was on sale this month? Respond solely with 'A' or 'B'. A: the laptop B: the case 답변:	B	I chose 'B' because the sentence structure implies that it is the case of the laptop that was specifically on sale this month. The phrase "the case of the laptop that was on sale this month" suggests that "on sale this month" is describing "the case of the laptop," not the laptop itself.	HA	Q1	English
4o	197	2	I replaced the wheel of the bicycle that had gone missing last week.	[Q1] In the following sentence, which one had gone missing last week? Respond solely with 'A' or 'B'. A: the bicycle B: the wheel 답변:	B	The sentence structure suggests that the relative clause "that had gone missing last week" modifies the closest noun, which is "the wheel." Therefore, it is the wheel that had gone missing last week.	HA	Q1	English
4o	200	2	I talked to the secretary of the congressman that seemed very busy.	[Q1] In the following sentence, which one seemed very busy? Respond solely with 'A' or 'B'. A: the congressman B: the secretary 답변:	B	The structure of the sentence "I talked to the secretary of the congressman that seemed very busy" places the clause "that seemed very busy" immediately after "the congressman," implying that it is describing the congressman. Hence, the correct answer should be 'A: the congressman'. I apologize for the previous mistake. The answer is 'A'.	HA	Q1	English
4o	201	2	I called the attorney of the defendant that was preparing for trial.	[Q1] In the following sentence, which one was preparing for trial? Respond solely with 'A' or 'B'. A: the defendant B: the attorney 답변:	B	The phrase "that was preparing for trial" immediately follows "the attorney of the defendant," which suggests that it is the attorney who was preparing for trial. This placement typically indicates that the clause "that was preparing for trial" is modifying "the attorney."	HA	Q1	English
4o	202	2	I greeted the granddaughter of the caretaker that was sitting in a chair.	[Q1] In the following sentence, which one was sitting in a chair? Respond solely with 'A' or 'B'. A: the caretaker B: the granddaughter 답변:	B	The sentence structure and placement of the relative clause "that was sitting in a chair" suggest that it is describing the closest preceding noun, which in this case is "the granddaughter."	HA	Q1	English
4o	203	2	I coordinated with the assistant of the director that was preparing the stage.	[Q1] In the following sentence, which one was preparing the stage? Respond solely with 'A' or 'B'. A: the director B: the assistant 답변:	B	In the given sentence, the phrase "that was preparing the stage" immediately follows "the assistant of the director," indicating that it is the assistant who was preparing the stage. The placement and structure of the sentence clarify that the assistant, not the director, was performing the action.	HA	Q1	English
4o	204	2	I handed the ice cream to the son of the gardener that was next to the statue.	[Q1] In the following sentence, which one was next to the statue? Respond solely with 'A' or 'B'. A: the gardener B: the son 답변:	B	The sentence structure implies that "the son" is the one next to the statue, as "that was next to the statue" most likely refers to the nearest antecedent, which is "the son" rather than "the gardener."	HA	Q1	English
4o	206	2	I checked on the daughter-in-law of the pastor that was sneezing frequently.	[Q1] In the following sentence, which one was sneezing frequently? Respond solely with 'A' or 'B'. A: the pastor B: the daughter-in-law 답변:	B	The structure of the sentence suggests that "that was sneezing frequently" modifies "the daughter-in-law of the pastor." Since "the daughter-in-law" is the noun closest to the relative clause "that was sneezing frequently," it is most likely that she is the one sneezing frequently.	HA	Q1	English
4o	149	2	I heard a rumor about the father of the congressman that was having a meal.	[Q1] In the following sentence, which one was having a meal? Respond solely with 'A' or 'B'. A: the congressman B: the father 답변:	B: the father	In the sentence "I heard a rumor about the father of the congressman that was having a meal," the modifying clause "that was having a meal" appears to be describing "the father" rather than "the congressman." This is due to its placement directly after "the father." Therefore, it is the father who was having a meal.	HA	Q1	English
4o	24	1	I met the son of the delegate that was smoking.	[Q2] In the following sentence, is the son the one that was smoking? Respond solely with 'yes' or 'no'.	It's ambiguous.	The sentence "I met the son of the delegate that was smoking" is ambiguous because it can be interpreted in two different ways: it could mean that the son was smoking, or it could mean that the delegate was smoking. The structure of the sentence does not make it clear which person was smoking.		Q2	English
4o	7	1	I was keeping an eye on the cat of the guest that was by the hotel.	[Q2] In the following sentence, is the cat the one that was by the hotel? Respond solely with 'yes' or 'no'.	no	The sentence implies that the guest, not the cat, was by the hotel. This is because the phrase "that was by the hotel" follows "the guest," making it the guest who was near the hotel.	LA	Q2	English
4o	17	1	I couldn't find the cover of the pot that was clean.	[Q2] In the following sentence, is the cover the one that was clean? Respond solely with 'yes' or 'no'.	no	The sentence states that the speaker couldn't find a clean cover for the pot. This implies that none of the available covers were clean. Therefore, the cover in question is not the one that was clean.	LA	Q2	English
4o	30	1	I asked for directions from the nurse of the patient that was by the window.	[Q2] In the following sentence, is the nurse the one that was by the window? Respond solely with 'yes' or 'no'.	no	The sentence specifies that the patient is the one by the window, not the nurse. Hence, the nurse is not the one by the window.	LA	Q2	English
4o	34	1	I petted the cat of the baby that was on the bed.	[Q2] In the following sentence, is the cat the one that was on the bed? Respond solely with 'yes' or 'no'.	no	The sentence structure indicates that "the baby" is described as "on the bed." The cat belongs to the baby, not necessarily being located on the bed itself.	LA	Q2	English
4o	54	1	I had lunch with the assistant of the professor that was attending the conference.	[Q2] In the following sentence, is the assistant the one that was attending the conference? Respond solely with 'yes' or 'no'.	no	The sentence structure indicates that it was the professor, not the assistant, who was attending the conference. The phrase "that was attending the conference" refers to "the professor" rather than "the assistant," clarifying that the professor is the one attending the event.	LA	Q2	English
4o	59	1	I handed the water to the sergeant of the soldier that was swimming.	[Q2] In the following sentence, is the sergeant the one that was swimming? Respond solely with 'yes' or 'no'.	no	The sentence structure indicates that "the soldier" is the one who "was swimming," not "the sergeant." The phrase "of the soldier that was swimming" specifies that the soldier, not the sergeant, was swimming, thereby making it clear who was involved in the action.	LA	Q2	English
4o	72	1	I covered the senior of the reporter that got cold.	[Q2] In the following sentence, is the senior the one that got cold? Respond solely with 'yes' or 'no'.	no	The sentence structure suggests that it was the reporter who got cold, and the senior is being referenced in relation to the reporter. The phrase "that got cold" appears to modify "the reporter," not "the senior." Therefore, the senior did not get cold; the reporter did.	LA	Q2	English
4o	76	1	I met the wife of the writer that was in Italia.	[Q2] In the following sentence, is the wife the one that was in Italia? Respond solely with 'yes' or 'no'.	no	The sentence "I met the wife of the writer that was in Italia" implies that "the writer" is the one who was in Italia, not the wife. The relative clause "that was in Italia" is modifying "the writer."	LA	Q2	English
4o	79	1	I heard a rumor about the brother of the singer that was on the phone.	[Q2] In the following sentence, is the brother the one that was on the phone? Respond solely with 'yes' or 'no'.	no	The sentence structure indicates that "the singer" is "the one that was on the phone." The phrase "that was on the phone" modifies "the singer," not "the brother." Thus, it specifies the singer's actions, not the brother's.	LA	Q2	English
4o	86	1	I had to buy the saddle of the bike that was fixed yesterday.	[Q2] In the following sentence, is the saddle the one that was fixed yesterday? Respond solely with 'yes' or 'no'.	No	I made that choice because the sentence specifies that it is the bike that was fixed yesterday, not the saddle. The phrase "that was fixed yesterday" directly follows "the bike," indicating that the bike was the item repaired.	LA	Q2	English
4o	88	1	I could not photograph the son of the driver that was smoking a cigarette.	[Q2] In the following sentence, is the son the one that was smoking a cigarette? Respond solely with 'yes' or 'no'.	No	The sentence structure indicates that the phrase "that was smoking a cigarette" modifies "the driver." Therefore, it suggests that the driver, not his son, was the one smoking a cigarette.	LA	Q2	English
4o	90	1	I called the wife of the pilot that was absent today.	[Q2] In the following sentence, is the wife the one that was absent today? Respond solely with 'yes' or 'no'.	no	The sentence "I called the wife of the pilot that was absent today" is ambiguous, but the phrase "that was absent today" most naturally refers to "the pilot," not "the wife." Therefore, the pilot is the one who was absent today, not the wife.	LA	Q2	English
4o	110	1	I photographed the manager of the celebrity that was in a department store.	[Q2] In the following sentence, is the manager the one that was in a department store? Respond solely with 'yes' or 'no'.	no	The phrase "that was in a department store" directly follows "the celebrity," indicating that it is the celebrity who was in the department store, not the manager. Therefore, the relative clause "that was in a department store" modifies "the celebrity."	LA	Q2	English
4o	116	1	I envied the caregiver of the patient that was reading a book.	[Q2] In the following sentence, is the caregiver the one that was reading a book? Respond solely with 'yes' or 'no'.	no	The sentence is ambiguous, but typically, the restrictive clause "that was reading a book" most closely and logically refers to "the patient," the noun immediately preceding it. This interpretation makes it more likely that the patient, rather than the caregiver, is the one reading the book.	LA	Q2	English
4o	117	1	I met with the clerk of the prosecutor that knew about the murder.	[Q2] In the following sentence, is the clerk the one that knew about the murder? Respond solely with 'yes' or 'no'.	no	I made that choice because the sentence structure indicates that it was the prosecutor who knew about the murder, not the clerk. The phrase "that knew about the murder" directly follows "the prosecutor," implying it is the prosecutor who had knowledge of the murder.	LA	Q2	English
4o	139	1	I checked the outlet of the television that was broken over time.	[Q2] In the following sentence, is the outlet the one that was broken over time? Respond solely with 'yes' or 'no'.	no	The sentence structure indicates that "the television" is the subject affected by the clause "that was broken over time." The phrase "that was broken over time" modifies "the television," not "the outlet." Hence, the television is what broke over time.	LA	Q2	English
4o	141	1	I played golf with the acquaintance of the comedian that has lost weight recently.	[Q2] In the following sentence, is the acquaintance the one that has lost weight recently? Respond solely with 'yes' or 'no'.	no	The sentence specifies that it is "the comedian" who has lost weight recently, not the acquaintance. The phrase "that has lost weight recently" directly modifies "the comedian."	LA	Q2	English
4o	147	1	I glared at the dog of the security guard that was at the entrance to the store.	[Q2] In the following sentence, is the dog the one that was at the entrance to the store? Respond solely with 'yes' or 'no'.	no	I interpreted the sentence to mean that the security guard was the one at the entrance to the store, not the dog. The phrase "that was at the entrance to the store" directly follows "the security guard," indicating that it is the security guard's location being specified. Therefore, it is the security guard who was at the entrance, not the dog.	LA	Q2	English
4o	149	1	I heard a rumor about the father of the congressman that was having a meal.	[Q2] In the following sentence, is the father the one that was having a meal? Respond solely with 'yes' or 'no'.	No	The sentence structure suggests that "the congressman" is the one "that was having a meal." The phrase "about the father of the congressman" identifies the topic of the rumor, but the relative clause "that was having a meal" directly modifies "the congressman," not "the father."	LA	Q2	English
4o	167	1	I have come to like the coach of the swimmer that was in the pool.	[Q2] In the following sentence, is the coach the one that was in the pool? Respond solely with 'yes' or 'no'.	No	The sentence specifies "the swimmer that was in the pool," not "the coach." Therefore, it is the swimmer who was in the pool, not the coach.	LA	Q2	English
4o	169	1	I argued with the assistant of the cartoonist that was at the teahouse.	[Q2] In the following sentence, is the assistant the one that was at the teahouse? Respond solely with 'yes' or 'no'.	No	I chose "no" because the phrase "that was at the teahouse" immediately follows "the cartoonist," suggesting that it is the cartoonist who was at the teahouse, not the assistant.	LA	Q2	English
4o	170	1	I waited at the cafe for the husband of the lawyer that was jogging.	[Q2] In the following sentence, is the husband the one that was jogging? Respond solely with 'yes' or 'no'.	no	The sentence construction implies that "the lawyer" was the one jogging, not the husband. The phrase "that was jogging" directly follows and modifies "the lawyer."	LA	Q2	English
4o	178	1	I asked a question to the research assistant of the professor that was at the museum.	[Q2] In the following sentence, is the research assistant the one that was at the museum? Respond solely with 'yes' or 'no'.	No	The sentence structure implies ambiguity, but typically, "that was at the museum" is more naturally understood to describe the professor rather than the research assistant. The phrase "to the research assistant of the professor" is a complete thought, and "of the professor that was at the museum" logically follows, suggesting that it is the professor who was at the museum.	LA	Q2	English
4o	185	1	I had coffee with the friend of the professor that got married last year.	[Q2] In the following sentence, is the friend the one that got married last year? Respond solely with 'yes' or 'no'.	no	The sentence specifies that it was "the professor" who "got married last year," not the friend. Therefore, based on the structure of the sentence, the friend is not the one who got married last year.	LA	Q2	English
4o	190	1	I was visiting the cousin of the novelist that was in Canada on vacation.	[Q2] In the following sentence, is the cousin the one that was in Canada on vacation? Respond solely with 'yes' or 'no'.	No	The sentence structure suggests that "the novelist" is the one "that was in Canada on vacation," not "the cousin." The relative clause "that was in Canada on vacation" directly follows "the novelist," indicating that it modifies "the novelist."	LA	Q2	English
4o	207	1	I accidentally bumped into the caregiver of the patient that was out for a walk.	[Q2] In the following sentence, is the caregiver the one that was out for a walk? Respond solely with 'yes' or 'no'.	no	The sentence structure suggests that the patient is the one who was out for a walk. The phrase "that was out for a walk" directly follows "the patient," indicating that it is the patient who was walking.	LA	Q2	English
4o	1	1	I had dinner with the relative of the teacher that was recently divorced.	[Q2] In the following sentence, is the relative the one that was recently divorced? Respond solely with 'yes' or 'no'.	No.	The sentence structure suggests that "the relative" is associated with "the teacher," and the clause "that was recently divorced" modifies "the teacher." Therefore, it indicates that the teacher is the one who was recently divorced, not the relative.	LA	Q2	English
4o	2	1	I interviewed the coach of the athlete that got covid.	[Q2] In the following sentence, is the coach the one that got covid? Respond solely with 'yes' or 'no'.	No.	The sentence "I interviewed the coach of the athlete that got covid" specifically mentions "the athlete that got covid," indicating that it is the athlete, not the coach, who contracted covid. The relative clause "that got covid" refers to "the athlete," clarifying that the athlete is the one who got covid.	LA	Q2	English
4o	3	1	I observed the secretary of the clerk that was working.	[Q2] In the following sentence, is the secretary the one that was working? Respond solely with 'yes' or 'no'.	No.	I interpreted the sentence to mean that the "clerk" was the one working. The phrase "that was working" refers to the nearest noun, which is "clerk." Therefore, the sentence suggests that the clerk was working, not the secretary.	LA	Q2	English
4o	4	1	I was looking at the pet of the girl that was in the living room.	[Q2] In the following sentence, is the pet the one that was in the living room? Respond solely with 'yes' or 'no'.	No.	The phrase "that was in the living room" immediately follows "the girl," suggesting it is describing the girl rather than the pet. Therefore, it implies that the girl was in the living room, not the pet.	LA	Q2	English
4o	6	1	I met the sister of the vocalist that was in Germany.	[Q2] In the following sentence, is the sister the one that was in Germany? Respond solely with 'yes' or 'no'.	No.	The phrase "that was in Germany" is modifying "the vocalist," indicating that it is the vocalist who was in Germany, not the sister.	LA	Q2	English
4o	9	1	I heard a rumor about the sister of the actor that was visiting the resort.	[Q2] In the following sentence, is the sister the one that was visiting the resort? Respond solely with 'yes' or 'no'.	No.	The sentence "I heard a rumor about the sister of the actor that was visiting the resort" implies that the actor is the one visiting the resort, not the sister. The phrase "that was visiting the resort" modifies "the actor," indicating it is the actor who was at the resort.	LA	Q2	English
4o	10	1	I carefully observed the nurse of the surgeon that was in charge of the operation.	[Q2] In the following sentence, is the nurse the one that was in charge of the operation? Respond solely with 'yes' or 'no'.	No.	The sentence specifies "the nurse of the surgeon that was in charge of the operation," indicating that it is the surgeon who was in charge, not the nurse. The phrase "of the surgeon" is used to describe the relationship between the nurse and the surgeon, and the clause "that was in charge of the operation" directly modifies "the surgeon," not "the nurse."	LA	Q2	English
4o	11	1	I spoke to the secretary of the lawyer that was on vacation.	[Q2] In the following sentence, is the secretary the one that was on vacation? Respond solely with 'yes' or 'no'.	No.	The phrase "that was on vacation" refers to the closest noun before it, which in this case is "the lawyer." This implies it is the lawyer who was on vacation, not the secretary.	LA	Q2	English
4o	12	1	I met the assistant of the detective that was fired last year.	[Q2] In the following sentence, is the assistant the one that was fired last year? Respond solely with 'yes' or 'no'.	No.	The sentence states, "I met the assistant of the detective that was fired last year." The clause "that was fired last year" modifies "the detective," indicating it was the detective, not the assistant, who was fired.	LA	Q2	English
4o	16	1	I liked listening to the recording of the song that was banned a long time ago.	[Q2] In the following sentence, is the recording the one that was banned a long time ago? Respond solely with 'yes' or 'no'.	No.	The sentence specifies that the song, not the recording, was banned a long time ago. The phrase "that was banned a long time ago" directly modifies "the song." If the recording had been banned, the sentence would be more specific and likely structured differently to clarify that point.	LA	Q2	English
4o	19	1	I saw the daughter of the friend that was in class.	[Q2] In the following sentence, is the daughter the one that was in class? Respond solely with 'yes' or 'no'.	No.	The sentence specifies that "the friend" was the one in class, not the daughter. The phrase "that was in class" directly modifies "the friend."	LA	Q2	English
4o	20	1	I called the intern of the team leader that was late.	[Q2] In the following sentence, is the intern the one that was late? Respond solely with 'yes' or 'no'.	No.	The sentence is ambiguous because "that was late" could refer to either "the intern" or "the team leader" due to its placement. However, it is more natural to interpret "that was late" as referring to "the team leader" since it immediately follows "the team leader." Therefore, I inferred that "the team leader" was the one who was late, not the intern.	LA	Q2	English
4o	21	1	I didn't want to see the guide of the tourist that was angry.	[Q2] In the following sentence, is the guide the one that was angry? Respond solely with 'yes' or 'no'.	No.	The sentence, "I didn't want to see the guide of the tourist that was angry," suggests that "the tourist" is the one who was angry, not "the guide." The phrase "that was angry" modifies "the tourist," indicating that it is the tourist who is angry, and not the guide.	LA	Q2	English
4o	22	1	I greeted the client of the lawyer that was on the phone.	[Q2] In the following sentence, is the client the one that was on the phone? Respond solely with 'yes' or 'no'.	No.	The sentence "I greeted the client of the lawyer that was on the phone" suggests that "the lawyer" is the one who was "on the phone," not the client. This interpretation aligns with the placement of the relative clause "that was on the phone" immediately following "the lawyer," indicating that it describes the lawyer.	LA	Q2	English
4o	25	1	I bought the charger of the ipad that was on sale.	[Q2] In the following sentence, is the charger the one that was on sale? Respond solely with 'yes' or 'no'.	No.	I inferred that the iPad was the item on sale, not the charger, based on the structure of the sentence. The phrase "the iPad that was on sale" suggests that the sale pertains to the iPad, while "the charger of the iPad" simply indicates ownership or association.	LA	Q2	English
4o	29	1	I arrested the daughter of the chef that was in the restaurant.	[Q2] In the following sentence, is the daughter the one that was in the restaurant? Respond solely with 'yes' or 'no'.	No.	The sentence "I arrested the daughter of the chef that was in the restaurant" is ambiguous and could be interpreted in two ways. However, based on standard syntactic parsing, it is often interpreted that "that was in the restaurant" modifies "the chef." This means the chef was in the restaurant, not necessarily the daughter. Hence, I responded with "no."	LA	Q2	English
4o	31	1	I greeted the dog of the farmer that was in the rice field.	[Q2] In the following sentence, is the dog the one that was in the rice field? Respond solely with 'yes' or 'no'.	No.	The sentence structure "the dog of the farmer that was in the rice field" suggests that "the farmer" is the one who was in the rice field, not the dog. Therefore, "the dog" is not the entity in the rice field; it is the farmer who is being described as being in the rice field.	LA	Q2	English
4o	32	1	Yesterday I met with the wife of the architect that was in New York.	[Q2] In the following sentence, is the wife the one that was in New York? Respond solely with 'yes' or 'no'.	No.	I determined that the wife is not the one who was in New York because the phrase "that was in New York" directly follows and modifies "the architect." This implies that it was the architect who was in New York, not the wife.	LA	Q2	English
4o	33	1	I went to see the granddaughter of the driver that was in the accident.	[Q2] In the following sentence, is the granddaughter the one that was in the accident? Respond solely with 'yes' or 'no'.	No.	I determined that the granddaughter was not the one in the accident because the sentence specifies "the driver that was in the accident." This indicates that it was the driver, not the granddaughter, who was involved in the accident.	LA	Q2	English
4o	35	1	I interviewed the sister of the captain that was near the accident.	[Q2] In the following sentence, is the sister the one that was near the accident? Respond solely with 'yes' or 'no'.	No.	The sentence specifies "the captain that was near the accident," which means it was the captain who was near the accident, not the sister.	LA	Q2	English
4o	37	1	I ran over the brother of the merchant that was in the neighborhood.	[Q2] In the following sentence, is the brother the one that was in the neighborhood? Respond solely with 'yes' or 'no'.	No.	I made that choice because the sentence structure implies that it was the merchant who was in the neighborhood, not the brother. The phrase "that was in the neighborhood" follows "the merchant," indicating that it modifies "the merchant."	LA	Q2	English
4o	38	1	I gave candy to the cat of the kid that was by the fountain.	[Q2] In the following sentence, is the cat the one that was by the fountain? Respond solely with 'yes' or 'no'.	No.	The phrase "that was by the fountain" refers to "the kid" rather than "the cat." The sentence structure indicates that it is the kid who was by the fountain, not the cat.	LA	Q2	English
4o	39	1	I waited for the wife of the priest that was in the school.	[Q2] In the following sentence, is the wife the one that was in the school? Respond solely with 'yes' or 'no'.	No.	The sentence "I waited for the wife of the priest that was in the school" can be interpreted to mean that "the priest was in the school," not the wife. The relative clause "that was in the school" more directly modifies "the priest." Therefore, it's understood as the priest being the one in the school.	LA	Q2	English
4o	41	1	I argued with the child of the parent that was in front of the school.	[Q2] In the following sentence, is the child the one that was in front of the school? Respond solely with 'yes' or 'no'.	No.	The sentence specifies that the parent was the one in front of the school. It can be interpreted as "the parent was in front of the school," with the child's location not being explicitly stated.	LA	Q2	English
4o	42	1	I made fun of the nephew of the man that was in the park.	[Q2] In the following sentence, is the nephew the one that was in the park? Respond solely with 'yes' or 'no'.	No.	I chose "no" because the sentence specifies that "the man" was the one in the park, not the nephew. The phrase "that was in the park" modifies "the man," indicating that it describes where the man was, not the nephew.	LA	Q2	English
4o	43	1	I talked with the son of the doctor that came to my house.	[Q2] In the following sentence, is the son the one that came to my house? Respond solely with 'yes' or 'no'.	No.	In the sentence "I talked with the son of the doctor that came to my house," the relative clause "that came to my house" modifies "the doctor," not "the son." This means it was the doctor who came to the house, not the son.	LA	Q2	English
4o	44	1	I said hello to the sister of the singer that was on a yacht.	[Q2] In the following sentence, is the sister the one that was on a yacht? Respond solely with 'yes' or 'no'.	No.	In the sentence "I said hello to the sister of the singer that was on a yacht," the phrase "that was on a yacht" modifies "the singer." This grammatical structure indicates that the singer is the one on the yacht, not the sister.	LA	Q2	English
4o	49	1	I saw on the news the accomplice of the thief that stole a wallet.	[Q2] In the following sentence, is the accomplice the one that stole a wallet? Respond solely with 'yes' or 'no'.	No.	The sentence specifies that the accomplice is related to the thief, who is the one that actually stole the wallet. The accomplice assisted in some way but did not directly carry out the act of stealing the wallet. Hence, the accomplice is not the person who stole the wallet.	LA	Q2	English
4o	50	1	I fell in love with the research assistant of the psychologist that studied in the US.	[Q2] In the following sentence, is the research assistant the one that studied in the US? Respond solely with 'yes' or 'no'.	No.	I determined that the research assistant is not the one who studied in the US because the sentence structure implies that "the psychologist" is the one who studied in the US. The phrase "that studied in the US" immediately follows "the psychologist," indicating that it describes the psychologist rather than the research assistant.	LA	Q2	English
4o	53	1	I ran into the son-in-law of the director that went bankrupt last year.	[Q2] In the following sentence, is the son-in-law the one that went bankrupt last year? Respond solely with 'yes' or 'no'.	No.	The sentence states "I ran into the son-in-law of the director that went bankrupt last year." The phrase "that went bankrupt last year" modifies "the director," not "the son-in-law." Thus, it indicates that it was the director who went bankrupt last year, not the son-in-law.	LA	Q2	English
4o	58	1	I delivered the letter to the security guard of the celebrity that was eating.	[Q2] In the following sentence, is the security guard the one that was eating? Respond solely with 'yes' or 'no'.	No.	The phrasing of the sentence suggests that the relative clause "that was eating" modifies "the celebrity," making it clear that it is the celebrity who was eating, not the security guard. The structure indicates the letter was delivered to the security guard (of the celebrity) and that the celebrity was the one eating.	LA	Q2	English
4o	60	1	I asked the part-time worker of the clerk that was organizing the merchandise.	[Q2] In the following sentence, is the part-time worker the one that was organizing the merchandise? Respond solely with 'yes' or 'no'.	No.	The sentence structure implies that "the clerk" is the one organizing the merchandise, not the part-time worker. The phrase "that was organizing the merchandise" directly follows "the clerk," suggesting it is the clerk who is performing the action.	LA	Q2	English
4o	61	1	I gave an apple to the dog of the owner that was walking in the park.	[Q2] In the following sentence, is the dog the one that was walking in the park? Respond solely with 'yes' or 'no'.	No.	The sentence construction suggests that it was the owner, not the dog, who was walking in the park. The phrase "that was walking in the park" directly modifies "the owner," making it clear that the owner was the one walking in the park.	LA	Q2	English
4o	62	1	I spoke with the assistant of the technician that was on duty.	[Q2] In the following sentence, is the assistant the one that was on duty? Respond solely with 'yes' or 'no'.	No.	The sentence specifies that it was the technician who was on duty, not the assistant. The phrase "that was on duty" directly follows "the technician," which indicates that the technician is the one being referred to as on duty. There is no indication that the assistant was on duty.	LA	Q2	English
4o	63	1	I greeted the child of the parent that was in the park.	[Q2] In the following sentence, is the child the one that was in the park? Respond solely with 'yes' or 'no'.	No.	I reasoned that the sentence structure "the child of the parent that was in the park" suggests that it is the parent who was in the park, not necessarily the child. The phrase "that was in the park" directly modifies "the parent."	LA	Q2	English
4o	64	1	I spoke with the lawyer of the client that was touring the exhibit.	[Q2] In the following sentence, is the lawyer the one that was touring the exhibit? Respond solely with 'yes' or 'no'.	No.	The sentence specifies that it was the client, not the lawyer, who was touring the exhibit. The phrase "of the client that was touring the exhibit" indicates that the action of touring the exhibit refers to the client.	LA	Q2	English
4o	65	1	I had coffee with the colleague of the researcher that attended the seminar.	[Q2] In the following sentence, is the colleague the one that attended the seminar? Respond solely with 'yes' or 'no'.	No.	The sentence structure indicates that it was the researcher, not the colleague, who attended the seminar. The phrase "the researcher that attended the seminar" specifies that the researcher is the one who attended. The colleague is described as someone associated with that researcher.	LA	Q2	English
4o	66	1	I handed a drink to the senior of the graduate student that was doing research.	[Q2] In the following sentence, is the senior the one that was doing research? Respond solely with 'yes' or 'no'.	No.	The sentence implies a distinction between the senior and the graduate student. It states "the graduate student that was doing research," suggesting the graduate student is the one conducting the research, while "the senior" is a separate individual. Therefore, the senior is not the one doing the research.	LA	Q2	English
4o	70	1	I ordered a drink from the student of the barista that was in a cafe.	[Q2] In the following sentence, is the student the one that was in a cafe? Respond solely with 'yes' or 'no'.	No.	I made that choice because the sentence structure suggests that it was the barista, not the student, who was in the cafe. The phrase "that was in a cafe" directly follows and modifies "the barista," indicating that the barista was the one in the cafe.	LA	Q2	English
4o	71	1	I had tea with the relative of the teacher that was recently divorced.	[Q2] In the following sentence, is the relative the one that was recently divorced? Respond solely with 'yes' or 'no'.	No.	The sentence specifies "the relative of the teacher that was recently divorced." The phrase "that was recently divorced" directly follows "the teacher," indicating that it is the teacher who was recently divorced, not the relative.	LA	Q2	English
4o	73	1	I looked up at the boss of the clerk that was working.	[Q2] In the following sentence, is the boss the one that was working? Respond solely with 'yes' or 'no'.	No.	In the sentence, the phrase "that was working" directly modifies "the clerk," not "the boss." Therefore, it indicates that the clerk was the one working, not the boss.	LA	Q2	English
4o	74	1	I was looking at the pet of the girl that was in the hallway.	[Q2] In the following sentence, is the pet the one that was in the hallway? Respond solely with 'yes' or 'no'.	No.	I made that choice because the sentence structure, "I was looking at the pet of the girl that was in the hallway," suggests that it is the girl, not the pet, who was in the hallway. The relative clause "that was in the hallway" is modifying "the girl."	LA	Q2	English
4o	75	1	I shot the servant of the actress that was in the lobby.	[Q2] In the following sentence, is the servant the one that was in the lobby? Respond solely with 'yes' or 'no'.	No.	The sentence "I shot the servant of the actress that was in the lobby" is ambiguous, but I interpreted that "that was in the lobby" is most likely referring to "the actress" because the phrase "the actress that was in the lobby" makes for a clearer and more natural reading than "the servant of the actress that was in the lobby." Therefore, I concluded that the servant is not the one who was in th…	LA	Q2	English
4o	80	1	I waited for the student of the supervisor that was doing an experiment in the lab.	[Q2] In the following sentence, is the student the one that was doing an experiment in the lab? Respond solely with 'yes' or 'no'.	No.	I interpreted "that was doing an experiment in the lab" as referring to "the supervisor" because of its placement directly after this noun. Therefore, the sentence suggests that it was the supervisor, not the student, who was conducting the experiment.	LA	Q2	English
4o	83	1	I met the client of the lawyer that was having coffee.	[Q2] In the following sentence, is the client the one that was having coffee? Respond solely with 'yes' or 'no'.	No.	The sentence "I met the client of the lawyer that was having coffee" can be interpreted to mean that it was the lawyer, not the client, who was having coffee. The phrase "that was having coffee" modifies "the lawyer," suggesting that it was the lawyer who was engaged in the activity of having coffee.	LA	Q2	English
4o	89	1	I found the manager of the actor that was practicing at the pool.	[Q2] In the following sentence, is the manager the one that was practicing at the pool? Respond solely with 'yes' or 'no'.	No.	The sentence structure indicates that "the actor" is the one practicing at the pool. The phrase "that was practicing at the pool" modifies "the actor," specifying which actor is being referred to. Thus, the manager is not the one practicing at the pool, but rather the actor whom the manager manages.	LA	Q2	English
4o	93	1	I complained to the interpreter of the embassador that was at the airport.	[Q2] In the following sentence, is the interpreter the one that was at the airport? Respond solely with 'yes' or 'no'.	No.	The sentence structure suggests ambiguity but leans towards the interpretation that it was the ambassador who was at the airport. This is inferred because "the embassy ambassador" seems more likely to be the primary subject in context, and their location being specified (at the airport) clarifies their position rather than that of the interpreter.	LA	Q2	English
4o	94	1	I met the rival of the programmer that knows AI well.	[Q2] In the following sentence, is the rival the one that knows AI well? Respond solely with 'yes' or 'no'.	No.	The sentence can be interpreted in two ways due to its ambiguity. One interpretation is that the rival knows AI well, and the other is that the programmer knows AI well. The structure "the programmer that knows AI well" suggests the knowledge of AI is attributed to the programmer rather than the rival. Therefore, based on a common interpretation of the sentence structure, I chose "no."	LA	Q2	English
4o	95	1	I bought the case of the phone that was on sale.	[Q2] In the following sentence, is the case the one that was on sale? Respond solely with 'yes' or 'no'.	No.	The sentence "I bought the case of the phone that was on sale" implies that it was the phone that was on sale, not the case. The phrase "that was on sale" directly modifies "the phone." This interpretation is based on the syntactic structure and typical usage patterns in English.	LA	Q2	English
4o	97	1	I checked the monitor of the computer that was broken yesterday.	[Q2] In the following sentence, is the monitor the one that was broken yesterday? Respond solely with 'yes' or 'no'.	No.	The sentence is ambiguous, but without additional context, it seems more likely that "the computer that was broken yesterday" is the subject being described, not specifically the monitor. Therefore, it implies that the computer, not the monitor, is what was broken yesterday.	LA	Q2	English
4o	98	1	I photographed the apprentice of the painter that was next to the art gallery.	[Q2] In the following sentence, is the apprentice the one that was next to the art gallery? Respond solely with 'yes' or 'no'.	No.	The sentence "I photographed the apprentice of the painter that was next to the art gallery" suggests that "the painter" is the one who is located next to the art gallery, not the apprentice. The phrase "that was next to the art gallery" is a relative clause modifying "the painter." Therefore, it implies that the painter is the one next to the art gallery.	LA	Q2	English
4o	99	1	I interviewed the son of the minister that was at City Hall.	[Q2] In the following sentence, is the son the one that was at City Hall? Respond solely with 'yes' or 'no'.	No.	In the sentence "I interviewed the son of the minister that was at City Hall," the phrase "that was at City Hall" is modifying "the minister," not "the son." This means it is the minister who was at City Hall, not the son. The structure of the sentence indicates that the relative clause "that was at City Hall" specifically describes which minister is being referred to.	LA	Q2	English
4o	100	1	I asked for the exit from the boss of the laborer that was on the construction site.	[Q2] In the following sentence, is the boss the one that was on the construction site? Respond solely with 'yes' or 'no'.	No.	The sentence specifies "the laborer that was on the construction site," indicating that it is the laborer, rather than the boss, who is on the construction site. The structure suggests the boss is the one managing or in charge of the laborer, not necessarily present at the construction site.	LA	Q2	English
4o	101	1	I greeted the grandson of the madam that was in the countryside.	[Q2] In the following sentence, is the grandson the one that was in the countryside? Respond solely with 'yes' or 'no'.	No.	The sentence structure indicates that it is the madam who was in the countryside, not the grandson. The phrase "that was in the countryside" directly follows "the madam," linking the location descriptor to her rather than the grandson.	LA	Q2	English
4o	102	1	I met the student of the linguist that was in Tokyo the other day.	[Q2] In the following sentence, is the student the one that was in Tokyo the other day? Respond solely with 'yes' or 'no'.	No.	The sentence is ambiguous, but the most straightforward interpretation is that "that was in Tokyo the other day" refers to "the linguist" rather than "the student." This is because the phrase "of the linguist that was in Tokyo the other day" groups the linguist and their location together, suggesting that it is the linguist who was in Tokyo.	LA	Q2	English
4o	103	1	I scolded the subordinate of the engineer that was on the construction site.	[Q2] In the following sentence, is the subordinate the one that was on the construction site? Respond solely with 'yes' or 'no'.	No.	The sentence construction indicates that "the engineer" is the one "that was on the construction site," rather than "the subordinate." The clause "that was on the construction site" directly follows and modifies "the engineer."	LA	Q2	English
4o	104	1	I looked at the cat of the kid that was lying on the couch.	[Q2] In the following sentence, is the cat the one that was lying on the couch? Respond solely with 'yes' or 'no'.	No.	I made that choice because the sentence specifies that it was "the kid that was lying on the couch," not the cat.	LA	Q2	English
4o	105	1	I talked with the supervisor of the flight attendant that was on board.	[Q2] In the following sentence, is the supervisor the one that was on board? Respond solely with 'yes' or 'no'.	No.	The sentence specifies that "the flight attendant" was the one "that was on board," not the supervisor. Therefore, it indicates that the supervisor oversees the flight attendant who was on board the flight.	LA	Q2	English
4o	109	1	I waited for the believer of the pastor that was praying in church.	[Q2] In the following sentence, is the believer the one that was praying in church? Respond solely with 'yes' or 'no'.	No.	The sentence structure suggests that "the pastor" is the one "that was praying in church," not "the believer." The phrase "that was praying in church" directly follows "the pastor," indicating that the pastor is the one performing the action.	LA	Q2	English
4o	111	1	I spoke to the son of the doctor that was behind the tree.	[Q2] In the following sentence, is the son the one that was behind the tree? Respond solely with 'yes' or 'no'.	No.	The sentence structure indicates that "the doctor" is the one described by the phrase "that was behind the tree." The phrase "that was behind the tree" acts as a relative clause modifying "the doctor," not "the son." Therefore, the son is not the one behind the tree; it is the doctor.	LA	Q2	English
4o	113	1	I spoke with the guardian of the patient that came to the hospital.	[Q2] In the following sentence, is the guardian the one that came to the hospital? Respond solely with 'yes' or 'no'.	No.	I made that choice because the sentence indicates that the patient is the one who came to the hospital, not the guardian. The structure "the guardian of the patient that came to the hospital" specifies that it is the patient who arrived at the hospital.	LA	Q2	English
4o	114	1	I handed a drink to the husband of the director that was playing golf.	[Q2] In the following sentence, is the husband the one that was playing golf? Respond solely with 'yes' or 'no'.	No.	The phrase "that was playing golf" seems to modify "the director," which is the closest noun. Therefore, it implies that the director was the one playing golf, not the husband.	LA	Q2	English
4o	115	1	I spoke to the daughter of the landlord that was cooking.	[Q2] In the following sentence, is the daughter the one that was cooking? Respond solely with 'yes' or 'no'.	No.	The sentence "I spoke to the daughter of the landlord that was cooking" uses the relative clause "that was cooking" to refer to "the landlord," not "the daughter." Hence, the landlord is the one who was cooking.	LA	Q2	English
4o	118	1	I recognized the secretary of the politician that was from the newspaper.	[Q2] In the following sentence, is the secretary the one that was from the newspaper? Respond solely with 'yes' or 'no'.	No.	The structure of the sentence indicates that "the politician" is the one associated with "the newspaper." The phrase "that was from the newspaper" directly follows "the politician," suggesting that it describes the politician rather than the secretary.	LA	Q2	English
4o	119	1	I interviewed the family of the killer that fled in desperation.	[Q2] In the following sentence, is the family the one that fled in desperation? Respond solely with 'yes' or 'no'.	No.	The sentence structure indicates that "the killer" is the one who "fled in desperation," not "the family." The phrase "that fled in desperation" directly modifies "the killer," suggesting that the killer is the one who fled, not the family.	LA	Q2	English
4o	120	1	I sent an email to the research assistant of the linguist that was in France.	[Q2] In the following sentence, is the research assistant the one that was in France? Respond solely with 'yes' or 'no'.	No.	The sentence is ambiguous, but the most straightforward interpretation is that "the linguist" was in France, not the research assistant. The phrase "that was in France" directly follows "the linguist," which usually suggests that it modifies "the linguist."	LA	Q2	English
4o	121	1	I helped the nephew of the photographer that was planning a move.	[Q2] In the following sentence, is the nephew the one that was planning a move? Respond solely with 'yes' or 'no'.	No.	The sentence structure indicates that "the photographer" is the one "that was planning a move." The clause "that was planning a move" directly follows and modifies "the photographer," not "the nephew."	LA	Q2	English
4o	122	1	I thought of the dog of the idol that was in an accident this fall.	[Q2] In the following sentence, is the dog the one that was in an accident this fall? Respond solely with 'yes' or 'no'.	No.	I made that choice because the sentence structure suggests that it was the idol (not the dog) that was in an accident this fall. The phrase "that was in an accident this fall" seems to modify "the idol."	LA	Q2	English
4o	123	1	I spoke with the wife of the professor that retired this year.	[Q2] In the following sentence, is the wife the one that retired this year? Respond solely with 'yes' or 'no'.	No.	The sentence specifies that it is the professor who retired this year, not the wife. The phrase "that retired this year" directly modifies "the professor." There is no indication that the wife is the one who retired.	LA	Q2	English
4o	124	1	I had a drink with the apprentice of the painter that visited the exhibition.	[Q2] In the following sentence, is the apprentice the one that visited the exhibition? Respond solely with 'yes' or 'no'.	No.	The sentence structure indicates that "the painter" is the one who "visited the exhibition," not "the apprentice." The clause "that visited the exhibition" directly follows and describes "the painter."	LA	Q2	English
4o	126	1	I ran into the father of the pianist that was on TV yesterday.	[Q2] In the following sentence, is the father the one that was on TV yesterday? Respond solely with 'yes' or 'no'.	No.	The sentence specifies that "the pianist" was the one on TV yesterday, not the father. The phrase "that was on TV yesterday" directly modifies "the pianist."	LA	Q2	English
4o	128	1	I left a note for the head of the reporter that was waiting to hear back.	[Q2] In the following sentence, is the head the one that was waiting to hear back? Respond solely with 'yes' or 'no'.	No.	I made that choice because the sentence's structure indicates that "the reporter" is the one "that was waiting to hear back." The phrase "that was waiting to hear back" directly modifies "the reporter," not "the head."	LA	Q2	English
4o	129	1	I bought chicken for the brother of the player that was working out.	[Q2] In the following sentence, is the brother the one that was working out? Respond solely with 'yes' or 'no'.	No.	The choice was made because the sentence structure indicates that "the player" is the one "that was working out." The phrase "that was working out" directly follows and modifies "the player," not "the brother."	LA	Q2	English
4o	130	1	I paid a per diem to the part-time student of the barista that was making the coffee.	[Q2] In the following sentence, is the part-time student the one that was making the coffee? Respond solely with 'yes' or 'no'.	No.	The sentence states that the per diem was paid to the part-time student of the barista. This implies that the barista is a separate person who was making the coffee, and the per diem was paid to someone who is a part-time student and has a connection (possibly as a student) to the barista, but is not the one making the coffee.	LA	Q2	English
4o	131	1	I complained to the friend of the gangster that was smoking in the room.	[Q2] In the following sentence, is the friend the one that was smoking in the room? Respond solely with 'yes' or 'no'.	No.	I made that choice because the structure of the sentence indicates that "the gangster" is the one "that was smoking in the room," not "the friend." The phrase "that was smoking in the room" modifies "the gangster."	LA	Q2	English
4o	132	1	I talked to the wife of the fisherman that was resting on the boat.	[Q2] In the following sentence, is the wife the one that was resting on the boat? Respond solely with 'yes' or 'no'.	No.	The sentence structure indicates that it was the fisherman, not the wife, who was resting on the boat. The phrase "that was resting on the boat" modifies "the fisherman," suggesting the fisherman was the one resting.	LA	Q2	English
4o	133	1	I bumped into the daughter-in-law of the elderly man that was swimming in the pool.	[Q2] In the following sentence, is the daughter-in-law the one that was swimming in the pool? Respond solely with 'yes' or 'no'.	No.	The sentence structure indicates that it is the elderly man who was swimming in the pool, not the daughter-in-law. The phrase "that was swimming in the pool" directly follows and modifies "the elderly man," suggesting that he is the one performing the action.	LA	Q2	English
4o	135	1	I had a discussion with the advisor of the graduate student that was attending the conference.	[Q2] In the following sentence, is the advisor the one that was attending the conference? Respond solely with 'yes' or 'no'.	No.	The sentence structure indicates that "the graduate student" is the one attending the conference, not the advisor.	LA	Q2	English
4o	137	1	I talked to the acquaintance of the captain that was on the ship.	[Q2] In the following sentence, is the acquaintance the one that was on the ship? Respond solely with 'yes' or 'no'.	No.	The sentence "I talked to the acquaintance of the captain that was on the ship" can be interpreted as the captain being the one who was on the ship, rather than the acquaintance. This interpretation is based on the structure of the sentence, where the relative clause "that was on the ship" most directly modifies "the captain."	LA	Q2	English
4o	138	1	I exchanged contacts with the rival of the ballerina that was practicing.	[Q2] In the following sentence, is the rival the one that was practicing? Respond solely with 'yes' or 'no'.	No.	I made that choice because the sentence specifies that the ballerina was the one practicing, not the rival. The phrase "that was practicing" directly follows "the ballerina," indicating it refers to her.	LA	Q2	English
4o	140	1	I asked for help from the daughter of the manager that was at the restaurant.	[Q2] In the following sentence, is the daughter the one that was at the restaurant? Respond solely with 'yes' or 'no'.	No.	The structure of the sentence suggests that "the manager" was the one at the restaurant, not the daughter. The phrase "that was at the restaurant" directly follows and modifies "the manager."	LA	Q2	English
4o	142	1	I ran into the wife of the professor that recently got cancer.	[Q2] In the following sentence, is the wife the one that recently got cancer? Respond solely with 'yes' or 'no'.	No.	The sentence specifies "the professor that recently got cancer," indicating that it is the professor, not the wife, who recently got cancer.	LA	Q2	English
4o	143	1	I looked at the friend of the stewardess that went to work at night.	[Q2] In the following sentence, is the friend the one that went to work at night? Respond solely with 'yes' or 'no'.	No.	The sentence "I looked at the friend of the stewardess that went to work at night" could be interpreted in a few ways due to its ambiguous structure. However, one plausible interpretation is that the phrase "that went to work at night" refers to the stewardess rather than the friend. The placement of the clause "that went to work at night" immediately after "the stewardess" suggests that it is de…	LA	Q2	English
4o	144	1	I glanced over at the aunt of the student that was sitting on the stairs.	[Q2] In the following sentence, is the aunt the one that was sitting on the stairs? Respond solely with 'yes' or 'no'.	No.	I made that choice because, based on the structure of the sentence, "that was sitting on the stairs" is a relative clause modifying "the student." This means it describes the student, not the aunt. Therefore, it indicates that the student is the one who was sitting on the stairs, not the aunt.	LA	Q2	English
4o	145	1	I shot the brother of the terrorist that was hiding in the bathroom.	[Q2] In the following sentence, is the brother the one that was hiding in the bathroom? Respond solely with 'yes' or 'no'.	No.	The phrasing "the terrorist that was hiding in the bathroom" suggests that the terrorist is the one who was hiding in the bathroom, not the brother. The structure of the sentence indicates that "the brother of the terrorist" is the object that was shot, and the clause "that was hiding in the bathroom" specifies which terrorist, not which brother.	LA	Q2	English
4o	146	1	I met the husband of the millionaire that was relaxing on a yacht.	[Q2] In the following sentence, is the husband the one that was relaxing on a yacht? Respond solely with 'yes' or 'no'.	No.	The phrase "that was relaxing on a yacht" modifies "the millionaire," making it clear that the millionaire is the one who was relaxing on a yacht, not the husband.	LA	Q2	English
4o	148	1	I argued at a hotel with the bodyguard of the celebrity that blocked traffic.	[Q2] In the following sentence, is the bodyguard the one that blocked traffic? Respond solely with 'yes' or 'no'.	No.	I made that choice because the phrase "that blocked traffic" is more closely associated with "the celebrity" rather than "the bodyguard." The sentence structure suggests that it was the celebrity who caused the blockage, not the bodyguard.	LA	Q2	English
4o	150	1	I waited on location for the assistant of the director that was filming.	[Q2] In the following sentence, is the assistant the one that was filming? Respond solely with 'yes' or 'no'.	No.	I interpreted "that was filming" as referring to the director rather than the assistant. The sentence structure suggests that the assistant belongs to the director, who is the one involved in filming.	LA	Q2	English
4o	152	1	I had dinner with the friend of the subordinate that was promoted this time.	[Q2] In the following sentence, is the friend the one that was promoted this time? Respond solely with 'yes' or 'no'.	No.	The sentence specifies that "the subordinate" was the one who was promoted, not "the friend." The structure indicates that you had dinner with the friend of the subordinate who received the promotion, not the friend being the one promoted.	LA	Q2	English
4o	153	1	I consulted the mother of the factory manager that was smoking.	[Q2] In the following sentence, is the mother the one that was smoking? Respond solely with 'yes' or 'no'.	No.	The sentence structure suggests ambiguity, but it can generally be understood that "that was smoking" refers more naturally to the factory manager rather than the mother, as it is closer to "the factory manager" in the sentence.	LA	Q2	English
4o	154	1	I talked with the grandson of the judge that retired last year.	[Q2] In the following sentence, is the grandson the one that retired last year? Respond solely with 'yes' or 'no'.	No.	I made that choice because the sentence specifies that it is the judge who retired last year, not the grandson. The phrase "that retired last year" directly follows "the judge," indicating that the retirement pertains to the judge, not the grandson.	LA	Q2	English
4o	157	1	I couldn't find the keyboard of the computer that was repaired.	[Q2] In the following sentence, is the keyboard the one that was repaired? Respond solely with 'yes' or 'no'.	No.	The sentence specifies that the computer was repaired, not the keyboard. The phrase "of the computer that was repaired" indicates that only the computer underwent repairs, while the keyboard is simply mentioned as being part of that computer.	LA	Q2	English
4o	158	1	I was unable to alert the sister of the student that was dozing.	[Q2] In the following sentence, is the sister the one that was dozing? Respond solely with 'yes' or 'no'.	No.	The sentence specifies that it was the student who was dozing, not the sister. The phrase "the student that was dozing" indicates that the action of dozing pertains to the student.	LA	Q2	English
4o	159	1	I was waiting for the colleague of the teacher that was in the gym.	[Q2] In the following sentence, is the colleague the one that was in the gym? Respond solely with 'yes' or 'no'.	No.	The sentence "I was waiting for the colleague of the teacher that was in the gym," is ambiguous, but generally, the phrase "that was in the gym" more likely modifies the noun "teacher," making it seem like the teacher was the one in the gym, not the colleague.	LA	Q2	English
4o	160	1	I reached out to the friend of the student that had left school early in the morning.	[Q2] In the following sentence, is the friend the one that had left school early in the morning? Respond solely with 'yes' or 'no'.	No.	The sentence construction "I reached out to the friend of the student that had left school early in the morning" specifies that the student is the one who left school early in the morning, not the friend. The phrase "that had left school early in the morning" modifies "the student," indicating it was the student who left.	LA	Q2	English
4o	161	1	I encouraged the supervisor of the nurse that was trying not to cry.	[Q2] In the following sentence, is the supervisor the one that was trying not to cry? Respond solely with 'yes' or 'no'.	No.	The wording of the sentence suggests that "the nurse" is the one who "was trying not to cry." The phrase "that was trying not to cry" directly follows and modifies "the nurse," indicating that it is the nurse and not the supervisor who was having difficulty with their emotions.	LA	Q2	English
4o	162	1	I handed the water to the secretary of the politician that was giving a talk.	[Q2] In the following sentence, is the secretary the one that was giving a talk? Respond solely with 'yes' or 'no'.	No.	The sentence construction implies that "the politician" is the one giving the talk, not "the secretary." The phrase "that was giving a talk" directly follows "the politician," indicating that it is the politician who is engaged in the action of giving a talk.	LA	Q2	English
4o	164	1	I asked for advice from the daughter of the chef that was eating pasta.	[Q2] In the following sentence, is the daughter the one that was eating pasta? Respond solely with 'yes' or 'no'.	No.	I chose "No" because the sentence structure indicates that the chef is the one eating pasta, not the daughter. The clause "that was eating pasta" directly follows and modifies "the chef."	LA	Q2	English
4o	165	1	I interviewed the son of the politician that was in Seoul this week.	[Q2] In the following sentence, is the son the one that was in Seoul this week? Respond solely with 'yes' or 'no'.	No.	The sentence "I interviewed the son of the politician that was in Seoul this week" implies that it was the politician who was in Seoul, not the son. The phrase "that was in Seoul this week" modifies "the politician," which is the noun directly preceding it. This means it provides more information about the politician, indicating that it was the politician who was in Seoul.	LA	Q2	English
4o	166	1	I greeted the colleague of the salesman that was visiting next door.	[Q2] In the following sentence, is the colleague the one that was visiting next door? Respond solely with 'yes' or 'no'.	No.	The sentence can be interpreted as: "I greeted the colleague of the salesman" and "the salesman was the one visiting next door." The relative clause "that was visiting next door" is most naturally read as modifying "the salesman," not "the colleague." Thus, it's the salesman who is visiting next door, not the colleague.	LA	Q2	English
4o	168	1	I chatted with the grandfather of the student that was in front of the supermarket.	[Q2] In the following sentence, is the grandfather the one that was in front of the supermarket? Respond solely with 'yes' or 'no'.	No.	The sentence structure "the grandfather of the student that was in front of the supermarket" indicates that "the student" is the one in front of the supermarket, not "the grandfather."	LA	Q2	English
4o	171	1	I met the son-in-law of the politician that was playing ping pong.	[Q2] In the following sentence, is the son-in-law the one that was playing ping pong? Respond solely with 'yes' or 'no'.	No.	The sentence "I met the son-in-law of the politician that was playing ping pong" is somewhat ambiguous. However, the structure "that was playing ping pong" directly follows "the politician," making it more likely that "the politician" is the one playing ping pong rather than "the son-in-law."	LA	Q2	English
4o	172	1	I greeted the wife of the farmer that was washing the pots.	[Q2] In the following sentence, is the wife the one that was washing the pots? Respond solely with 'yes' or 'no'.	No.	I interpreted the sentence to mean that "the farmer" was the one washing the pots, not "the wife." The phrase "that was washing the pots" directly follows "the farmer," making it more likely that the clause refers to the farmer rather than the wife.	LA	Q2	English
4o	173	1	I gave advice to the guide of the tourist that couldn't read Chinese.	[Q2] In the following sentence, is the guide the one that couldn't read Chinese? Respond solely with 'yes' or 'no'.	No.	The phrase "that couldn't read Chinese" immediately follows "the tourist," which suggests that it is the tourist, not the guide, who couldn't read Chinese. The structure of the sentence indicates that the relative clause "that couldn't read Chinese" modifies "the tourist."	LA	Q2	English
4o	174	1	I contacted the friend of the translator that was studying in Australia.	[Q2] In the following sentence, is the friend the one that was studying in Australia? Respond solely with 'yes' or 'no'.	No.	The sentence construction "I contacted the friend of the translator that was studying in Australia" suggests that it is the translator who was studying in Australia, not the friend. The relative clause "that was studying in Australia" modifies "the translator."	LA	Q2	English
4o	176	1	I talked with the master of the violinist that performed at the concert.	[Q2] In the following sentence, is the master the one that performed at the concert? Respond solely with 'yes' or 'no'.	No.	The sentence specifies that it was the violinist who performed at the concert, not the master. The phrase "of the violinist that performed" clearly indicates that the performing action is attributed to the violinist.	LA	Q2	English
4o	177	1	I couldn't believe that the secretary of the congressman that was playing the mobile game.	[Q2] In the following sentence, is the secretary the one that was playing the mobile game? Respond solely with 'yes' or 'no'.	No.	The sentence as written seems incomplete or improperly structured, which makes it unclear who was playing the mobile game. It looks like it was cut off or perhaps intended to say more, leaving ambiguity about who was involved in the action. As it stands, it does not clearly state that the secretary was the one playing the mobile game.	LA	Q2	English
4o	179	1	I had dinner with the manager of the actor that arrived at the film set.	[Q2] In the following sentence, is the manager the one that arrived at the film set? Respond solely with 'yes' or 'no'.	No.	The sentence specifies that the actor, not the manager, arrived at the film set. The phrase "that arrived at the film set" directly follows "the actor," indicating that it is the actor who arrived, not the manager.	LA	Q2	English
4o	180	1	I added the order to the part-time assistant of the chef that was grilling the meat.	[Q2] In the following sentence, is the part-time assistant the one that was grilling the meat? Respond solely with 'yes' or 'no'.	No.	I made that choice because the sentence specifies "the chef that was grilling the meat," indicating that the chef, not the part-time assistant, was the one grilling the meat. The part-time assistant is mentioned in relation to the chef, but not as the one doing the grilling.	LA	Q2	English
4o	181	1	I got into an argument with the boss of the flight attendant that was on the bus.	[Q2] In the following sentence, is the boss the one that was on the bus? Respond solely with 'yes' or 'no'.	No.	The sentence structure indicates that the flight attendant was on the bus. The phrase "that was on the bus" modifies "the flight attendant" and not "the boss," suggesting that it was the flight attendant who was on the bus, not the boss.	LA	Q2	English
4o	183	1	I threw away the remote control of the fan that suddenly broke yesterday.	[Q2] In the following sentence, is the remote control the one that suddenly broke yesterday? Respond solely with 'yes' or 'no'.	No.	The sentence structure suggests that "the fan" is what "suddenly broke yesterday," not the remote control. The placement of the clause "that suddenly broke yesterday" immediately following "the fan" indicates that it is referring to the fan. If the remote control had broken, the sentence would likely be structured differently for clarity.	LA	Q2	English
4o	184	1	I asked for help from the apprentice of the architect that was at the wine shop.	[Q2] In the following sentence, is the apprentice the one that was at the wine shop? Respond solely with 'yes' or 'no'.	No.	The sentence states, "I asked for help from the apprentice of the architect that was at the wine shop". The phrase "that was at the wine shop" modifies "the architect," indicating it is the architect who was at the wine shop, not the apprentice.	LA	Q2	English
4o	187	1	I ran into the boss of the assistant that was leaving the office.	[Q2] In the following sentence, is the boss the one that was leaving the office? Respond solely with 'yes' or 'no'.	No.	The sentence states that the assistant, not the boss, is the one leaving the office. The structure "the boss of the assistant that was leaving the office" specifies that "the assistant" is the one associated with the action of leaving.	LA	Q2	English
4o	188	1	I recognized the cat of the basketball player that was eating bread in the cafe.	[Q2] In the following sentence, is the cat the one that was eating bread in the cafe? Respond solely with 'yes' or 'no'.	No.	It appears that "eating bread in the cafe" refers to the basketball player rather than the cat. The structure of the sentence suggests that the basketball player, not the cat, was the one engaged in the activity of eating bread in the cafe.	LA	Q2	English
4o	191	1	I was surprised to see the pet dog of the government employee that was near the restroom.	[Q2] In the following sentence, is the pet dog the one that was near the restroom? Respond solely with 'yes' or 'no'.	No.	The phrase "that was near the restroom" directly modifies "the government employee." It indicates that the government employee, not the pet dog, was near the restroom.	LA	Q2	English
4o	192	1	I bumped into the customer of the banker that was on the phone.	[Q2] In the following sentence, is the customer the one that was on the phone? Respond solely with 'yes' or 'no'.	No.	The sentence is ambiguous, but the most straightforward interpretation is that "the banker" was the one on the phone. The phrase "that was on the phone" directly follows "the banker," indicating that it is likely referring to the banker rather than the customer.	LA	Q2	English
4o	193	1	I gave a drink to the part-time student of the clerk that was cleaning up.	[Q2] In the following sentence, is the part-time student the one that was cleaning up? Respond solely with 'yes' or 'no'.	No.	The phrase "that was cleaning up" modifies the closest noun, which is "the clerk". This structure indicates that it is the clerk who was cleaning up, not the part-time student.	LA	Q2	English
4o	194	1	I took a picture with the colleague of the firefighter that was undergoing training.	[Q2] In the following sentence, is the colleague the one that was undergoing training? Respond solely with 'yes' or 'no'.	No.	The sentence structure indicates that it was the firefighter who was undergoing training, not the colleague. The phrase "the colleague of the firefighter that was undergoing training" specifies that the firefighter, not the colleague, was the one undergoing training.	LA	Q2	English
4o	195	1	I handed the coffee to the wife of the editor-in-chief that was sitting by the window.	[Q2] In the following sentence, is the wife the one that was sitting by the window? Respond solely with 'yes' or 'no'.	No.	I made that choice because the sentence is ambiguous, but based on typical syntactical patterns in English, it most logically suggests that "the editor-in-chief" was sitting by the window, not "the wife." The phrase "that was sitting by the window" is more closely associated with "the editor-in-chief" than with "the wife."	LA	Q2	English
4o	197	1	I replaced the wheel of the bicycle that had gone missing last week.	[Q2] In the following sentence, is the wheel the one that had gone missing last week? Respond solely with 'yes' or 'no'.	No.	The sentence structure indicates that it was the bicycle, not the wheel, that had gone missing last week. The clause "that had gone missing last week" modifies "the bicycle" directly preceding it, clarifying that the bicycle is the subject of the event mentioned.	LA	Q2	English
4o	198	1	I checked the button of the printer that suddenly broke down.	[Q2] In the following sentence, is the button the one that suddenly broke down? Respond solely with 'yes' or 'no'.	No.	The sentence structure suggests that it was the printer that suddenly broke down, not the button. The phrase "that suddenly broke down" modifies "the printer," which immediately precedes it. The button is mentioned in the context of being checked, not in the context of breaking down.	LA	Q2	English
4o	199	1	I took a picture with the teacher of the sculptor that was in front of the museum.	[Q2] In the following sentence, is the teacher the one that was in front of the museum? Respond solely with 'yes' or 'no'.	No.	I made that choice because the sentence specifies that the sculptor was in front of the museum, not the teacher. The phrase "that was in front of the museum" directly follows and modifies "the sculptor," indicating the sculptor's location.	LA	Q2	English
4o	200	1	I talked to the secretary of the congressman that seemed very busy.	[Q2] In the following sentence, is the secretary the one that seemed very busy? Respond solely with 'yes' or 'no'.	No.	In the given sentence, "I talked to the secretary of the congressman that seemed very busy," the relative clause "that seemed very busy" is closer to "the congressman," implying it is the congressman who seemed very busy, not the secretary.	LA	Q2	English
4o	201	1	I called the attorney of the defendant that was preparing for trial.	[Q2] In the following sentence, is the attorney the one that was preparing for trial? Respond solely with 'yes' or 'no'.	No.	The sentence is ambiguous and can be interpreted in multiple ways. However, given the structure, "that was preparing for trial" is more likely to refer to the defendant rather than the attorney.	LA	Q2	English
4o	202	1	I greeted the granddaughter of the caretaker that was sitting in a chair.	[Q2] In the following sentence, is the granddaughter the one that was sitting in a chair? Respond solely with 'yes' or 'no'.	No.	The sentence structure suggests that "the granddaughter of the caretaker" is the one being greeted, while "that was sitting in a chair" is more likely to describe "the caretaker." However, the sentence is somewhat ambiguous, and without additional context, it's not entirely clear. My response was based on the natural reading of the sentence, where "that was sitting in a chair" seems to refer to t…	LA	Q2	English
4o	204	1	I handed the ice cream to the son of the gardener that was next to the statue.	[Q2] In the following sentence, is the son the one that was next to the statue? Respond solely with 'yes' or 'no'.	No.	The sentence is structured in a way that "that was next to the statue" is modifying "the gardener," not "the son." The phrase "the gardener that was next to the statue" indicates that it is the gardener who was next to the statue, not the son.	LA	Q2	English
4o	205	1	I exchanged contacts with the sister of the dancer that was doing yoga.	[Q2] In the following sentence, is the sister the one that was doing yoga? Respond solely with 'yes' or 'no'.	No.	The sentence structure suggests that "the dancer" is the one performing yoga, not the dancer's sister. The clause "that was doing yoga" directly follows "the dancer," identifying the dancer as the person engaged in yoga. Therefore, the sister is not the one doing yoga.	LA	Q2	English
4o	208	1	I gave the strawberries to the owner of the rabbit that was on the lawn.	[Q2] In the following sentence, is the owner the one that was on the lawn? Respond solely with 'yes' or 'no'.	No.	The sentence structure indicates that it was the rabbit—and not the owner—that was on the lawn. The phrase "that was on the lawn" directly follows and modifies "the rabbit," not "the owner." This suggests that the rabbit was on the lawn, not the owner.	LA	Q2	English
4o	209	1	I handed out snacks to the junior of the photographer that was climbing a mountain.	[Q2] In the following sentence, is the junior the one that was climbing a mountain? Respond solely with 'yes' or 'no'.	No.	The sentence structure implies that the photographer is the one climbing the mountain, not the junior. The phrase "that was climbing a mountain" directly follows "photographer," indicating that it is describing the photographer. The junior is mentioned separately and is not directly linked to the action of climbing the mountain.	LA	Q2	English
4o	210	1	I gave water to the boss of the worker that was near the construction site.	[Q2] In the following sentence, is the boss the one that was near the construction site? Respond solely with 'yes' or 'no'.	No.	The sentence specifies that it was "the worker that was near the construction site," not the boss.	LA	Q2	English
4o	13	1	I met the employee of the U.S. ambassador that was having a meal.	[Q2] In the following sentence, is the employee the one that was having a meal? Respond solely with 'yes' or 'no'.	Yes	The choice was made because the relative clause "that was having a meal" directly follows and modifies "the employee of the U.S. ambassador". This grammatical structure indicates that it is referring to the employee, clarifying that the employee was the one having a meal.	HA	Q2	English
4o	14	1	I read the review of the poem that was unfinished.	[Q2] In the following sentence, is the review the one that was unfinished? Respond solely with 'yes' or 'no'.	Yes	I interpreted the sentence to mean that the review was the thing that was unfinished. The phrase "that was unfinished" directly follows "the review," which makes it the more likely reference, rather than the poem.	HA	Q2	English
4o	18	1	I was unable to interview the daughter of the hostage that was waiting.	[Q2] In the following sentence, is the daughter the one that was waiting? Respond solely with 'yes' or 'no'.	Yes	The structure of the sentence "I was unable to interview the daughter of the hostage that was waiting" suggests that the clause "that was waiting" modifies "the hostage" rather than "the daughter." Therefore, the hostage is the one who was waiting, not the daughter.	HA	Q2	English
4o	23	1	I noticed the guard of the congressman that was hiding.	[Q2] In the following sentence, is the guard the one that was hiding? Respond solely with 'yes' or 'no'.	Yes	The structure of the sentence places the relative clause "that was hiding" directly after "the guard," indicating that "the guard" is the one who was hiding.	HA	Q2	English
4o	45	1	I chatted with the aunt of the novelist that was baking cookies.	[Q2] In the following sentence, is the aunt the one that was baking cookies? Respond solely with 'yes' or 'no'.	Yes	The sentence structure "the aunt of the novelist that was baking cookies" suggests that the relative clause "that was baking cookies" modifies "the novelist." This means it's the novelist who was baking cookies. The aunt is not the one baking cookies; rather, she is just related to the novelist. Hence, the correct answer should be 'no'.	HA	Q2	English
4o	55	1	I bought a meal for the junior of the accountant that was at a restaurant.	[Q2] In the following sentence, is the junior the one that was at a restaurant? Respond solely with 'yes' or 'no'.	Yes	I made that choice because the structure of the sentence implies that it was the junior who was at the restaurant, not the accountant. The phrase "that was at a restaurant" directly follows and modifies "the junior of the accountant," indicating it was the junior at the restaurant.	HA	Q2	English
4o	56	1	I read the revision of the manuscript that was on the test.	[Q2] In the following sentence, is the revision the one that was on the test? Respond solely with 'yes' or 'no'.	Yes	I made that choice because the sentence explicitly states, "I read the revision of the manuscript that was on the test." This indicates that it was specifically the revision which was on the test.	HA	Q2	English
4o	69	1	I threw away the case of the laptop that was no longer needed.	[Q2] In the following sentence, is the case the one that was no longer needed? Respond solely with 'yes' or 'no'.	Yes	The sentence structure "I threw away the case of the laptop that was no longer needed" places "that was no longer needed" directly after "the case of the laptop," indicating that "the case" is the item that was no longer needed.	HA	Q2	English
4o	77	1	I glanced at the coworker of the police officer that was in the police department.	[Q2] In the following sentence, is the coworker the one that was in the police department? Respond solely with 'yes' or 'no'.	Yes	I made that choice because the phrase "that was in the police department" directly follows and describes "the police officer," indicating it is the police officer who was in the department, not the coworker.	HA	Q2	English
4o	78	1	I spoke with the customer of the florist that was in the store.	[Q2] In the following sentence, is the customer the one that was in the store? Respond solely with 'yes' or 'no'.	Yes	I chose 'yes' because the sentence structure implies that the customer, who is associated with the florist, is the one who was present in the store.	HA	Q2	English
4o	85	1	I repaired the handle of the pot that was broken over time.	[Q2] In the following sentence, is the handle the one that was broken over time? Respond solely with 'yes' or 'no'.	Yes	In the sentence "I repaired the handle of the pot that was broken over time," the phrase "that was broken over time" directly follows "the pot." However, grammatically, it can be interpreted as referring to either the pot or the handle. Given natural reading tendencies, it's more contextually logical to associate the phrase "that was broken over time" with "the handle," as handles are more likely…	HA	Q2	English
4o	91	1	I am sick of the guide of the tourist that was always late.	[Q2] In the following sentence, is the guide the one that was always late? Respond solely with 'yes' or 'no'.	Yes	The sentence's structure indicates that the guide was always late. The phrase "that was always late" modifies "the guide of the tourist," making it clear that it is the guide being referred to as consistently tardy.	HA	Q2	English
4o	127	1	I was upset to see the son-in-law of the politician that kept drinking wine.	[Q2] In the following sentence, is the son-in-law the one that kept drinking wine? Respond solely with 'yes' or 'no'.	Yes	The sentence implies that the son-in-law of the politician is the one who kept drinking wine, as it directly links the action of drinking wine to the son-in-law.	HA	Q2	English
4o	155	1	I cleaned the drain of the kitchen that was dirty and had a terrible odor.	[Q2] In the following sentence, is the drain the one that was dirty and had a terrible odor? Respond solely with 'yes' or 'no'.	Yes	The sentence structure indicates that the phrases "that was dirty and had a terrible odor" describe the drain, not the kitchen. The placement of "that" right after "drain" shows it is the drain that was dirty and had a terrible odor.	HA	Q2	English
4o	206	1	I checked on the daughter-in-law of the pastor that was sneezing frequently.	[Q2] In the following sentence, is the daughter-in-law the one that was sneezing frequently? Respond solely with 'yes' or 'no'.	yes	I determined that the daughter-in-law was the one sneezing frequently because the phrase "that was sneezing frequently" directly follows and modifies "the daughter-in-law of the pastor" in the sentence. This implies that it is the daughter-in-law who was sneezing frequently, not the pastor.	HA	Q2	English
4o	5	1	I shot the servant of the actress that was on the balcony.	[Q2] In the following sentence, is the servant the one that was on the balcony? Respond solely with 'yes' or 'no'.	Yes.	The phrase "that was on the balcony" immediately follows "the actress," which could suggest it is describing the actress. However, based on the typical structure of such sentences and the question's implications, the interpretation I chose was that "that was on the balcony" describes the servant. In similar sentence structures, the relative clause starting with "that" often refers to the closest …	HA	Q2	English
4o	8	1	I bumped into the chauffeur of the CEO that was so rude.	[Q2] In the following sentence, is the chauffeur the one that was so rude? Respond solely with 'yes' or 'no'.	Yes.	The sentence structure suggests that "the chauffeur of the CEO" is the noun phrase being modified by the clause "that was so rude." Typically, the relative pronoun "that" refers to the closest preceding noun, which in this case is "the chauffeur." Therefore, it indicates that it was the chauffeur who was rude.	HA	Q2	English
4o	15	1	I adjusted the pipe of the sink that was cracked.	[Q2] In the following sentence, is the pipe the one that was cracked? Respond solely with 'yes' or 'no'.	Yes.	I determined that the pipe was the one that was cracked because the phrase "that was cracked" directly follows and describes "the pipe of the sink." This indicates that the cracking issue pertains specifically to the pipe.	HA	Q2	English
4o	26	1	I finally found the panel of the box that was completely crumpled.	[Q2] In the following sentence, is the panel the one that was completely crumpled? Respond solely with 'yes' or 'no'.	Yes.	I made that choice because the sentence clearly states that the panel of the box was completely crumpled. The structure of the sentence attributes the condition of being "completely crumpled" directly to the panel.	HA	Q2	English
4o	27	1	I inspected the keyboard of the computer that was abandoned last week.	[Q2] In the following sentence, is the keyboard the one that was abandoned last week? Respond solely with 'yes' or 'no'.	Yes.	I made that choice because the sentence structure indicates that "the computer" was abandoned last week, not the keyboard. The phrase "that was abandoned last week" modifies "the computer," suggesting that the entire computer, including its keyboard, was abandoned.	HA	Q2	English
4o	28	1	I photographed the cow of the peasant that was by the puddle.	[Q2] In the following sentence, is the cow the one that was by the puddle? Respond solely with 'yes' or 'no'.	Yes.	The structure of the sentence "I photographed the cow of the peasant that was by the puddle" suggests that the relative clause "that was by the puddle" modifies "the cow," specifying its location. Hence, the cow is the one that was by the puddle.	HA	Q2	English
4o	36	1	I gazed at the dog of the visitor that was under a tree.	[Q2] In the following sentence, is the dog the one that was under a tree? Respond solely with 'yes' or 'no'.	Yes.	The sentence specifies "the dog of the visitor that was under a tree," indicating that the dog, which belongs to the visitor, is the one under the tree. The phrase "that was under a tree" directly modifies "the dog of the visitor."	HA	Q2	English
4o	40	1	I photographed the sister of the boss that was on the terrace.	[Q2] In the following sentence, is the sister the one that was on the terrace? Respond solely with 'yes' or 'no'.	Yes.	The phrase "that was on the terrace" directly follows "the sister of the boss," indicating that this clause is describing the sister. Thus, it implies that the sister is the one who was on the terrace.	HA	Q2	English
4o	46	1	I laughted at the uncle of the sailor that couldn't operate the machine.	[Q2] In the following sentence, is the uncle the one that couldn't operate the machine? Respond solely with 'yes' or 'no'.	Yes.	The structure of the sentence implies that the relative clause "that couldn't operate the machine" refers to the nearest noun, which is "the sailor." Therefore, it is the sailor who couldn't operate the machine, not the uncle. My initial response should have been "no."	HA	Q2	English
4o	47	1	I scrutinized the acquitance of the prisonor that knew about the incident.	[Q2] In the following sentence, is the acquitance the one that knew about the incident? Respond solely with 'yes' or 'no'.	Yes.	I chose "yes" because the sentence states that you scrutinized the acquaintance *who* knew about the incident. The use of the word “that” in the sentence specifies which acquaintance is being referred to, indicating that the one who knew about the incident is the acquaintance in question. (Note: The sentence contains spelling errors: "acquaintance" and "prisoner" are misspelled.)	HA	Q2	English
4o	48	1	I recognized the hostage of the robbery that was on the morning news.	[Q2] In the following sentence, is the hostage the one that was on the morning news? Respond solely with 'yes' or 'no'.	Yes.	The sentence "I recognized the hostage of the robbery that was on the morning news" can be understood as stating that the robbery was on the morning news, rather than specifically saying the hostage appeared on the morning news. However, the phrasing might imply that the hostage is associated with the news report of the robbery, so one might interpret it that the hostage was mentioned as part of …	HA	Q2	English
4o	51	1	I greeted the classmate of the bride that was preparing the food.	[Q2] In the following sentence, is the classmate the one that was preparing the food? Respond solely with 'yes' or 'no'.	Yes.	I determined that the classmate was the one preparing the food based on the structure of the sentence. The phrase "that was preparing the food" directly follows "the classmate of the bride," indicating that it is the classmate who is performing the action of preparing the food. This proximity generally suggests that the descriptive clause is referring to the noun phrase that comes immediately bef…	HA	Q2	English
4o	52	1	I was worried about the pigeon of the magician that was injured in a performance.	[Q2] In the following sentence, is the pigeon the one that was injured in a performance? Respond solely with 'yes' or 'no'.	Yes.	The structure of the sentence indicates that the pigeon belonging to the magician was the one injured during a performance. The phrase "that was injured in a performance" directly modifies "the pigeon of the magician," clarifying that it was the pigeon, not the magician, who was injured.	HA	Q2	English
4o	57	1	I groaned at the bodyguard of the diva that smoke cigarettes constantly.	[Q2] In the following sentence, is the bodyguard the one that smoke cigarettes constantly? Respond solely with 'yes' or 'no'.	Yes.	The choice was made because the structure of the sentence "I groaned at the bodyguard of the diva that smoke cigarettes constantly" suggests that the relative clause "that smoke cigarettes constantly" is describing the closest noun, which is "the bodyguard."	HA	Q2	English
4o	67	1	I was talking to the passenger of the pilot that was on an airplane.	[Q2] In the following sentence, is the passenger the one that was on an airplane? Respond solely with 'yes' or 'no'.	Yes.	The sentence "I was talking to the passenger of the pilot that was on an airplane" is somewhat ambiguous. However, based on standard English sentence construction and context, it logically implies that the "passenger of the pilot" was on the airplane. This interpretation follows because it is more common and makes more sense that passengers would be on an airplane, not pilots having passengers un…	HA	Q2	English
4o	68	1	I argued with the member of the trainer that was holding dumbbells.	[Q2] In the following sentence, is the member the one that was holding dumbbells? Respond solely with 'yes' or 'no'.	Yes.	The sentence structure suggests that "member" is the noun being modified by the clause "that was holding dumbbells." Thus, it indicates that the member is the one holding the dumbbells.	HA	Q2	English
4o	81	1	I called the colleague of the announcer that was recently hospitalized.	[Q2] In the following sentence, is the colleague the one that was recently hospitalized? Respond solely with 'yes' or 'no'.	Yes.	The structure of the sentence and the placement of the clause "that was recently hospitalized" indicate that it modifies "the colleague," rather than "the announcer." Therefore, the colleague is the one who was recently hospitalized.	HA	Q2	English
4o	82	1	I shook hands with the assistant of the chairman that was in the lobby.	[Q2] In the following sentence, is the assistant the one that was in the lobby? Respond solely with 'yes' or 'no'.	Yes.	I interpreted the sentence as saying that the assistant of the chairman was the one in the lobby. The phrase "that was in the lobby" appears to modify "the assistant of the chairman," indicating the location of the assistant.	HA	Q2	English
4o	84	1	I tasted the sauce of the pasta that was left over from last night.	[Q2] In the following sentence, is the sauce the one that was left over from last night? Respond solely with 'yes' or 'no'.	Yes.	I made that choice because the structure of the sentence indicates that "the sauce" is being described by the clause "that was left over from last night." This suggests the sauce, specifically, is what was left over, not the pasta.	HA	Q2	English
4o	87	1	I couldn't find the tray of the oven that was used last night.	[Q2] In the following sentence, is the tray the one that was used last night? Respond solely with 'yes' or 'no'.	Yes.	The phrase "that was used last night" directly modifies "the tray of the oven," indicating that it's the specific tray in question. Therefore, the sentence clearly implies that the tray in question was the one used last night.	HA	Q2	English
4o	92	1	I greeted the assistant of the hairdresser that was closing the curtains.	[Q2] In the following sentence, is the assistant the one that was closing the curtains? Respond solely with 'yes' or 'no'.	Yes.	I interpreted the phrase "that was closing the curtains" as modifying the assistant of the hairdresser directly, indicating that it was the assistant who was engaged in that action.	HA	Q2	English
4o	96	1	I finally found the manual of the computer that was lost yesterday.	[Q2] In the following sentence, is the manual the one that was lost yesterday? Respond solely with 'yes' or 'no'.	Yes.	I made that choice because the sentence structure indicates that the manual, not the computer, was lost yesterday. The clause "that was lost yesterday" directly follows and describes the manual.	HA	Q2	English
4o	106	1	I made eye contact with the guide dog of the passenger that was at the station.	[Q2] In the following sentence, is the guide dog the one that was at the station? Respond solely with 'yes' or 'no'.	Yes.	I interpreted the sentence to mean that the guide dog belongs to the passenger who was at the station. Hence, the guide dog, being with the passenger, was also at the station.	HA	Q2	English
4o	107	1	I bumped into the daughter of the resident that was walking around.	[Q2] In the following sentence, is the daughter the one that was walking around? Respond solely with 'yes' or 'no'.	Yes.	The sentence construction implies that the daughter is the one walking around. The phrase "that was walking around" directly follows "the daughter of the resident," making it most likely that it is modifying "the daughter." If the intent were to specify that the resident was walking around, the structure might be clearer if rephrased or punctuated differently.	HA	Q2	English
4o	108	1	I recognized the acquaintance of the artist that was in front of the statue.	[Q2] In the following sentence, is the acquaintance the one that was in front of the statue? Respond solely with 'yes' or 'no'.	Yes.	The sentence structure indicates that "the artist" is described as being "in front of the statue." The phrase "of the artist that was in front of the statue" specifies which artist, implying that it is "the acquaintance of the artist" that was recognized, and the artist is the one positioned in front of the statue.	HA	Q2	English
4o	112	1	I pretended not to notice the fan of the idol that was dancing in karaoke.	[Q2] In the following sentence, is the fan the one that was dancing in karaoke? Respond solely with 'yes' or 'no'.	Yes.	I chose 'yes' because the grammatical structure of the sentence indicates that the fan of the idol is the one performing the action, specifically dancing in karaoke. The phrase "that was dancing in karaoke" modifies and describes "the fan of the idol."	HA	Q2	English
4o	125	1	I said hello to the client of the tax accountant that was in the hallway.	[Q2] In the following sentence, is the client the one that was in the hallway? Respond solely with 'yes' or 'no'.	Yes.	I interpreted the phrase "that was in the hallway" as modifying "the client," indicating that it was the client who was in the hallway. The sentence structure suggests that "the client of the tax accountant" is the subject, and the relative clause "that was in the hallway" provides additional information about the client.	HA	Q2	English
4o	134	1	I shared my opinion with the grandmother of the pianist that was watching the concert.	[Q2] In the following sentence, is the grandmother the one that was watching the concert? Respond solely with 'yes' or 'no'.	Yes.	I made that choice because the structure of the sentence "the grandmother of the pianist that was watching the concert" indicates that "that was watching the concert" is describing "the grandmother." Therefore, the grandmother is the one that was watching the concert.	HA	Q2	English
4o	136	1	I asked a question to the collaborator of the professor that was writing a paper.	[Q2] In the following sentence, is the collaborator the one that was writing a paper? Respond solely with 'yes' or 'no'.	Yes.	The sentence structure indicates that the phrase "that was writing a paper" directly modifies "the collaborator of the professor." This suggests that it is the collaborator, not the professor, who was writing a paper. The relative clause "that was writing a paper" is most logically attached to the closest noun phrase "collaborator" rather than "professor." Therefore, the collaborator is the one w…	HA	Q2	English
4o	151	1	I recognized the son of the announcer that was playing tennis.	[Q2] In the following sentence, is the son the one that was playing tennis? Respond solely with 'yes' or 'no'.	Yes.	I inferred that the phrase "that was playing tennis" most likely refers to "the son" rather than "the announcer." This interpretation makes sense because it is more common contextually for a "son" to be described as playing tennis.	HA	Q2	English
4o	156	1	I watched the video of the conductor that had been trending these days.	[Q2] In the following sentence, is the video the one that had been trending these days? Respond solely with 'yes' or 'no'.	Yes.	I chose "yes" because the phrase "that had been trending these days" directly follows and modifies "the video," indicating that the video is the one that had been trending.	HA	Q2	English
4o	163	1	I gave a dancewear to the daughter of the chaplain that was dancing.	[Q2] In the following sentence, is the daughter the one that was dancing? Respond solely with 'yes' or 'no'.	Yes.	The phrase "that was dancing" directly follows "the daughter of the chaplain," which means it describes the daughter. This structure indicates that it is the daughter who was dancing.	HA	Q2	English
4o	175	1	I recommended a restaurant to the wife of the janitor that was planning a trip.	[Q2] In the following sentence, is the wife the one that was planning a trip? Respond solely with 'yes' or 'no'.	Yes.	I made that choice because the structure of the sentence suggests that "the wife of the janitor" is the one planning the trip. The clause "that was planning a trip" immediately follows "the wife of the janitor," indicating that it refers to her.	HA	Q2	English
4o	182	1	I had a conversation with the daughter of the owner that was washing dishes.	[Q2] In the following sentence, is the daughter the one that was washing dishes? Respond solely with 'yes' or 'no'.	Yes.	The phrase "that was washing dishes" immediately follows "the daughter of the owner," indicating that the daughter is the one performing that action. The sentence structure suggests that the relative clause "that was washing dishes" refers to "the daughter."	HA	Q2	English
4o	186	1	I bought medicine for the junior of the reporter that had the flu.	[Q2] In the following sentence, is the junior the one that had the flu? Respond solely with 'yes' or 'no'.	Yes.	The sentence "I bought medicine for the junior of the reporter that had the flu" suggests that it was the junior who had the flu. The phrase "that had the flu" describes "the junior of the reporter," specifying that the junior is the one affected by the flu.	HA	Q2	English
4o	189	1	I threatened the bodyguard of the singer that was standing at an event.	[Q2] In the following sentence, is the bodyguard the one that was standing at an event? Respond solely with 'yes' or 'no'.	Yes.	I chose "yes" because the structure of the sentence suggests that the relative clause "that was standing at an event" modifies "the bodyguard of the singer." This implies that it is the bodyguard who was standing at the event.	HA	Q2	English
4o	196	1	I finally bought the case of the laptop that was on sale this month.	[Q2] In the following sentence, is the case the one that was on sale this month? Respond solely with 'yes' or 'no'.	Yes.	I interpreted the sentence to mean that the case of the laptop was the item that was on sale this month. The phrase "that was on sale this month" immediately follows and describes "the case of the laptop," indicating that the case, not the laptop itself, was the discounted item.	HA	Q2	English
4o	203	1	I coordinated with the assistant of the director that was preparing the stage.	[Q2] In the following sentence, is the assistant the one that was preparing the stage? Respond solely with 'yes' or 'no'.	Yes.	The sentence is structured in a way that suggests "that was preparing the stage" is a relative clause describing "the assistant of the director." This means the assistant is the one preparing the stage.	HA	Q2	English
4o	24	2	I met the son of the delegate that was smoking.	[Q2] In the following sentence, is the delegate the one that was smoking? Respond solely with 'yes' or 'no'.	It could be either the delegate or the son depending on the interpretation of the sentence.	The sentence "I met the son of the delegate that was smoking" is ambiguous. The phrase "that was smoking" could refer either to the son or the delegate. Without additional context, it is unclear who was actually smoking. Therefore, the interpretation could go either way.		Q2	English
4o	8	2	I bumped into the chauffeur of the CEO that was so rude.	[Q2] In the following sentence, is the CEO the one that was so rude? Respond solely with 'yes' or 'no'.	no	The sentence "I bumped into the chauffeur of the CEO that was so rude" suggests that "the chauffeur" is the one being described as "so rude" because "that was so rude" immediately follows and modifies "the chauffeur of the CEO."	HA	Q2	English
4o	17	2	I couldn't find the cover of the pot that was clean.	[Q2] In the following sentence, is the pot the one that was clean? Respond solely with 'yes' or 'no'.	No	The sentence specifies that the cover of the pot was clean, not the pot itself. The phrase "that was clean" directly modifies "the cover of the pot," indicating it's the cover, not the pot, that was clean.	HA	Q2	English
4o	34	2	I petted the cat of the baby that was on the bed.	[Q2] In the following sentence, is the baby the one that was on the bed? Respond solely with 'yes' or 'no'.	no	The sentence "I petted the cat of the baby that was on the bed" implies that the cat was on the bed, not the baby. The phrase "that was on the bed" modifies "the cat" rather than "the baby."	HA	Q2	English
4o	60	2	I asked the part-time worker of the clerk that was organizing the merchandise.	[Q2] In the following sentence, is the clerk the one that was organizing the merchandise? Respond solely with 'yes' or 'no'.	no	The sentence structure suggests ambiguity, but it implies that "the part-time worker" is the one who "was organizing the merchandise," not "the clerk." The phrase "of the clerk" seems to indicate that the clerk is supervising or is associated with the part-time worker who is doing the organizing.	HA	Q2	English
4o	122	2	I thought of the dog of the idol that was in an accident this fall.	[Q2] In the following sentence, is the idol the one that was in an accident this fall? Respond solely with 'yes' or 'no'.	no	The sentence structure suggests that "the dog of the idol," not the idol itself, was "in an accident this fall." The phrase "that was in an accident this fall" is more closely connected to "the dog" rather than "the idol."	HA	Q2	English
4o	125	2	I said hello to the client of the tax accountant that was in the hallway.	[Q2] In the following sentence, is the tax accountant the one that was in the hallway? Respond solely with 'yes' or 'no'.	no	The sentence structure indicates that it was the client, not the tax accountant, who was in the hallway. The phrase "that was in the hallway" directly follows "the client," suggesting that the client is the one being described.	HA	Q2	English
4o	145	2	I shot the brother of the terrorist that was hiding in the bathroom.	[Q2] In the following sentence, is the terrorist the one that was hiding in the bathroom? Respond solely with 'yes' or 'no'.	no	The sentence is ambiguous and can be interpreted in more than one way. This specific interpretation hinges on the phrase "that was hiding in the bathroom," which can describe either "the terrorist" or "the brother of the terrorist." Given the sentence structure, one might naturally interpret the phrase as modifying "the brother of the terrorist."	HA	Q2	English
4o	188	2	I recognized the cat of the basketball player that was eating bread in the cafe.	[Q2] In the following sentence, is the basketball player the one that was eating bread in the cafe? Respond solely with 'yes' or 'no'.	no	The structure of the sentence suggests that it was the cat, not the basketball player, that was eating bread in the cafe. The phrase "that was eating bread in the cafe" directly follows and modifies "the cat of the basketball player."	HA	Q2	English
4o	5	2	I shot the servant of the actress that was on the balcony.	[Q2] In the following sentence, is the actress the one that was on the balcony? Respond solely with 'yes' or 'no'.	No.	The sentence is ambiguous and can be interpreted in multiple ways. The phrase "that was on the balcony" could refer to either "the servant" or "the actress." Because both interpretations are possible, it cannot be definitively stated that the actress was the one on the balcony. Therefore, I answered 'no' to avoid assuming one interpretation over the other.	HA	Q2	English
4o	13	2	I met the employee of the U.S. ambassador that was having a meal.	[Q2] In the following sentence, is the U.S. ambassador the one that was having a meal? Respond solely with 'yes' or 'no'.	No.	The sentence specifies that it was the "employee of the U.S. ambassador" who was "having a meal." The phrase "that was having a meal" directly modifies "the employee," not "the U.S. ambassador." Therefore, the U.S. ambassador was not the one having the meal.	HA	Q2	English
4o	15	2	I adjusted the pipe of the sink that was cracked.	[Q2] In the following sentence, is the sink the one that was cracked? Respond solely with 'yes' or 'no'.	No.	The phrase "that was cracked" directly follows "the pipe of the sink," indicating it describes "the pipe" rather than "the sink." Therefore, it's the pipe that was cracked, not the sink.	HA	Q2	English
4o	20	2	I called the intern of the team leader that was late.	[Q2] In the following sentence, is the team leader the one that was late? Respond solely with 'yes' or 'no'.	No.	The sentence "I called the intern of the team leader that was late" is ambiguous. However, typical interpretation favors the nearest plausible subject for the relative clause "that was late," which in this case is "the intern." This means the intern is more likely to be the one who was late, not the team leader.	HA	Q2	English
4o	23	2	I noticed the guard of the congressman that was hiding.	[Q2] In the following sentence, is the congressman the one that was hiding? Respond solely with 'yes' or 'no'.	No.	The sentence structure implies that it was the guard who was hiding, not the congressman. The phrase "that was hiding" directly follows "the guard," indicating that the guard is the one performing the hiding action.	HA	Q2	English
4o	26	2	I finally found the panel of the box that was completely crumpled.	[Q2] In the following sentence, is the box the one that was completely crumpled? Respond solely with 'yes' or 'no'.	No.	The sentence specifies that it is the panel of the box that was completely crumpled, not the entire box. The phrase "that was completely crumpled" directly describes the panel, indicating the condition of only that part rather than the whole box.	HA	Q2	English
4o	28	2	I photographed the cow of the peasant that was by the puddle.	[Q2] In the following sentence, is the peasant the one that was by the puddle? Respond solely with 'yes' or 'no'.	No.	I made that choice based on the sentence structure. The phrase "that was by the puddle" directly follows and modifies "the cow of the peasant," indicating that it is the cow, not the peasant, that was by the puddle.	HA	Q2	English
4o	31	2	I greeted the dog of the farmer that was in the rice field.	[Q2] In the following sentence, is the farmer the one that was in the rice field? Respond solely with 'yes' or 'no'.	No.	The structure of the sentence suggests that it is the dog that was in the rice field. The phrase "that was in the rice field" directly follows "the dog," indicating that it is describing the dog rather than the farmer.	HA	Q2	English
4o	36	2	I gazed at the dog of the visitor that was under a tree.	[Q2] In the following sentence, is the visitor the one that was under a tree? Respond solely with 'yes' or 'no'.	No.	The sentence describes the dog as the one that was under a tree, not the visitor. The phrase "that was under a tree" directly modifies "the dog of the visitor" indicating that it is the dog which is under the tree.	HA	Q2	English
4o	40	2	I photographed the sister of the boss that was on the terrace.	[Q2] In the following sentence, is the boss the one that was on the terrace? Respond solely with 'yes' or 'no'.	No.	The sentence "I photographed the sister of the boss that was on the terrace" is ambiguous, but it's more likely interpreted as saying that the sister was on the terrace, not the boss. The phrase "that was on the terrace" directly follows and modifies "the sister," clarifying who was on the terrace at the time the photograph was taken.	HA	Q2	English
4o	45	2	I chatted with the aunt of the novelist that was baking cookies.	[Q2] In the following sentence, is the novelist the one that was baking cookies? Respond solely with 'yes' or 'no'.	No.	In the sentence "I chatted with the aunt of the novelist that was baking cookies," the clause "that was baking cookies" modifies "the aunt," not "the novelist." The structure indicates that "the aunt" is the one performing the action of baking cookies.	HA	Q2	English
4o	51	2	I greeted the classmate of the bride that was preparing the food.	[Q2] In the following sentence, is the bride the one that was preparing the food? Respond solely with 'yes' or 'no'.	No.	I made that choice because the sentence structure implies that it is the classmate of the bride who is preparing the food, not the bride herself. The relative clause "that was preparing the food" modifies "the classmate," not "the bride."	HA	Q2	English
4o	52	2	I was worried about the pigeon of the magician that was injured in a performance.	[Q2] In the following sentence, is the magician the one that was injured in a performance? Respond solely with 'yes' or 'no'.	No.	The structure of the sentence indicates that it was the magician's pigeon that was injured, not the magician himself. The phrase "that was injured in a performance" directly modifies "the pigeon of the magician."	HA	Q2	English
4o	57	2	I groaned at the bodyguard of the diva that smoke cigarettes constantly.	[Q2] In the following sentence, is the diva the one that smoke cigarettes constantly? Respond solely with 'yes' or 'no'.	No.	The sentence states "the bodyguard of the diva that smoke cigarettes constantly," which indicates that it is the bodyguard, not the diva, who smokes cigarettes constantly. The phrase "that smoke cigarettes constantly" modifies "the bodyguard."	HA	Q2	English
4o	68	2	I argued with the member of the trainer that was holding dumbbells.	[Q2] In the following sentence, is the trainer the one that was holding dumbbells? Respond solely with 'yes' or 'no'.	No.	The sentence is ambiguous due to unclear pronoun reference. The phrase "the member of the trainer" does not clearly indicate that the trainer is holding the dumbbells. It could be interpreted that the member is the one holding the dumbbells.	HA	Q2	English
4o	69	2	I threw away the case of the laptop that was no longer needed.	[Q2] In the following sentence, is the laptop the one that was no longer needed? Respond solely with 'yes' or 'no'.	No.	I determined that the laptop wasn't the item that was no longer needed based on the structure of the sentence. The phrase "that was no longer needed" directly follows "the case of the laptop," implying that the case, not the laptop, was no longer needed.	HA	Q2	English
4o	75	2	I shot the servant of the actress that was in the lobby.	[Q2] In the following sentence, is the actress the one that was in the lobby? Respond solely with 'yes' or 'no'.	No.	The sentence is ambiguous, and it can be interpreted in multiple ways. However, based on the typical proximity rule in English, "that was in the lobby" is more likely to refer to "the servant" rather than "the actress." Therefore, I chose 'no' because the more immediate noun (the servant) is usually the one being described by the relative clause ("that was in the lobby").	HA	Q2	English
4o	76	2	I met the wife of the writer that was in Italia.	[Q2] In the following sentence, is the writer the one that was in Italia? Respond solely with 'yes' or 'no'.	No.	The sentence "I met the wife of the writer that was in Italia" is ambiguous. However, the placement of "that was in Italia" right after "the writer" generally implies that it refers to "the wife" rather than "the writer." Therefore, it suggests that the wife was in Italia, not necessarily the writer.	HA	Q2	English
4o	78	2	I spoke with the customer of the florist that was in the store.	[Q2] In the following sentence, is the florist the one that was in the store? Respond solely with 'yes' or 'no'.	No.	The sentence is structured in a way that suggests 'the customer of the florist' was the entity 'in the store.' The phrase "that was in the store" appears to modify 'the customer', not 'the florist'.	HA	Q2	English
4o	80	2	I waited for the student of the supervisor that was doing an experiment in the lab.	[Q2] In the following sentence, is the supervisor the one that was doing an experiment in the lab? Respond solely with 'yes' or 'no'.	No.	The sentence structure suggests that "the supervisor" is not the one performing the experiment. Instead, it implies that it is the "student of the supervisor" who is conducting the experiment in the lab. The phrase "that was doing an experiment in the lab" modifies "the student."	HA	Q2	English
4o	82	2	I shook hands with the assistant of the chairman that was in the lobby.	[Q2] In the following sentence, is the chairman the one that was in the lobby? Respond solely with 'yes' or 'no'.	No.	The sentence structure places "that was in the lobby" closest to "the assistant," indicating that it is the assistant, not the chairman, who was in the lobby.	HA	Q2	English
4o	85	2	I repaired the handle of the pot that was broken over time.	[Q2] In the following sentence, is the pot the one that was broken over time? Respond solely with 'yes' or 'no'.	No.	I determined that the pot is not the one that was broken over time because the phrase "that was broken over time" directly modifies "the handle," indicating that it is the handle which became broken gradually.	HA	Q2	English
4o	87	2	I couldn't find the tray of the oven that was used last night.	[Q2] In the following sentence, is the oven the one that was used last night? Respond solely with 'yes' or 'no'.	No.	The sentence specifies that "the tray" was used last night, not the oven itself. Therefore, the oven is not definitively identified as the one that was used last night.	HA	Q2	English
4o	88	2	I could not photograph the son of the driver that was smoking a cigarette.	[Q2] In the following sentence, is the driver the one that was smoking a cigarette? Respond solely with 'yes' or 'no'.	No.	The sentence "I could not photograph the son of the driver that was smoking a cigarette" is ambiguous. However, based on typical English syntax, the relative clause "that was smoking a cigarette" most directly modifies "the son," suggesting that it was the son who was smoking the cigarette, not the driver.	HA	Q2	English
4o	92	2	I greeted the assistant of the hairdresser that was closing the curtains.	[Q2] In the following sentence, is the hairdresser the one that was closing the curtains? Respond solely with 'yes' or 'no'.	No.	The phrase "that was closing the curtains" directly follows "the assistant," indicating that it is the assistant, not the hairdresser, who was closing the curtains.	HA	Q2	English
4o	93	2	I complained to the interpreter of the embassador that was at the airport.	[Q2] In the following sentence, is the embassador the one that was at the airport? Respond solely with 'yes' or 'no'.	No.	The sentence "I complained to the interpreter of the ambassador that was at the airport" is ambiguous, but the more natural interpretation typically places the location descriptor "that was at the airport" closer to "the interpreter" rather than "the ambassador." Therefore, it suggests that the interpreter, rather than the ambassador, was at the airport.	HA	Q2	English
4o	95	2	I bought the case of the phone that was on sale.	[Q2] In the following sentence, is the phone the one that was on sale? Respond solely with 'yes' or 'no'.	No.	The structure of the sentence, "I bought the case of the phone that was on sale," indicates that "the phone that was on sale" is modifying the "phone." The phrase "that was on sale" refers to "case," as it is closer to that noun, suggesting that it is the case that was on sale and not the phone.	HA	Q2	English
4o	96	2	I finally found the manual of the computer that was lost yesterday.	[Q2] In the following sentence, is the computer the one that was lost yesterday? Respond solely with 'yes' or 'no'.	No.	The sentence "I finally found the manual of the computer that was lost yesterday" implies that it was the manual that was lost, not the computer. The clause "that was lost yesterday" modifies "the manual," not "the computer."	HA	Q2	English
4o	98	2	I photographed the apprentice of the painter that was next to the art gallery.	[Q2] In the following sentence, is the painter the one that was next to the art gallery? Respond solely with 'yes' or 'no'.	No.	In the sentence, "I photographed the apprentice of the painter that was next to the art gallery," the phrase "that was next to the art gallery" modifies "the apprentice" rather than "the painter." This suggests that it is the apprentice who was next to the art gallery, not the painter.	HA	Q2	English
4o	104	2	I looked at the cat of the kid that was lying on the couch.	[Q2] In the following sentence, is the kid the one that was lying on the couch? Respond solely with 'yes' or 'no'.	No.	The sentence structure suggests that "the cat" was the one lying on the couch, not "the kid." The phrase "that was lying on the couch" follows "the cat of the kid," indicating it describes the cat.	HA	Q2	English
4o	108	2	I recognized the acquaintance of the artist that was in front of the statue.	[Q2] In the following sentence, is the artist the one that was in front of the statue? Respond solely with 'yes' or 'no'.	No.	I determined that the artist is not the one in front of the statue because the sentence construction "the acquaintance of the artist that was in front of the statue" specifies that it is the acquaintance who is in front of the statue. The phrase "that was in front of the statue" modifies "the acquaintance," not "the artist."	HA	Q2	English
4o	109	2	I waited for the believer of the pastor that was praying in church.	[Q2] In the following sentence, is the pastor the one that was praying in church? Respond solely with 'yes' or 'no'.	No.	I made that choice because the sentence structures the action of praying in church as being done by "the believer," not "the pastor." The phrase "that was praying in church" directly follows and describes "the believer," indicating they are the one engaged in prayer.	HA	Q2	English
4o	112	2	I pretended not to notice the fan of the idol that was dancing in karaoke.	[Q2] In the following sentence, is the idol the one that was dancing in karaoke? Respond solely with 'yes' or 'no'.	No.	The sentence states, "I pretended not to notice the fan of the idol that was dancing in karaoke." The structure of the sentence suggests that "the fan of the idol" is the subject being described as "dancing in karaoke," not the idol. The phrase "that was dancing in karaoke" modifies "the fan of the idol," indicating it was the fan who was dancing, not the idol.	HA	Q2	English
4o	114	2	I handed a drink to the husband of the director that was playing golf.	[Q2] In the following sentence, is the director the one that was playing golf? Respond solely with 'yes' or 'no'.	No.	The phrase "that was playing golf" immediately follows "the husband of the director," implying that it modifies "the husband" rather than "the director." Thus, it suggests that the husband was playing golf, not the director.	HA	Q2	English
4o	115	2	I spoke to the daughter of the landlord that was cooking.	[Q2] In the following sentence, is the landlord the one that was cooking? Respond solely with 'yes' or 'no'.	No.	The sentence specifies "the daughter of the landlord that was cooking." This structure suggests that it is the daughter who was cooking, not the landlord.	HA	Q2	English
4o	127	2	I was upset to see the son-in-law of the politician that kept drinking wine.	[Q2] In the following sentence, is the politician the one that kept drinking wine? Respond solely with 'yes' or 'no'.	No.	The sentence structure suggests that it was the son-in-law of the politician who kept drinking wine, not the politician. The clause "that kept drinking wine" modifies "the son-in-law," indicating he is the one engaging in the action.	HA	Q2	English
4o	136	2	I asked a question to the collaborator of the professor that was writing a paper.	[Q2] In the following sentence, is the professor the one that was writing a paper? Respond solely with 'yes' or 'no'.	No.	The sentence structure indicates that "the collaborator of the professor" is the one "that was writing a paper." This construction places the action of writing a paper with the collaborator, not the professor.	HA	Q2	English
4o	137	2	I talked to the acquaintance of the captain that was on the ship.	[Q2] In the following sentence, is the captain the one that was on the ship? Respond solely with 'yes' or 'no'.	No.	The sentence structure suggests that "the acquaintance" is the one that "was on the ship" because the relative clause "that was on the ship" directly follows "the acquaintance." If the sentence intended to mean that the captain was on the ship, it would likely be phrased differently for clarity, such as "I talked to the acquaintance of the captain who was on the ship."	HA	Q2	English
4o	140	2	I asked for help from the daughter of the manager that was at the restaurant.	[Q2] In the following sentence, is the manager the one that was at the restaurant? Respond solely with 'yes' or 'no'.	No.	The sentence "I asked for help from the daughter of the manager that was at the restaurant" is ambiguous, but one common interpretation is that "that was at the restaurant" modifies "the daughter," not "the manager." So, it suggests that the daughter was at the restaurant, not necessarily the manager.	HA	Q2	English
4o	143	2	I looked at the friend of the stewardess that went to work at night.	[Q2] In the following sentence, is the stewardess the one that went to work at night? Respond solely with 'yes' or 'no'.	No.	The sentence structure "the friend of the stewardess that went to work at night" suggests that it was the friend, not the stewardess, who went to work at night.	HA	Q2	English
4o	148	2	I argued at a hotel with the bodyguard of the celebrity that blocked traffic.	[Q2] In the following sentence, is the celebrity the one that blocked traffic? Respond solely with 'yes' or 'no'.	No.	I interpreted the sentence structure to mean that the bodyguard, not the celebrity, blocked traffic. The phrase "that blocked traffic" directly follows "the bodyguard of the celebrity," suggesting that it is the bodyguard who performed the action of blocking traffic.	HA	Q2	English
4o	151	2	I recognized the son of the announcer that was playing tennis.	[Q2] In the following sentence, is the announcer the one that was playing tennis? Respond solely with 'yes' or 'no'.	No.	The sentence "I recognized the son of the announcer that was playing tennis" suggests that it was the son who was playing tennis, not the announcer. The relative clause "that was playing tennis" modifies "the son" rather than "the announcer."	HA	Q2	English
4o	155	2	I cleaned the drain of the kitchen that was dirty and had a terrible odor.	[Q2] In the following sentence, is the kitchen the one that was dirty and had a terrible odor? Respond solely with 'yes' or 'no'.	No.	In the sentence "I cleaned the drain of the kitchen that was dirty and had a terrible odor," the relative clause "that was dirty and had a terrible odor" modifies "the drain," not "the kitchen." The structure suggests that it is the drain which was dirty and odorous, rather than the kitchen.	HA	Q2	English
4o	159	2	I was waiting for the colleague of the teacher that was in the gym.	[Q2] In the following sentence, is the teacher the one that was in the gym? Respond solely with 'yes' or 'no'.	No.	The sentence structure "I was waiting for the colleague of the teacher that was in the gym" suggests that "that was in the gym" describes the closest noun, which is "the colleague" rather than "the teacher." Therefore, it indicates that the colleague, not the teacher, was in the gym.	HA	Q2	English
4o	163	2	I gave a dancewear to the daughter of the chaplain that was dancing.	[Q2] In the following sentence, is the chaplain the one that was dancing? Respond solely with 'yes' or 'no'.	No.	The sentence structure indicates that "the daughter of the chaplain" is the one who "was dancing." The relative clause "that was dancing" modifies "the daughter," not "the chaplain." Therefore, the chaplain is not the one that was dancing.	HA	Q2	English
4o	169	2	I argued with the assistant of the cartoonist that was at the teahouse.	[Q2] In the following sentence, is the cartoonist the one that was at the teahouse? Respond solely with 'yes' or 'no'.	No.	The sentence structure "I argued with the assistant of the cartoonist that was at the teahouse" suggests that the clause "that was at the teahouse" is modifying "the assistant" rather than "the cartoonist." Therefore, it implies that the assistant was the one at the teahouse, not the cartoonist.	HA	Q2	English
4o	174	2	I contacted the friend of the translator that was studying in Australia.	[Q2] In the following sentence, is the translator the one that was studying in Australia? Respond solely with 'yes' or 'no'.	No.	I chose 'no' because the sentence structure suggests that the friend (not the translator) was the one studying in Australia. The phrase "that was studying in Australia" directly follows and modifies "the friend," indicating it is the friend who is studying, not the translator.	HA	Q2	English
4o	175	2	I recommended a restaurant to the wife of the janitor that was planning a trip.	[Q2] In the following sentence, is the janitor the one that was planning a trip? Respond solely with 'yes' or 'no'.	No.	The phrase "that was planning a trip" seems to refer to "the wife of the janitor" rather than the janitor himself. The structure of the sentence places the relative clause "that was planning a trip" closer to "the wife," making it more likely that she is the one planning the trip.	HA	Q2	English
4o	178	2	I asked a question to the research assistant of the professor that was at the museum.	[Q2] In the following sentence, is the professor the one that was at the museum? Respond solely with 'yes' or 'no'.	No.	The sentence is ambiguous, but the most likely interpretation is that it describes the research assistant as the one who was at the museum, not the professor. The phrase "that was at the museum" most naturally modifies "the research assistant" directly preceding it.	HA	Q2	English
4o	182	2	I had a conversation with the daughter of the owner that was washing dishes.	[Q2] In the following sentence, is the owner the one that was washing dishes? Respond solely with 'yes' or 'no'.	No.	I interpreted "that was washing dishes" as describing "the daughter" rather than "the owner." The sentence structure implies that it was the daughter who was engaged in washing dishes.	HA	Q2	English
4o	186	2	I bought medicine for the junior of the reporter that had the flu.	[Q2] In the following sentence, is the reporter the one that had the flu? Respond solely with 'yes' or 'no'.	No.	The sentence specifies that the medicine was bought for "the junior of the reporter" and indicates that it was the junior who had the flu, not the reporter. The phrase "that had the flu" directly modifies "the junior," clarifying that the junior is the one who was ill.	HA	Q2	English
4o	190	2	I was visiting the cousin of the novelist that was in Canada on vacation.	[Q2] In the following sentence, is the novelist the one that was in Canada on vacation? Respond solely with 'yes' or 'no'.	No.	The sentence, "I was visiting the cousin of the novelist that was in Canada on vacation," suggests that "the cousin" is the one who was in Canada on vacation due to the placement of the relative clause "that was in Canada on vacation" modifying "the cousin." If the intention were for "the novelist" to be the one on vacation, the sentence structure would typically be different, e.g., "I was visiti…	HA	Q2	English
4o	191	2	I was surprised to see the pet dog of the government employee that was near the restroom.	[Q2] In the following sentence, is the govenment employee the one that was near the restroom? Respond solely with 'yes' or 'no'.	No.	The sentence structure implies that the pet dog was the one near the restroom, not the government employee. The phrase "that was near the restroom" is positioned closer to "the pet dog," thereby modifying it.	HA	Q2	English
4o	192	2	I bumped into the customer of the banker that was on the phone.	[Q2] In the following sentence, is the banker the one that was on the phone? Respond solely with 'yes' or 'no'.	No.	The sentence is ambiguous and can be interpreted in two ways: either the customer or the banker was on the phone. Given the structure of the sentence, it is more likely that the phrase "that was on the phone" directly modifies "the customer" rather than "the banker."	HA	Q2	English
4o	195	2	I handed the coffee to the wife of the editor-in-chief that was sitting by the window.	[Q2] In the following sentence, is the editor-in-chief the one that was sitting by the window? Respond solely with 'yes' or 'no'.	No.	The sentence is structured in a way that "was sitting by the window" directly modifies "the wife of the editor-in-chief," implying that she, not the editor-in-chief, is the one sitting by the window.	HA	Q2	English
4o	196	2	I finally bought the case of the laptop that was on sale this month.	[Q2] In the following sentence, is the laptop the one that was on sale this month? Respond solely with 'yes' or 'no'.	No.	The sentence specifies that the "case" of the laptop is what's on sale, not the laptop itself. The phrase "the case of the laptop that was on sale this month" refers to the laptop's case being on sale, not the laptop.	HA	Q2	English
4o	201	2	I called the attorney of the defendant that was preparing for trial.	[Q2] In the following sentence, is the defendant the one that was preparing for trial? Respond solely with 'yes' or 'no'.	No.	The sentence is structured such that "that was preparing for trial" refers to "the attorney of the defendant." This implies the attorney was the one preparing for trial, not the defendant. The phrasing does not clarify that the defendant is the one preparing for trial.	HA	Q2	English
4o	202	2	I greeted the granddaughter of the caretaker that was sitting in a chair.	[Q2] In the following sentence, is the caretaker the one that was sitting in a chair? Respond solely with 'yes' or 'no'.	No.	I made that choice because the sentence structure suggests that the phrase "that was sitting in a chair" is closer to "the granddaughter" than "the caretaker," implying it is the granddaughter who was sitting in the chair.	HA	Q2	English
4o	203	2	I coordinated with the assistant of the director that was preparing the stage.	[Q2] In the following sentence, is the director the one that was preparing the stage? Respond solely with 'yes' or 'no'.	No.	In the sentence "I coordinated with the assistant of the director that was preparing the stage," the relative clause "that was preparing the stage" modifies "the assistant of the director," not the director themselves. This means it is the assistant who was preparing the stage.	HA	Q2	English
4o	204	2	I handed the ice cream to the son of the gardener that was next to the statue.	[Q2] In the following sentence, is the gardener the one that was next to the statue? Respond solely with 'yes' or 'no'.	No.	The sentence construction suggests that "the son" is the one who "was next to the statue," not the gardener. The phrase "that was next to the statue" most directly modifies "the son," as it is closest in the sentence and contextually makes more immediate sense.	HA	Q2	English
4o	206	2	I checked on the daughter-in-law of the pastor that was sneezing frequently.	[Q2] In the following sentence, is the pastor the one that was sneezing frequently? Respond solely with 'yes' or 'no'.	No.	The construction of the sentence indicates that "the daughter-in-law of the pastor" is the subject of the relative clause "that was sneezing frequently." Therefore, it is the daughter-in-law, not the pastor, who was sneezing frequently.	HA	Q2	English
4o	2	2	I interviewed the coach of the athlete that got covid.	[Q2] In the following sentence, is the athlete the one that got covid? Respond solely with 'yes' or 'no'.	Yes	I made that choice because the phrase "the athlete that got covid" specifies that it was indeed the athlete who contracted COVID-19. The relative clause "that got covid" directly modifies "the athlete," making it clear who is being referred to.	LA	Q2	English
4o	10	2	I carefully observed the nurse of the surgeon that was in charge of the operation.	[Q2] In the following sentence, is the surgeon the one that was in charge of the operation? Respond solely with 'yes' or 'no'.	Yes	I made that choice because the sentence specifies "the surgeon that was in charge of the operation," clearly indicating that the surgeon is the one responsible for the operation.	LA	Q2	English
4o	12	2	I met the assistant of the detective that was fired last year.	[Q2] In the following sentence, is the detective the one that was fired last year? Respond solely with 'yes' or 'no'.	Yes	I made that choice because the structure of the sentence "I met the assistant of the detective that was fired last year" implies that the relative clause "that was fired last year" modifies "the detective," indicating that it is the detective who was fired.	LA	Q2	English
4o	18	2	I was unable to interview the daughter of the hostage that was waiting.	[Q2] In the following sentence, is the hostage the one that was waiting? Respond solely with 'yes' or 'no'.	Yes	I made that choice because the sentence construction "the daughter of the hostage that was waiting" places "that was waiting" immediately after "hostage," indicating that it is the hostage who was waiting.	LA	Q2	English
4o	19	2	I saw the daughter of the friend that was in class.	[Q2] In the following sentence, is the friend the one that was in class? Respond solely with 'yes' or 'no'.	Yes	The sentence structure indicates that "the friend that was in class" is a single descriptive phrase, meaning the class attendance attribute is linked to "the friend" rather than "the daughter." Thus, it is the friend who was in class.	LA	Q2	English
4o	22	2	I greeted the client of the lawyer that was on the phone.	[Q2] In the following sentence, is the lawyer the one that was on the phone? Respond solely with 'yes' or 'no'.	Yes	I determined that the lawyer was the one on the phone because the phrase "that was on the phone" immediately follows "the lawyer", suggesting it is describing the lawyer, not the client.	LA	Q2	English
4o	25	2	I bought the charger of the ipad that was on sale.	[Q2] In the following sentence, is the ipad the one that was on sale? Respond solely with 'yes' or 'no'.	yes	The structure of the sentence "I bought the charger of the iPad that was on sale" implies that the phrase "that was on sale" modifies "iPad" rather than "charger." This interpretation is due to the proximity and typical grammatical structure in English, where relative clauses like "that was on sale" usually refer to the nearest preceding noun, which in this case is "iPad."	LA	Q2	English
4o	27	2	I inspected the keyboard of the computer that was abandoned last week.	[Q2] In the following sentence, is the computer the one that was abandoned last week? Respond solely with 'yes' or 'no'.	Yes	I made that choice because the relative clause "that was abandoned last week" describes and directly follows the noun "computer." This indicates that it was the computer that was abandoned last week, not the keyboard.	LA	Q2	English
4o	32	2	Yesterday I met with the wife of the architect that was in New York.	[Q2] In the following sentence, is the architect the one that was in New York? Respond solely with 'yes' or 'no'.	yes	I interpreted the sentence structure "the architect that was in New York" to mean that "the architect" is the one who was in New York. This phrase modifies "the architect," specifying which architect is being referred to.	LA	Q2	English
4o	35	2	I interviewed the sister of the captain that was near the accident.	[Q2] In the following sentence, is the captain the one that was near the accident? Respond solely with 'yes' or 'no'.	Yes	I inferred that "the captain" was near the accident because the clause "that was near the accident" is referring to the closest preceding noun, which in this case is "the captain." The sentence structure supports this interpretation by placing "that" right after "the captain," indicating that it is the captain who was near the accident.	LA	Q2	English
4o	48	2	I recognized the hostage of the robbery that was on the morning news.	[Q2] In the following sentence, is the robbery the one that was on the morning news? Respond solely with 'yes' or 'no'.	Yes	I made that choice because the sentence clearly states that the robbery was on the morning news. The phrase "that was on the morning news" modifies "the robbery," indicating that it is the robbery, not the hostage, that was featured in the morning news.	LA	Q2	English
4o	56	2	I read the revision of the manuscript that was on the test.	[Q2] In the following sentence, is the manuscript the one that was on the test? Respond solely with 'yes' or 'no'.	Yes	I chose "yes" because the sentence specifies that the revision of the manuscript was the one that was on the test. The phrase "that was on the test" directly modifies "the revision of the manuscript," indicating that this particular manuscript revision was included in the test.	LA	Q2	English
4o	61	2	I gave an apple to the dog of the owner that was walking in the park.	[Q2] In the following sentence, is the owner the one that was walking in the park? Respond solely with 'yes' or 'no'.	Yes	I made that choice because the structure of the sentence implies that "the owner" is the one performing the action of walking in the park. The phrase "that was walking in the park" directly follows "the owner," clarifying that it is the owner who is walking, not the dog.	LA	Q2	English
4o	67	2	I was talking to the passenger of the pilot that was on an airplane.	[Q2] In the following sentence, is the pilot the one that was on an airplane? Respond solely with 'yes' or 'no'.	Yes	I chose "yes" because in the sentence "I was talking to the passenger of the pilot that was on an airplane," the clause "that was on an airplane" directly follows and describes "the pilot," indicating that it is the pilot who was on the airplane.	LA	Q2	English
4o	72	2	I covered the senior of the reporter that got cold.	[Q2] In the following sentence, is the reporter the one that got cold? Respond solely with 'yes' or 'no'.	Yes	I based my response on the structure of the sentence. The phrase "that got cold" directly follows "the reporter," indicating that it is the reporter who experienced getting cold.	LA	Q2	English
4o	79	2	I heard a rumor about the brother of the singer that was on the phone.	[Q2] In the following sentence, is the singer the one that was on the phone? Respond solely with 'yes' or 'no'.	Yes	I made that choice because the phrase "that was on the phone" directly follows "the singer," indicating that it is describing the singer. Therefore, the sentence implies that the singer was the one on the phone.	LA	Q2	English
4o	84	2	I tasted the sauce of the pasta that was left over from last night.	[Q2] In the following sentence, is the pasta the one that was left over from last night? Respond solely with 'yes' or 'no'.	Yes	The phrase "that was left over from last night" directly follows "the pasta," indicating that it is the pasta which was left over.	LA	Q2	English
4o	99	2	I interviewed the son of the minister that was at City Hall.	[Q2] In the following sentence, is the minister the one that was at City Hall? Respond solely with 'yes' or 'no'.	Yes	The sentence reads: "I interviewed the son of the minister that was at City Hall." The relative clause "that was at City Hall" directly follows "the minister," indicating that it is the minister who was at City Hall, not the son. The grammar structure and positioning of the clause clearly refer to the minister's location.	LA	Q2	English
4o	103	2	I scolded the subordinate of the engineer that was on the construction site.	[Q2] In the following sentence, is the engineer the one that was on the construction site? Respond solely with 'yes' or 'no'.	Yes	I determined that the engineer was the one on the construction site because the phrase "that was on the construction site" immediately follows "the engineer," which makes it the most logical and grammatically correct antecedent for the relative clause.	LA	Q2	English
4o	111	2	I spoke to the son of the doctor that was behind the tree.	[Q2] In the following sentence, is the doctor the one that was behind the tree? Respond solely with 'yes' or 'no'.	Yes	I interpreted the sentence structure to mean that "the son of the doctor that was behind the tree" implies the clause "that was behind the tree" modifies "the doctor." This indicates that it is the doctor who was behind the tree, not the son.	LA	Q2	English
4o	117	2	I met with the clerk of the prosecutor that knew about the murder.	[Q2] In the following sentence, is the prosecutor the one that knew about the murder? Respond solely with 'yes' or 'no'.	yes	I inferred that the prosecutor is the one who knew about the murder because of the placement of the clause "that knew about the murder." In this context, the clause modifies "the prosecutor," indicating it is the prosecutor who had knowledge of the murder.	LA	Q2	English
4o	119	2	I interviewed the family of the killer that fled in desperation.	[Q2] In the following sentence, is the killer the one that fled in desperation? Respond solely with 'yes' or 'no'.	Yes	The sentence structure suggests that the phrase "that fled in desperation" is describing the nearest noun phrase "the killer." Thus, it indicates that it is the killer who fled in desperation.	LA	Q2	English
4o	123	2	I spoke with the wife of the professor that retired this year.	[Q2] In the following sentence, is the professor the one that retired this year? Respond solely with 'yes' or 'no'.	Yes	The phrase "that retired this year" modifies "the professor," indicating that the professor is the one who retired this year.	LA	Q2	English
4o	128	2	I left a note for the head of the reporter that was waiting to hear back.	[Q2] In the following sentence, is the reporter the one that was waiting to hear back? Respond solely with 'yes' or 'no'.	Yes	I made that choice because the structure of the sentence indicates that the phrase "that was waiting to hear back" is modifying "the reporter." This means the reporter is the one who was waiting to hear back.	LA	Q2	English
4o	129	2	I bought chicken for the brother of the player that was working out.	[Q2] In the following sentence, is the player the one that was working out? Respond solely with 'yes' or 'no'.	Yes	I made that choice because the phrase "that was working out" directly follows "the player," indicating that it is the player who was working out.	LA	Q2	English
4o	130	2	I paid a per diem to the part-time student of the barista that was making the coffee.	[Q2] In the following sentence, is the barista the one that was making the coffee? Respond solely with 'yes' or 'no'.	Yes	I chose "yes" because the sentence explicitly states that the barista was making the coffee. This is clear from the phrase "the barista that was making the coffee."	LA	Q2	English
4o	131	2	I complained to the friend of the gangster that was smoking in the room.	[Q2] In the following sentence, is the gangster the one that was smoking in the room? Respond solely with 'yes' or 'no'.	yes	The sentence "I complained to the friend of the gangster that was smoking in the room" can be interpreted to mean that it was the gangster who was smoking. The phrase "that was smoking in the room" likely refers to the closest preceding noun, which in this case is "the gangster." Thus, the sentence structure suggests that the gangster was the one smoking.	LA	Q2	English
4o	138	2	I exchanged contacts with the rival of the ballerina that was practicing.	[Q2] In the following sentence, is the ballerina the one that was practicing? Respond solely with 'yes' or 'no'.	yes	The sentence specifies "the ballerina that was practicing," indicating the ballerina is the one who was practicing. The phrase "that was practicing" directly modifies "ballerina," making it clear who is being referred to.	LA	Q2	English
4o	142	2	I ran into the wife of the professor that recently got cancer.	[Q2] In the following sentence, is the professor the one that recently got cancer? Respond solely with 'yes' or 'no'.	Yes	In the sentence, the clause "that recently got cancer" directly follows "the professor," which indicates that it is the professor who recently got cancer. The relative pronoun "that" refers to the nearest preceding noun, which in this case is "the professor."	LA	Q2	English
4o	144	2	I glanced over at the aunt of the student that was sitting on the stairs.	[Q2] In the following sentence, is the student the one that was sitting on the stairs? Respond solely with 'yes' or 'no'.	yes	In the sentence, the phrase "the student that was sitting on the stairs" specifies which student is being referred to. This implies that it is indeed the student who was sitting on the stairs.	LA	Q2	English
4o	146	2	I met the husband of the millionaire that was relaxing on a yacht.	[Q2] In the following sentence, is the millionaire the one that was relaxing on a yacht? Respond solely with 'yes' or 'no'.	Yes	I made that choice because the sentence structure implies that the phrase "that was relaxing on a yacht" is modifying "the millionaire." This suggests that the millionaire is the one relaxing on a yacht.	LA	Q2	English
4o	147	2	I glared at the dog of the security guard that was at the entrance to the store.	[Q2] In the following sentence, is the security guard the one that was at the entrance to the store? Respond solely with 'yes' or 'no'.	Yes	I inferred that the phrase "that was at the entrance to the store" is modifying "the security guard," making it clear that the security guard, along with their dog, was at the entrance to the store. The structure of the sentence implies this relationship.	LA	Q2	English
4o	154	2	I talked with the grandson of the judge that retired last year.	[Q2] In the following sentence, is the judge the one that retired last year? Respond solely with 'yes' or 'no'.	Yes	The sentence "I talked with the grandson of the judge that retired last year" specifies "the judge that retired last year," indicating that the judge being referred to is the one who retired last year. The relative clause "that retired last year" directly modifies "the judge."	LA	Q2	English
4o	156	2	I watched the video of the conductor that had been trending these days.	[Q2] In the following sentence, is the conductor the one that had been trending these days? Respond solely with 'yes' or 'no'.	Yes	Because the sentence structure indicates that "the conductor" is the subject of the relative clause "that had been trending these days." This implies that it is the conductor who had been trending.	LA	Q2	English
4o	160	2	I reached out to the friend of the student that had left school early in the morning.	[Q2] In the following sentence, is the student the one that had left school early in the morning? Respond solely with 'yes' or 'no'.	Yes	I made that choice because the sentence structure indicates that "the student" is the entity described by the relative clause "that had left school early in the morning." The phrase "the student that had left school early in the morning" specifies which student is being referred to. Therefore, it is the student who had left school early in the morning.	LA	Q2	English
4o	162	2	I handed the water to the secretary of the politician that was giving a talk.	[Q2] In the following sentence, is the politician the one that was giving a talk? Respond solely with 'yes' or 'no'.	Yes	The sentence structure indicates that the phrase "that was giving a talk" modifies "the politician." This means it is the politician who was giving a talk, making it clear that the politician is the one engaged in the speaking activity.	LA	Q2	English
4o	164	2	I asked for advice from the daughter of the chef that was eating pasta.	[Q2] In the following sentence, is the chef the one that was eating pasta? Respond solely with 'yes' or 'no'.	Yes	The structure of the sentence indicates that "the chef" is the antecedent of "that was eating pasta," implying that it is indeed the chef who was eating pasta.	LA	Q2	English
4o	168	2	I chatted with the grandfather of the student that was in front of the supermarket.	[Q2] In the following sentence, is the student the one that was in front of the supermarket? Respond solely with 'yes' or 'no'.	Yes	The sentence indicates that the student is the one who was in front of the supermarket through the use of the relative clause "that was in front of the supermarket", which directly follows "the student". This structure ties the location to the student rather than to the grandfather.	LA	Q2	English
4o	184	2	I asked for help from the apprentice of the architect that was at the wine shop.	[Q2] In the following sentence, is the architect the one that was at the wine shop? Respond solely with 'yes' or 'no'.	Yes	The sentence structure indicates that the relative clause "that was at the wine shop" directly modifies "the architect," not the apprentice. This implies that it is the architect who was at the wine shop.	LA	Q2	English
4o	193	2	I gave a drink to the part-time student of the clerk that was cleaning up.	[Q2] In the following sentence, is the clerk the one that was cleaning up? Respond solely with 'yes' or 'no'.	Yes	The phrase "that was cleaning up" directly follows "the clerk," indicating that the clerk is the one performing the action of cleaning up. The structure of the sentence implies that the clause is modifying "the clerk," not "the part-time student."	LA	Q2	English
4o	194	2	I took a picture with the colleague of the firefighter that was undergoing training.	[Q2] In the following sentence, is the firefighter the one that was undergoing training? Respond solely with 'yes' or 'no'.	Yes	The structure of the sentence indicates that "the firefighter that was undergoing training" is a single entity being referred to. The phrase "that was undergoing training" directly modifies "the firefighter," making it clear that the firefighter is the one undergoing training.	LA	Q2	English
4o	197	2	I replaced the wheel of the bicycle that had gone missing last week.	[Q2] In the following sentence, is the bicycle the one that had gone missing last week? Respond solely with 'yes' or 'no'.	yes	The phrase "that had gone missing last week" immediately follows "the bicycle," which means it describes the bicycle. Therefore, the bicycle is the one that had gone missing last week.	LA	Q2	English
4o	200	2	I talked to the secretary of the congressman that seemed very busy.	[Q2] In the following sentence, is the congressman the one that seemed very busy? Respond solely with 'yes' or 'no'.	yes	I made that choice because the sentence structure suggests that "that seemed very busy" is describing the congressman, not the secretary. The relative clause "that seemed very busy" immediately follows "the congressman," indicating that it is the congressman who appeared to be busy.	LA	Q2	English
4o	207	2	I accidentally bumped into the caregiver of the patient that was out for a walk.	[Q2] In the following sentence, is the patient the one that was out for a walk? Respond solely with 'yes' or 'no'.	Yes	The structure of the sentence indicates that the phrase "that was out for a walk" refers to the noun immediately before it, which is "the patient." Therefore, it implies that the patient is the one who was out for a walk.	LA	Q2	English
4o	209	2	I handed out snacks to the junior of the photographer that was climbing a mountain.	[Q2] In the following sentence, is the photographer the one that was climbing a mountain? Respond solely with 'yes' or 'no'.	Yes	The sentence is structured in a way that the clause "that was climbing a mountain" directly follows and modifies "the photographer." Therefore, it indicates that the photographer is the one climbing the mountain.	LA	Q2	English
4o	1	2	I had dinner with the relative of the teacher that was recently divorced.	[Q2] In the following sentence, is the teacher the one that was recently divorced? Respond solely with 'yes' or 'no'.	Yes.	The sentence structure indicates that "the teacher" is the one who was recently divorced. The phrase "that was recently divorced" directly modifies "the teacher," as it is closest to that noun, suggesting that this description applies to the teacher and not the relative.	LA	Q2	English
4o	3	2	I observed the secretary of the clerk that was working.	[Q2] In the following sentence, is the clerk the one that was working? Respond solely with 'yes' or 'no'.	Yes.	The phrase "that was working" directly follows "the clerk," which indicates that it is the clerk who was working.	LA	Q2	English
4o	4	2	I was looking at the pet of the girl that was in the living room.	[Q2] In the following sentence, is the girl the one that was in the living room? Respond solely with 'yes' or 'no'.	Yes.	The sentence structure indicates that the relative clause "that was in the living room" is describing "the girl." In English, relative clauses generally describe the nearest preceding noun, which in this case is "the girl." So, it implies that it's the girl who was in the living room.	LA	Q2	English
4o	6	2	I met the sister of the vocalist that was in Germany.	[Q2] In the following sentence, is the vocalist the one that was in Germany? Respond solely with 'yes' or 'no'.	Yes.	I chose "yes" because the sentence structure suggests that the clause "that was in Germany" is modifying "the vocalist." It indicates that the vocalist is the one who was in Germany, not the sister.	LA	Q2	English
4o	7	2	I was keeping an eye on the cat of the guest that was by the hotel.	[Q2] In the following sentence, is the guest the one that was by the hotel? Respond solely with 'yes' or 'no'.	Yes.	I determined that the guest is the one by the hotel based on the sentence structure. The phrase "that was by the hotel" directly follows "the guest," indicating that "the guest" is the subject being described as located by the hotel.	LA	Q2	English
4o	9	2	I heard a rumor about the sister of the actor that was visiting the resort.	[Q2] In the following sentence, is the actor the one that was visiting the resort? Respond solely with 'yes' or 'no'.	Yes.	In the sentence, "I heard a rumor about the sister of the actor that was visiting the resort," the phrase "that was visiting the resort" modifies "the actor." This implies that it is the actor who was visiting the resort.	LA	Q2	English
4o	11	2	I spoke to the secretary of the lawyer that was on vacation.	[Q2] In the following sentence, is the lawyer the one that was on vacation? Respond solely with 'yes' or 'no'.	Yes.	I determined that the lawyer was the one on vacation based on the structure of the sentence. The phrase "that was on vacation" directly follows "the lawyer," indicating that it is the lawyer who was on vacation.	LA	Q2	English
4o	14	2	I read the review of the poem that was unfinished.	[Q2] In the following sentence, is the poem the one that was unfinished? Respond solely with 'yes' or 'no'.	Yes.	The sentence construction positions "that was unfinished" after "the poem," creating a relative clause that directly modifies "the poem." Therefore, it specifies that the poem, rather than the review, is the thing that was unfinished.	LA	Q2	English
4o	16	2	I liked listening to the recording of the song that was banned a long time ago.	[Q2] In the following sentence, is the song the one that was banned a long time ago? Respond solely with 'yes' or 'no'.	Yes.	I chose 'yes' because the sentence specifies that the song being referred to is "the song that was banned a long time ago." The phrase "that was banned a long time ago" directly modifies and gives more information about "the song," indicating it is the same song that was subjected to the ban in the past.	LA	Q2	English
4o	21	2	I didn't want to see the guide of the tourist that was angry.	[Q2] In the following sentence, is the tourist the one that was angry? Respond solely with 'yes' or 'no'.	Yes.	The sentence structure "the guide of the tourist that was angry" indicates that the relative clause "that was angry" is modifying "the tourist." Therefore, it implies that the tourist is the one who was angry.	LA	Q2	English
4o	29	2	I arrested the daughter of the chef that was in the restaurant.	[Q2] In the following sentence, is the chef the one that was in the restaurant? Respond solely with 'yes' or 'no'.	Yes.	I made that choice because the sentence "I arrested the daughter of the chef that was in the restaurant" indicates that the relative clause "that was in the restaurant" is referring to the nearest preceding noun, which is "the chef." Therefore, it implies that the chef was the one in the restaurant.	LA	Q2	English
4o	30	2	I asked for directions from the nurse of the patient that was by the window.	[Q2] In the following sentence, is the patient the one that was by the window? Respond solely with 'yes' or 'no'.	Yes.	The structure "the patient that was by the window" suggests that the phrase "by the window" describes "the patient." Thus, it indicates that the patient was the one by the window, leading to the choice of 'yes'.	LA	Q2	English
4o	33	2	I went to see the granddaughter of the driver that was in the accident.	[Q2] In the following sentence, is the driver the one that was in the accident? Respond solely with 'yes' or 'no'.	Yes.	I made that choice because the clause "that was in the accident" directly follows and modifies "the driver," indicating that the driver was the one involved in the accident.	LA	Q2	English
4o	37	2	I ran over the brother of the merchant that was in the neighborhood.	[Q2] In the following sentence, is the merchant the one that was in the neighborhood? Respond solely with 'yes' or 'no'.	Yes.	The sentence structure indicates that "the merchant" is the one who was in the neighborhood. The phrase "that was in the neighborhood" directly follows "the merchant," which grammatically makes "the merchant" the subject described as being in the neighborhood.	LA	Q2	English
4o	38	2	I gave candy to the cat of the kid that was by the fountain.	[Q2] In the following sentence, is the kid the one that was by the fountain? Respond solely with 'yes' or 'no'.	Yes.	The phrase "that was by the fountain" modifies "the kid," indicating that it is the kid who was by the fountain. Therefore, I answered "yes."	LA	Q2	English
4o	39	2	I waited for the wife of the priest that was in the school.	[Q2] In the following sentence, is the priest the one that was in the school? Respond solely with 'yes' or 'no'.	Yes.	I interpreted the sentence to mean that "the priest who was in the school" specifies which priest's wife is being referred to. This is the most straightforward interpretation given the sentence structure.	LA	Q2	English
4o	41	2	I argued with the child of the parent that was in front of the school.	[Q2] In the following sentence, is the parent the one that was in front of the school? Respond solely with 'yes' or 'no'.	Yes.	The sentence structure indicates that the phrase "that was in front of the school" is modifying "the parent." This means the parent is the one in front of the school, not the child. The restrictive clause "that was in front of the school" directly follows "the parent," implying the parent was the one in that location.	LA	Q2	English
4o	42	2	I made fun of the nephew of the man that was in the park.	[Q2] In the following sentence, is the man the one that was in the park? Respond solely with 'yes' or 'no'.	Yes.	I made that choice because the structure of the sentence "I made fun of the nephew of the man that was in the park" indicates that "the man" is the one who was in the park. The phrase "that was in the park" acts as a relative clause modifying "the man."	LA	Q2	English
4o	43	2	I talked with the son of the doctor that came to my house.	[Q2] In the following sentence, is the doctor the one that came to my house? Respond solely with 'yes' or 'no'.	Yes.	I made that choice because the structure of the sentence indicates that "the doctor that came to my house" is being described, and it is their son with whom the speaker talked. The phrase "that came to my house" is a restrictive clause modifying "the doctor," making it clear that the doctor in question is the one who visited the house.	LA	Q2	English
4o	44	2	I said hello to the sister of the singer that was on a yacht.	[Q2] In the following sentence, is the singer the one that was on a yacht? Respond solely with 'yes' or 'no'.	Yes.	In the sentence "I said hello to the sister of the singer that was on a yacht," the phrase "that was on a yacht" directly follows and modifies "the singer." This grammatical structure indicates that it was the singer who was on the yacht.	LA	Q2	English
4o	46	2	I laughted at the uncle of the sailor that couldn't operate the machine.	[Q2] In the following sentence, is the sailor the one that couldn't operate the machine? Respond solely with 'yes' or 'no'.	Yes.	I made that choice because the phrase "that couldn't operate the machine" directly follows "the sailor," indicating that it is the sailor who couldn't operate the machine.	LA	Q2	English
4o	47	2	I scrutinized the acquitance of the prisonor that knew about the incident.	[Q2] In the following sentence, is the prisonor the one that knew about the incident? Respond solely with 'yes' or 'no'.	Yes.	The sentence "I scrutinized the acquaintance of the prisonor that knew about the incident" suggests that the "prisonor" is the person who "knew about the incident." This interpretation hinges on the phrasing "the prisonor that knew about the incident," which directly connects the knowledge of the incident to the prisoner.	LA	Q2	English
4o	49	2	I saw on the news the accomplice of the thief that stole a wallet.	[Q2] In the following sentence, is the thief the one that stole a wallet? Respond solely with 'yes' or 'no'.	Yes.	I interpreted the sentence to mean that the thief is the one who stole the wallet, based on the phrase "the accomplice of the thief that stole a wallet." The clause "that stole a wallet" appears to be modifying "the thief," indicating that the thief is indeed the one who committed the theft.	LA	Q2	English
4o	50	2	I fell in love with the research assistant of the psychologist that studied in the US.	[Q2] In the following sentence, is the psychologist the one that studied in the US? Respond solely with 'yes' or 'no'.	Yes.	I chose 'yes' because the clause "that studied in the US" is directly modifying the noun closest to it, which is "the psychologist." This indicates that it is the psychologist who studied in the US.	LA	Q2	English
4o	53	2	I ran into the son-in-law of the director that went bankrupt last year.	[Q2] In the following sentence, is the director the one that went bankrupt last year? Respond solely with 'yes' or 'no'.	Yes.	The sentence structure indicates that "the director" is the one "that went bankrupt last year." The phrase "that went bankrupt last year" directly modifies "the director," clarifying that it refers to the director and not the son-in-law.	LA	Q2	English
4o	54	2	I had lunch with the assistant of the professor that was attending the conference.	[Q2] In the following sentence, is the professor the one that was attending the conference? Respond solely with 'yes' or 'no'.	Yes.	I made that choice because the relative clause "that was attending the conference" immediately follows "the professor," indicating that it is the professor who was attending the conference.	LA	Q2	English
4o	55	2	I bought a meal for the junior of the accountant that was at a restaurant.	[Q2] In the following sentence, is the accountant the one that was at a restaurant? Respond solely with 'yes' or 'no'.	Yes.	I made that choice because the phrase "that was at a restaurant" directly follows and describes "the accountant," indicating that it is the accountant who was at the restaurant. The structure of the sentence connects the descriptive clause to the noun immediately before it.	LA	Q2	English
4o	58	2	I delivered the letter to the security guard of the celebrity that was eating.	[Q2] In the following sentence, is the celebrity the one that was eating? Respond solely with 'yes' or 'no'.	Yes.	The sentence structure, "I delivered the letter to the security guard of the celebrity that was eating," implies that the relative clause "that was eating" modifies "the celebrity." This means the celebrity is the one who was eating.	LA	Q2	English
4o	59	2	I handed the water to the sergeant of the soldier that was swimming.	[Q2] In the following sentence, is the soldier the one that was swimming? Respond solely with 'yes' or 'no'.	Yes.	The sentence can be ambiguous, but based on standard English structure, the phrase "that was swimming" is most likely referring to "the soldier." This parsing makes "the soldier" the noun closest to the relative clause "that was swimming," thus indicating that the soldier is the one swimming.	LA	Q2	English
4o	62	2	I spoke with the assistant of the technician that was on duty.	[Q2] In the following sentence, is the technician the one that was on duty? Respond solely with 'yes' or 'no'.	Yes.	The sentence specifies that the technician was on duty, as it is structured in such a way that the phrase "that was on duty" directly modifies "the technician." This indicates that it's the technician, rather than the assistant, who was on duty.	LA	Q2	English
4o	63	2	I greeted the child of the parent that was in the park.	[Q2] In the following sentence, is the parent the one that was in the park? Respond solely with 'yes' or 'no'.	Yes.	The sentence "I greeted the child of the parent that was in the park" specifies that the parent was the one in the park by using the relative clause "that was in the park." This clause directly modifies "the parent," indicating that it is the parent, and not the child, who was in the park.	LA	Q2	English
4o	64	2	I spoke with the lawyer of the client that was touring the exhibit.	[Q2] In the following sentence, is the client the one that was touring the exhibit? Respond solely with 'yes' or 'no'.	Yes.	The sentence structure indicates that the client was the one touring the exhibit. The phrase "that was touring the exhibit" modifies "the client," providing more information about the client. This makes it clear that the client was the individual engaged in the activity of touring the exhibit.	LA	Q2	English
4o	65	2	I had coffee with the colleague of the researcher that attended the seminar.	[Q2] In the following sentence, is the researcher the one that attended the seminar? Respond solely with 'yes' or 'no'.	Yes.	I made that choice because the sentence structure indicates that "the researcher" is the one being described by the relative clause "that attended the seminar." Therefore, the researcher attended the seminar.	LA	Q2	English
4o	66	2	I handed a drink to the senior of the graduate student that was doing research.	[Q2] In the following sentence, is the graduate student the one that was doing research? Respond solely with 'yes' or 'no'.	Yes.	The sentence states "the graduate student that was doing research," which indicates that the graduate student is the one conducting the research. The phrase "that was doing research" directly modifies "the graduate student," clarifying who is performing the research.	LA	Q2	English
4o	70	2	I ordered a drink from the student of the barista that was in a cafe.	[Q2] In the following sentence, is the barista the one that was in a cafe? Respond solely with 'yes' or 'no'.	Yes.	I determined that the barista is the one who was in a cafe because the phrase "that was in a cafe" directly follows and describes the word "barista" in the sentence. This positioning indicates that the barista is the one located in the cafe.	LA	Q2	English
4o	71	2	I had tea with the relative of the teacher that was recently divorced.	[Q2] In the following sentence, is the teacher the one that was recently divorced? Respond solely with 'yes' or 'no'.	Yes.	The sentence structure and clause placement indicate that the phrase "that was recently divorced" modifies "the teacher," not "the relative." Therefore, the teacher is the one who was recently divorced.	LA	Q2	English
4o	73	2	I looked up at the boss of the clerk that was working.	[Q2] In the following sentence, is the clerk the one that was working? Respond solely with 'yes' or 'no'.	Yes.	The phrase "the clerk that was working" specifies that it is the clerk who was working. The relative clause "that was working" directly modifies "the clerk," indicating that it is indeed the clerk who was performing the action of working.	LA	Q2	English
4o	74	2	I was looking at the pet of the girl that was in the hallway.	[Q2] In the following sentence, is the girl the one that was in the hallway? Respond solely with 'yes' or 'no'.	Yes.	I chose "yes" because the phrase "that was in the hallway" directly follows "the girl," indicating that it's the girl who was in the hallway, not the pet.	LA	Q2	English
4o	77	2	I glanced at the coworker of the police officer that was in the police department.	[Q2] In the following sentence, is the police officer the one that was in the police department? Respond solely with 'yes' or 'no'.	Yes.	The sentence specifies "the coworker of the police officer that was in the police department." The relative clause "that was in the police department" directly modifies "the police officer," indicating that the police officer is the one who was in the police department, not the coworker.	LA	Q2	English
4o	81	2	I called the colleague of the announcer that was recently hospitalized.	[Q2] In the following sentence, is the announcer the one that was recently hospitalized? Respond solely with 'yes' or 'no'.	Yes.	The sentence structure suggests that the clause "that was recently hospitalized" refers to "the announcer." This interpretation follows common syntactic patterns in English where relative clauses typically modify the noun phrase directly preceding them. In this case, "the announcer" is the noun phrase right before "that was recently hospitalized," making it the most logical antecedent.	LA	Q2	English
4o	83	2	I met the client of the lawyer that was having coffee.	[Q2] In the following sentence, is the lawyer the one that was having coffee? Respond solely with 'yes' or 'no'.	Yes.	I inferred that the lawyer was the one having coffee because the relative clause "that was having coffee" directly follows "the lawyer," indicating that the action of having coffee pertains to the lawyer.	LA	Q2	English
4o	86	2	I had to buy the saddle of the bike that was fixed yesterday.	[Q2] In the following sentence, is the bike the one that was fixed yesterday? Respond solely with 'yes' or 'no'.	Yes.	I based my choice on the sentence structure. The relative clause "that was fixed yesterday" directly follows "the bike," indicating that it describes the bike. Therefore, the bike is the one that was fixed yesterday.	LA	Q2	English
4o	89	2	I found the manager of the actor that was practicing at the pool.	[Q2] In the following sentence, is the actor the one that was practicing at the pool? Respond solely with 'yes' or 'no'.	Yes.	I determined that the actor was the one practicing at the pool because the clause "that was practicing at the pool" directly follows "the actor," indicating that the clause is specifying or describing the actor. This structure implies that it is the actor who was engaged in the practice at the pool.	LA	Q2	English
4o	90	2	I called the wife of the pilot that was absent today.	[Q2] In the following sentence, is the pilot the one that was absent today? Respond solely with 'yes' or 'no'.	Yes.	I interpreted the clause "that was absent today" as providing information about the nearest noun that precedes it, which is "the pilot." Therefore, it indicates that the pilot is the one who was absent today.	LA	Q2	English
4o	91	2	I am sick of the guide of the tourist that was always late.	[Q2] In the following sentence, is the tourist the one that was always late? Respond solely with 'yes' or 'no'.	Yes.	I interpreted the sentence to mean that the tourist was always late because "that was always late" appears to describe "the tourist," which immediately precedes it. The structure suggests the frustration is directed at the tourist’s lateness rather than the guide’s.	LA	Q2	English
4o	94	2	I met the rival of the programmer that knows AI well.	[Q2] In the following sentence, is the programmer the one that knows AI well? Respond solely with 'yes' or 'no'.	Yes.	The sentence "I met the rival of the programmer that knows AI well" is structured in a way that the clause "that knows AI well" modifies or describes "the programmer." This means it is the programmer who knows AI well, leading to the answer being 'yes'.	LA	Q2	English
4o	97	2	I checked the monitor of the computer that was broken yesterday.	[Q2] In the following sentence, is the computer the one that was broken yesterday? Respond solely with 'yes' or 'no'.	Yes.	The sentence specifies that the computer was broken yesterday. The phrase "that was broken yesterday" refers to "the computer," indicating that the computer is the one that was broken.	LA	Q2	English
4o	100	2	I asked for the exit from the boss of the laborer that was on the construction site.	[Q2] In the following sentence, is the laborer the one that was on the construction site? Respond solely with 'yes' or 'no'.	Yes.	The sentence specifies "the laborer that was on the construction site," clearly indicating that the laborer is the one who was on the construction site. The relative clause "that was on the construction site" directly modifies "the laborer," making it clear who is being referenced.	LA	Q2	English
4o	101	2	I greeted the grandson of the madam that was in the countryside.	[Q2] In the following sentence, is the madam the one that was in the countryside? Respond solely with 'yes' or 'no'.	Yes.	I determined that the madam was the one that was in the countryside because the phrase "that was in the countryside" directly follows "the madam." This positioning suggests that "the madam" is the subject being described as being in the countryside.	LA	Q2	English
4o	102	2	I met the student of the linguist that was in Tokyo the other day.	[Q2] In the following sentence, is the linguist the one that was in Tokyo the other day? Respond solely with 'yes' or 'no'.	Yes.	The phrase "that was in Tokyo the other day" is a relative clause, and it modifies "the linguist." This indicates that it was the linguist who was in Tokyo the other day, as per the structure of the sentence.	LA	Q2	English
4o	105	2	I talked with the supervisor of the flight attendant that was on board.	[Q2] In the following sentence, is the flight attendant the one that was on board? Respond solely with 'yes' or 'no'.	Yes.	I made that choice because the sentence explicitly states, "the flight attendant that was on board." This indicates that the flight attendant in question was indeed the one present on board.	LA	Q2	English
4o	106	2	I made eye contact with the guide dog of the passenger that was at the station.	[Q2] In the following sentence, is the passenger the one that was at the station? Respond solely with 'yes' or 'no'.	Yes.	I chose "yes" because the sentence is structured in a way that specifies the passenger as the one who was at the station. The phrase "the passenger that was at the station" clearly identifies the location of the passenger.	LA	Q2	English
4o	107	2	I bumped into the daughter of the resident that was walking around.	[Q2] In the following sentence, is the resident the one that was walking around? Respond solely with 'yes' or 'no'.	Yes.	The phrase "that was walking around" modifies "the resident," indicating that it is the resident who was walking around. Therefore, I concluded that the resident is the one who was walking around.	LA	Q2	English
4o	110	2	I photographed the manager of the celebrity that was in a department store.	[Q2] In the following sentence, is the celebrity the one that was in a department store? Respond solely with 'yes' or 'no'.	Yes.	The sentence specifies "the celebrity that was in a department store," indicating that it was the celebrity who was in the department store. The phrase "of the celebrity" relates to this specific celebrity, hence the celebrity is the one who was in the department store.	LA	Q2	English
4o	113	2	I spoke with the guardian of the patient that came to the hospital.	[Q2] In the following sentence, is the patient the one that came to the hospital? Respond solely with 'yes' or 'no'.	Yes.	The sentence specifies that the patient "came to the hospital." The phrase "that came to the hospital" directly describes "the patient," indicating that it is indeed the patient who came to the hospital.	LA	Q2	English
4o	116	2	I envied the caregiver of the patient that was reading a book.	[Q2] In the following sentence, is the patient the one that was reading a book? Respond solely with 'yes' or 'no'.	Yes.	I made that choice because the sentence structure implies that the patient is the one who was reading a book. The phrase "that was reading a book" directly follows "the patient," which typically indicates that the patient is the subject performing the action.	LA	Q2	English
4o	118	2	I recognized the secretary of the politician that was from the newspaper.	[Q2] In the following sentence, is the politician the one that was from the newspaper? Respond solely with 'yes' or 'no'.	Yes.	I made that choice because the sentence structure indicates that the relative clause "that was from the newspaper" modifies the noun phrase immediately preceding it, which is "the politician." Therefore, it suggests that the politician is the one who was from the newspaper.	LA	Q2	English
4o	120	2	I sent an email to the research assistant of the linguist that was in France.	[Q2] In the following sentence, is the linguist the one that was in France? Respond solely with 'yes' or 'no'.	Yes.	I determined that the linguist is the one that was in France because the phrase "that was in France" directly follows "the linguist," indicating it is the linguist who was in France, not the research assistant.	LA	Q2	English
4o	121	2	I helped the nephew of the photographer that was planning a move.	[Q2] In the following sentence, is the photographer the one that was planning a move? Respond solely with 'yes' or 'no'.	Yes.	I made that choice because the phrase "the photographer that was planning a move" implies that the photographer is the one planning the move. The relative clause "that was planning a move" directly modifies "the photographer," clarifying that the photographer is the person who has the plan to move.	LA	Q2	English
4o	124	2	I had a drink with the apprentice of the painter that visited the exhibition.	[Q2] In the following sentence, is the painter the one that visited the exhibition? Respond solely with 'yes' or 'no'.	Yes.	The structure of the sentence implies that "the painter" is the one who visited the exhibition. The phrase "that visited the exhibition" directly modifies "the painter," indicating that it was the painter who performed that action.	LA	Q2	English
4o	126	2	I ran into the father of the pianist that was on TV yesterday.	[Q2] In the following sentence, is the pianist the one that was on TV yesterday? Respond solely with 'yes' or 'no'.	Yes.	I interpreted the sentence "I ran into the father of the pianist that was on TV yesterday" as saying that "the pianist" was the one who was on TV yesterday. The phrase "that was on TV yesterday" modifies "the pianist," indicating that the pianist appeared on TV.	LA	Q2	English
4o	132	2	I talked to the wife of the fisherman that was resting on the boat.	[Q2] In the following sentence, is the fisherman the one that was resting on the boat? Respond solely with 'yes' or 'no'.	Yes.	I inferred that the fisherman was the one resting on the boat because the sentence structure suggests that "that was resting on the boat" is a relative clause describing "the fisherman." This interpretation aligns with standard English grammar, where the relative clause typically describes the noun immediately preceding it.	LA	Q2	English
4o	133	2	I bumped into the daughter-in-law of the elderly man that was swimming in the pool.	[Q2] In the following sentence, is the elderly man the one that was swimming in the pool? Respond solely with 'yes' or 'no'.	Yes.	I made that choice because the sentence specifies that the elderly man was the one swimming in the pool. The phrase "that was swimming in the pool" directly modifies "the elderly man," indicating he was the one engaged in the activity.	LA	Q2	English
4o	134	2	I shared my opinion with the grandmother of the pianist that was watching the concert.	[Q2] In the following sentence, is the pianist the one that was watching the concert? Respond solely with 'yes' or 'no'.	Yes.	I made that choice because the phrase "that was watching the concert" directly follows "the pianist," indicating that it was the pianist who was watching the concert.	LA	Q2	English
4o	135	2	I had a discussion with the advisor of the graduate student that was attending the conference.	[Q2] In the following sentence, is the graduate student the one that was attending the conference? Respond solely with 'yes' or 'no'.	Yes.	I chose 'yes' because the sentence specifies that the graduate student was the one attending the conference. The phrase "the graduate student that was attending the conference" directly identifies the graduate student as the attendee.	LA	Q2	English
4o	139	2	I checked the outlet of the television that was broken over time.	[Q2] In the following sentence, is the television the one that was broken over time? Respond solely with 'yes' or 'no'.	Yes.	I made that choice because the sentence construction suggests that it is the television that was broken over time. The phrase "that was broken over time" directly follows and describes the television, indicating that the television, not the outlet, sustained damage over a period of time.	LA	Q2	English
4o	141	2	I played golf with the acquaintance of the comedian that has lost weight recently.	[Q2] In the following sentence, is the comedian the one that has lost weight recently? Respond solely with 'yes' or 'no'.	Yes.	I made that choice because the phrase "that has lost weight recently" directly follows and modifies "the comedian." This structure implies that it is the comedian who has lost weight recently.	LA	Q2	English
4o	149	2	I heard a rumor about the father of the congressman that was having a meal.	[Q2] In the following sentence, is the congressman the one that was having a meal? Respond solely with 'yes' or 'no'.	Yes.	The sentence structure indicates that "the congressman that was having a meal" is a single clause modifying "the congressman." Hence, it suggests that the congressman is the one having a meal.	LA	Q2	English
4o	150	2	I waited on location for the assistant of the director that was filming.	[Q2] In the following sentence, is the director the one that was filming? Respond solely with 'yes' or 'no'.	Yes.	The structure of the sentence "I waited on location for the assistant of the director that was filming" suggests that the relative clause "that was filming" modifies "the director." This means it is the director who was filming, not the assistant.	LA	Q2	English
4o	152	2	I had dinner with the friend of the subordinate that was promoted this time.	[Q2] In the following sentence, is the subordinate the one that was promoted this time? Respond solely with 'yes' or 'no'.	Yes.	In the sentence "I had dinner with the friend of the subordinate that was promoted this time," the phrase "that was promoted this time" specifies the subordinate. This indicates that it is the subordinate who received the promotion.	LA	Q2	English
4o	153	2	I consulted the mother of the factory manager that was smoking.	[Q2] In the following sentence, is the factory manager the one that was smoking? Respond solely with 'yes' or 'no'.	Yes.	The sentence structure suggests that "that was smoking" refers to the nearest preceding noun, which is "the factory manager." Therefore, the factory manager is the one that was smoking.	LA	Q2	English
4o	157	2	I couldn't find the keyboard of the computer that was repaired.	[Q2] In the following sentence, is the computer the one that was repaired? Respond solely with 'yes' or 'no'.	Yes.	The structure of the sentence indicates that "the computer that was repaired" is the specific computer being referred to. The phrase "that was repaired" is a relative clause that describes the computer, not the keyboard. Therefore, the computer is the one that was repaired.	LA	Q2	English
4o	158	2	I was unable to alert the sister of the student that was dozing.	[Q2] In the following sentence, is the student the one that was dozing? Respond solely with 'yes' or 'no'.	Yes.	I made that choice because the sentence structure indicates that "the student that was dozing" modifies "the student." This implies that the student is the one who was dozing.	LA	Q2	English
4o	161	2	I encouraged the supervisor of the nurse that was trying not to cry.	[Q2] In the following sentence, is the nurse the one that was trying not to cry? Respond solely with 'yes' or 'no'.	Yes.	The structure of the sentence "I encouraged the supervisor of the nurse that was trying not to cry" indicates that the clause "that was trying not to cry" directly describes "the nurse." This means it is the nurse who was trying not to cry. If the clause were meant to describe the supervisor, the sentence would likely be phrased differently to clarify that.	LA	Q2	English
4o	165	2	I interviewed the son of the politician that was in Seoul this week.	[Q2] In the following sentence, is the politician the one that was in Seoul this week? Respond solely with 'yes' or 'no'.	Yes.	I chose "yes" because the sentence structure "the son of the politician that was in Seoul this week" indicates that it is the politician who was in Seoul this week, not the son.	LA	Q2	English
4o	166	2	I greeted the colleague of the salesman that was visiting next door.	[Q2] In the following sentence, is the salesman the one that was visiting next door? Respond solely with 'yes' or 'no'.	Yes.	I made that choice because the phrase "that was visiting next door" follows "the salesman," implying that it is the salesman who was visiting next door.	LA	Q2	English
4o	167	2	I have come to like the coach of the swimmer that was in the pool.	[Q2] In the following sentence, is the swimmer the one that was in the pool? Respond solely with 'yes' or 'no'.	Yes.	I made that choice because the sentence states "the swimmer that was in the pool," which directly links "the swimmer" as the one who was "in the pool." The phrase "that was in the pool" specifies the particular swimmer being referred to.	LA	Q2	English
4o	170	2	I waited at the cafe for the husband of the lawyer that was jogging.	[Q2] In the following sentence, is the lawyer the one that was jogging? Respond solely with 'yes' or 'no'.	Yes.	I chose "yes" because the phrase "that was jogging" directly follows "the lawyer," indicating that the lawyer is the one who was jogging.	LA	Q2	English
4o	171	2	I met the son-in-law of the politician that was playing ping pong.	[Q2] In the following sentence, is the politician the one that was playing ping pong? Respond solely with 'yes' or 'no'.	Yes.	I made that choice because the sentence structure suggests that "the politician" is modified by the clause "that was playing ping pong." This indicates that the politician is the one involved in playing ping pong.	LA	Q2	English
4o	172	2	I greeted the wife of the farmer that was washing the pots.	[Q2] In the following sentence, is the farmer the one that was washing the pots? Respond solely with 'yes' or 'no'.	Yes.	The sentence construction implies that "the farmer" is performing the action of "washing the pots." The relative clause "that was washing the pots" modifies "the farmer," suggesting that it is the farmer who was engaged in washing the pots.	LA	Q2	English
4o	173	2	I gave advice to the guide of the tourist that couldn't read Chinese.	[Q2] In the following sentence, is the tourist the one that couldn't read Chinese? Respond solely with 'yes' or 'no'.	Yes.	The sentence structure suggests that "the tourist" is the one who could not read Chinese. The relative clause "that couldn't read Chinese" directly follows and describes "the tourist." If the intent were to indicate that "the guide" couldn't read Chinese, the sentence would need to be structured differently.	LA	Q2	English
4o	176	2	I talked with the master of the violinist that performed at the concert.	[Q2] In the following sentence, is the violinist the one that performed at the concert? Respond solely with 'yes' or 'no'.	Yes.	The sentence clearly states that the violinist is the one who performed at the concert. Specifically, the phrase "the violinist that performed at the concert" identifies the violinist as the performer.	LA	Q2	English
4o	177	2	I couldn't believe that the secretary of the congressman that was playing the mobile game.	[Q2] In the following sentence, is the congressman the one that was playing the mobile game? Respond solely with 'yes' or 'no'.	Yes.	I chose "yes" because the structure of the sentence implies that the congressman is the one who was playing the mobile game. The relative clause "that was playing the mobile game" directly follows "the congressman," indicating that it is describing the congressman, not the secretary.	LA	Q2	English
4o	179	2	I had dinner with the manager of the actor that arrived at the film set.	[Q2] In the following sentence, is the actor the one that arrived at the film set? Respond solely with 'yes' or 'no'.	Yes.	I made the choice because the clause "that arrived at the film set" directly follows "the actor," indicating that the actor is the one who arrived at the film set. The sentence structure suggests that "the actor" is the antecedent of the relative clause.	LA	Q2	English
4o	180	2	I added the order to the part-time assistant of the chef that was grilling the meat.	[Q2] In the following sentence, is the chef the one that was grilling the meat? Respond solely with 'yes' or 'no'.	Yes.	The phrase "that was grilling the meat" directly follows "the chef," indicating that the chef is the one performing the action of grilling. This is a typical structure in English where a relative clause (starting with "that") describes the noun immediately preceding it—in this case, "the chef."	LA	Q2	English
4o	181	2	I got into an argument with the boss of the flight attendant that was on the bus.	[Q2] In the following sentence, is the flight attendant the one that was on the bus? Respond solely with 'yes' or 'no'.	Yes.	The sentence "I got into an argument with the boss of the flight attendant that was on the bus" specifies that the flight attendant was on the bus. The clause "that was on the bus" describes and immediately follows "the flight attendant," making it clear that it is the flight attendant who was on the bus. Therefore, I answered "yes."	LA	Q2	English
4o	183	2	I threw away the remote control of the fan that suddenly broke yesterday.	[Q2] In the following sentence, is the fan the one that suddenly broke yesterday? Respond solely with 'yes' or 'no'.	Yes.	The sentence structure indicates that the phrase "that suddenly broke yesterday" is describing the closest noun preceding it, which is "the fan." Therefore, it is clear that "the fan" is the one that suddenly broke yesterday, leading to the choice of 'yes'.	LA	Q2	English
4o	185	2	I had coffee with the friend of the professor that got married last year.	[Q2] In the following sentence, is the professor the one that got married last year? Respond solely with 'yes' or 'no'.	Yes.	The phrasing "the professor that got married last year" indicates that the professor is the one who got married. The relative clause "that got married last year" describes or modifies "the professor." Hence, it is clear that the professor is the one who got married last year.	LA	Q2	English
4o	187	2	I ran into the boss of the assistant that was leaving the office.	[Q2] In the following sentence, is the assistant the one that was leaving the office? Respond solely with 'yes' or 'no'.	Yes.	The sentence structure indicates that the phrase "that was leaving the office" modifies "the assistant." It is set up to specify which assistant is being referred to, implying that it is the assistant who was leaving the office.	LA	Q2	English
4o	189	2	I threatened the bodyguard of the singer that was standing at an event.	[Q2] In the following sentence, is the singer the one that was standing at an event? Respond solely with 'yes' or 'no'.	Yes.	I made that choice because the sentence structure "the singer that was standing at an event" clearly indicates that it is the singer who was standing at an event, not the bodyguard.	LA	Q2	English
4o	198	2	I checked the button of the printer that suddenly broke down.	[Q2] In the following sentence, is the printer the one that suddenly broke down? Respond solely with 'yes' or 'no'.	Yes.	I made that choice because the structure of the sentence indicates that the clause "that suddenly broke down" is modifying "the printer," meaning it is the printer that suddenly broke down.	LA	Q2	English
4o	199	2	I took a picture with the teacher of the sculptor that was in front of the museum.	[Q2] In the following sentence, is the sculptor the one that was in front of the museum? Respond solely with 'yes' or 'no'.	Yes.	The sentence "I took a picture with the teacher of the sculptor that was in front of the museum" implies that "the sculptor" is the one who was in front of the museum. The phrase "that was in front of the museum" modifies "the sculptor," specifying where the sculptor was located.	LA	Q2	English
4o	205	2	I exchanged contacts with the sister of the dancer that was doing yoga.	[Q2] In the following sentence, is the dancer the one that was doing yoga? Respond solely with 'yes' or 'no'.	Yes.	I determined that "the dancer that was doing yoga" specifies that the dancer is the one performing yoga. The phrase "the dancer that was doing yoga" clearly associates the activity of doing yoga with the dancer.	LA	Q2	English
4o	208	2	I gave the strawberries to the owner of the rabbit that was on the lawn.	[Q2] In the following sentence, is the rabbit the one that was on the lawn? Respond solely with 'yes' or 'no'.	Yes.	I made that choice because the sentence specifies that the rabbit was on the lawn. The phrase "the rabbit that was on the lawn" clearly indicates which rabbit the strawberries were given for, identifying it as the one located on the lawn.	LA	Q2	English
4o	210	2	I gave water to the boss of the worker that was near the construction site.	[Q2] In the following sentence, is the worker the one that was near the construction site? Respond solely with 'yes' or 'no'.	Yes.	The phrase "that was near the construction site" modifies "the worker," indicating that the worker is the one who was near the construction site. Hence, the worker is the one who was near the construction site.	LA	Q2	English
4o	47	1	I scrutinized the acquitance of the prisonor that knew about the incident.	[Q3] Which of the following is the one that knew about the incident? Respond solely by repeating one of the following options exactly. A: the acquitance that knew about the incident B: the prisonor that knew about the incident 답변:	A: the acquitance that knew about the incident	The sentence states, "I scrutinized the acquitance of the prisonor that knew about the incident." The relative clause "that knew about the incident" directly follows and describes "the acquitance." Therefore, the acquaintance is the one who knew about the incident.	HA	Q3	English
4o	169	1	I argued with the assistant of the cartoonist that was at the teahouse.	[Q3] Which of the following is the one that was at the teahouse? Respond solely by repeating one of the following options exactly. A: the assistant that was at the teahouse B: the cartoonist that was at the teahouse 답변:	A: the assistant that was at the teahouse	In the sentence "I argued with the assistant of the cartoonist that was at the teahouse," the relative clause "that was at the teahouse" is more likely modifying "the assistant" rather than "the cartoonist." This is because "the assistant" is closer to the clause than "the cartoonist" in the structure of the sentence.	HA	Q3	English
4o	92	1	I greeted the assistant of the hairdresser that was closing the curtains.	[Q3] Which of the following is the one that was closing the curtains? Respond solely by repeating one of the following options exactly. A: the assistant that was closing the curtains B: the hairdresser that was closing the curtains 답변:	A: the assistant that was closing the curtains	In the sentence, the phrase "that was closing the curtains" is closest to "the assistant," making it the most likely candidate for the subject of the action. Therefore, "the assistant that was closing the curtains" is the more logical interpretation.	HA	Q3	English
4o	82	1	I shook hands with the assistant of the chairman that was in the lobby.	[Q3] Which of the following is the one that was in the lobby? Respond solely by repeating one of the following options exactly. A: the assistant that was in the lobby B: the chairman that was in the lobby 답변:	A: the assistant that was in the lobby	The sentence "I shook hands with the assistant of the chairman that was in the lobby" suggests that the phrase "that was in the lobby" describes "the assistant" rather than "the chairman." This is because the phrase immediately follows "the assistant of the chairman," indicating that it is referring to the last noun phrase mentioned.	HA	Q3	English
4o	203	1	I coordinated with the assistant of the director that was preparing the stage.	[Q3] Which of the following is the one that was preparing the stage? Respond solely by repeating one of the following options exactly. A: the assistant that was preparing the stage B: the director that was preparing the stage 답변:	A: the assistant that was preparing the stage	I chose "A: the assistant that was preparing the stage" because the phrase "that was preparing the stage" immediately follows "the assistant," indicating that it is the assistant who is doing the preparation.	HA	Q3	English
4o	201	1	I called the attorney of the defendant that was preparing for trial.	[Q3] Which of the following is the one that was preparing for trial? Respond solely by repeating one of the following options exactly. A: the attorney that was preparing for trial B: the defendant that was preparing for trial 답변:	A: the attorney that was preparing for trial	I interpreted the sentence structure, where "that was preparing for trial" seems to modify "the attorney of the defendant," making it clearer that the attorney is the one preparing for trial.	HA	Q3	English
[truncated: 2,934 more rows]
