# Supplementary material for: Multilingual capabilities of GPT: A study of structural ambiguity
Source: PLoS One. 2025 Jul 7;20(7):e0326943. doi: 10.1371/journal.pone.0326943 (PMC12233270; doi:10.1371/journal.pone.0326943)
Supplement: S5 Appendix — (CSV) [file pone.0326943.s005.csv]

gpt	item	qtype	sentence	qcontent	answer	reason	interpretation	allq	language
4turbo	1	1	I had dinner with the relative of the teacher that was recently divorced.	[Q1] In the following sentence, which one was recently divorced? Respond solely with 'A' or 'B'. A: the relative B: the teacher 답변:	A	I chose 'A' because the structure of the sentence suggests that the phrase "that was recently divorced" modifies "the relative of the teacher" rather than "the teacher." The placement of the clause closer to "the relative" indicates that it is the relative who was recently divorced.	HA	Q1	English
4turbo	5	1	I shot the servant of the actress that was on the balcony.	[Q1] In the following sentence, which one was on the balcony? Respond solely with 'A' or 'B'. A: the servant B: the actress 답변:	A	I chose 'A' because the structure of the sentence suggests that "that was on the balcony" modifies "the servant." The phrase is placed closer to "the servant," indicating that it is the servant who was on the balcony.	HA	Q1	English
4turbo	9	1	I heard a rumor about the sister of the actor that was visiting the resort.	[Q1] In the following sentence, which one was visiting the resort? Respond solely with 'A' or 'B'. A: the sister B: the actor 답변:	A	I chose 'A' because the structure of the sentence suggests that "the sister of the actor" is the subject being described in relation to visiting the resort. The phrase "that was visiting the resort" follows directly after mentioning "the sister of the actor," indicating that it is the sister who was visiting the resort.	HA	Q1	English
4turbo	13	1	I met the employee of the U.S. ambassador that was having a meal.	[Q1] In the following sentence, which one was having a meal? Respond solely with 'A' or 'B'. A: the employee B: the U.S. ambassador 답변:	A	I chose 'A' because, in the sentence structure, the phrase "that was having a meal" appears to directly follow and refer to "the employee of the U.S. ambassador," suggesting that it is the employee who was having a meal. The proximity of the clause to "the employee" rather than to "the U.S. ambassador" typically indicates that the clause is describing the employee.	HA	Q1	English
4turbo	17	1	I couldn't find the cover of the pot that was clean.	[Q1] In the following sentence, which one was clean? Respond solely with 'A' or 'B'. A: the cover B: the pot 답변:	A	From the structure of the sentence, "I couldn't find the cover of the pot that was clean," the phrase "that was clean" appears to modify "the cover." This suggests that it is the cover which was clean, not the pot. Therefore, the choice 'A: the cover' is inferred to be the clean item based on standard English sentence construction and modifier proximity.	HA	Q1	English
4turbo	26	1	I finally found the panel of the box that was completely crumpled.	[Q1] In the following sentence, which one was completely crumpled? Respond solely with 'A' or 'B'. A: the panel B: the box 답변:	A	I made that choice because in the sentence "I finally found the panel of the box that was completely crumpled," the phrase "that was completely crumpled" directly modifies the noun phrase preceding it, which is "the panel of the box." This indicates that it was specifically the panel that was crumpled, not the entire box. Therefore, the correct answer is 'A': the panel.	HA	Q1	English
4turbo	28	1	I photographed the cow of the peasant that was by the puddle.	[Q1] In the following sentence, which one was by the puddle? Respond solely with 'A' or 'B'. A: the cow B: the peasant 답변:	A	In the sentence "I photographed the cow of the peasant that was by the puddle," the phrase "that was by the puddle" is placed closest to "the cow." Generally, in English, a relative clause ("that was by the puddle") describes the noun that immediately precedes it ("the cow"). This suggests that it was the cow, not the peasant, that was by the puddle.	HA	Q1	English
4turbo	36	1	I gazed at the dog of the visitor that was under a tree.	[Q1] In the following sentence, which one was under a tree? Respond solely with 'A' or 'B'. A: the dog B: the visitor 답변:	A	I chose 'A' because the structure of the sentence suggests that "that was under a tree" is modifying the nearest noun preceding it, which is "the dog of the visitor." This implies that it was the dog that was located under the tree.	HA	Q1	English
4turbo	40	1	I photographed the sister of the boss that was on the terrace.	[Q1] In the following sentence, which one was on the terrace? Respond solely with 'A' or 'B'. A: the sister B: the boss 답변:	A	I made the choice "A: the sister" because in the sentence structure, the phrase "that was on the terrace" follows directly after and modifies "the sister of the boss," indicating that it was the sister who was on the terrace. If the intention was to say the boss was on the terrace, the sentence might have been structured differently, possibly as "I photographed the sister of the boss, who was on …	HA	Q1	English
4turbo	46	1	I laughted at the uncle of the sailor that couldn't operate the machine.	[Q1] In the following sentence, which one couldn't operate the machine? Respond solely with 'A' or 'B'. A: the uncle B: the sailor 답변:	A	I chose "A: the uncle" because in the sentence structure, "the uncle of the sailor that couldn't operate the machine," the phrase "that couldn't operate the machine" modifies "the uncle," indicating it was the uncle who couldn't operate the machine.	HA	Q1	English
4turbo	47	1	I scrutinized the acquitance of the prisonor that knew about the incident.	[Q1] In the following sentence, which one knew about the incident? Respond solely with 'A' or 'B'. A: the acquitance B: the prisonor 답변:	A	I chose 'A' because the sentence structure implies that the acquaintance, who is the object of the verb "scrutinized," is the one that knew about the incident. The phrase "that knew about the incident" follows "the acquaintance," suggesting that it modifies "the acquaintance" and not "the prisoner."	HA	Q1	English
4turbo	51	1	I greeted the classmate of the bride that was preparing the food.	[Q1] In the following sentence, which one was preparing the food? Respond solely with 'A' or 'B'. A: the classmate B: the bride 답변:	A	I chose 'A: the classmate' because the structure of the sentence suggests that the relative clause "that was preparing the food" modifies the noun immediately preceding it, which is "the classmate." This implies that it was the classmate who was preparing the food, according to the grammatical rules of English surrounding modifier proximity and noun phrase modification.	HA	Q1	English
4turbo	52	1	I was worried about the pigeon of the magician that was injured in a performance.	[Q1] In the following sentence, which one was injured in a performance? Respond solely with 'A' or 'B'. A: the pigeon B: the magician 답변:	A	I chose 'A: the pigeon' because the structure of the sentence suggests that "that was injured in a performance" is a modifying phrase referring to the closest preceding noun, which is "the pigeon." Therefore, it indicates that the pigeon was the one injured in the performance, not the magician.	HA	Q1	English
4turbo	56	1	I read the revision of the manuscript that was on the test.	[Q1] In the following sentence, which one was on the test? Respond solely with 'A' or 'B'. A: the revision B: the manuscript 답변:	A	I chose 'A' because the phrase "that was on the test" directly follows the noun "revision," which grammatically indicates that it is the revision that was included in the test, not the manuscript itself.	HA	Q1	English
4turbo	57	1	I groaned at the bodyguard of the diva that smoke cigarettes constantly.	[Q1] In the following sentence, which one smoke cigarettes constantly? Respond solely with 'A' or 'B'. A: the bodyguard B: the diva 답변:	A	I chose 'A' because in the sentence "I groaned at the bodyguard of the diva that smoke cigarettes constantly," the clause "that smoke cigarettes constantly" appears to modify the closest noun before it, which is "the bodyguard." Hence, it implies that the bodyguard is the one who smokes cigarettes constantly.	HA	Q1	English
4turbo	58	1	I delivered the letter to the security guard of the celebrity that was eating.	[Q1] In the following sentence, which one was eating? Respond solely with 'A' or 'B'. A: the security guard B: the celebrity 답변:	A	I made that choice because the phrase "that was eating" directly follows "the security guard," indicating that it is the security guard who was performing the action of eating. The structure of the sentence suggests that "that was eating" refers to the closest noun, which is "the security guard."	HA	Q1	English
4turbo	69	1	I threw away the case of the laptop that was no longer needed.	[Q1] In the following sentence, which one was no longer needed? Respond solely with 'A' or 'B'. A: the case B: the laptop 답변:	A	I selected 'A' because the sentence structure suggests that the phrase "that was no longer needed" modifies the noun closest to it, which is "the case." Thus, it implies that the case of the laptop was no longer needed.	HA	Q1	English
4turbo	71	1	I had tea with the relative of the teacher that was recently divorced.	[Q1] In the following sentence, which one was recently divorced? Respond solely with 'A' or 'B'. A: the relative B: the teacher 답변:	A	I chose 'A: the relative' because in the sentence, the structure suggests that the relative clause "that was recently divorced" is modifying the closest noun phrase, which is "the relative of the teacher." This makes it most natural to interpret that it is the relative who was recently divorced, not the teacher.	HA	Q1	English
4turbo	78	1	I spoke with the customer of the florist that was in the store.	[Q1] In the following sentence, which one was in the store? Respond solely with 'A' or 'B'. A: the customer B: the florist 답변:	A	I chose 'A' because the structure of the sentence implies that "the customer of the florist" is the subject being described in relation to being "in the store." The clause "that was in the store" modifies "the customer," suggesting it was the customer who was present in the store.	HA	Q1	English
4turbo	80	1	I waited for the student of the supervisor that was doing an experiment in the lab.	[Q1] In the following sentence, which one was doing an experiment in the lab? Respond solely with 'A' or 'B'. A: the student B: the supervisor 답변:	A	I chose 'A' because in the sentence "I waited for the student of the supervisor that was doing an experiment in the lab," the relative clause "that was doing an experiment in the lab" directly follows "the supervisor," suggesting that it modifies "the supervisor." However, the context of the sentence tends to imply that it is the student who is doing the experiment, as students are often the ones…	HA	Q1	English
4turbo	82	1	I shook hands with the assistant of the chairman that was in the lobby.	[Q1] In the following sentence, which one was in the lobby? Respond solely with 'A' or 'B'. A: the assistant B: the chairman 답변:	A	I chose 'A' because the sentence structure suggests that the clause "that was in the lobby" modifies the noun closest to it, which is "the assistant of the chairman." This implies it was the assistant who was in the lobby.	HA	Q1	English
4turbo	85	1	I repaired the handle of the pot that was broken over time.	[Q1] In the following sentence, which one was broken over time? Respond solely with 'A' or 'B'. A: the handle B: the pot 답변:	A	I chose 'A' because the sentence structure suggests that "that was broken over time" modifies the closest preceding noun, which is "the handle of the pot." Therefore, it indicates that the handle was the part that was broken over time.	HA	Q1	English
4turbo	87	1	I couldn't find the tray of the oven that was used last night.	[Q1] In the following sentence, which one was used last night? Respond solely with 'A' or 'B'. A: the tray B: the oven 답변:	A	I chose 'A' because, based on the grammatical structure of the sentence, "that was used last night" specifically modifies "the tray of the oven," indicating it is the tray that was used, not the oven itself.	HA	Q1	English
4turbo	91	1	I am sick of the guide of the tourist that was always late.	[Q1] In the following sentence, which one was always late? Respond solely with 'A' or 'B'. A: the guide B: the tourist 답변:	A	I chose 'A' because the sentence structure suggests that "that was always late" modifies "the guide of the tourist." This points to the guide being the one who was always late. The placement of the phrase makes it act as a descriptor for the guide, not the tourist.	HA	Q1	English
4turbo	145	1	I shot the brother of the terrorist that was hiding in the bathroom.	[Q1] In the following sentence, which one was hiding in the bathroom? Respond solely with 'A' or 'B'. A: the brother B: the terrorist 답변:	A	I chose 'A' because the structure of the sentence places the relative clause "that was hiding in the bathroom" immediately after "the brother of the terrorist," suggesting that it is the brother (and not the terrorist) who was hiding in the bathroom. The placement of the clause modifies the closest noun, which in this case is "the brother."	HA	Q1	English
4turbo	148	1	I argued at a hotel with the bodyguard of the celebrity that blocked traffic.	[Q1] In the following sentence, which one blocked traffic? Respond solely with 'A' or 'B'. A: the bodyguard B: the celebrity 답변:	A	I chose "A" because the phrase "that blocked traffic" directly follows "the bodyguard of the celebrity," suggesting it refers to the bodyguard. Therefore, it implies that the bodyguard is the one who blocked traffic.	HA	Q1	English
4turbo	155	1	I cleaned the drain of the kitchen that was dirty and had a terrible odor.	[Q1] In the following sentence, which one was dirty and had a terrible odor? Respond solely with 'A' or 'B'. A: the drain B: the kitchen 답변:	A	I chose 'A' because in the sentence, the structure suggests that the phrases "that was dirty and had a terrible odor" are describing "the drain." The placement of these descriptive phrases immediately after "the drain" leads to their direct association with it, rather than with "the kitchen." Hence, it is understood that it was the drain that was dirty and had a terrible odor.	HA	Q1	English
4turbo	156	1	I watched the video of the conductor that had been trending these days.	[Q1] In the following sentence, which one had been trending these days? Respond solely with 'A' or 'B'. A: the video B: the conductor 답변:	A	I made that choice because in the sentence "I watched the video of the conductor that had been trending these days," the phrase "that had been trending these days" seems to modify the noun "video" rather than "conductor." The structure of the sentence places "that had been trending these days" immediately after "video," indicating that it is the video which had been trending, not the conductor. T…	HA	Q1	English
4turbo	163	1	I gave a dancewear to the daughter of the chaplain that was dancing.	[Q1] In the following sentence, which one was dancing? Respond solely with 'A' or 'B'. A: the daughter B: the chaplain 답변:	A	I chose 'A' because the structure of the sentence suggests that "that was dancing" modifies the closest preceding noun phrase, which in this case is "the daughter of the chaplain." This indicates that it was the chaplain's daughter who was dancing.	HA	Q1	English
4turbo	171	1	I met the son-in-law of the politician that was playing ping pong.	[Q1] In the following sentence, which one was playing ping pong? Respond solely with 'A' or 'B'. A: the son-in-law B: the politician 답변:	A	I made the choice 'A' because the structure of the sentence suggests that the phrase "that was playing ping pong" is modifying the closest preceding noun phrase, which is "the son-in-law of the politician." This indicates that it was the son-in-law who was playing ping pong.	HA	Q1	English
4turbo	174	1	I contacted the friend of the translator that was studying in Australia.	[Q1] In the following sentence, which one was studying in Australia? Respond solely with 'A' or 'B'. A: the friend B: the translator 답변:	A	I made the choice based on the structure of the sentence. The phrase "that was studying in Australia" comes directly after "the friend of the translator," which implies that it is the friend who was studying in Australia.	HA	Q1	English
4turbo	188	1	I recognized the cat of the basketball player that was eating bread in the cafe.	[Q1] In the following sentence, which one was eating bread in the cafe? Respond solely with 'A' or 'B'. A: the cat B: the basketball player 답변:	A	I chose 'A' because the structure of the sentence suggests that "that was eating bread in the cafe" modifies the closest preceding noun, which is "the cat." Thus, it implies that the cat was the one eating bread in the cafe.	HA	Q1	English
4turbo	195	1	I handed the coffee to the wife of the editor-in-chief that was sitting by the window.	[Q1] In the following sentence, which one was sitting by the window? Respond solely with 'A' or 'B'. A: the wife B: the editor-in-chief 답변:	A	I chose 'A' because the structure of the sentence suggests that the phrase "that was sitting by the window" is modifying "the wife of the editor-in-chief." Generally, a relative clause (like "that was sitting by the window") is used to provide more information about the noun that immediately precedes it. In this sentence, the noun immediately before the relative clause is "the wife of the editor-…	HA	Q1	English
4turbo	203	1	I coordinated with the assistant of the director that was preparing the stage.	[Q1] In the following sentence, which one was preparing the stage? Respond solely with 'A' or 'B'. A: the assistant B: the director 답변:	A	I made that choice because the sentence structure implies that "the assistant of the director" is the subject associated with "that was preparing the stage." The phrase "the assistant of the director" directly precedes the relative clause "that was preparing the stage," indicating that it is the assistant who was engaged in the activity of preparing the stage.	HA	Q1	English
4turbo	8	1	I bumped into the chauffeur of the CEO that was so rude.	[Q1] In the following sentence, which one was so rude? Respond solely with 'A' or 'B'. A: the chauffeur B: the CEO 답변:	A: the chauffeur	I chose 'A: the chauffeur' because the structure of the sentence suggests that the adjective "so rude" modifies the noun closest to it, which is "the chauffeur." The way the sentence is constructed places "that was so rude" immediately after mentioning "the chauffeur," implying that it was the chauffeur who was rude.	HA	Q1	English
4turbo	151	1	I recognized the son of the announcer that was playing tennis.	[Q1] In the following sentence, which one was playing tennis? Respond solely with 'A' or 'B'. A: the son B: the announcer 답변:	A: the son	I made that choice because the structure of the sentence places the phrase "that was playing tennis" immediately after "the son of the announcer." This placement suggests that "the son" is the subject who was performing the action of playing tennis. The proximity of the phrase to "the son" indicates that it is modifying "the son," not "the announcer."	HA	Q1	English
4turbo	2	1	I interviewed the coach of the athlete that got covid.	[Q1] In the following sentence, which one got covid? Respond solely with 'A' or 'B'. A: the coach B: the athlete 답변:	B	I chose 'B' because in the sentence, "the athlete" is directly followed by the clause "that got covid," indicating that it is the athlete who got covid. The structure of the sentence attributes the condition described in the relative clause specifically to the athlete.	LA	Q1	English
4turbo	3	1	I observed the secretary of the clerk that was working.	[Q1] In the following sentence, which one was working? Respond solely with 'A' or 'B'. A: the secretary B: the clerk 답변:	B	I chose 'B' based on the sentence structure where "that was working" seems to modify the noun closest to it, which is "the clerk." This means it is the clerk who was working, according to the construction of the sentence.	LA	Q1	English
4turbo	4	1	I was looking at the pet of the girl that was in the living room.	[Q1] In the following sentence, which one was in the living room? Respond solely with 'A' or 'B'. A: the pet B: the girl 답변:	B	I chose 'B' because the sentence structure places "that was in the living room" right after "the girl," suggesting that it is the girl who was in the living room, not the pet. The phrase modifies "the girl," indicating her location.	LA	Q1	English
4turbo	6	1	I met the sister of the vocalist that was in Germany.	[Q1] In the following sentence, which one was in Germany? Respond solely with 'A' or 'B'. A: the sister B: the vocalist 답변:	B	In the sentence "I met the sister of the vocalist that was in Germany," the word "that" refers to the immediate preceding noun, which is "the vocalist." Therefore, it indicates that the vocalist was the one in Germany.	LA	Q1	English
4turbo	7	1	I was keeping an eye on the cat of the guest that was by the hotel.	[Q1] In the following sentence, which one was by the hotel? Respond solely with 'A' or 'B'. A: the cat B: the guest 답변:	B	I made that choice based on the structure of the sentence. The phrase "that was by the hotel" directly follows "the guest," suggesting that it is modifying "the guest." This implies that it was the guest who was by the hotel, not the cat.	LA	Q1	English
4turbo	10	1	I carefully observed the nurse of the surgeon that was in charge of the operation.	[Q1] In the following sentence, which one was in charge of the operation? Respond solely with 'A' or 'B'. A: the nurse B: the surgeon 답변:	B	I made that choice because the structure of the sentence implies that "the surgeon" is the one directly associated with being "in charge of the operation." The phrase "the nurse of the surgeon that was in charge of the operation" suggests that the surgeon is the person in charge, and the nurse is associated with that surgeon. The use of "that was in charge of the operation" modifies "the surgeon,…	LA	Q1	English
4turbo	11	1	I spoke to the secretary of the lawyer that was on vacation.	[Q1] In the following sentence, which one was on vacation? Respond solely with 'A' or 'B'. A: the secretary B: the lawyer 답변:	B	I chose 'B: the lawyer' because in the sentence, the phrase "that was on vacation" follows directly after "the lawyer", suggesting that it is the lawyer who was on vacation. The structure implies that "that was on vacation" modifies "the lawyer".	LA	Q1	English
4turbo	12	1	I met the assistant of the detective that was fired last year.	[Q1] In the following sentence, which one was fired last year? Respond solely with 'A' or 'B'. A: the assistant B: the detective 답변:	B	I chose "B" because in the sentence structure, the relative clause "that was fired last year" is positioned closely following "the detective." This suggests that it is modifying "the detective," not "the assistant." Therefore, it is more likely that the detective was the one who was fired last year.	LA	Q1	English
4turbo	14	1	I read the review of the poem that was unfinished.	[Q1] In the following sentence, which one was unfinished? Respond solely with 'A' or 'B'. A: the review B: the poem 답변:	B	I made that choice because, in the sentence, the phrase "that was unfinished" modifies the noun "poem." The placement of the clause immediately after "poem" indicates that it is the poem that was not completed, not the review.	LA	Q1	English
4turbo	15	1	I adjusted the pipe of the sink that was cracked.	[Q1] In the following sentence, which one was cracked? Respond solely with 'A' or 'B'. A: the pipe B: the sink 답변:	B	The sentence "I adjusted the pipe of the sink that was cracked" is constructed in a way that the relative clause "that was cracked" appears to modify "the sink" rather than "the pipe." This is because the clause directly follows "the sink," and no additional information or commas suggest that "that was cracked" should refer back to "the pipe." Thus, it is more grammatically natural to consider th…	LA	Q1	English
4turbo	16	1	I liked listening to the recording of the song that was banned a long time ago.	[Q1] In the following sentence, which one was banned a long time ago? Respond solely with 'A' or 'B'. A: the recording B: the song 답변:	B	I chose "B: the song" because the structure of the sentence suggests that 'the song' is the noun being modified by the relative clause "that was banned a long time ago." The placement of the clause directly after "the song" indicates that it is referring to the song being banned, rather than the recording.	LA	Q1	English
4turbo	18	1	I was unable to interview the daughter of the hostage that was waiting.	[Q1] In the following sentence, which one was waiting? Respond solely with 'A' or 'B'. A: the daughter B: the hostage 답변:	B	I made that choice based on the construction of the sentence. The phrase "that was waiting" is placed closest to "the hostage," suggesting that it modifies "the hostage." This implies that it was the hostage who was waiting. In English, relative clauses typically modify the noun or noun phrase that immediately precedes them, unless indicated otherwise by punctuation or context.	LA	Q1	English
4turbo	19	1	I saw the daughter of the friend that was in class.	[Q1] In the following sentence, which one was in class? Respond solely with 'A' or 'B'. A: the daughter B: the friend 답변:	B	I made that choice because in the sentence "I saw the daughter of the friend that was in class," the relative clause "that was in class" seems to modify "the friend." Usually, the relative clause modifies the closest noun unless indicated otherwise by other elements in the sentence. Hence, it is more likely to refer to "the friend" being in class, not "the daughter."	LA	Q1	English
4turbo	20	1	I called the intern of the team leader that was late.	[Q1] In the following sentence, which one was late? Respond solely with 'A' or 'B'. A: the intern B: the team leader 답변:	B	I chose 'B' (the team leader) because in the sentence "I called the intern of the team leader that was late," the clause "that was late" appears to modify "the team leader." The structure suggests that "the team leader" is the one being described as late.	LA	Q1	English
4turbo	21	1	I didn't want to see the guide of the tourist that was angry.	[Q1] In the following sentence, which one was angry? Respond solely with 'A' or 'B'. A: the guide B: the tourist 답변:	B	I made the choice "B: the tourist" based on the structure and dependency in the sentence. The phrase "that was angry" in the sentence "I didn't want to see the guide of the tourist that was angry" modifies "the tourist." This is because the relative clause "that was angry" is positioned directly after "the tourist," which suggests that it is the tourist who was angry.	LA	Q1	English
4turbo	22	1	I greeted the client of the lawyer that was on the phone.	[Q1] In the following sentence, which one was on the phone? Respond solely with 'A' or 'B'. A: the client B: the lawyer 답변:	B	My choice, "B: the lawyer," is based on the grammatical structure of the sentence. The relative clause "that was on the phone" modifies "the lawyer," because it directly follows the noun phrase "the lawyer." This indicates that it was the lawyer who was on the phone, not the client.	LA	Q1	English
4turbo	23	1	I noticed the guard of the congressman that was hiding.	[Q1] In the following sentence, which one was hiding? Respond solely with 'A' or 'B'. A: the guard B: the congressman 답변:	B	I made the choice "B: the congressman" because, in the sentence structure, "that was hiding" follows directly after "the congressman," suggesting that the phrase modifies or describes the congressman rather than the guard. The position of the clause thus implies it is the congressman who was hiding.	LA	Q1	English
4turbo	24	1	I met the son of the delegate that was smoking.	[Q1] In the following sentence, which one was smoking? Respond solely with 'A' or 'B'. A: the son B: the delegate 답변:	B	I chose "B: the delegate" because in the sentence "I met the son of the delegate that was smoking," the clause "that was smoking" most naturally refers to the closest noun before it, which is "the delegate." This interpretation follows a common grammatical practice where a relative clause (like "that was smoking") modifies the noun it immediately follows unless the context strongly suggests other…	LA	Q1	English
4turbo	25	1	I bought the charger of the ipad that was on sale.	[Q1] In the following sentence, which one was on sale? Respond solely with 'A' or 'B'. A: the charger B: the ipad 답변:	B	The sentence "I bought the charger of the iPad that was on sale" suggests that "the iPad" was on sale due to the structure of the sentence. The phrase "that was on sale" directly follows "iPad," indicating that it modifies "iPad," not "charger." Thus, it is understood that the iPad was the item on sale.	LA	Q1	English
4turbo	27	1	I inspected the keyboard of the computer that was abandoned last week.	[Q1] In the following sentence, which one was abandoned last week? Respond solely with 'A' or 'B'. A: the keyboard B: the computer 답변:	B	I chose B: the computer because in the sentence, "I inspected the keyboard of the computer that was abandoned last week," the phrase "that was abandoned last week" modifies "the computer," not "the keyboard." The construction places "that was abandoned last week" immediately after "the computer," indicating that it is the computer which was abandoned.	LA	Q1	English
4turbo	29	1	I arrested the daughter of the chef that was in the restaurant.	[Q1] In the following sentence, which one was in the restaurant? Respond solely with 'A' or 'B'. A: the daughter B: the chef 답변:	B	The structure of the sentence suggests that it was the chef who was in the restaurant, not the daughter. The phrase "that was in the restaurant" comes right after mentioning the chef, which indicates that the relative clause is describing the chef. This interpretation links the location (the restaurant) directly with the chef rather than with the daughter.	LA	Q1	English
4turbo	30	1	I asked for directions from the nurse of the patient that was by the window.	[Q1] In the following sentence, which one was by the window? Respond solely with 'A' or 'B'. A: the nurse B: the patient 답변:	B	I made that choice because the structure of the sentence attributes the phrase "that was by the window" to "the patient." The relative clause "that was by the window" directly follows "the patient," indicating that it is the patient who was by the window, not the nurse.	LA	Q1	English
4turbo	31	1	I greeted the dog of the farmer that was in the rice field.	[Q1] In the following sentence, which one was in the rice field? Respond solely with 'A' or 'B'. A: the dog B: the farmer 답변:	B	The structure of the sentence suggests that "that was in the rice field" modifies "the farmer" rather than "the dog." This is because the phrase directly follows "the farmer," indicating that it is the farmer who was in the rice field. The interpretation aligns with typical English sentence structure where relative clauses tend to modify the noun immediately preceding them.	LA	Q1	English
4turbo	32	1	Yesterday I met with the wife of the architect that was in New York.	[Q1] In the following sentence, which one was in New York? Respond solely with 'A' or 'B'. A: the wife B: the architect 답변:	B	I made that choice based on the structure of the sentence. The relative clause "that was in New York" directly follows "the architect," indicating that it is the architect who was in New York. This is a common grammatical construction where the information following a noun usually describes or modifies that noun. Hence, the architect is the one associated with being in New York.	LA	Q1	English
4turbo	33	1	I went to see the granddaughter of the driver that was in the accident.	[Q1] In the following sentence, which one was in the accident? Respond solely with 'A' or 'B'. A: the granddaughter B: the driver 답변:	B	I chose 'B' because in the sentence, the phrase "that was in the accident" modifies "the driver," indicating that it was the driver who was involved in the accident, not the granddaughter. The structure of the sentence places the clause closer to "the driver," which grammatically links the accident to the driver.	LA	Q1	English
4turbo	34	1	I petted the cat of the baby that was on the bed.	[Q1] In the following sentence, which one was on the bed? Respond solely with 'A' or 'B'. A: the cat B: the baby 답변:	B	I made the choice based on the structure of the sentence, where the phrase "that was on the bed" directly follows "the baby." This grammatical placement suggests that "the baby" is the subject associated with being on the bed.	LA	Q1	English
4turbo	35	1	I interviewed the sister of the captain that was near the accident.	[Q1] In the following sentence, which one was near the accident? Respond solely with 'A' or 'B'. A: the sister B: the captain 답변:	B	I chose 'B', indicating the captain, because the structure of the sentence attributes proximity to the accident to the noun immediately preceding the clause "that was near the accident." In this sentence, "the captain" is the noun directly before this clause, suggesting that it is the captain who was near the accident, not the sister.	LA	Q1	English
4turbo	37	1	I ran over the brother of the merchant that was in the neighborhood.	[Q1] In the following sentence, which one was in the neighborhood? Respond solely with 'A' or 'B'. A: the brother B: the merchant 답변:	B	The construction of the sentence indicates that the clause "that was in the neighborhood" modifies "the merchant." This is because the relative clause follows directly after "the merchant," making it natural to read "the merchant" as the one being described as in the neighborhood.	LA	Q1	English
4turbo	38	1	I gave candy to the cat of the kid that was by the fountain.	[Q1] In the following sentence, which one was by the fountain? Respond solely with 'A' or 'B'. A: the cat B: the kid 답변:	B	I made that choice based on the grammatical structure of the sentence. The phrase "that was by the fountain" appears to modify "the kid" because it follows directly after "the kid," indicating that it is the kid and not the cat who was by the fountain. This is a common way in English to determine which noun a clause modifies.	LA	Q1	English
4turbo	39	1	I waited for the wife of the priest that was in the school.	[Q1] In the following sentence, which one was in the school? Respond solely with 'A' or 'B'. A: the wife B: the priest 답변:	B	I chose 'B', indicating that it is the priest who was in the school, because the relative clause "that was in the school" follows right after the mention of the priest in the sentence structure. This positioning suggests that the clause is providing additional information about the priest, not the wife.	LA	Q1	English
4turbo	41	1	I argued with the child of the parent that was in front of the school.	[Q1] In the following sentence, which one was in front of the school? Respond solely with 'A' or 'B'. A: the child B: the parent 답변:	B	In the sentence, the phrase "that was in front of the school" directly follows "the parent," indicating that it is describing the parent. This construction suggests that the parent, not the child, was the one in front of the school. Therefore, the correct response is 'B'.	LA	Q1	English
4turbo	42	1	I made fun of the nephew of the man that was in the park.	[Q1] In the following sentence, which one was in the park? Respond solely with 'A' or 'B'. A: the nephew B: the man 답변:	B	I chose 'B' because in the sentence "I made fun of the nephew of the man that was in the park," the clause "that was in the park" modifies "the man." This indicates that it was the man who was in the park, not the nephew. The structure of the sentence places "that was in the park" right after "the man," linking the location specifically to him.	LA	Q1	English
4turbo	43	1	I talked with the son of the doctor that came to my house.	[Q1] In the following sentence, which one came to my house? Respond solely with 'A' or 'B'. A: the son B: the doctor 답변:	B	I chose 'B' because in the sentence "I talked with the son of the doctor that came to my house," the clause "that came to my house" modifies "the doctor." This indicates it was the doctor who came to the house, not the son.	LA	Q1	English
4turbo	44	1	I said hello to the sister of the singer that was on a yacht.	[Q1] In the following sentence, which one was on a yacht? Respond solely with 'A' or 'B'. A: the sister B: the singer 답변:	B	In the sentence, "I said hello to the sister of the singer that was on a yacht," the phrase "that was on a yacht" acts as a relative clause modifying the noun it directly follows. Because "that" directly follows "the singer," it indicates that it was the singer who was on the yacht, not the sister. Therefore, the choice was 'B: the singer'.	LA	Q1	English
4turbo	45	1	I chatted with the aunt of the novelist that was baking cookies.	[Q1] In the following sentence, which one was baking cookies? Respond solely with 'A' or 'B'. A: the aunt B: the novelist 답변:	B	I made that choice because the structure of the sentence implies that "that was baking cookies" refers to "the novelist." The relative clause "that was baking cookies" directly follows "the novelist," suggesting that it is the novelist who was engaged in the action of baking cookies. This is a common syntax in English where the relative clause modifies the noun it immediately follows.	LA	Q1	English
4turbo	48	1	I recognized the hostage of the robbery that was on the morning news.	[Q1] In the following sentence, which one was on the morning news? Respond solely with 'A' or 'B'. A: the hostage B: the robbery 답변:	B	I chose 'B' because the structure of the sentence implies that "the robbery" is more directly related to the phrase "that was on the morning news." Typically, in English, the phrase "that was on the morning news" modifies the noun immediately preceding it, which in this case is "the robbery." Thus, it suggests that the robbery, not the hostage, was the subject reported on the morning news.	LA	Q1	English
4turbo	49	1	I saw on the news the accomplice of the thief that stole a wallet.	[Q1] In the following sentence, which one stole a wallet? Respond solely with 'A' or 'B'. A: the accomplice B: the thief 답변:	B	I chose "B" because in the sentence, the phrase "the thief" is directly modified by the relative clause "that stole a wallet." This modification specifies that it is the thief, not the accomplice, who committed the act of stealing a wallet.	LA	Q1	English
4turbo	50	1	I fell in love with the research assistant of the psychologist that studied in the US.	[Q1] In the following sentence, which one studied in the US? Respond solely with 'A' or 'B'. A: the research assistant B: the psychologist 답변:	B	I made that choice based on the structure of the sentence. The phrase "that studied in the US" follows directly after "the psychologist," suggesting that it is the psychologist who studied in the US. This type of clause—known as a relative clause—typically provides additional information about the noun directly preceding it, which in this case is "the psychologist."	LA	Q1	English
4turbo	53	1	I ran into the son-in-law of the director that went bankrupt last year.	[Q1] In the following sentence, which one went bankrupt last year? Respond solely with 'A' or 'B'. A: the son-in-law B: the director 답변:	B	I made the choice "B: the director" because, grammatically, the phrase "that went bankrupt last year" modifies the closest noun before it, which in this case is "the director." The sentence structure suggests that it is the director who experienced bankruptcy.	LA	Q1	English
4turbo	54	1	I had lunch with the assistant of the professor that was attending the conference.	[Q1] In the following sentence, which one was attending the conference? Respond solely with 'A' or 'B'. A: the assistant B: the professor 답변:	B	The structure of the sentence indicates that "the professor" is the subject linked with "that was attending the conference." This is due to the relative clause "that was attending the conference" following closely after "the professor," suggesting that it is the professor who was attending the conference, not the assistant.	LA	Q1	English
4turbo	55	1	I bought a meal for the junior of the accountant that was at a restaurant.	[Q1] In the following sentence, which one was at a restaurant? Respond solely with 'A' or 'B'. A: the junior B: the accountant 답변:	B	I made that choice because the phrase "that was at a restaurant" modifies "the accountant" in the sentence. This positioning suggests that it is the accountant who was at a restaurant, not the junior. The relative clause "that was at a restaurant" refers to the closest preceding noun that it logically corresponds with, which in this case is "the accountant."	LA	Q1	English
4turbo	59	1	I handed the water to the sergeant of the soldier that was swimming.	[Q1] In the following sentence, which one was swimming? Respond solely with 'A' or 'B'. A: the sergeant B: the soldier 답변:	B	I chose "B" because the structure of the sentence suggests that "the soldier" is the one associated with the relative clause "that was swimming." The phrase "of the soldier" directly precedes "that was swimming," connecting the action of swimming specifically to the soldier rather than the sergeant.	LA	Q1	English
4turbo	60	1	I asked the part-time worker of the clerk that was organizing the merchandise.	[Q1] In the following sentence, which one was organizing the merchandise? Respond solely with 'A' or 'B'. A: the part-time worker B: the clerk 답변:	B	I made that choice because the structure of the sentence indicates that "the clerk" is the one organizing the merchandise. The phrase "of the clerk" modifies "the part-time worker," suggesting that the part-time worker is associated with the clerk. However, the phrase "that was organizing the merchandise" follows directly after "the clerk," implying that it is the clerk who was performing the act…	LA	Q1	English
4turbo	61	1	I gave an apple to the dog of the owner that was walking in the park.	[Q1] In the following sentence, which one was walking in the park? Respond solely with 'A' or 'B'. A: the dog B: the owner 답변:	B	I chose "B: the owner" because the structure of the sentence implies that "the owner that was walking in the park" is a descriptive clause specifying which owner is being referred to, thus indicating that it was the owner who was walking in the park. This is suggested by the positioning of the phrase "that was walking in the park" right after "the owner," applying directly to the owner rather tha…	LA	Q1	English
4turbo	62	1	I spoke with the assistant of the technician that was on duty.	[Q1] In the following sentence, which one was on duty? Respond solely with 'A' or 'B'. A: the assistant B: the technician 답변:	B	I chose 'B' because the sentence structure suggests that "that was on duty" describes the "technician." The clause "the assistant of the technician" identifies whose assistant was spoken to, and "that was on duty" specifies which technician is being referred to, indicating that it was the technician who was on duty.	LA	Q1	English
4turbo	63	1	I greeted the child of the parent that was in the park.	[Q1] In the following sentence, which one was in the park? Respond solely with 'A' or 'B'. A: the child B: the parent 답변:	B	In the sentence "I greeted the child of the parent that was in the park," the phrase "that was in the park" is a relative clause that modifies "the parent." This indicates it was the parent who was in the park. The construction places the relative clause right after "the parent," linking the location directly to the parent rather than to the child.	LA	Q1	English
4turbo	64	1	I spoke with the lawyer of the client that was touring the exhibit.	[Q1] In the following sentence, which one was touring the exhibit? Respond solely with 'A' or 'B'. A: the lawyer B: the client 답변:	B	I made that choice because the structure of the sentence indicates that "that was touring the exhibit" modifies "the client". It specifies which client is being referred to, suggesting it is the client who was touring the exhibit, not the lawyer.	LA	Q1	English
4turbo	65	1	I had coffee with the colleague of the researcher that attended the seminar.	[Q1] In the following sentence, which one attended the seminar? Respond solely with 'A' or 'B'. A: the colleague B: the researcher 답변:	B	I chose 'B' because the structure of the sentence suggests that "the researcher" is the one who attended the seminar. The phrase "of the researcher that attended the seminar" modifies "researcher," indicating that the seminar attendance is directly linked to the researcher, not the colleague.	LA	Q1	English
4turbo	66	1	I handed a drink to the senior of the graduate student that was doing research.	[Q1] In the following sentence, which one was doing research? Respond solely with 'A' or 'B'. A: the senior B: the graduate student 답변:	B	I chose 'B' because the structure of the sentence suggests that "the graduate student" is the person "that was doing research." The phrase "that was doing research" is a relative clause modifying "the graduate student," not "the senior."	LA	Q1	English
4turbo	67	1	I was talking to the passenger of the pilot that was on an airplane.	[Q1] In the following sentence, which one was on an airplane? Respond solely with 'A' or 'B'. A: the passenger B: the pilot 답변:	B	I chose "B" because in the sentence structure, "the pilot that was on an airplane" indicates that it is the pilot who was specifically mentioned as being on the airplane, not the passenger. The phrasing suggests that "the pilot" is directly linked to being on the airplane by the relative clause "that was on an airplane."	LA	Q1	English
4turbo	68	1	I argued with the member of the trainer that was holding dumbbells.	[Q1] In the following sentence, which one was holding dumbbells? Respond solely with 'A' or 'B'. A: the member B: the trainer 답변:	B	I made that choice because the phrase "of the trainer" indicates that the member is associated with the trainer, but the part of the sentence "that was holding dumbbells" directly follows and modifies "the trainer." Thus, it implies that it was the trainer who was holding the dumbbells, not the member.	LA	Q1	English
4turbo	70	1	I ordered a drink from the student of the barista that was in a cafe.	[Q1] In the following sentence, which one was in a cafe? Respond solely with 'A' or 'B'. A: the student B: the barista 답변:	B	I made that choice because the way the sentence is structured, "the barista that was in a cafe" suggests that it is specifying which barista by indicating that the barista was in a cafe. This implies that the phrase "that was in a cafe" modifies "the barista," not "the student."	LA	Q1	English
4turbo	72	1	I covered the senior of the reporter that got cold.	[Q1] In the following sentence, which one got cold? Respond solely with 'A' or 'B'. A: the senior B: the reporter 답변:	B	I chose 'B' because the sentence structure implies that "the reporter" is the one who "got cold." The phrase "of the reporter" modifies "the senior," indicating that the senior is connected to the reporter, but "that got cold" directly follows "reporter," suggesting it is the reporter who experienced the condition of being cold.	LA	Q1	English
4turbo	73	1	I looked up at the boss of the clerk that was working.	[Q1] In the following sentence, which one was working? Respond solely with 'A' or 'B'. A: the boss B: the clerk 답변:	B	I chose "B: the clerk" because in the sentence "I looked up at the boss of the clerk that was working," the phrase "that was working" modifies "the clerk." This indicates that it was the clerk who was working, not the boss. The structure of the sentence positions "that was working" to clearly refer to "the clerk."	LA	Q1	English
4turbo	74	1	I was looking at the pet of the girl that was in the hallway.	[Q1] In the following sentence, which one was in the hallway? Respond solely with 'A' or 'B'. A: the pet B: the girl 답변:	B	The choice is based on the construction of the sentence where the relative clause "that was in the hallway" modifies "the girl." The syntax indicates that it is the girl who was located in the hallway.	LA	Q1	English
4turbo	75	1	I shot the servant of the actress that was in the lobby.	[Q1] In the following sentence, which one was in the lobby? Respond solely with 'A' or 'B'. A: the servant B: the actress 답변:	B	I chose 'B' based on the placement of the relative clause "that was in the lobby" in the sentence. In English, a relative clause typically modifies the closest preceding noun, which in this case is "the actress." Hence, the interpretation that the actress was the one in the lobby.	LA	Q1	English
4turbo	76	1	I met the wife of the writer that was in Italia.	[Q1] In the following sentence, which one was in Italia? Respond solely with 'A' or 'B'. A: the wife B: the writer 답변:	B	I made that choice because, in the sentence, the phrase "that was in Italia" appears closest to "the writer," suggesting that it is the writer, not the wife, who was in Italia. In English grammar, relative clauses typically modify the noun immediately preceding them, which in this case is "the writer."	LA	Q1	English
4turbo	77	1	I glanced at the coworker of the police officer that was in the police department.	[Q1] In the following sentence, which one was in the police department? Respond solely with 'A' or 'B'. A: the coworker B: the police officer 답변:	B	I chose "B: the police officer" because in the sentence, the phrase "that was in the police department" modifies "the police officer." The construction suggests that the relative clause "that was in the police department" is directly referring to "the police officer" adjacent to it, indicating that it was the police officer who was in the police department, not the coworker.	LA	Q1	English
4turbo	79	1	I heard a rumor about the brother of the singer that was on the phone.	[Q1] In the following sentence, which one was on the phone? Respond solely with 'A' or 'B'. A: the brother B: the singer 답변:	B	I made that choice because in the sentence, the phrase "that was on the phone" directly follows "the singer," indicating that it is the singer who was on the phone according to standard interpretations of English sentence structure. This structure suggests that the relative clause modifies "the singer," not "the brother."	LA	Q1	English
4turbo	81	1	I called the colleague of the announcer that was recently hospitalized.	[Q1] In the following sentence, which one was recently hospitalized? Respond solely with 'A' or 'B'. A: the colleague B: the announcer 답변:	B	I chose 'B' because the phrase "that was recently hospitalized" directly follows "the announcer" in the sentence. This placement suggests that "that was recently hospitalized" is describing "the announcer," not "the colleague." In English, restrictive relative clauses like this typically modify the noun that immediately precedes them, unless there's punctuation or other words indicating a differe…	LA	Q1	English
4turbo	83	1	I met the client of the lawyer that was having coffee.	[Q1] In the following sentence, which one was having coffee? Respond solely with 'A' or 'B'. A: the client B: the lawyer 답변:	B	I made that choice because the phrase "that was having coffee" in the sentence seems to modify "the lawyer" rather than "the client." This interpretation arises from the placement of the relative clause ("that was having coffee") immediately after the noun "the lawyer," suggesting that it is the lawyer who was involved in the action of having coffee. Hence, the answer is B: the lawyer.	LA	Q1	English
4turbo	84	1	I tasted the sauce of the pasta that was left over from last night.	[Q1] In the following sentence, which one was left over from last night? Respond solely with 'A' or 'B'. A: the sauce B: the pasta 답변:	B	I made that choice because the phrase "that was left over from last night" directly follows "the pasta," indicating that it is the pasta that was left over. The structure of the sentence places "that was left over from last night" as a modifying clause for "the pasta," not "the sauce."	LA	Q1	English
4turbo	86	1	I had to buy the saddle of the bike that was fixed yesterday.	[Q1] In the following sentence, which one was fixed yesterday? Respond solely with 'A' or 'B'. A: the saddle B: the bike 답변:	B	I chose 'B: the bike' because in the sentence "I had to buy the saddle of the bike that was fixed yesterday," the phrase "that was fixed yesterday" is a relative clause that modifies "the bike." This grammatical structure indicates that it was the bike, not the saddle, that was fixed.	LA	Q1	English
4turbo	88	1	I could not photograph the son of the driver that was smoking a cigarette.	[Q1] In the following sentence, which one was smoking a cigarette? Respond solely with 'A' or 'B'. A: the son B: the driver 답변:	B	The choice was made based on the grammatical structure of the sentence. The phrase "that was smoking a cigarette" is placed closer to "the driver," making it more likely that "the driver" is the one intended to be described as smoking. In English, relative clauses typically modify the noun that immediately precedes them, unless otherwise indicated by the structure or punctuation of the sentence.	LA	Q1	English
4turbo	89	1	I found the manager of the actor that was practicing at the pool.	[Q1] In the following sentence, which one was practicing at the pool? Respond solely with 'A' or 'B'. A: the manager B: the actor 답변:	B	I made the choice because the structure of the sentence suggests that "the actor" is the one practicing at the pool. The phrase "that was practicing at the pool" directly follows and modifies "the actor," indicating that it is the actor who was engaged in the activity. The placement of the clause makes it more naturally refer to the closest noun, which in this case is "the actor."	LA	Q1	English
4turbo	90	1	I called the wife of the pilot that was absent today.	[Q1] In the following sentence, which one was absent today? Respond solely with 'A' or 'B'. A: the wife B: the pilot 답변:	B	I made that choice because the grammatical structure of the sentence suggests that "that was absent today" modifies "the pilot." The clause "that was absent today" directly follows the phrase "the pilot," indicating it is describing the pilot, not the wife.	LA	Q1	English
4turbo	92	1	I greeted the assistant of the hairdresser that was closing the curtains.	[Q1] In the following sentence, which one was closing the curtains? Respond solely with 'A' or 'B'. A: the assistant B: the hairdresser 답변:	B	My choice is based on the grammatical structure of the sentence. The phrase "that was closing the curtains" directly follows "the hairdresser," which implies that it was the hairdresser who was closing the curtains. This is a typical case of a relative clause modifying the noun that immediately precedes it.	LA	Q1	English
4turbo	93	1	I complained to the interpreter of the embassador that was at the airport.	[Q1] In the following sentence, which one was at the airport? Respond solely with 'A' or 'B'. A: the interpreter B: the embassador 답변:	B	In the provided sentence, the phrase "that was at the airport" directly follows "the embassador," which linguistically suggests that it modifies "the embassador." Hence, the sentence structure indicates that the ambassador was the one at the airport.	LA	Q1	English
4turbo	94	1	I met the rival of the programmer that knows AI well.	[Q1] In the following sentence, which one knows AI well? Respond solely with 'A' or 'B'. A: the rival B: the programmer 답변:	B	I made that choice based on the syntactic structure of the sentence. The phrase "that knows AI well" directly follows "the programmer," which suggests it is modifying "the programmer." Therefore, it indicates that it is the programmer who knows AI well, not the rival.	LA	Q1	English
4turbo	95	1	I bought the case of the phone that was on sale.	[Q1] In the following sentence, which one was on sale? Respond solely with 'A' or 'B'. A: the case B: the phone 답변:	B	I chose 'B' because based on the structure of the sentence, "that was on sale" appears to refer directly to the noun that immediately precedes it, which is "the phone." Thus, it suggests that the phone was the item on sale, not the case.	LA	Q1	English
4turbo	96	1	I finally found the manual of the computer that was lost yesterday.	[Q1] In the following sentence, which one was lost yesterday? Respond solely with 'A' or 'B'. A: the manual B: the computer 답변:	B	The choice "B: the computer" is made based on the structure and punctuation of the sentence given. In the sentence "I finally found the manual of the computer that was lost yesterday," the relative clause "that was lost yesterday" follows directly after "the computer," suggesting that it is the computer that was lost, not the manual. The absence of commas also implies that the relative clause spe…	LA	Q1	English
4turbo	97	1	I checked the monitor of the computer that was broken yesterday.	[Q1] In the following sentence, which one was broken yesterday? Respond solely with 'A' or 'B'. A: the monitor B: the computer 답변:	B	I chose 'B' because, in the sentence, the phrase "that was broken yesterday" follows directly after "the computer," indicating that it is the computer that was broken, not the monitor. The structure of the sentence places the modifying phrase closest to the noun it is intended to modify, which in this case is "the computer."	LA	Q1	English
4turbo	98	1	I photographed the apprentice of the painter that was next to the art gallery.	[Q1] In the following sentence, which one was next to the art gallery? Respond solely with 'A' or 'B'. A: the apprentice B: the painter 답변:	B	I chose "B: the painter" because in the sentence structure, the phrase "that was next to the art gallery" is placed right after "the painter." This placement typically indicates that the relative clause "that was next to the art gallery" is describing "the painter." This is a common grammatical structure used to provide additional information about the noun it follows directly.	LA	Q1	English
4turbo	99	1	I interviewed the son of the minister that was at City Hall.	[Q1] In the following sentence, which one was at City Hall? Respond solely with 'A' or 'B'. A: the son B: the minister 답변:	B	I chose 'B' because the structure of the sentence suggests that "the minister" is the subject linked to the relative clause "that was at City Hall." The proximity of "minister" to the clause "that was at City Hall" indicates that it is the minister who was present at City Hall, not the son.	LA	Q1	English
4turbo	100	1	I asked for the exit from the boss of the laborer that was on the construction site.	[Q1] In the following sentence, which one was on the construction site? Respond solely with 'A' or 'B'. A: the boss B: the laborer 답변:	B	The sentence structure indicates that the phrase "that was on the construction site" modifies the noun it directly follows, which is "the laborer." Therefore, "the laborer" is specified as being the one on the construction site.	LA	Q1	English
4turbo	101	1	I greeted the grandson of the madam that was in the countryside.	[Q1] In the following sentence, which one was in the countryside? Respond solely with 'A' or 'B'. A: the grandson B: the madam 답변:	B	I made that choice because the grammatical structure of the sentence suggests that "that was in the countryside" modifies "the madam." The phrase "the madam that was in the countryside" indicates that it is the madam who was in the countryside, not the grandson. The relative clause "that was in the countryside" directly follows "the madam," linking the location description to her.	LA	Q1	English
4turbo	102	1	I met the student of the linguist that was in Tokyo the other day.	[Q1] In the following sentence, which one was in Tokyo the other day? Respond solely with 'A' or 'B'. A: the student B: the linguist 답변:	B	The sentence "I met the student of the linguist that was in Tokyo the other day" suggests that "that was in Tokyo the other day" is a relative clause modifying "the linguist". This is due to the positioning of the clause closer to "the linguist" than to "the student", suggesting it is the linguist who was in Tokyo.	LA	Q1	English
4turbo	103	1	I scolded the subordinate of the engineer that was on the construction site.	[Q1] In the following sentence, which one was on the construction site? Respond solely with 'A' or 'B'. A: the subordinate B: the engineer 답변:	B	I chose option B, "the engineer," because the phrase "that was on the construction site" appears to modify the closest preceding noun phrase, which in this case is "the engineer." Therefore, it is more likely that the sentence is indicating that it was the engineer who was on the construction site.	LA	Q1	English
4turbo	104	1	I looked at the cat of the kid that was lying on the couch.	[Q1] In the following sentence, which one was lying on the couch? Respond solely with 'A' or 'B'. A: the cat B: the kid 답변:	B	The structure of the sentence implies that "the kid" was lying on the couch. The phrase "that was lying on the couch" directly follows "the kid," indicating that it modifies "the kid" rather than "the cat." The positioning of the phrase makes "the kid" the more likely subject of "was lying on the couch."	LA	Q1	English
4turbo	105	1	I talked with the supervisor of the flight attendant that was on board.	[Q1] In the following sentence, which one was on board? Respond solely with 'A' or 'B'. A: the supervisor B: the flight attendant 답변:	B	I chose 'B' because the sentence structure indicates that "that was on board" qualifies "the flight attendant." Thus, it is the flight attendant who was on board, not the supervisor. The phrase "of the flight attendant" connects "the supervisor" to "the flight attendant," but the clause "that was on board" directly follows and specifically refers to "the flight attendant."	LA	Q1	English
4turbo	106	1	I made eye contact with the guide dog of the passenger that was at the station.	[Q1] In the following sentence, which one was at the station? Respond solely with 'A' or 'B'. A: the guide dog B: the passenger 답변:	B	I chose 'B' because the structure of the sentence indicates that "the passenger" is the one being described as being at the station. The phrase "that was at the station" directly follows and modifies "the passenger," suggesting that it is the passenger, not the guide dog, who was at the station.	LA	Q1	English
4turbo	107	1	I bumped into the daughter of the resident that was walking around.	[Q1] In the following sentence, which one was walking around? Respond solely with 'A' or 'B'. A: the daughter B: the resident 답변:	B	I chose "B", the resident, because in the sentence structure, "that was walking around" appears to modify "the resident" rather than "the daughter." This interpretation is due to the placement of the phrase closer to "the resident," suggesting it is the resident who was engaged in the activity of walking around. The construction leads to this understanding unless specified otherwise.	LA	Q1	English
4turbo	108	1	I recognized the acquaintance of the artist that was in front of the statue.	[Q1] In the following sentence, which one was in front of the statue? Respond solely with 'A' or 'B'. A: the acquaintance B: the artist 답변:	B	I chose "B" because the phrase "the acquaintance of the artist that was in front of the statue" grammatically suggests that "that" refers to "the artist." In English, relative clauses (introduced by words like "that") typically refer to the closest previous noun, which in this case is "the artist." Therefore, it implies that the artist was the one in front of the statue.	LA	Q1	English
4turbo	109	1	I waited for the believer of the pastor that was praying in church.	[Q1] In the following sentence, which one was praying in church? Respond solely with 'A' or 'B'. A: the believer B: the pastor 답변:	B	I made that choice because the structure of the sentence places the clause "that was praying in church" immediately after "the pastor," indicating that it is the pastor who was performing the action of praying in the church. This is a common grammatical structure in English where the relative clause ("that was praying in church") modifies the closest preceding noun ("the pastor").	LA	Q1	English
4turbo	110	1	I photographed the manager of the celebrity that was in a department store.	[Q1] In the following sentence, which one was in a department store? Respond solely with 'A' or 'B'. A: the manager B: the celebrity 답변:	B	I made that choice based on the structure of the sentence. The phrase "that was in a department store" follows directly after "the celebrity," indicating that it is the celebrity who was in a department store. The relative clause "that was in a department store" modifies "the celebrity," not "the manager."	LA	Q1	English
4turbo	111	1	I spoke to the son of the doctor that was behind the tree.	[Q1] In the following sentence, which one was behind the tree? Respond solely with 'A' or 'B'. A: the son B: the doctor 답변:	B	The choice of "B: the doctor" is due to the structure of the sentence. The phrase "that was behind the tree" directly follows "the doctor," suggesting that it is the doctor who was behind the tree. This is a common interpretation based on the relative clause positioning in English grammar.	LA	Q1	English
4turbo	112	1	I pretended not to notice the fan of the idol that was dancing in karaoke.	[Q1] In the following sentence, which one was dancing in karaoke? Respond solely with 'A' or 'B'. A: the fan B: the idol 답변:	B	I chose "B" because the construction of the sentence makes it ambiguous, but a common interpretation would lean towards the idol as the subject who was dancing. The phrase "the fan of the idol that was dancing in karaoke" suggests that "the idol" is the noun being modified by the relative clause "that was dancing in karaoke." This construction implies the idol was the one dancing, thus influencin…	LA	Q1	English
4turbo	113	1	I spoke with the guardian of the patient that came to the hospital.	[Q1] In the following sentence, which one came to the hospital? Respond solely with 'A' or 'B'. A: the guardian B: the patient 답변:	B	I chose "B" because in the sentence, the phrase "the patient that came to the hospital" suggests that it is the patient who came to the hospital, not the guardian. The structure of the sentence places "that came to the hospital" immediately after "the patient," indicating that it is the patient who is being described by this clause.	LA	Q1	English
4turbo	114	1	I handed a drink to the husband of the director that was playing golf.	[Q1] In the following sentence, which one was playing golf? Respond solely with 'A' or 'B'. A: the husband B: the director 답변:	B	I apologize for any confusion in my initial response. Analyzing the sentence again, it is indeed ambiguous as to whether "that was playing golf" refers to "the husband" or "the director." My initial choice was based on interpreting that the relative clause "that was playing golf" modifies "the director." However, without additional context or punctuation, either interpretation could be valid.	LA	Q1	English
4turbo	115	1	I spoke to the daughter of the landlord that was cooking.	[Q1] In the following sentence, which one was cooking? Respond solely with 'A' or 'B'. A: the daughter B: the landlord 답변:	B	I chose "B," indicating that the landlord was cooking based on how the sentence is structured. The relative clause "that was cooking" refers to the closest preceding noun phrase, which in this case is "the landlord." This structure implies that "the landlord" was the subject performing the action of cooking.	LA	Q1	English
4turbo	116	1	I envied the caregiver of the patient that was reading a book.	[Q1] In the following sentence, which one was reading a book? Respond solely with 'A' or 'B'. A: the caregiver B: the patient 답변:	B	I chose 'B' because the structure of the sentence suggests that "that was reading a book" refers to "the patient." The phrase "the patient that was reading a book" indicates that the relative clause "that was reading a book" modifies "the patient," not "the caregiver." Hence, it is the patient who was reading the book.	LA	Q1	English
4turbo	117	1	I met with the clerk of the prosecutor that knew about the murder.	[Q1] In the following sentence, which one knew about the murder? Respond solely with 'A' or 'B'. A: the clerk B: the prosecutor 답변:	B	I chose 'B: the prosecutor' because the structure of the sentence implies that it was the prosecutor who knew about the murder. The phrase "the prosecutor that knew about the murder" indicates that "that knew about the murder" modifies "the prosecutor," not "the clerk." Hence, it suggests that the prosecutor is the one with knowledge of the murder.	LA	Q1	English
4turbo	118	1	I recognized the secretary of the politician that was from the newspaper.	[Q1] In the following sentence, which one was from the newspaper? Respond solely with 'A' or 'B'. A: the secretary B: the politician 답변:	B	I chose option B, indicating that the politician was from the newspaper, based on the sentence structure. The relative clause "that was from the newspaper" directly follows and refers to "the politician," suggesting that it is the politician who was associated with the newspaper, not the secretary. This interpretation is guided by the placement of the clause and the most straightforward syntactic…	LA	Q1	English
4turbo	119	1	I interviewed the family of the killer that fled in desperation.	[Q1] In the following sentence, which one fled in desperation? Respond solely with 'A' or 'B'. A: the family B: the killer 답변:	B	I chose "B" because in the sentence, "the killer" is immediately followed by the relative clause "that fled in desperation." This suggests that it is "the killer" who fled in desperation, not the family. The structure of the sentence places "that fled in desperation" right after "the killer," indicating that "the killer" is the subject connected to the action of fleeing in desperation.	LA	Q1	English
4turbo	120	1	I sent an email to the research assistant of the linguist that was in France.	[Q1] In the following sentence, which one was in France? Respond solely with 'A' or 'B'. A: the research assistant B: the linguist 답변:	B	I made that choice because, in the sentence structure given, "that was in France" appears to modify the closest noun phrase before it, which in this case is "the linguist." If the intention was to indicate that the research assistant was in France, the sentence would need additional clarification or rephrasing.	LA	Q1	English
4turbo	121	1	I helped the nephew of the photographer that was planning a move.	[Q1] In the following sentence, which one was planning a move? Respond solely with 'A' or 'B'. A: the nephew B: the photographer 답변:	B	In the sentence "I helped the nephew of the photographer that was planning a move," the noun phrase "the photographer" is the closest antecedent to the relative clause "that was planning a move." Since the relative clause modifies the nearest preceding noun that it logically connects with, it implies that it was the photographer who was planning a move, not the nephew. This structural interpretat…	LA	Q1	English
4turbo	122	1	I thought of the dog of the idol that was in an accident this fall.	[Q1] In the following sentence, which one was in an accident this fall? Respond solely with 'A' or 'B'. A: the dog B: the idol 답변:	B	I made that choice based on the placement of the phrase "that was in an accident this fall" in the sentence. It follows immediately after "the idol," suggesting that it refers specifically to the idol rather than the dog. The structure of the sentence implies that "that was in an accident this fall" modifies "the idol," indicating that it was the idol who was in an accident.	LA	Q1	English
4turbo	123	1	I spoke with the wife of the professor that retired this year.	[Q1] In the following sentence, which one retired this year? Respond solely with 'A' or 'B'. A: the wife B: the professor 답변:	B	In the sentence, the phrase "that retired this year" modifies "the professor." The structure indicates that it is the professor who retired, not the wife. This is because the relative clause "that retired this year" directly follows the noun "professor," linking the retirement to the professor.	LA	Q1	English
4turbo	124	1	I had a drink with the apprentice of the painter that visited the exhibition.	[Q1] In the following sentence, which one visited the exhibition? Respond solely with 'A' or 'B'. A: the apprentice B: the painter 답변:	B	I made that choice based on the construction of the sentence. The phrase "the painter that visited the exhibition" suggests that it was the painter who visited the exhibition, not the apprentice. The relative clause "that visited the exhibition" directly follows and modifies "the painter," indicating that the painter is the one associated with the action of visiting the exhibition.	LA	Q1	English
4turbo	125	1	I said hello to the client of the tax accountant that was in the hallway.	[Q1] In the following sentence, which one was in the hallway? Respond solely with 'A' or 'B'. A: the client B: the tax accountant 답변:	B	The choice of "B" (the tax accountant) as being in the hallway was made because of the structure of the sentence. The phrase "that was in the hallway" appears to modify the closest preceding noun, which is "the tax accountant." This interpretation relies on the conventional rules of English grammar where a relative clause typically modifies the noun immediately before it unless clearly indicated …	LA	Q1	English
4turbo	126	1	I ran into the father of the pianist that was on TV yesterday.	[Q1] In the following sentence, which one was on TV yesterday? Respond solely with 'A' or 'B'. A: the father B: the pianist 답변:	B	I chose 'B: the pianist' because the structure of the sentence places the relative clause "that was on TV yesterday" right after "the pianist," suggesting that it is the pianist who was on TV yesterday. The placement of the clause indicates that it modifies "the pianist," not "the father."	LA	Q1	English
4turbo	127	1	I was upset to see the son-in-law of the politician that kept drinking wine.	[Q1] In the following sentence, which one kept drinking wine? Respond solely with 'A' or 'B'. A: the son-in-law B: the politician 답변:	B	Apologies, there seems to be a misunderstanding. Upon reviewing the sentence, it seems the phrasing could imply either the son-in-law or the politician as the one who kept drinking wine. The confusion arises due to the lack of clarity caused by the relative clause "that kept drinking wine." It is not clearly linked to a specific person without additional context or punctuation. If the intention i…	LA	Q1	English
4turbo	128	1	I left a note for the head of the reporter that was waiting to hear back.	[Q1] In the following sentence, which one was waiting to hear back? Respond solely with 'A' or 'B'. A: the head B: the reporter 답변:	B	I chose 'B' because in the sentence, the phrase "that was waiting to hear back" is positioned closer to "the reporter," suggesting that it is the reporter who was waiting to hear back. The construction of the sentence links the relative clause directly to the noun immediately preceding it, which is "the reporter." Thus, it indicates that the reporter was waiting, rather than the head.	LA	Q1	English
4turbo	129	1	I bought chicken for the brother of the player that was working out.	[Q1] In the following sentence, which one was working out? Respond solely with 'A' or 'B'. A: the brother B: the player 답변:	B	I chose "B" because the sentence structure implies that the relative clause "that was working out" modifies the noun phrase closest to it, which in this case is "the player." Therefore, it is understood that "the player" is the one who was working out.	LA	Q1	English
4turbo	130	1	I paid a per diem to the part-time student of the barista that was making the coffee.	[Q1] In the following sentence, which one was making the coffee? Respond solely with 'A' or 'B'. A: the part-time student B: the barista 답변:	B	I chose "B" because, based on the structure of the sentence, "the barista" is mentioned immediately after referencing the activity of making the coffee. The phrase "of the barista that was making the coffee" indicates that "the barista" was the individual performing the action of making the coffee. This grammatical construction attributes the action described directly to "the barista" rather than…	LA	Q1	English
4turbo	131	1	I complained to the friend of the gangster that was smoking in the room.	[Q1] In the following sentence, which one was smoking in the room? Respond solely with 'A' or 'B'. A: the friend B: the gangster 답변:	B	I chose 'B' because the way the sentence is structured, "that was smoking in the room" seems to modify "the gangster." The phrase is positioned closer to "the gangster," suggesting that the gangster is the one who was smoking. If "the friend" was intended to be identified as the smoker, the sentence might have been structured differently, perhaps as, "I complained to the friend of the gangster, w…	LA	Q1	English
4turbo	132	1	I talked to the wife of the fisherman that was resting on the boat.	[Q1] In the following sentence, which one was resting on the boat? Respond solely with 'A' or 'B'. A: the wife B: the fisherman 답변:	B	I made that choice because the phrase "that was resting on the boat" directly follows "the fisherman," indicating that it is the fisherman who was resting on the boat. The syntactic structure of the sentence suggests that "that was resting on the boat" is a relative clause modifying "the fisherman," not "the wife."	LA	Q1	English
4turbo	133	1	I bumped into the daughter-in-law of the elderly man that was swimming in the pool.	[Q1] In the following sentence, which one was swimming in the pool? Respond solely with 'A' or 'B'. A: the daughter-in-law B: the elderly man 답변:	B	I chose 'B' because the way the sentence is structured, the clause "that was swimming in the pool" directly modifies the noun phrase "the elderly man." This positioning indicates that it is the elderly man who was swimming in the pool, not the daughter-in-law.	LA	Q1	English
4turbo	134	1	I shared my opinion with the grandmother of the pianist that was watching the concert.	[Q1] In the following sentence, which one was watching the concert? Respond solely with 'A' or 'B'. A: the grandmother B: the pianist 답변:	B	I chose 'B' because the structure of the sentence suggests that the phrase "that was watching the concert" is modifying "the pianist." The relative clause (that was watching the concert) is placed right after "the pianist," which typically indicates that it is describing the pianist, not the grandmother. Hence, the interpretation is that it was the pianist who was watching the concert.	LA	Q1	English
4turbo	135	1	I had a discussion with the advisor of the graduate student that was attending the conference.	[Q1] In the following sentence, which one was attending the conference? Respond solely with 'A' or 'B'. A: the advisor B: the graduate student 답변:	B	I chose 'B' because, in the sentence provided, the phrase "that was attending the conference" follows directly after "the graduate student." This suggests that the relative clause "that was attending the conference" modifies "the graduate student," indicating that it was the graduate student who was attending the conference.	LA	Q1	English
4turbo	136	1	I asked a question to the collaborator of the professor that was writing a paper.	[Q1] In the following sentence, which one was writing a paper? Respond solely with 'A' or 'B'. A: the collaborator B: the professor 답변:	B	I determined that 'B: the professor' was writing a paper because, in the sentence structure, "the professor that was writing a paper" specifically links the action of writing a paper to the professor. The relative clause "that was writing a paper" modifies "the professor," not "the collaborator."	LA	Q1	English
4turbo	137	1	I talked to the acquaintance of the captain that was on the ship.	[Q1] In the following sentence, which one was on the ship? Respond solely with 'A' or 'B'. A: the acquaintance B: the captain 답변:	B	I chose "B: the captain" because in the sentence structure, "that was on the ship" most logically refers to the closest preceding noun relevant to being on a ship, which is "the captain." The phrase "the acquaintance of the captain" introduces the acquaintance, but the relative clause that follows ("that was on the ship") is naturally linked to "the captain," specifying which captain is being tal…	LA	Q1	English
4turbo	138	1	I exchanged contacts with the rival of the ballerina that was practicing.	[Q1] In the following sentence, which one was practicing? Respond solely with 'A' or 'B'. A: the rival B: the ballerina 답변:	B	I made that choice based on the grammatical structure of the sentence. The phrase "that was practicing" modifies the noun it immediately follows. Therefore, "the ballerina that was practicing" indicates that it was the ballerina who was practicing, not the rival.	LA	Q1	English
4turbo	139	1	I checked the outlet of the television that was broken over time.	[Q1] In the following sentence, which one was broken over time? Respond solely with 'A' or 'B'. A: the outlet B: the television 답변:	B	I chose 'B' because in the given sentence "the television that was broken over time" suggests that it is the television which underwent the condition of being broken over time. The structure of the sentence places "that was broken over time" as a relative clause directly modifying "television," hence indicating that the television is the subject of the damage.	LA	Q1	English
4turbo	140	1	I asked for help from the daughter of the manager that was at the restaurant.	[Q1] In the following sentence, which one was at the restaurant? Respond solely with 'A' or 'B'. A: the daughter B: the manager 답변:	B	I made that choice based on the structure of the sentence. The phrase "that was at the restaurant" modifies the closest preceding noun phrase, which is "the manager," suggesting that it was the manager who was at the restaurant.	LA	Q1	English
4turbo	141	1	I played golf with the acquaintance of the comedian that has lost weight recently.	[Q1] In the following sentence, which one has lost weight recently? Respond solely with 'A' or 'B'. A: the acquaintance B: the comedian 답변:	B	I made the choice "B: the comedian" because in the sentence structure, the relative clause "that has lost weight recently" refers to the nearest noun preceding it, which is "the comedian." This indicates that it is the comedian who has lost weight recently, not the acquaintance.	LA	Q1	English
4turbo	142	1	I ran into the wife of the professor that recently got cancer.	[Q1] In the following sentence, which one recently got cancer? Respond solely with 'A' or 'B'. A: the wife B: the professor 답변:	B	I chose 'B' because, in the construction of the sentence, "the professor that recently got cancer" implies that it is the professor who has been recently diagnosed with cancer. The phrase “that recently got cancer” directly modifies "the professor," suggesting that the professor is the one afflicted with the condition.	LA	Q1	English
4turbo	143	1	I looked at the friend of the stewardess that went to work at night.	[Q1] In the following sentence, which one went to work at night? Respond solely with 'A' or 'B'. A: the friend B: the stewardess 답변:	B	I made the choice "B: the stewardess" because the clause "that went to work at night" directly follows "the stewardess," suggesting that it is the stewardess who went to work at night.	LA	Q1	English
4turbo	144	1	I glanced over at the aunt of the student that was sitting on the stairs.	[Q1] In the following sentence, which one was sitting on the stairs? Respond solely with 'A' or 'B'. A: the aunt B: the student 답변:	B	I made that choice because in the sentence structure, "that was sitting on the stairs" follows directly after "the student," suggesting that it is the student who is being described as sitting on the stairs. The phrase seems to modify "the student," indicating that the student is the one performing the action of sitting.	LA	Q1	English
4turbo	146	1	I met the husband of the millionaire that was relaxing on a yacht.	[Q1] In the following sentence, which one was relaxing on a yacht? Respond solely with 'A' or 'B'. A: the husband B: the millionaire 답변:	B	I made that choice because, grammatically, the phrase "that was relaxing on a yacht" appears to refer to "the millionaire." The structure of the sentence suggests that "that" modifies the closest preceding noun phrase, which in this case is "the millionaire."	LA	Q1	English
4turbo	147	1	I glared at the dog of the security guard that was at the entrance to the store.	[Q1] In the following sentence, which one was at the entrance to the store? Respond solely with 'A' or 'B'. A: the dog B: the security guard 답변:	B	I chose 'B' because in the sentence, the phrase "that was at the entrance to the store" logically refers to the closest noun before it, which is "the security guard." This implies that it was the security guard who was at the entrance to the store, not the dog. The construction places the modifying clause nearer to "the security guard," suggesting this interpretation of the sentence structure.	LA	Q1	English
4turbo	149	1	I heard a rumor about the father of the congressman that was having a meal.	[Q1] In the following sentence, which one was having a meal? Respond solely with 'A' or 'B'. A: the father B: the congressman 답변:	B	I chose 'B' because the structure of the sentence suggests that the phrase "that was having a meal" modifies "the congressman." The phrase directly follows "the congressman," making it more likely to be linked to the congressman rather than the father. This interpretation aligns with typical English sentence structure, where modifiers usually immediately follow the noun they describe.	LA	Q1	English
4turbo	150	1	I waited on location for the assistant of the director that was filming.	[Q1] In the following sentence, which one was filming? Respond solely with 'A' or 'B'. A: the assistant B: the director 답변:	B	I chose B, indicating the director was the one filming, based on the sentence construction. The phrase "the assistant of the director that was filming" uses the clause "that was filming" to modify the closest preceding noun, which in this sentence is "the director." This implies it's the director who was engaged in the activity of filming.	LA	Q1	English
4turbo	152	1	I had dinner with the friend of the subordinate that was promoted this time.	[Q1] In the following sentence, which one was promoted this time? Respond solely with 'A' or 'B'. A: the friend B: the subordinate 답변:	B	I made that choice because in the sentence "I had dinner with the friend of the subordinate that was promoted this time," the phrase "that was promoted this time" directly follows the noun "subordinate." This placement suggests that it is the subordinate who was promoted, rather than the friend. The structure of the sentence logically attributes the promotion to the nearest preceding noun that co…	LA	Q1	English
4turbo	153	1	I consulted the mother of the factory manager that was smoking.	[Q1] In the following sentence, which one was smoking? Respond solely with 'A' or 'B'. A: the mother B: the factory manager 답변:	B	I chose B: the factory manager because of the grammatical construction of the sentence. In the phrase "the factory manager that was smoking," the relative clause "that was smoking" modifies "the factory manager," indicating that it was the factory manager who was smoking.	LA	Q1	English
4turbo	154	1	I talked with the grandson of the judge that retired last year.	[Q1] In the following sentence, which one retired last year? Respond solely with 'A' or 'B'. A: the grandson B: the judge 답변:	B	I chose 'B: the judge' because the structure of the sentence indicates that "the judge" is the subject related to the relative clause "that retired last year." The phrase "the grandson of the judge" introduces the grandson, but it is the judge who is directly linked to retiring last year.	LA	Q1	English
4turbo	157	1	I couldn't find the keyboard of the computer that was repaired.	[Q1] In the following sentence, which one was repaired? Respond solely with 'A' or 'B'. A: the keyboard B: the computer 답변:	B	I chose "B" because the structure of the sentence suggests that the clause "that was repaired" modifies "the computer." This interpretation arises because "that was repaired" comes immediately after "the computer," implying it is the computer that underwent repair, not the keyboard.	LA	Q1	English
4turbo	158	1	I was unable to alert the sister of the student that was dozing.	[Q1] In the following sentence, which one was dozing? Respond solely with 'A' or 'B'. A: the sister B: the student 답변:	B	I chose 'B' because the structure of the sentence suggests that "the student" is the subject closest to and directly modified by the relative clause "that was dozing." This makes it more likely that "the student" is the one described as dozing.	LA	Q1	English
4turbo	159	1	I was waiting for the colleague of the teacher that was in the gym.	[Q1] In the following sentence, which one was in the gym? Respond solely with 'A' or 'B'. A: the colleague B: the teacher 답변:	B	The sentence "I was waiting for the colleague of the teacher that was in the gym" uses the phrase "that was in the gym" to modify "the teacher." This is indicated by the placement of the phrase directly after "the teacher," suggesting that it is the teacher who was in the gym, rather than the colleague. Therefore, "B: the teacher" is the correct answer.	LA	Q1	English
4turbo	160	1	I reached out to the friend of the student that had left school early in the morning.	[Q1] In the following sentence, which one had left school early in the morning? Respond solely with 'A' or 'B'. A: the friend B: the student 답변:	B	I chose "B: the student" because in the sentence structure, the phrase "that had left school early in the morning" modifies "the student," implying it was the student who left school early. The phrase is placed right after "the student," indicating that "the student" is the subject associated with the action of leaving school early.	LA	Q1	English
4turbo	161	1	I encouraged the supervisor of the nurse that was trying not to cry.	[Q1] In the following sentence, which one was trying not to cry? Respond solely with 'A' or 'B'. A: the supervisor B: the nurse 답변:	B	I made the choice because the structure of the sentence places the phrase "that was trying not to cry" right after "the nurse." This placement suggests that the clause modifies "the nurse," indicating that it was the nurse who was trying not to cry.	LA	Q1	English
4turbo	162	1	I handed the water to the secretary of the politician that was giving a talk.	[Q1] In the following sentence, which one was giving a talk? Respond solely with 'A' or 'B'. A: the secretary B: the politician 답변:	B	I chose option B, the politician, because the structure of the sentence suggests that "that was giving a talk" modifies the closest preceding noun phrase, which is "the politician." This is a common grammatical convention in English where relative clauses tend to modify the noun immediately before them unless clearly indicated otherwise.	LA	Q1	English
4turbo	164	1	I asked for advice from the daughter of the chef that was eating pasta.	[Q1] In the following sentence, which one was eating pasta? Respond solely with 'A' or 'B'. A: the daughter B: the chef 답변:	B	The sentence structure suggests that "that was eating pasta" modifies "the chef," not "the daughter." This is because the clause immediately follows "the chef," indicating that the chef is the one doing the action described (eating pasta). Thus, the most logical interpretation based on standard English grammar is that the chef was the one eating pasta.	LA	Q1	English
4turbo	165	1	I interviewed the son of the politician that was in Seoul this week.	[Q1] In the following sentence, which one was in Seoul this week? Respond solely with 'A' or 'B'. A: the son B: the politician 답변:	B	I made the choice "B" because the structure of the sentence suggests that "that was in Seoul this week" is a relative clause modifying "the politician," not "the son." The clause comes immediately after the noun "politician," indicating it as the referent for the location information provided.	LA	Q1	English
4turbo	166	1	I greeted the colleague of the salesman that was visiting next door.	[Q1] In the following sentence, which one was visiting next door? Respond solely with 'A' or 'B'. A: the colleague B: the salesman 답변:	B	I chose "B" because in the sentence "I greeted the colleague of the salesman that was visiting next door," the phrase "that was visiting next door" refers to the closest preceding noun that it can logically modify, which in this case is "the salesman." The structure suggests that it is the salesman, not the colleague, who was visiting next door.	LA	Q1	English
4turbo	167	1	I have come to like the coach of the swimmer that was in the pool.	[Q1] In the following sentence, which one was in the pool? Respond solely with 'A' or 'B'. A: the coach B: the swimmer 답변:	B	I chose 'B' because in the sentence, the phrase "that was in the pool" is referring to "the swimmer." The structure of the sentence places "the swimmer" directly before this relative clause, indicating that it is the swimmer, not the coach, who was in the pool.	LA	Q1	English
4turbo	168	1	I chatted with the grandfather of the student that was in front of the supermarket.	[Q1] In the following sentence, which one was in front of the supermarket? Respond solely with 'A' or 'B'. A: the grandfather B: the student 답변:	B	I chose 'B' because the structure of the sentence suggests that the relative clause "that was in front of the supermarket" is modifying "the student." This grammatical framing indicates that it is the student, not the grandfather, who was in front of the supermarket.	LA	Q1	English
4turbo	169	1	I argued with the assistant of the cartoonist that was at the teahouse.	[Q1] In the following sentence, which one was at the teahouse? Respond solely with 'A' or 'B'. A: the assistant B: the cartoonist 답변:	B	I chose 'B' because the phrase "that was at the teahouse" appears directly after "the cartoonist," indicating that it is the cartoonist who was at the teahouse. The sentence structure suggests that the relative clause "that was at the teahouse" modifies "the cartoonist," not "the assistant."	LA	Q1	English
4turbo	170	1	I waited at the cafe for the husband of the lawyer that was jogging.	[Q1] In the following sentence, which one was jogging? Respond solely with 'A' or 'B'. A: the husband B: the lawyer 답변:	B	The structure of the sentence places the phrase "that was jogging" right after "the lawyer," making "the lawyer" the most likely antecedent of the relative clause. This means the sentence is more naturally interpreted as indicating that it was the lawyer who was jogging.	LA	Q1	English
4turbo	172	1	I greeted the wife of the farmer that was washing the pots.	[Q1] In the following sentence, which one was washing the pots? Respond solely with 'A' or 'B'. A: the wife B: the farmer 답변:	B	I made that choice based on the grammatical structure of the sentence. The relative clause "that was washing the pots" appears to modify 'the farmer' rather than 'the wife'. This is because the phrase "the wife of the farmer" serves as a complete unit, and the relative clause then attaches to the nearest noun, which is "the farmer." Hence, it implies that it was the farmer who was washing the pot…	LA	Q1	English
4turbo	173	1	I gave advice to the guide of the tourist that couldn't read Chinese.	[Q1] In the following sentence, which one couldn't read Chinese? Respond solely with 'A' or 'B'. A: the guide B: the tourist 답변:	B	I chose 'B' because the sentence "I gave advice to the guide of the tourist that couldn't read Chinese" syntactically connects the phrase "that couldn't read Chinese" to "the tourist." The phrase appears to modify "the tourist," suggesting it was the tourist who couldn't read Chinese.	LA	Q1	English
4turbo	175	1	I recommended a restaurant to the wife of the janitor that was planning a trip.	[Q1] In the following sentence, which one was planning a trip? Respond solely with 'A' or 'B'. A: the wife B: the janitor 답변:	B	I chose "B" because the structure of the sentence suggests that "that was planning a trip" modifies "the janitor." Typically, in English, relative clauses (such as "that was planning a trip") modify the noun immediately preceding them, in this case, "the janitor." If the intended meaning was to indicate that the wife was planning a trip, additional punctuation or restructuring would be necessary …	LA	Q1	English
4turbo	176	1	I talked with the master of the violinist that performed at the concert.	[Q1] In the following sentence, which one performed at the concert? Respond solely with 'A' or 'B'. A: the master B: the violinist 답변:	B	I chose 'B' because the structure of the sentence implies that the "violinist" is the one who performed at the concert. The phrase "the violinist that performed at the concert" clearly identifies the violinist as the performer. The "master" in the sentence is linked to the violinist, indicating a relationship or mentorship, but the action of performing is attributed to the violinist directly.	LA	Q1	English
4turbo	177	1	I couldn't believe that the secretary of the congressman that was playing the mobile game.	[Q1] In the following sentence, which one was playing the mobile game? Respond solely with 'A' or 'B'. A: the secretary B: the congressman 답변:	B	I chose "B: the congressman" because in the sentence, the phrase "that was playing the mobile game" immediately follows "the congressman." This positioning indicates that the relative clause "that was playing the mobile game" modifies "the congressman," and not "the secretary." Therefore, it suggests that the congressman was the one playing the mobile game.	LA	Q1	English
4turbo	178	1	I asked a question to the research assistant of the professor that was at the museum.	[Q1] In the following sentence, which one was at the museum? Respond solely with 'A' or 'B'. A: the research assistant B: the professor 답변:	B	I chose 'B' because the structure of the sentence suggests that "the professor" is the one associated with being "at the museum." The phrase "that was at the museum" follows directly after "the professor," indicating that it is the professor who was at the museum.	LA	Q1	English
4turbo	179	1	I had dinner with the manager of the actor that arrived at the film set.	[Q1] In the following sentence, which one arrived at the film set? Respond solely with 'A' or 'B'. A: the manager B: the actor 답변:	B	I made that choice because in the sentence, "the actor that arrived at the film set", the clause "that arrived at the film set" modifies "the actor", indicating that it was the actor who arrived at the film set, not the manager.	LA	Q1	English
4turbo	180	1	I added the order to the part-time assistant of the chef that was grilling the meat.	[Q1] In the following sentence, which one was grilling the meat? Respond solely with 'A' or 'B'. A: the part-time assistant B: the chef 답변:	B	I chose 'B' because the structure of the sentence implies that it is "the chef" who was grilling the meat. The phrase "of the chef that was grilling the meat" suggests that the description "that was grilling the meat" modifies "the chef," not "the part-time assistant." This is because the relative clause "that was grilling the meat" follows directly after "the chef," indicating that it is the che…	LA	Q1	English
4turbo	181	1	I got into an argument with the boss of the flight attendant that was on the bus.	[Q1] In the following sentence, which one was on the bus? Respond solely with 'A' or 'B'. A: the boss B: the flight attendant 답변:	B	I made that choice because the structure of the sentence suggests that "the flight attendant" is the one associated with being "on the bus." The phrase "that was on the bus" directly follows "flight attendant," indicating it modifies or describes the flight attendant, not the boss.	LA	Q1	English
4turbo	182	1	I had a conversation with the daughter of the owner that was washing dishes.	[Q1] In the following sentence, which one was washing dishes? Respond solely with 'A' or 'B'. A: the daughter B: the owner 답변:	B	Based on the grammatical structure of the sentence, "the owner that was washing dishes" suggests that the relative clause "that was washing dishes" modifies "the owner." This implies that it was the owner who was engaged in the activity of washing dishes.	LA	Q1	English
4turbo	183	1	I threw away the remote control of the fan that suddenly broke yesterday.	[Q1] In the following sentence, which one suddenly broke yesterday? Respond solely with 'A' or 'B'. A: the remote control B: the fan 답변:	B	I chose 'B' because the structure of the sentence suggests that "that suddenly broke yesterday" modifies "the fan." The placement of the phrase immediately after "fan" indicates that it is the fan that broke, not the remote control.	LA	Q1	English
4turbo	184	1	I asked for help from the apprentice of the architect that was at the wine shop.	[Q1] In the following sentence, which one was at the wine shop? Respond solely with 'A' or 'B'. A: the apprentice B: the architect 답변:	B	I chose 'B' because in the sentence, the phrase "that was at the wine shop" is placed right after "the architect," indicating it is the architect who was at the wine shop. The structure implies that "that" refers back to the closest noun before it, which in this case is "the architect."	LA	Q1	English
4turbo	185	1	I had coffee with the friend of the professor that got married last year.	[Q1] In the following sentence, which one got married last year? Respond solely with 'A' or 'B'. A: the friend B: the professor 답변:	B	I chose 'B: the professor' because the phrase "that got married last year" in the sentence attaches directly to "the professor," indicating that it was the professor who got married last year. The structure of the sentence suggests that "the friend of the professor" specifies whose friend it is, while "that got married last year" further describes the professor, not the friend.	LA	Q1	English
4turbo	186	1	I bought medicine for the junior of the reporter that had the flu.	[Q1] In the following sentence, which one had the flu? Respond solely with 'A' or 'B'. A: the junior B: the reporter 답변:	B	I chose 'B' (the reporter) because the sentence structure implies that "the reporter" is the one affected by the flu. This interpretation comes from the relative clause "that had the flu," which directly follows the noun "reporter," suggesting it is the reporter who is associated with having the flu.	LA	Q1	English
4turbo	187	1	I ran into the boss of the assistant that was leaving the office.	[Q1] In the following sentence, which one was leaving the office? Respond solely with 'A' or 'B'. A: the boss B: the assistant 답변:	B	I made that choice because the structure of the sentence suggests that "that was leaving the office" modifies "the assistant" rather than "the boss." This interpretation is based on the proximity of "the assistant" to the clause "that was leaving the office." In English grammar, relative clauses typically modify the noun that immediately precedes them, making "the assistant" the subject who was l…	LA	Q1	English
4turbo	189	1	I threatened the bodyguard of the singer that was standing at an event.	[Q1] In the following sentence, which one was standing at an event? Respond solely with 'A' or 'B'. A: the bodyguard B: the singer 답변:	B	I chose "B: the singer" based on the structure of the sentence and the placement of the relative clause "that was standing at an event." In English, a relative clause usually modifies the noun or pronoun that directly precedes it. In the sentence provided, "the singer" is the noun right before the relative clause, so it is understood that the clause is describing the singer, not the bodyguard. Th…	LA	Q1	English
4turbo	190	1	I was visiting the cousin of the novelist that was in Canada on vacation.	[Q1] In the following sentence, which one was in Canada on vacation? Respond solely with 'A' or 'B'. A: the cousin B: the novelist 답변:	B	I made that choice because the structure of the sentence indicates that the phrase "that was in Canada on vacation" modifies the closest preceding noun. In this case, "the novelist" is immediately before "that was in Canada on vacation," suggesting that it is the novelist who was in Canada on vacation.	LA	Q1	English
4turbo	191	1	I was surprised to see the pet dog of the government employee that was near the restroom.	[Q1] In the following sentence, which one was near the restroom? Respond solely with 'A' or 'B'. A: the pet dog B: the govenment employee 답변:	B	I chose option B because the structure of the sentence suggests that "that was near the restroom" modifies "the government employee," not "the pet dog." This is due to the placement of the phrase immediately following "the government employee," implying that it is the employee who was near the restroom.	LA	Q1	English
4turbo	192	1	I bumped into the customer of the banker that was on the phone.	[Q1] In the following sentence, which one was on the phone? Respond solely with 'A' or 'B'. A: the customer B: the banker 답변:	B	I chose "B" because the phrase "that was on the phone" modifies the closest preceding noun which in this context is "the banker." This suggests that it was the banker who was on the phone.	LA	Q1	English
4turbo	193	1	I gave a drink to the part-time student of the clerk that was cleaning up.	[Q1] In the following sentence, which one was cleaning up? Respond solely with 'A' or 'B'. A: the part-time student B: the clerk 답변:	B	In the sentence "I gave a drink to the part-time student of the clerk that was cleaning up," the phrase "that was cleaning up" follows directly after "the clerk," suggesting that it is the clerk who was cleaning up. The structure of the sentence implies that "that was cleaning up" is a relative clause modifying "the clerk," thus indicating that the clerk is the one performing the action of cleani…	LA	Q1	English
4turbo	194	1	I took a picture with the colleague of the firefighter that was undergoing training.	[Q1] In the following sentence, which one was undergoing training? Respond solely with 'A' or 'B'. A: the colleague B: the firefighter 답변:	B	I chose 'B' because the sentence structure suggests that "the firefighter" is the subject linked to "that was undergoing training." The phrase "the colleague of the firefighter" indicates that the colleague is associated with the firefighter, but it is the firefighter who is undergoing training.	LA	Q1	English
4turbo	196	1	I finally bought the case of the laptop that was on sale this month.	[Q1] In the following sentence, which one was on sale this month? Respond solely with 'A' or 'B'. A: the case B: the laptop 답변:	B	I chose "B" because the phrasing of the sentence suggests that "the laptop" is the noun directly associated with the phrase "that was on sale this month." The word "case" and the phrase "of the laptop" modify the noun "laptop," indicating that it is the laptop that was on sale, not just the case.	LA	Q1	English
4turbo	197	1	I replaced the wheel of the bicycle that had gone missing last week.	[Q1] In the following sentence, which one had gone missing last week? Respond solely with 'A' or 'B'. A: the wheel B: the bicycle 답변:	B	I made the choice of 'B: the bicycle' because the structure of the sentence implies that the whole bicycle had gone missing, not just the wheel. This interpretation comes from the way "that had gone missing last week" follows "the bicycle," suggesting that the missing item is the bicycle itself. If the intended meaning was that only the wheel had gone missing, the sentence would likely be structu…	LA	Q1	English
4turbo	198	1	I checked the button of the printer that suddenly broke down.	[Q1] In the following sentence, which one suddenly broke down? Respond solely with 'A' or 'B'. A: the button B: the printer 답변:	B	I chose 'B: the printer' because the phrase "that suddenly broke down" in the sentence grammatically refers to the noun "printer," not "button." The structure of the sentence places "that suddenly broke down" immediately after "printer," indicating that it is the printer which experienced the breakdown, rather than the button.	LA	Q1	English
4turbo	199	1	I took a picture with the teacher of the sculptor that was in front of the museum.	[Q1] In the following sentence, which one was in front of the museum? Respond solely with 'A' or 'B'. A: the teacher B: the sculptor 답변:	B	I chose "B" because, in the sentence structure, "that was in front of the museum" refers to the closest preceding noun, which is "the sculptor." Thus, it suggests that the sculptor was the one in front of the museum.	LA	Q1	English
4turbo	200	1	I talked to the secretary of the congressman that seemed very busy.	[Q1] In the following sentence, which one seemed very busy? Respond solely with 'A' or 'B'. A: the secretary B: the congressman 답변:	B	I chose 'B', the congressman, because the relative clause "that seemed very busy" in the sentence grammatically refers to the closest noun before it, which is "the congressman". This is a common interpretation in English sentence structure, where the noun directly preceding the relative clause is typically the one being described by it.	LA	Q1	English
4turbo	201	1	I called the attorney of the defendant that was preparing for trial.	[Q1] In the following sentence, which one was preparing for trial? Respond solely with 'A' or 'B'. A: the attorney B: the defendant 답변:	B	The sentence "I called the attorney of the defendant that was preparing for trial" is ambiguous because the phrase "that was preparing for trial" can grammatically refer to either "the attorney" or "the defendant." However, in common usage and typical context, the phrase tends to naturally refer to "the defendant," given that defendants are more often described as preparing for trial in legal con…	LA	Q1	English
4turbo	202	1	I greeted the granddaughter of the caretaker that was sitting in a chair.	[Q1] In the following sentence, which one was sitting in a chair? Respond solely with 'A' or 'B'. A: the granddaughter B: the caretaker 답변:	B	The interpretation is based on the structure and proximity of the phrases in the sentence. The clause "that was sitting in a chair" follows directly after "the caretaker," indicating that it is the caretaker who was sitting in a chair. Grammatically, the relative clause tends to modify the closest noun, which, in this case, is "caretaker."	LA	Q1	English
4turbo	204	1	I handed the ice cream to the son of the gardener that was next to the statue.	[Q1] In the following sentence, which one was next to the statue? Respond solely with 'A' or 'B'. A: the son B: the gardener 답변:	B	I made the choice because in the sentence "I handed the ice cream to the son of the gardener that was next to the statue," the phrase "that was next to the statue" modifies "the gardener." This is because the relative clause "that was next to the statue," is positioned right after "gardener," indicating that it is the gardener who was next to the statue rather than the son.	LA	Q1	English
4turbo	205	1	I exchanged contacts with the sister of the dancer that was doing yoga.	[Q1] In the following sentence, which one was doing yoga? Respond solely with 'A' or 'B'. A: the sister B: the dancer 답변:	B	I chose "B" because in the sentence, the relative clause "that was doing yoga" follows directly after "the dancer," indicating that it is the dancer who was performing the yoga. The structure of the sentence places the activity of doing yoga as associated with the nearest preceding noun, which in this case is "the dancer." Thus, the dancer is described as the one doing yoga.	LA	Q1	English
4turbo	206	1	I checked on the daughter-in-law of the pastor that was sneezing frequently.	[Q1] In the following sentence, which one was sneezing frequently? Respond solely with 'A' or 'B'. A: the daughter-in-law B: the pastor 답변:	B	I chose 'B' because the structure of the sentence suggests that "that was sneezing frequently" modifies "the pastor." This is because the clause comes immediately after the noun phrase "the pastor," making it more likely to refer to the pastor rather than the daughter-in-law.	LA	Q1	English
4turbo	207	1	I accidentally bumped into the caregiver of the patient that was out for a walk.	[Q1] In the following sentence, which one was out for a walk? Respond solely with 'A' or 'B'. A: the caregiver B: the patient 답변:	B	I chose "B" because in the sentence, the relative clause "that was out for a walk" follows directly after "the patient," implying that it is the patient who was out for a walk. The structure suggests that the description pertains to the nearest preceding noun, which, in this case, is "the patient."	LA	Q1	English
4turbo	208	1	I gave the strawberries to the owner of the rabbit that was on the lawn.	[Q1] In the following sentence, which one was on the lawn? Respond solely with 'A' or 'B'. A: the owner B: the rabbit 답변:	B	I made that choice because in the sentence "I gave the strawberries to the owner of the rabbit that was on the lawn," the relative clause "that was on the lawn" directly modifies "the rabbit." This indicates that it was the rabbit, not the owner, who was on the lawn. The grammatical structure places the relative clause closer to "rabbit," linking the location information specifically to the rabbi…	LA	Q1	English
4turbo	209	1	I handed out snacks to the junior of the photographer that was climbing a mountain.	[Q1] In the following sentence, which one was climbing a mountain? Respond solely with 'A' or 'B'. A: the junior B: the photographer 답변:	B	I chose B: the photographer because, in the sentence, the phrase "that was climbing a mountain" is a relative clause that modifies the closest noun before it, which is "the photographer." This grammatical structure suggests that it was the photographer who was climbing a mountain.	LA	Q1	English
4turbo	210	1	I gave water to the boss of the worker that was near the construction site.	[Q1] In the following sentence, which one was near the construction site? Respond solely with 'A' or 'B'. A: the boss B: the worker 답변:	B	I chose 'B' because the clause "that was near the construction site" is positioned immediately after "the worker," indicating that it is the worker who was near the construction site. This placement suggests that the relative clause is modifying "the worker," not "the boss."	LA	Q1	English
4turbo	2	2	I interviewed the coach of the athlete that got covid.	[Q1] In the following sentence, which one got covid? Respond solely with 'A' or 'B'. A: the athlete B: the coach 답변:	A	I made that choice because the structure of the sentence implies that "the athlete" is the subject directly linked to "that got covid." The phrase "that got covid" is a relative clause that modifies "the athlete," not "the coach."	LA	Q1	English
4turbo	3	2	I observed the secretary of the clerk that was working.	[Q1] In the following sentence, which one was working? Respond solely with 'A' or 'B'. A: the clerk B: the secretary 답변:	A	I chose 'A' because, in the sentence, the phrase "that was working" is placed immediately after "the clerk." Typically, in English grammar, when a relative clause (like "that was working") follows a noun, it modifies or describes that noun. Therefore, it is understood to mean that "the clerk" was the one who was working.	LA	Q1	English
4turbo	4	2	I was looking at the pet of the girl that was in the living room.	[Q1] In the following sentence, which one was in the living room? Respond solely with 'A' or 'B'. A: the girl B: the pet 답변:	A	I chose 'A' because the phrase "that was in the living room" grammatically refers to the nearest noun before it, which in this sentence is "the girl." Therefore, it implies that the girl was the one in the living room.	LA	Q1	English
4turbo	5	2	I shot the servant of the actress that was on the balcony.	[Q1] In the following sentence, which one was on the balcony? Respond solely with 'A' or 'B'. A: the actress B: the servant 답변:	A	I chose 'A' because in the sentence, the clause "that was on the balcony" appears immediately after "the actress," suggesting it is referring to "the actress." This placement typically indicates that the most recently mentioned noun is the one being described by the relative clause. Therefore, it implies that the actress was the one on the balcony.	LA	Q1	English
4turbo	6	2	I met the sister of the vocalist that was in Germany.	[Q1] In the following sentence, which one was in Germany? Respond solely with 'A' or 'B'. A: the vocalist B: the sister 답변:	A	I chose 'A' because the structure of the sentence indicates that the relative clause "that was in Germany" modifies "the vocalist." Hence, it is the vocalist who was in Germany, not the sister.	LA	Q1	English
4turbo	7	2	I was keeping an eye on the cat of the guest that was by the hotel.	[Q1] In the following sentence, which one was by the hotel? Respond solely with 'A' or 'B'. A: the guest B: the cat 답변:	A	I made the choice 'A' because the sentence structure suggests that "the guest" is the subject directly associated with "that was by the hotel." The phrase "that was by the hotel" modifies "the guest," indicating their location in relation to the hotel.	LA	Q1	English
4turbo	9	2	I heard a rumor about the sister of the actor that was visiting the resort.	[Q1] In the following sentence, which one was visiting the resort? Respond solely with 'A' or 'B'. A: the actor B: the sister 답변:	A	The sentence is structured so that the relative clause "that was visiting the resort" refers directly to "the actor." This implies that "the actor" is the subject of the phrase "that was visiting the resort," indicating that the actor was the one visiting the resort.	LA	Q1	English
4turbo	10	2	I carefully observed the nurse of the surgeon that was in charge of the operation.	[Q1] In the following sentence, which one was in charge of the operation? Respond solely with 'A' or 'B'. A: the surgeon B: the nurse 답변:	A	I chose 'A' because the sentence structure implies that "the surgeon" is the one "that was in charge of the operation." The phrase "the nurse of the surgeon" indicates that the nurse is associated with the surgeon, but it is the surgeon who is specified as being in charge.	LA	Q1	English
4turbo	11	2	I spoke to the secretary of the lawyer that was on vacation.	[Q1] In the following sentence, which one was on vacation? Respond solely with 'A' or 'B'. A: the lawyer B: the secretary 답변:	A	I chose 'A' because in the sentence "I spoke to the secretary of the lawyer that was on vacation," the clause "that was on vacation" modifies the noun immediately before it, which is "the lawyer." This means that it was the lawyer who was on vacation, not the secretary.	LA	Q1	English
4turbo	12	2	I met the assistant of the detective that was fired last year.	[Q1] In the following sentence, which one was fired last year? Respond solely with 'A' or 'B'. A: the detective B: the assistant 답변:	A	In the sentence "I met the assistant of the detective that was fired last year," the clause "that was fired last year" modifies "the detective." This use of the relative pronoun "that" refers to the closest preceding noun, which in this case is "the detective." Thus, "A: the detective" is the correct choice.	LA	Q1	English
4turbo	14	2	I read the review of the poem that was unfinished.	[Q1] In the following sentence, which one was unfinished? Respond solely with 'A' or 'B'. A: the poem B: the review 답변:	A	The choice 'A' was made because the grammatical structure of the sentence places "that was unfinished" closer to "the poem," indicating it as the subject being described as unfinished. This structure suggests that it is "the poem" which was unfinished, not the review.	LA	Q1	English
4turbo	16	2	I liked listening to the recording of the song that was banned a long time ago.	[Q1] In the following sentence, which one was banned a long time ago? Respond solely with 'A' or 'B'. A: the song B: the recording 답변:	A	I chose 'A' because in the sentence "I liked listening to the recording of the song that was banned a long time ago," the clause "that was banned a long time ago" clearly modifies "the song." The structure of the sentence indicates that it was the song, rather than the recording, that experienced the action of being banned.	LA	Q1	English
4turbo	19	2	I saw the daughter of the friend that was in class.	[Q1] In the following sentence, which one was in class? Respond solely with 'A' or 'B'. A: the friend B: the daughter 답변:	A	The sentence construction leads to the interpretation that "the friend" was in class. The phrase "the friend that was in class" specifically modifies "the friend," indicating that it is the friend who was associated with being in class. Consequently, the part of the sentence "the daughter of the friend" suggests that the daughter is related to the friend who was in class, making choice 'A' approp…	LA	Q1	English
4turbo	20	2	I called the intern of the team leader that was late.	[Q1] In the following sentence, which one was late? Respond solely with 'A' or 'B'. A: the team leader B: the intern 답변:	A	I made that choice based on how the sentence is constructed. The phrase "that was late" directly follows "the team leader," suggesting that it is the team leader who was late. This interpretation comes from the standard rules of English grammar, where relative clauses usually modify the noun immediately preceding them.	LA	Q1	English
4turbo	21	2	I didn't want to see the guide of the tourist that was angry.	[Q1] In the following sentence, which one was angry? Respond solely with 'A' or 'B'. A: the tourist B: the guide 답변:	A	Based on the sentence structure, "I didn't want to see the guide of the tourist that was angry," the phrase "that was angry" modifies "the tourist." This is because the phrase follows directly after "the tourist," implying it is the tourist who was angry, not the guide.	LA	Q1	English
4turbo	22	2	I greeted the client of the lawyer that was on the phone.	[Q1] In the following sentence, which one was on the phone? Respond solely with 'A' or 'B'. A: the lawyer B: the client 답변:	A	I chose 'A' because the phrase "that was on the phone" appears to modify "the lawyer" directly because of its placement in the sentence structure. The construction suggests that it is the lawyer who was on the phone, not the client.	LA	Q1	English
4turbo	23	2	I noticed the guard of the congressman that was hiding.	[Q1] In the following sentence, which one was hiding? Respond solely with 'A' or 'B'. A: the congressman B: the guard 답변:	A	I interpreted "that was hiding" as modifying "the congressman" because in English, relative clauses typically refer to the nearest preceding noun unless clarified otherwise. Therefore, it seemed that the phrase "that was hiding" referred to "the congressman" rather than "the guard."	LA	Q1	English
4turbo	27	2	I inspected the keyboard of the computer that was abandoned last week.	[Q1] In the following sentence, which one was abandoned last week? Respond solely with 'A' or 'B'. A: the computer B: the keyboard 답변:	A	I chose 'A' because the sentence structurally suggests that "the computer" was the object abandoned last week. The phrase "that was abandoned last week" directly follows "the computer," indicating that it is the computer which the relative clause is modifying, not the keyboard. Based on standard English grammar rules regarding the positioning of relative clauses, they typically describe or modify…	LA	Q1	English
4turbo	29	2	I arrested the daughter of the chef that was in the restaurant.	[Q1] In the following sentence, which one was in the restaurant? Respond solely with 'A' or 'B'. A: the chef B: the daughter 답변:	A	In the sentence, the phrase "that was in the restaurant" is a relative clause that modifies the noun it follows directly, which is "the chef" and not "the daughter." This grammatical structure suggests that it was the chef who was in the restaurant, not the daughter. The clause provides additional information about the chef, indicating their location (in the restaurant).	LA	Q1	English
4turbo	30	2	I asked for directions from the nurse of the patient that was by the window.	[Q1] In the following sentence, which one was by the window? Respond solely with 'A' or 'B'. A: the patient B: the nurse 답변:	A	In the sentence, the phrase "of the patient that was by the window" indicates that it is the patient who was by the window. The structure of the sentence places "that was by the window" as a descriptor of "the patient," specifying which patient is being discussed. Therefore, the clear interpretation is that the patient is the one located by the window.	LA	Q1	English
4turbo	31	2	I greeted the dog of the farmer that was in the rice field.	[Q1] In the following sentence, which one was in the rice field? Respond solely with 'A' or 'B'. A: the farmer B: the dog 답변:	A	I chose 'A' because in the sentence, the phrase "that was in the rice field" appears immediately after "the farmer," suggesting that it is the farmer who was in the rice field. This interpretation follows the standard grammatical rule where relative clauses tend to describe the noun directly preceding them.	LA	Q1	English
4turbo	32	2	Yesterday I met with the wife of the architect that was in New York.	[Q1] In the following sentence, which one was in New York? Respond solely with 'A' or 'B'. A: the architect B: the wife 답변:	A	I chose 'A' because the phrase "that was in New York" in the sentence grammatically modifies "the architect." The relative clause "that was in New York" directly follows the noun "architect," indicating that it is the architect who was in New York, rather than the wife.	LA	Q1	English
4turbo	33	2	I went to see the granddaughter of the driver that was in the accident.	[Q1] In the following sentence, which one was in the accident? Respond solely with 'A' or 'B'. A: the driver B: the granddaughter 답변:	A	I made that choice because in the sentence, "the driver that was in the accident" specifically identifies the driver as the one who was involved in the accident. The phrase "that was in the accident" is a relative clause modifying "the driver," not "the granddaughter." This grammatical structure indicates that it is the driver who experienced the accident.	LA	Q1	English
4turbo	34	2	I petted the cat of the baby that was on the bed.	[Q1] In the following sentence, which one was on the bed? Respond solely with 'A' or 'B'. A: the baby B: the cat 답변:	A	I chose "A: the baby" because the structure of the sentence suggests that "that was on the bed" modifies "the baby." The phrase "the cat of the baby" indicates ownership, positioning "the baby" directly before the relative clause, which typically modifies the closest preceding noun phrase. Therefore, it is grammatically and contextually most likely that "the baby" was on the bed.	LA	Q1	English
4turbo	37	2	I ran over the brother of the merchant that was in the neighborhood.	[Q1] In the following sentence, which one was in the neighborhood? Respond solely with 'A' or 'B'. A: the merchant B: the brother 답변:	A	I chose 'A' because the phrase "that was in the neighborhood" follows directly after "the merchant," which grammatically suggests that it is the merchant who was in the neighborhood. This is a common structure in English where the relative clause ("that was in the neighborhood") modifies the closest preceding noun ("the merchant").	LA	Q1	English
4turbo	38	2	I gave candy to the cat of the kid that was by the fountain.	[Q1] In the following sentence, which one was by the fountain? Respond solely with 'A' or 'B'. A: the kid B: the cat 답변:	A	I chose "A" because in the sentence, "the kid that was by the fountain" suggests that the relative clause "that was by the fountain" modifies "the kid." This indicates that it was the kid who was by the fountain, not the cat. The structure of the sentence positions "that was by the fountain" immediately after "the kid," linking the location directly to the kid.	LA	Q1	English
4turbo	39	2	I waited for the wife of the priest that was in the school.	[Q1] In the following sentence, which one was in the school? Respond solely with 'A' or 'B'. A: the priest B: the wife 답변:	A	I made that choice, interpreting "that was in the school" as modifying "the priest" because of the proximity of the phrase to the noun "the priest," suggesting that it is the priest who was in the school, not the wife. Thus, the answer is 'A'.	LA	Q1	English
4turbo	40	2	I photographed the sister of the boss that was on the terrace.	[Q1] In the following sentence, which one was on the terrace? Respond solely with 'A' or 'B'. A: the boss B: the sister 답변:	A	The choice of 'A' for the boss being on the terrace is based on the structure of the sentence. The phrase "that was on the terrace" comes right after "the boss," suggesting that it modifies "the boss" and not "the sister." Therefore, it indicates that it was the boss who was on the terrace.	LA	Q1	English
4turbo	41	2	I argued with the child of the parent that was in front of the school.	[Q1] In the following sentence, which one was in front of the school? Respond solely with 'A' or 'B'. A: the parent B: the child 답변:	A	I chose 'A' because the structure of the sentence points to "the parent" as the one being in front of the school. The phrase "that was in front of the school" directly follows "the parent," which indicates that it is describing the parent, not the child.	LA	Q1	English
4turbo	42	2	I made fun of the nephew of the man that was in the park.	[Q1] In the following sentence, which one was in the park? Respond solely with 'A' or 'B'. A: the man B: the nephew 답변:	A	I chose 'A' because the relative clause "that was in the park" directly follows and modifies "the man," indicating that it was the man who was in the park, not the nephew.	LA	Q1	English
4turbo	43	2	I talked with the son of the doctor that came to my house.	[Q1] In the following sentence, which one came to my house? Respond solely with 'A' or 'B'. A: the doctor B: the son 답변:	A	In the sentence "I talked with the son of the doctor that came to my house," the relative clause "that came to my house" modifies "the doctor." This interpretation arises because the clause immediately follows "the doctor," suggesting that it is the doctor who came to your house, not the son. Hence, the correct answer is 'A: the doctor.'	LA	Q1	English
4turbo	44	2	I said hello to the sister of the singer that was on a yacht.	[Q1] In the following sentence, which one was on a yacht? Respond solely with 'A' or 'B'. A: the singer B: the sister 답변:	A	I chose 'A' because the sentence structure suggests that it is the singer who was on the yacht. "That was on a yacht" follows immediately after mentioning the singer, indicating that it is the singer who was associated with being on a yacht. The phrase "the sister of the singer" seems to specify the relationship of the sister to the singer without implying that she was on the yacht.	LA	Q1	English
4turbo	48	2	I recognized the hostage of the robbery that was on the morning news.	[Q1] In the following sentence, which one was on the morning news? Respond solely with 'A' or 'B'. A: the robbery B: the hostage 답변:	A	Based on the structure of the sentence, the phrase "that was on the morning news" modifies "the robbery." The grammatical construction suggests that the relative clause is describing the robbery, not the hostage. The positioning of the clause closer to "robbery" and the use of "that" typically indicates a direct relation to the nearest preceding noun, leading to the interpretation that it's the r…	LA	Q1	English
4turbo	49	2	I saw on the news the accomplice of the thief that stole a wallet.	[Q1] In the following sentence, which one stole a wallet? Respond solely with 'A' or 'B'. A: the thief B: the accomplice 답변:	A	I chose 'A' because in the sentence provided, "the thief" is directly identified as the person who stole the wallet, whereas "the accomplice" is mentioned as being associated with the thief but not as the one committing the theft. The phrase "the thief that stole a wallet" clearly specifies that the wallet stealing was done by the thief.	LA	Q1	English
4turbo	50	2	I fell in love with the research assistant of the psychologist that studied in the US.	[Q1] In the following sentence, which one studied in the US? Respond solely with 'A' or 'B'. A: the psychologist B: the research assistant 답변:	A	I chose 'A' because the phrase "that studied in the US" immediately follows "the psychologist," indicating that it is the psychologist who studied in the US. The position of the relative clause suggests it modifies the noun immediately preceding it, which is "the psychologist."	LA	Q1	English
4turbo	53	2	I ran into the son-in-law of the director that went bankrupt last year.	[Q1] In the following sentence, which one went bankrupt last year? Respond solely with 'A' or 'B'. A: the director B: the son-in-law 답변:	A	I chose "A" because the placement of the phrase "that went bankrupt last year" directly follows "the director," suggesting that it is the director who experienced bankruptcy. The sentence structure indicates that "that went bankrupt last year" is a relative clause modifying "the director," not "the son-in-law."	LA	Q1	English
4turbo	54	2	I had lunch with the assistant of the professor that was attending the conference.	[Q1] In the following sentence, which one was attending the conference? Respond solely with 'A' or 'B'. A: the professor B: the assistant 답변:	A	I chose 'A' because the structure of the sentence suggests that "the professor" is the one attending the conference. The clause "that was attending the conference" follows directly after "the professor," indicating that it is the professor who was attending, not the assistant.	LA	Q1	English
4turbo	59	2	I handed the water to the sergeant of the soldier that was swimming.	[Q1] In the following sentence, which one was swimming? Respond solely with 'A' or 'B'. A: the soldier B: the sergeant 답변:	A	I made the choice "A: the soldier" because the phrase "that was swimming" follows directly after "the soldier," which grammatically suggests that it is the soldier who was swimming in the sentence.	LA	Q1	English
4turbo	60	2	I asked the part-time worker of the clerk that was organizing the merchandise.	[Q1] In the following sentence, which one was organizing the merchandise? Respond solely with 'A' or 'B'. A: the clerk B: the part-time worker 답변:	A	I chose 'A' because in the phrase "the part-time worker of the clerk that was organizing the merchandise," the clause "that was organizing the merchandise" modifies "the clerk." This implies that it was the clerk who was organizing the merchandise, not the part-time worker. The structure of the sentence positions "the clerk" directly before the relative clause "that was organizing the merchandise…	LA	Q1	English
4turbo	61	2	I gave an apple to the dog of the owner that was walking in the park.	[Q1] In the following sentence, which one was walking in the park? Respond solely with 'A' or 'B'. A: the owner B: the dog 답변:	A	I chose 'A' because in the sentence structure, "the owner that was walking in the park" implies that it is the owner who was walking in the park. The phrase "that was walking in the park" directly modifies "the owner," indicating it was the owner performing the action of walking.	LA	Q1	English
4turbo	62	2	I spoke with the assistant of the technician that was on duty.	[Q1] In the following sentence, which one was on duty? Respond solely with 'A' or 'B'. A: the technician B: the assistant 답변:	A	I chose 'A' because the sentence structure suggests that "that was on duty" modifies "the technician." The phrase "the assistant of the technician" indicates the assistant is related to the technician, and "that was on duty" specifies which technician is being referred to. Thus, it is the technician who was on duty, not the assistant.	LA	Q1	English
4turbo	63	2	I greeted the child of the parent that was in the park.	[Q1] In the following sentence, which one was in the park? Respond solely with 'A' or 'B'. A: the parent B: the child 답변:	A	I chose 'A' because the structure of the sentence places the phrase "that was in the park" right after "the parent," indicating that it is the parent who was in the park. The clause modifies "the parent," not "the child."	LA	Q1	English
4turbo	64	2	I spoke with the lawyer of the client that was touring the exhibit.	[Q1] In the following sentence, which one was touring the exhibit? Respond solely with 'A' or 'B'. A: the client B: the lawyer 답변:	A	I chose 'A' because the sentence structure suggests that "that was touring the exhibit" is a relative clause modifying "the client." This indicates it was the client who was touring the exhibit, not the lawyer.	LA	Q1	English
4turbo	65	2	I had coffee with the colleague of the researcher that attended the seminar.	[Q1] In the following sentence, which one attended the seminar? Respond solely with 'A' or 'B'. A: the researcher B: the colleague 답변:	A	I chose 'A' because the structure of the sentence implies that "the researcher" is the subject directly related to the clause "that attended the seminar." The phrase "the colleague of the researcher" introduces the colleague as associated with the researcher, but the placement of "that attended the seminar" right after "the researcher" suggests it is the researcher who attended the seminar, not t…	LA	Q1	English
4turbo	66	2	I handed a drink to the senior of the graduate student that was doing research.	[Q1] In the following sentence, which one was doing research? Respond solely with 'A' or 'B'. A: the graduate student B: the senior 답변:	A	I chose 'A' because in the sentence, the phrase "that was doing research" refers to the closest noun before it, which is "graduate student." Therefore, the graduate student is the one doing the research.	LA	Q1	English
4turbo	67	2	I was talking to the passenger of the pilot that was on an airplane.	[Q1] In the following sentence, which one was on an airplane? Respond solely with 'A' or 'B'. A: the pilot B: the passenger 답변:	A	I chose 'A: the pilot' because the sentence is structured to suggest that "the pilot" is the one directly associated with being on an airplane. The phrase "the passenger of the pilot" implies that the relationship or possession ("of the pilot") pertains to the pilot, not necessarily placing the passenger on the airplane by default. Therefore, it's more straightforward to interpret that the pilot …	LA	Q1	English
4turbo	70	2	I ordered a drink from the student of the barista that was in a cafe.	[Q1] In the following sentence, which one was in a cafe? Respond solely with 'A' or 'B'. A: the barista B: the student 답변:	A	I chose 'A' because the phrase "the barista that was in a cafe" directly connects the location of the cafe with the barista. The structure of the sentence implies that "that was in a cafe" modifies "the barista," indicating that it was the barista who was in the cafe.	LA	Q1	English
4turbo	72	2	I covered the senior of the reporter that got cold.	[Q1] In the following sentence, which one got cold? Respond solely with 'A' or 'B'. A: the reporter B: the senior 답변:	A	I chose 'A' because the structure of the sentence suggests that "the reporter" is the one who "got cold." The phrase "of the reporter" is immediately followed by "that got cold," indicating that "the reporter" is the subject to which "got cold" refers. "The senior" in this context is described as someone related to the reporter, but not the one experiencing the cold directly in this sentence.	LA	Q1	English
4turbo	73	2	I looked up at the boss of the clerk that was working.	[Q1] In the following sentence, which one was working? Respond solely with 'A' or 'B'. A: the clerk B: the boss 답변:	A	I made the choice 'A' because in the sentence "I looked up at the boss of the clerk that was working," the phrase "that was working" is a relative clause modifying "the clerk." This indicates that it is the clerk who was performing the work. The sentence construction places the working action directly in relation to "the clerk."	LA	Q1	English
4turbo	74	2	I was looking at the pet of the girl that was in the hallway.	[Q1] In the following sentence, which one was in the hallway? Respond solely with 'A' or 'B'. A: the girl B: the pet 답변:	A	I chose 'A' because the phrase "that was in the hallway" modifies "the girl" in the sentence structure, indicating it was the girl who was in the hallway. The construction places "that was in the hallway" immediately after "the girl," linking the location directly to her rather than to the pet.	LA	Q1	English
4turbo	76	2	I met the wife of the writer that was in Italia.	[Q1] In the following sentence, which one was in Italia? Respond solely with 'A' or 'B'. A: the writer B: the wife 답변:	A	I chose 'A' because in the sentence "I met the wife of the writer that was in Italia," the phrase "that was in Italia" seems to modify "the writer." The word "that" typically refers to the closest preceding noun unless the sentence structure clearly indicates otherwise. Here, "the writer" is immediately before the phrase, suggesting it is referring to the writer being in Italia, not the wife.	LA	Q1	English
4turbo	77	2	I glanced at the coworker of the police officer that was in the police department.	[Q1] In the following sentence, which one was in the police department? Respond solely with 'A' or 'B'. A: the police officer B: the coworker 답변:	A	I chose 'A' because in the sentence structure, the phrase "that was in the police department" directly follows "the police officer," indicating that it modifies or describes the police officer. Therefore, it suggests that the police officer was the one in the police department.	LA	Q1	English
4turbo	81	2	I called the colleague of the announcer that was recently hospitalized.	[Q1] In the following sentence, which one was recently hospitalized? Respond solely with 'A' or 'B'. A: the announcer B: the colleague 답변:	A	I made that choice because the structure of the sentence places the modifier "that was recently hospitalized" immediately after "the announcer." This placement suggests that it is the announcer who was recently hospitalized, not the colleague.	LA	Q1	English
4turbo	83	2	I met the client of the lawyer that was having coffee.	[Q1] In the following sentence, which one was having coffee? Respond solely with 'A' or 'B'. A: the lawyer B: the client 답변:	A	I chose 'A: the lawyer' because the relative clause "that was having coffee" appears to modify the noun immediately preceding it, which in this sentence is "the lawyer." Therefore, it suggests that it was the lawyer who was having coffee.	LA	Q1	English
4turbo	84	2	I tasted the sauce of the pasta that was left over from last night.	[Q1] In the following sentence, which one was left over from last night? Respond solely with 'A' or 'B'. A: the pasta B: the sauce 답변:	A	I chose 'A' because the structure of the sentence ("the sauce of the pasta that was left over from last night") suggests that "that was left over from last night" modifies "the pasta," implying the pasta is what was left over, not the sauce.	LA	Q1	English
4turbo	86	2	I had to buy the saddle of the bike that was fixed yesterday.	[Q1] In the following sentence, which one was fixed yesterday? Respond solely with 'A' or 'B'. A: the bike B: the saddle 답변:	A	I chose 'A' because the structure of the sentence indicates that "the bike" is the subject associated with the action "was fixed yesterday." The phrase "the saddle of the bike" suggests that the saddle is just a part of the bike, rather than the item repaired. The way it's written implies the bike as a whole, including its parts, underwent the fixing process yesterday.	LA	Q1	English
4turbo	87	2	I couldn't find the tray of the oven that was used last night.	[Q1] In the following sentence, which one was used last night? Respond solely with 'A' or 'B'. A: the oven B: the tray 답변:	A	The structure of the sentence implies that "the oven" was the item used last night. The phrase "that was used last night" follows directly after "the oven," connecting the usage to the oven. Hence, the correct answer is A: the oven.	LA	Q1	English
4turbo	89	2	I found the manager of the actor that was practicing at the pool.	[Q1] In the following sentence, which one was practicing at the pool? Respond solely with 'A' or 'B'. A: the actor B: the manager 답변:	A	I chose "A: the actor" because the sentence grammatically links the phrase "that was practicing at the pool" to the closest preceding noun, which is "the actor." This structure suggests that it is the actor who was practicing at the pool, rather than the manager.	LA	Q1	English
4turbo	90	2	I called the wife of the pilot that was absent today.	[Q1] In the following sentence, which one was absent today? Respond solely with 'A' or 'B'. A: the pilot B: the wife 답변:	A	I made that choice based on the structure of the sentence. The phrase "that was absent today" directly follows "the pilot," indicating that it is the pilot who was absent, not the wife. The relative clause modifies the noun it is closest to, which in this case is "the pilot."	LA	Q1	English
4turbo	94	2	I met the rival of the programmer that knows AI well.	[Q1] In the following sentence, which one knows AI well? Respond solely with 'A' or 'B'. A: the programmer B: the rival 답변:	A	I chose 'A: the programmer' because the phrase "that knows AI well" directly follows "the programmer," suggesting that it modifies "the programmer" and not "the rival." The structure of the sentence indicates that 'the programmer' is the one with the knowledge of AI.	LA	Q1	English
4turbo	97	2	I checked the monitor of the computer that was broken yesterday.	[Q1] In the following sentence, which one was broken yesterday? Respond solely with 'A' or 'B'. A: the computer B: the monitor 답변:	A	I chose 'A' because the structure of the sentence suggests that the phrase "that was broken yesterday" modifies "the computer." The relative clause is positioned right after "computer," indicating it is the computer that was broken, not the monitor.	LA	Q1	English
4turbo	98	2	I photographed the apprentice of the painter that was next to the art gallery.	[Q1] In the following sentence, which one was next to the art gallery? Respond solely with 'A' or 'B'. A: the painter B: the apprentice 답변:	A	I chose 'A: the painter' because, in the sentence, the clause "that was next to the art gallery" modifies "the painter," suggesting it was the painter who was located next to the art gallery. The structure of the sentence positions "the painter" immediately before the relative clause "that was next to the art gallery," thus attributing the proximity to the art gallery to the painter rather than t…	LA	Q1	English
4turbo	99	2	I interviewed the son of the minister that was at City Hall.	[Q1] In the following sentence, which one was at City Hall? Respond solely with 'A' or 'B'. A: the minister B: the son 답변:	A	I made that choice based on the structure of the sentence. The clause "that was at City Hall" follows directly after "the minister," which suggests that it is the minister who was at City Hall. The positioning of the clause makes it appear to modify "the minister," not "the son."	LA	Q1	English
4turbo	100	2	I asked for the exit from the boss of the laborer that was on the construction site.	[Q1] In the following sentence, which one was on the construction site? Respond solely with 'A' or 'B'. A: the laborer B: the boss 답변:	A	I chose 'A' because the sentence structure places the phrase "that was on the construction site" directly after "the laborer," indicating that it is the laborer who was on the construction site, not the boss. The syntactical placement of the phrase is meant to modify "the laborer."	LA	Q1	English
4turbo	101	2	I greeted the grandson of the madam that was in the countryside.	[Q1] In the following sentence, which one was in the countryside? Respond solely with 'A' or 'B'. A: the madam B: the grandson 답변:	A	I chose "A" because the phrase "that was in the countryside" directly follows "the madam" and modifies it, indicating that it was the madam who was in the countryside. The structure of the sentence suggests that "that" refers to the closest noun before it, which is "the madam."	LA	Q1	English
4turbo	103	2	I scolded the subordinate of the engineer that was on the construction site.	[Q1] In the following sentence, which one was on the construction site? Respond solely with 'A' or 'B'. A: the engineer B: the subordinate 답변:	A	I chose 'A' because in the sentence, the phrase "that was on the construction site" modifies "the engineer." The structure of the sentence places "the engineer" directly before the relative clause, suggesting that it is the engineer who was on the construction site, not the subordinate.	LA	Q1	English
4turbo	105	2	I talked with the supervisor of the flight attendant that was on board.	[Q1] In the following sentence, which one was on board? Respond solely with 'A' or 'B'. A: the flight attendant B: the supervisor 답변:	A	I chose 'A' because in the sentence, the structure and placement of the phrase "that was on board" follows immediately after "the flight attendant," indicating that it is referring to the flight attendant. The grammar and arrangement of the sentence suggests that the relative clause "that was on board" modifies "the flight attendant," not "the supervisor."	LA	Q1	English
4turbo	106	2	I made eye contact with the guide dog of the passenger that was at the station.	[Q1] In the following sentence, which one was at the station? Respond solely with 'A' or 'B'. A: the passenger B: the guide dog 답변:	A	I chose 'A' because the phrase "the passenger that was at the station" directly connects "the passenger" to being at the station. The sentence structure indicates that the phrase "that was at the station" is modifying "the passenger," not "the guide dog."	LA	Q1	English
4turbo	107	2	I bumped into the daughter of the resident that was walking around.	[Q1] In the following sentence, which one was walking around? Respond solely with 'A' or 'B'. A: the resident B: the daughter 답변:	A	I made that choice because in the sentence "I bumped into the daughter of the resident that was walking around," the relative clause "that was walking around" refers back to the closest noun phrase, which in this sentence is "the resident." Therefore, it implies that it was the resident who was walking around.	LA	Q1	English
4turbo	109	2	I waited for the believer of the pastor that was praying in church.	[Q1] In the following sentence, which one was praying in church? Respond solely with 'A' or 'B'. A: the pastor B: the believer 답변:	A	I chose 'A: the pastor' because in the sentence, the phrase "that was praying in church" follows immediately after "the pastor." This placement suggests that "the pastor" is the subject being described by the phrase "that was praying in church." Thus, it is clear that it was the pastor who was praying in church.	LA	Q1	English
4turbo	111	2	I spoke to the son of the doctor that was behind the tree.	[Q1] In the following sentence, which one was behind the tree? Respond solely with 'A' or 'B'. A: the doctor B: the son 답변:	A	In the sentence, "I spoke to the son of the doctor that was behind the tree," the phrase "that was behind the tree" modifies "the doctor." This is because the relative clause "that was behind the tree" follows immediately after "the doctor," suggesting that it is the doctor who was behind the tree, not the son. The grammatical structure leads to the interpretation that "A: the doctor" was behind …	LA	Q1	English
4turbo	113	2	I spoke with the guardian of the patient that came to the hospital.	[Q1] In the following sentence, which one came to the hospital? Respond solely with 'A' or 'B'. A: the patient B: the guardian 답변:	A	I chose 'A' because, in the sentence, the clause "that came to the hospital" modifies "the patient." This indicates that it was the patient who came to the hospital, not the guardian. The sentence structure places "the patient" right before the relative clause, which typically means that the clause describes the noun it follows closely.	LA	Q1	English
4turbo	116	2	I envied the caregiver of the patient that was reading a book.	[Q1] In the following sentence, which one was reading a book? Respond solely with 'A' or 'B'. A: the patient B: the caregiver 답변:	A	I made that choice because in the sentence "I envied the caregiver of the patient that was reading a book," the phrase "that was reading a book" modifies "the patient." This indicates that it was the patient who was reading the book, not the caregiver.	LA	Q1	English
4turbo	117	2	I met with the clerk of the prosecutor that knew about the murder.	[Q1] In the following sentence, which one knew about the murder? Respond solely with 'A' or 'B'. A: the prosecutor B: the clerk 답변:	A	I chose 'A: the prosecutor' based on the structure of the sentence. The phrase "that knew about the murder" seems to modify the closest noun before it, which is "the prosecutor." The structure implies that it is the prosecutor who had knowledge about the murder, not the clerk.	LA	Q1	English
4turbo	119	2	I interviewed the family of the killer that fled in desperation.	[Q1] In the following sentence, which one fled in desperation? Respond solely with 'A' or 'B'. A: the killer B: the family 답변:	A	I made the choice based on the structure and interpretation of the sentence. The phrase "that fled in desperation" directly follows "the killer," suggesting that it is the killer who fled in desperation. This is a common grammatical construction where the relative clause (in this case, "that fled in desperation") modifies the closest preceding noun, which is "the killer." Thus, it logically indic…	LA	Q1	English
4turbo	120	2	I sent an email to the research assistant of the linguist that was in France.	[Q1] In the following sentence, which one was in France? Respond solely with 'A' or 'B'. A: the linguist B: the research assistant 답변:	A	The sentence structure suggests that the phrase "that was in France" modifies "the linguist." This is because the relative clause "that was in France" immediately follows the noun phrase "the linguist," indicating the location refers to the linguist rather than the research assistant.	LA	Q1	English
4turbo	123	2	I spoke with the wife of the professor that retired this year.	[Q1] In the following sentence, which one retired this year? Respond solely with 'A' or 'B'. A: the professor B: the wife 답변:	A	I chose "A: the professor" because in the sentence "I spoke with the wife of the professor that retired this year," the phrase "that retired this year" modifies "the professor," indicating that it is the professor who retired. The structure of the sentence places the relative clause ("that retired this year") closer to "the professor," suggesting that "the professor" is the subject associated wit…	LA	Q1	English
4turbo	124	2	I had a drink with the apprentice of the painter that visited the exhibition.	[Q1] In the following sentence, which one visited the exhibition? Respond solely with 'A' or 'B'. A: the painter B: the apprentice 답변:	A	I chose 'A', meaning the painter, because of the way the sentence is structured. The clause "that visited the exhibition" appears to modify "the painter," indicating that it was the painter who visited the exhibition, not the apprentice. The placement of the clause right after "the painter" in the sentence suggests that it refers to the painter.	LA	Q1	English
4turbo	126	2	I ran into the father of the pianist that was on TV yesterday.	[Q1] In the following sentence, which one was on TV yesterday? Respond solely with 'A' or 'B'. A: the pianist B: the father 답변:	A	I chose option 'A' because the structure of the sentence suggests that "that was on TV yesterday" modifies the nearest noun preceding it, which in this case is "the pianist." The relative clause "that was on TV yesterday" is directly linked to "the pianist," indicating it was the pianist who appeared on TV.	LA	Q1	English
4turbo	128	2	I left a note for the head of the reporter that was waiting to hear back.	[Q1] In the following sentence, which one was waiting to hear back? Respond solely with 'A' or 'B'. A: the reporter B: the head 답변:	A	I chose "A" because the structure of the sentence suggests that the phrase "that was waiting to hear back" modifies "the reporter." In English, relative clauses generally modify the noun that immediately precedes them, which in this case is "the reporter." Therefore, it is understood that the reporter was the one waiting to hear back.	LA	Q1	English
4turbo	129	2	I bought chicken for the brother of the player that was working out.	[Q1] In the following sentence, which one was working out? Respond solely with 'A' or 'B'. A: the player B: the brother 답변:	A	I made the choice 'A' because in the sentence "I bought chicken for the brother of the player that was working out," the clause "that was working out" modifies "the player." The grammatical structure indicates that "the player" is the subject directly connected to the action of working out.	LA	Q1	English
4turbo	130	2	I paid a per diem to the part-time student of the barista that was making the coffee.	[Q1] In the following sentence, which one was making the coffee? Respond solely with 'A' or 'B'. A: the barista B: the part-time student 답변:	A	I chose "A" because in the sentence, the phrase "the barista that was making the coffee" clearly indicates that it is the barista who was engaged in the activity of making coffee. The structure of the sentence attributes the action of making coffee directly to the barista, not the part-time student.	LA	Q1	English
4turbo	132	2	I talked to the wife of the fisherman that was resting on the boat.	[Q1] In the following sentence, which one was resting on the boat? Respond solely with 'A' or 'B'. A: the fisherman B: the wife 답변:	A	I chose "A: the fisherman" because the structure of the sentence places the relative clause "that was resting on the boat" immediately after the mention of "the fisherman." This suggests that the clause is describing the fisherman, not the wife. Thus, it is the fisherman who was resting on the boat according to the grammatical positioning of the phrases in the sentence.	LA	Q1	English
4turbo	133	2	I bumped into the daughter-in-law of the elderly man that was swimming in the pool.	[Q1] In the following sentence, which one was swimming in the pool? Respond solely with 'A' or 'B'. A: the elderly man B: the daughter-in-law 답변:	A	I chose 'A' because in the sentence, the phrase "that was swimming in the pool" directly follows "the elderly man" and modifies it, indicating that the elderly man was the one swimming in the pool. The sentence structure places the clause closer to "the elderly man," suggesting he is the subject of that action.	LA	Q1	English
4turbo	135	2	I had a discussion with the advisor of the graduate student that was attending the conference.	[Q1] In the following sentence, which one was attending the conference? Respond solely with 'A' or 'B'. A: the graduate student B: the advisor 답변:	A	I made the choice "A" because in the sentence, the phrase "that was attending the conference" directly follows and grammatically refers to "the graduate student." This indicates that it is the graduate student who was attending the conference, not the advisor.	LA	Q1	English
4turbo	136	2	I asked a question to the collaborator of the professor that was writing a paper.	[Q1] In the following sentence, which one was writing a paper? Respond solely with 'A' or 'B'. A: the professor B: the collaborator 답변:	A	I chose 'A' because the phrase "the professor that was writing a paper" directly follows "the professor," indicating it is the professor who was involved in the action of writing a paper. The structure of the sentence attributes the action of writing a paper to the professor, not to the collaborator.	LA	Q1	English
4turbo	137	2	I talked to the acquaintance of the captain that was on the ship.	[Q1] In the following sentence, which one was on the ship? Respond solely with 'A' or 'B'. A: the captain B: the acquaintance 답변:	A	I chose 'A' because the structure of the sentence implies that "that was on the ship" refers to "the captain." The phrase "the captain" is immediately followed by "that was on the ship," suggesting that it is the captain who was on the ship, not the acquaintance. The proximity of clauses and the way the sentence is constructed usually indicate that the modifier (in this case, "that was on the shi…	LA	Q1	English
4turbo	138	2	I exchanged contacts with the rival of the ballerina that was practicing.	[Q1] In the following sentence, which one was practicing? Respond solely with 'A' or 'B'. A: the ballerina B: the rival 답변:	A	I chose 'A: the ballerina' because in the sentence "I exchanged contacts with the rival of the ballerina that was practicing," the phrase "that was practicing" modifies "the ballerina." This interpretation is based on how the relative clause "that was practicing" is positioned in relation to "the ballerina," indicating that it is the ballerina who was practicing, not the rival.	LA	Q1	English
4turbo	139	2	I checked the outlet of the television that was broken over time.	[Q1] In the following sentence, which one was broken over time? Respond solely with 'A' or 'B'. A: the television B: the outlet 답변:	A	I made that choice because the structure of the sentence indicates that the phrase "that was broken over time" modifies "the television." This is evident as 'the television' directly precedes the relative clause. Hence, it suggests that it was the television, not the outlet, that was broken over time.	LA	Q1	English
4turbo	140	2	I asked for help from the daughter of the manager that was at the restaurant.	[Q1] In the following sentence, which one was at the restaurant? Respond solely with 'A' or 'B'. A: the manager B: the daughter 답변:	A	I chose 'A' because the phrase "that was at the restaurant" grammatically modifies "the manager," indicating that it was the manager who was at the restaurant. The placement of the clause closer to "the manager" than to "the daughter" leads to this interpretation.	LA	Q1	English
4turbo	141	2	I played golf with the acquaintance of the comedian that has lost weight recently.	[Q1] In the following sentence, which one has lost weight recently? Respond solely with 'A' or 'B'. A: the comedian B: the acquaintance 답변:	A	I chose 'A' because the structure of the sentence implies that "that has lost weight recently" modifies "the comedian." The relative clause "that has lost weight recently" follows directly after "the comedian," suggesting that it is the comedian who has lost weight.	LA	Q1	English
4turbo	144	2	I glanced over at the aunt of the student that was sitting on the stairs.	[Q1] In the following sentence, which one was sitting on the stairs? Respond solely with 'A' or 'B'. A: the student B: the aunt 답변:	A	I made that choice because, grammatically, the phrase "that was sitting on the stairs" modifies the noun phrase directly preceding it, which in this sentence is "the student." Therefore, it suggests that it was the student who was sitting on the stairs, not the aunt.	LA	Q1	English
4turbo	145	2	I shot the brother of the terrorist that was hiding in the bathroom.	[Q1] In the following sentence, which one was hiding in the bathroom? Respond solely with 'A' or 'B'. A: the terrorist B: the brother 답변:	A	In the sentence "I shot the brother of the terrorist that was hiding in the bathroom," the phrase "that was hiding in the bathroom" appears to modify "the terrorist" rather than "the brother." This interpretation comes from the placement and structure of the sentence, where the relative clause "that was hiding in the bathroom" directly follows "the terrorist," suggesting that it is the terrorist …	LA	Q1	English
4turbo	146	2	I met the husband of the millionaire that was relaxing on a yacht.	[Q1] In the following sentence, which one was relaxing on a yacht? Respond solely with 'A' or 'B'. A: the millionaire B: the husband 답변:	A	I made that choice because in the sentence "I met the husband of the millionaire that was relaxing on a yacht," the clause "that was relaxing on a yacht" seems to modify "the millionaire." This is because the relative pronoun "that" generally refers to the closest preceding noun, which, in this case, is "the millionaire." Thus, it suggests that it was the millionaire who was relaxing on the yacht.	LA	Q1	English
4turbo	147	2	I glared at the dog of the security guard that was at the entrance to the store.	[Q1] In the following sentence, which one was at the entrance to the store? Respond solely with 'A' or 'B'. A: the security guard B: the dog 답변:	A	I chose 'A' because the sentence structure suggests that the phrase "that was at the entrance to the store" modifies "the security guard," indicating that it was the security guard who was at the entrance to the store, not the dog. The position of the phrase makes it more closely related to "the security guard" rather than "the dog."	LA	Q1	English
4turbo	150	2	I waited on location for the assistant of the director that was filming.	[Q1] In the following sentence, which one was filming? Respond solely with 'A' or 'B'. A: the director B: the assistant 답변:	A	I chose 'A' because in the sentence, the structure suggests that the activity mentioned (filming) refers to the noun closest to it before the relative clause, which is "the director." The phrase "the assistant of the director that was filming" implies that the director is the one who was filming, not the assistant. The assistant is being identified in relation to the director who was engaged in t…	LA	Q1	English
4turbo	154	2	I talked with the grandson of the judge that retired last year.	[Q1] In the following sentence, which one retired last year? Respond solely with 'A' or 'B'. A: the judge B: the grandson 답변:	A	I made that choice because the clause "that retired last year" modifies the noun phrase "the judge" directly preceding it. This grammatical structure indicates that it is the judge who retired last year, not the grandson.	LA	Q1	English
4turbo	155	2	I cleaned the drain of the kitchen that was dirty and had a terrible odor.	[Q1] In the following sentence, which one was dirty and had a terrible odor? Respond solely with 'A' or 'B'. A: the kitchen B: the drain 답변:	A	I chose 'A' because the structure of the sentence implies that the phrase "that was dirty and had a terrible odor" is describing the noun that is closest to it, which in this case is "the kitchen." The phrase directly follows "the kitchen," suggesting that it is the kitchen which was dirty and had a terrible odor.	LA	Q1	English
4turbo	157	2	I couldn't find the keyboard of the computer that was repaired.	[Q1] In the following sentence, which one was repaired? Respond solely with 'A' or 'B'. A: the computer B: the keyboard 답변:	A	I made that choice because the structure of the sentence indicates that "that was repaired" modifies "the computer." The relative clause "that was repaired" follows directly after "the computer," suggesting it is the computer that underwent repair, not the keyboard.	LA	Q1	English
4turbo	158	2	I was unable to alert the sister of the student that was dozing.	[Q1] In the following sentence, which one was dozing? Respond solely with 'A' or 'B'. A: the student B: the sister 답변:	A	I made that choice because in the sentence "I was unable to alert the sister of the student that was dozing," the phrase "that was dozing" appears to modify the closest noun before it, which is "the student." This grammatical construction suggests that it is the student who was dozing. If the sentence had intended to say the sister was dozing, it would likely have been phrased differently, for ex…	LA	Q1	English
4turbo	159	2	I was waiting for the colleague of the teacher that was in the gym.	[Q1] In the following sentence, which one was in the gym? Respond solely with 'A' or 'B'. A: the teacher B: the colleague 답변:	A	I chose 'A' because the structure of the sentence suggests that it was the teacher who was in the gym. The phrase "the teacher that was in the gym" directly links the location (the gym) with the teacher. The construction doesn't explicitly mention the colleague as being in the gym. The relative clause "that was in the gym" modifies "the teacher," indicating the teacher is the one associated with …	LA	Q1	English
4turbo	160	2	I reached out to the friend of the student that had left school early in the morning.	[Q1] In the following sentence, which one had left school early in the morning? Respond solely with 'A' or 'B'. A: the student B: the friend 답변:	A	I made that choice because the sentence structure suggests that "that had left school early in the morning" is a relative clause modifying "the student." The placement of the clause right after "the student" indicates that it describes the student, not the friend. Therefore, it is the student who had left school early in the morning.	LA	Q1	English
4turbo	161	2	I encouraged the supervisor of the nurse that was trying not to cry.	[Q1] In the following sentence, which one was trying not to cry? Respond solely with 'A' or 'B'. A: the nurse B: the supervisor 답변:	A	I made that choice based on the grammatical structure of the sentence. The phrase "that was trying not to cry" is a relative clause modifying "the nurse." This interpretation is derived from the placement and proximity of the clause to the noun "nurse," suggesting that it is the nurse who was trying not to cry, rather than the supervisor.	LA	Q1	English
4turbo	162	2	I handed the water to the secretary of the politician that was giving a talk.	[Q1] In the following sentence, which one was giving a talk? Respond solely with 'A' or 'B'. A: the politician B: the secretary 답변:	A	The choice of 'A' is based on the structure of the sentence. In the sentence, "I handed the water to the secretary of the politician that was giving a talk," the phrase "that was giving a talk" follows directly after "the politician." This structure typically indicates that the relative clause "that was giving a talk" modifies "the politician." Therefore, it suggests that it was the politician wh…	LA	Q1	English
4turbo	165	2	I interviewed the son of the politician that was in Seoul this week.	[Q1] In the following sentence, which one was in Seoul this week? Respond solely with 'A' or 'B'. A: the politician B: the son 답변:	A	In the sentence provided, the phrase "that was in Seoul this week" modifies the closest preceding noun, which is "the politician." Therefore, it implies that it was the politician, not the son, who was in Seoul. Hence, the correct answer is 'A: the politician.'	LA	Q1	English
4turbo	167	2	I have come to like the coach of the swimmer that was in the pool.	[Q1] In the following sentence, which one was in the pool? Respond solely with 'A' or 'B'. A: the swimmer B: the coach 답변:	A	I made that choice because the sentence is structured in a way where "that was in the pool" clearly refers to "the swimmer" next to it. The relative clause "that was in the pool" is modifying "the swimmer," indicating it was the swimmer who was in the pool, not the coach.	LA	Q1	English
4turbo	168	2	I chatted with the grandfather of the student that was in front of the supermarket.	[Q1] In the following sentence, which one was in front of the supermarket? Respond solely with 'A' or 'B'. A: the student B: the grandfather 답변:	A	I chose 'A' because in the sentence "I chatted with the grandfather of the student that was in front of the supermarket," the phrase "that was in front of the supermarket" is a relative clause that modifies "the student." This indicates that it was the student who was in front of the supermarket.	LA	Q1	English
4turbo	170	2	I waited at the cafe for the husband of the lawyer that was jogging.	[Q1] In the following sentence, which one was jogging? Respond solely with 'A' or 'B'. A: the lawyer B: the husband 답변:	A	The choice of 'A' (the lawyer was jogging) is made based on the structure of the sentence and how modifiers are commonly understood in English grammar. The phrase "that was jogging" appears to modify "the lawyer" because it directly follows it, indicating it is the lawyer who was engaging in the action of jogging. If the husband were intended as the subject of jogging, the sentence would likely b…	LA	Q1	English
4turbo	173	2	I gave advice to the guide of the tourist that couldn't read Chinese.	[Q1] In the following sentence, which one couldn't read Chinese? Respond solely with 'A' or 'B'. A: the tourist B: the guide 답변:	A	I made that choice because the sentence is structured in such a way that "the tourist" is directly followed by the phrase "that couldn't read Chinese." The relative clause ("that couldn't read Chinese") modifies the nearest preceding noun, which in this case is "the tourist." This implies that it is the tourist who couldn't read Chinese.	LA	Q1	English
4turbo	176	2	I talked with the master of the violinist that performed at the concert.	[Q1] In the following sentence, which one performed at the concert? Respond solely with 'A' or 'B'. A: the violinist B: the master 답변:	A	I chose 'A: the violinist' because the structure of the sentence places the phrase "that performed at the concert" right after "the violinist," which grammatically indicates that it is the violinist who performed at the concert, not the master.	LA	Q1	English
4turbo	177	2	I couldn't believe that the secretary of the congressman that was playing the mobile game.	[Q1] In the following sentence, which one was playing the mobile game? Respond solely with 'A' or 'B'. A: the congressman B: the secretary 답변:	A	I chose "A" because the structure of the sentence suggests that it's the congressman who was playing the mobile game. The clause "that was playing the mobile game" modifies "the congressman" directly, indicating that it was the congressman engaged in the activity.	LA	Q1	English
4turbo	178	2	I asked a question to the research assistant of the professor that was at the museum.	[Q1] In the following sentence, which one was at the museum? Respond solely with 'A' or 'B'. A: the professor B: the research assistant 답변:	A	I chose "A" because in the sentence, the clause "that was at the museum" modifies the noun phrase directly preceding it, which is "the professor." Therefore, it indicates that it was the professor who was at the museum.	LA	Q1	English
4turbo	179	2	I had dinner with the manager of the actor that arrived at the film set.	[Q1] In the following sentence, which one arrived at the film set? Respond solely with 'A' or 'B'. A: the actor B: the manager 답변:	A	I chose 'A' because in the sentence structure, "the actor" is directly linked to the clause "that arrived at the film set." This implies that it is the actor who arrived at the film set, not the manager. The phrase "the manager of the actor" describes whose manager they are but does not modify the action described in the clause "that arrived at the film set."	LA	Q1	English
4turbo	180	2	I added the order to the part-time assistant of the chef that was grilling the meat.	[Q1] In the following sentence, which one was grilling the meat? Respond solely with 'A' or 'B'. A: the chef B: the part-time assistant 답변:	A	I chose 'A' because the sentence structure suggests that the phrase "that was grilling the meat" modifies "the chef," indicating that it was the chef who was grilling the meat. The proximal placement of "the chef" to the modifying clause led to that interpretation.	LA	Q1	English
4turbo	181	2	I got into an argument with the boss of the flight attendant that was on the bus.	[Q1] In the following sentence, which one was on the bus? Respond solely with 'A' or 'B'. A: the flight attendant B: the boss 답변:	A	I chose 'A' because in the sentence, "the flight attendant" directly follows the phrase "that was on the bus." This suggests that the clause "that was on the bus" is modifying "the flight attendant," indicating that it was the flight attendant who was on the bus.	LA	Q1	English
4turbo	182	2	I had a conversation with the daughter of the owner that was washing dishes.	[Q1] In the following sentence, which one was washing dishes? Respond solely with 'A' or 'B'. A: the owner B: the daughter 답변:	A	The sentence structure indicates that the phrase "that was washing dishes" modifies "the owner," implying that it is the owner who was washing dishes. This interpretation follows because "the owner" directly precedes the relative clause, making it the logical subject of the action.	LA	Q1	English
4turbo	184	2	I asked for help from the apprentice of the architect that was at the wine shop.	[Q1] In the following sentence, which one was at the wine shop? Respond solely with 'A' or 'B'. A: the architect B: the apprentice 답변:	A	I chose "A" because in the sentence, the phrase "that was at the wine shop" is placed closer to "the architect," suggesting that it is the architect who was at the wine shop, not the apprentice. The structure implies that "that" refers back to the nearest antecedent, which is "the architect."	LA	Q1	English
4turbo	187	2	I ran into the boss of the assistant that was leaving the office.	[Q1] In the following sentence, which one was leaving the office? Respond solely with 'A' or 'B'. A: the assistant B: the boss 답변:	A	The sentence "I ran into the boss of the assistant that was leaving the office" suggests that "the assistant" was the one leaving the office. This interpretation is because the phrase "that was leaving the office" modifies "the assistant." When referring to a noun modified by a relative clause (like "that was leaving the office"), the clause is typically closest to the noun it modifies, making th…	LA	Q1	English
4turbo	189	2	I threatened the bodyguard of the singer that was standing at an event.	[Q1] In the following sentence, which one was standing at an event? Respond solely with 'A' or 'B'. A: the singer B: the bodyguard 답변:	A	I chose 'A' (the singer) because the structure of the sentence implies that the phrase "that was standing at an event" modifies the noun closest to it, which is "singer". The positioning of the phrase makes it more likely to describe the singer rather than the bodyguard.	LA	Q1	English
4turbo	192	2	I bumped into the customer of the banker that was on the phone.	[Q1] In the following sentence, which one was on the phone? Respond solely with 'A' or 'B'. A: the banker B: the customer 답변:	A	I chose 'A' because in the sentence "I bumped into the customer of the banker that was on the phone," the phrase "that was on the phone" seems to modify "the banker." This interpretation is based on the positioning and context of the words, suggesting that it was the banker who was on the phone.	LA	Q1	English
4turbo	194	2	I took a picture with the colleague of the firefighter that was undergoing training.	[Q1] In the following sentence, which one was undergoing training? Respond solely with 'A' or 'B'. A: the firefighter B: the colleague 답변:	A	I chose 'A' because the sentence structure implies that the phrase "that was undergoing training" modifies "the firefighter." The relative clause "that was undergoing training" directly follows "firefighter," suggesting that it is the firefighter who was undergoing training.	LA	Q1	English
4turbo	198	2	I checked the button of the printer that suddenly broke down.	[Q1] In the following sentence, which one suddenly broke down? Respond solely with 'A' or 'B'. A: the printer B: the button 답변:	A	I chose 'A' because the sentence structure suggests that "that suddenly broke down" is a clause modifying "the printer." The position and context of the phrase indicate that it is the printer, not the button, which ceased functioning. The button is mentioned as part of the printer that was checked, implying the breakdown affected the entirety of the printer.	LA	Q1	English
4turbo	199	2	I took a picture with the teacher of the sculptor that was in front of the museum.	[Q1] In the following sentence, which one was in front of the museum? Respond solely with 'A' or 'B'. A: the sculptor B: the teacher 답변:	A	I chose 'A' because in the sentence, the phrase "that was in front of the museum" modifies the noun immediately preceding it, which is "the sculptor." Therefore, it indicates that the sculptor was the one in front of the museum.	LA	Q1	English
4turbo	202	2	I greeted the granddaughter of the caretaker that was sitting in a chair.	[Q1] In the following sentence, which one was sitting in a chair? Respond solely with 'A' or 'B'. A: the caretaker B: the granddaughter 답변:	A	I chose 'A' because the structure of the sentence implies that "that was sitting in a chair" refers to the closest noun before it, which is "the caretaker." This means the phrase modifies "the caretaker," suggesting that it was the caretaker who was sitting in a chair.	LA	Q1	English
4turbo	205	2	I exchanged contacts with the sister of the dancer that was doing yoga.	[Q1] In the following sentence, which one was doing yoga? Respond solely with 'A' or 'B'. A: the dancer B: the sister 답변:	A	I chose 'A' because the structure of the sentence suggests that the relative clause "that was doing yoga" modifies "the dancer." This means the dancer is the one who was doing yoga according to the given sentence.	LA	Q1	English
4turbo	206	2	I checked on the daughter-in-law of the pastor that was sneezing frequently.	[Q1] In the following sentence, which one was sneezing frequently? Respond solely with 'A' or 'B'. A: the pastor B: the daughter-in-law 답변:	A	I chose 'A' because the structure and grammar of the sentence suggest that the relative clause "that was sneezing frequently" is modifying "the pastor." Typically, in English, a relative clause modifies the noun or noun phrase that immediately precedes it, which in this case is "the pastor." Additionally, there's no comma separating the noun phrases, further indicating that the relative clause re…	LA	Q1	English
4turbo	207	2	I accidentally bumped into the caregiver of the patient that was out for a walk.	[Q1] In the following sentence, which one was out for a walk? Respond solely with 'A' or 'B'. A: the patient B: the caregiver 답변:	A	I made that choice because in the sentence, the phrase "that was out for a walk" modifies the closest noun, which is "the patient." This suggests that it was the patient who was out for a walk.	LA	Q1	English
4turbo	208	2	I gave the strawberries to the owner of the rabbit that was on the lawn.	[Q1] In the following sentence, which one was on the lawn? Respond solely with 'A' or 'B'. A: the rabbit B: the owner 답변:	A	I chose "A" because in the sentence "I gave the strawberries to the owner of the rabbit that was on the lawn," the phrase "that was on the lawn" modifies "the rabbit," indicating that it was the rabbit that was on the lawn, not the owner.	LA	Q1	English
4turbo	209	2	I handed out snacks to the junior of the photographer that was climbing a mountain.	[Q1] In the following sentence, which one was climbing a mountain? Respond solely with 'A' or 'B'. A: the photographer B: the junior 답변:	A	I chose 'A' because the structure and grammar of the sentence suggest that "that was climbing a mountain" refers to "the photographer." In English, the relative clause "that was climbing a mountain" modifies the closest preceding noun, which in this case is "the photographer." This indicates that it is the photographer who was engaged in the action of climbing a mountain.	LA	Q1	English
4turbo	210	2	I gave water to the boss of the worker that was near the construction site.	[Q1] In the following sentence, which one was near the construction site? Respond solely with 'A' or 'B'. A: the worker B: the boss 답변:	A	I chose "A: the worker" because in the sentence structure, the phrase "that was near the construction site" appears to modify "the worker." The placement of the phrase directly after "worker" suggests that it is the worker who was near the construction site.	LA	Q1	English
4turbo	1	2	I had dinner with the relative of the teacher that was recently divorced.	[Q1] In the following sentence, which one was recently divorced? Respond solely with 'A' or 'B'. A: the teacher B: the relative 답변:	B	In the sentence, "I had dinner with the relative of the teacher that was recently divorced," the word "that" refers to the closest preceding noun, which in this case is "the relative." Therefore, it is implied that the relative was recently divorced, not the teacher.	HA	Q1	English
4turbo	8	2	I bumped into the chauffeur of the CEO that was so rude.	[Q1] In the following sentence, which one was so rude? Respond solely with 'A' or 'B'. A: the CEO B: the chauffeur 답변:	B	I chose "B" because the structure of the sentence implies that "that was so rude" refers to the closest preceding noun, which is "the chauffeur." The placement of the phrase makes it descriptive of the chauffeur rather than the CEO.	HA	Q1	English
4turbo	13	2	I met the employee of the U.S. ambassador that was having a meal.	[Q1] In the following sentence, which one was having a meal? Respond solely with 'A' or 'B'. A: the U.S. ambassador B: the employee 답변:	B	I made that choice because the phrase "that was having a meal" directly follows "the employee of the U.S. ambassador," suggesting that it is the employee who was having a meal. The pronoun "that" refers to the closest preceding noun, which in this case is "the employee."	HA	Q1	English
4turbo	15	2	I adjusted the pipe of the sink that was cracked.	[Q1] In the following sentence, which one was cracked? Respond solely with 'A' or 'B'. A: the sink B: the pipe 답변:	B	I made the choice 'B' based on the structure and grammatical rules of the sentence. The phrase "that was cracked" is a relative clause modifying the noun "pipe," which directly precedes it. This positioning indicates that "the pipe" is the subject being described as cracked, not "the sink."	HA	Q1	English
4turbo	17	2	I couldn't find the cover of the pot that was clean.	[Q1] In the following sentence, which one was clean? Respond solely with 'A' or 'B'. A: the pot B: the cover 답변:	B	The sentence construction indicates that "that was clean" modifies the noun immediately preceding it, which in this case is "the cover." Therefore, the cover is the one described as being clean.	HA	Q1	English
4turbo	18	2	I was unable to interview the daughter of the hostage that was waiting.	[Q1] In the following sentence, which one was waiting? Respond solely with 'A' or 'B'. A: the hostage B: the daughter 답변:	B	I chose 'B' because the structure of the sentence suggests that the phrase "that was waiting" modifies the closest preceding noun, which is "the daughter." If the sentence intended to specify that the hostage was the one waiting, it would likely be rephrased for clarity or include additional punctuation, such as: "I was unable to interview the daughter of the hostage, who was waiting."	HA	Q1	English
4turbo	24	2	I met the son of the delegate that was smoking.	[Q1] In the following sentence, which one was smoking? Respond solely with 'A' or 'B'. A: the delegate B: the son 답변:	B	I chose 'B' because the structure of the sentence places the relative clause "that was smoking" immediately after "the son of the delegate." Typically, the closest noun phrase to the relative clause is the one modified by it, suggesting that it was the son who was smoking.	HA	Q1	English
4turbo	25	2	I bought the charger of the ipad that was on sale.	[Q1] In the following sentence, which one was on sale? Respond solely with 'A' or 'B'. A: the ipad B: the charger 답변:	B	I apologize for the confusion, but it seems there was an error in my previous response. After reassessing the sentence, "I bought the charger of the ipad that was on sale," it is clear that what was on sale was the iPad, not the charger. The phrase "that was on sale" modifies "iPad," suggesting that the iPad was the item discounted. Therefore, the correct answer should be A: the iPad.	HA	Q1	English
4turbo	26	2	I finally found the panel of the box that was completely crumpled.	[Q1] In the following sentence, which one was completely crumpled? Respond solely with 'A' or 'B'. A: the box B: the panel 답변:	B	I chose 'B: the panel' because the sentence structure suggests that "that was completely crumpled" modifies the closest preceding noun phrase, which is "the panel of the box." This indicates that it was the panel, not the entire box, that was crumpled.	HA	Q1	English
4turbo	28	2	I photographed the cow of the peasant that was by the puddle.	[Q1] In the following sentence, which one was by the puddle? Respond solely with 'A' or 'B'. A: the peasant B: the cow 답변:	B	The sentence structure indicates that "that was by the puddle" modifies the closest preceding noun, which is "the cow." Hence, it suggests that the cow, rather than the peasant, was by the puddle.	HA	Q1	English
4turbo	35	2	I interviewed the sister of the captain that was near the accident.	[Q1] In the following sentence, which one was near the accident? Respond solely with 'A' or 'B'. A: the captain B: the sister 답변:	B	I apologize for any confusion; my previous response was incorrect. Upon reevaluating the sentence, "I interviewed the sister of the captain that was near the accident," the relative clause "that was near the accident" is referring to "the captain," indicating that it was the captain who was near the accident, not the sister. Therefore, the correct response should be 'A' for the captain.	HA	Q1	English
4turbo	36	2	I gazed at the dog of the visitor that was under a tree.	[Q1] In the following sentence, which one was under a tree? Respond solely with 'A' or 'B'. A: the visitor B: the dog 답변:	B	I chose B: the dog because the structure of the sentence places the relative clause "that was under a tree" immediately after "the dog of the visitor," suggesting that it is the dog that was under the tree. This placement typically indicates that the clause is modifying the nearest preceding noun, which in this case is "the dog."	HA	Q1	English
4turbo	45	2	I chatted with the aunt of the novelist that was baking cookies.	[Q1] In the following sentence, which one was baking cookies? Respond solely with 'A' or 'B'. A: the novelist B: the aunt 답변:	B	I chose "B" because the structure of the sentence suggests that the activity (baking cookies) is closer to and thus modifies "the aunt of the novelist," indicating that it was the aunt who was performing the action. This interpretation follows from the way the phrase "that was baking cookies" immediately follows "the aunt of the novelist," making it more likely to refer to the aunt rather than th…	HA	Q1	English
4turbo	46	2	I laughted at the uncle of the sailor that couldn't operate the machine.	[Q1] In the following sentence, which one couldn't operate the machine? Respond solely with 'A' or 'B'. A: the sailor B: the uncle 답변:	B	In the sentence "I laughted at the uncle of the sailor that couldn't operate the machine," the phrase "that couldn't operate the machine" modifies and gives additional information about "the uncle." Therefore, it suggests that it was the uncle who couldn't operate the machine, not the sailor. Thus, the answer B (the uncle) is the correct choice.	HA	Q1	English
4turbo	47	2	I scrutinized the acquitance of the prisonor that knew about the incident.	[Q1] In the following sentence, which one knew about the incident? Respond solely with 'A' or 'B'. A: the prisonor B: the acquitance 답변:	B	I made that choice because in the sentence "I scrutinized the acquitance of the prisonor that knew about the incident," the phrase "that knew about the incident" modifies "the acquitance." This indicates that it was the acquaintance who knew about the incident, not the prisoner.	HA	Q1	English
4turbo	51	2	I greeted the classmate of the bride that was preparing the food.	[Q1] In the following sentence, which one was preparing the food? Respond solely with 'A' or 'B'. A: the bride B: the classmate 답변:	B	I chose 'B' because in the sentence, the phrase "that was preparing the food" follows directly after "the classmate of the bride," indicating that it is the classmate who was preparing the food. The structure suggests that "that was preparing the food" modifies "the classmate," not "the bride."	HA	Q1	English
4turbo	52	2	I was worried about the pigeon of the magician that was injured in a performance.	[Q1] In the following sentence, which one was injured in a performance? Respond solely with 'A' or 'B'. A: the magician B: the pigeon 답변:	B	I chose 'B: the pigeon' because the sentence specifies that "the pigeon of the magician was injured in a performance." The way the sentence is structured, it identifies the pigeon as the entity that suffered the injury, not the magician.	HA	Q1	English
4turbo	55	2	I bought a meal for the junior of the accountant that was at a restaurant.	[Q1] In the following sentence, which one was at a restaurant? Respond solely with 'A' or 'B'. A: the accountant B: the junior 답변:	B	I made that choice because the phrase "that was at a restaurant" modifies "the junior of the accountant," indicating that it was the junior who was at the restaurant, not the accountant. The structure of the sentence places "that was at a restaurant" immediately after mentioning the junior, linking the location specifically to the junior.	HA	Q1	English
4turbo	56	2	I read the revision of the manuscript that was on the test.	[Q1] In the following sentence, which one was on the test? Respond solely with 'A' or 'B'. A: the manuscript B: the revision 답변:	B	I chose 'B' because in the sentence "I read the revision of the manuscript that was on the test," the relative clause "that was on the test" refers directly to "the revision." The placement of the clause right after "the revision" suggests that it is the revision that was included in the test, not the original manuscript.	HA	Q1	English
4turbo	57	2	I groaned at the bodyguard of the diva that smoke cigarettes constantly.	[Q1] In the following sentence, which one smoke cigarettes constantly? Respond solely with 'A' or 'B'. A: the diva B: the bodyguard 답변:	B	I chose 'B' because in the given sentence, "that smoke cigarettes constantly" is a relative clause that describes the noun immediately preceding it, which is "the bodyguard." This means that the phrase specifies the bodyguard as the one who smokes cigarettes constantly.	HA	Q1	English
4turbo	58	2	I delivered the letter to the security guard of the celebrity that was eating.	[Q1] In the following sentence, which one was eating? Respond solely with 'A' or 'B'. A: the celebrity B: the security guard 답변:	B	The choice was made based on the placement and structure of the sentence. In the sentence "I delivered the letter to the security guard of the celebrity that was eating," the relative clause "that was eating" follows closely after "the security guard of the celebrity." According to rules of English syntax, relative clauses typically describe the noun or noun phrase they immediately follow. Theref…	HA	Q1	English
4turbo	68	2	I argued with the member of the trainer that was holding dumbbells.	[Q1] In the following sentence, which one was holding dumbbells? Respond solely with 'A' or 'B'. A: the trainer B: the member 답변:	B	The sentence uses the phrase "the member of the trainer," which is incorrect or awkwardly structured, but based on this construction, "the member" is linked directly to the part of the sentence that mentions "holding dumbbells." Hence, it suggests that "the member" rather than "the trainer" was holding the dumbbells. This interpretation led to selecting 'B' as the answer.	HA	Q1	English
4turbo	69	2	I threw away the case of the laptop that was no longer needed.	[Q1] In the following sentence, which one was no longer needed? Respond solely with 'A' or 'B'. A: the laptop B: the case 답변:	B	I made that choice based on the structure of the sentence. The phrase "that was no longer needed" directly follows "the case of the laptop," implying that it is the case that was no longer needed, not the laptop. This interpretation is guided by the rules of English syntax where relative clauses typically modify the noun phrase that immediately precedes them.	HA	Q1	English
4turbo	71	2	I had tea with the relative of the teacher that was recently divorced.	[Q1] In the following sentence, which one was recently divorced? Respond solely with 'A' or 'B'. A: the teacher B: the relative 답변:	B	I made the choice "B" because in the sentence structure, "that was recently divorced" is a relative clause that modifies the closest noun prior to it, which is "the relative of the teacher." Therefore, it indicates that it was the relative who was recently divorced, not the teacher.	HA	Q1	English
4turbo	75	2	I shot the servant of the actress that was in the lobby.	[Q1] In the following sentence, which one was in the lobby? Respond solely with 'A' or 'B'. A: the actress B: the servant 답변:	B	I made the choice based on the grammatical structure of the sentence. The clause "that was in the lobby" directly follows "the servant of the actress," suggesting that it is the servant who was in the lobby. This clause modifies the nearest preceding noun phrase, which in this case is "the servant." If the actress were intended to be in the lobby, the sentence might have been structured different…	HA	Q1	English
4turbo	78	2	I spoke with the customer of the florist that was in the store.	[Q1] In the following sentence, which one was in the store? Respond solely with 'A' or 'B'. A: the florist B: the customer 답변:	B	Based on the structure of the sentence, "the customer of the florist that was in the store," the phrase "that was in the store" acts as a relative clause modifying "the customer" rather than "the florist." This grammatical relationship is why I concluded that it was the customer who was in the store (Option B). The placement of the clause immediately after "customer of the florist" indicates that…	HA	Q1	English
4turbo	79	2	I heard a rumor about the brother of the singer that was on the phone.	[Q1] In the following sentence, which one was on the phone? Respond solely with 'A' or 'B'. A: the singer B: the brother 답변:	B	I chose 'B' because the phrase "that was on the phone" directly follows the mention of "the brother of the singer," indicating that it is the brother who was on the phone. The construction of the sentence places the relative clause ("that was on the phone") right after the noun it modifies ("the brother"), thus leading to the interpretation that the brother is the one being described as on the ph…	HA	Q1	English
4turbo	80	2	I waited for the student of the supervisor that was doing an experiment in the lab.	[Q1] In the following sentence, which one was doing an experiment in the lab? Respond solely with 'A' or 'B'. A: the supervisor B: the student 답변:	B	I chose 'B: the student' because in the sentence structure, the clause "that was doing an experiment in the lab" modifies the noun phrase directly preceding it, which is "the student of the supervisor." This suggests that it is the student, not the supervisor, who was doing the experiment in the lab.	HA	Q1	English
4turbo	82	2	I shook hands with the assistant of the chairman that was in the lobby.	[Q1] In the following sentence, which one was in the lobby? Respond solely with 'A' or 'B'. A: the chairman B: the assistant 답변:	B	I chose "B" because in the sentence, the clause "that was in the lobby" directly follows "the assistant of the chairman," suggesting that it is the assistant who was in the lobby. The placement of the clause right after "the assistant of the chairman" indicates that it is describing the assistant.	HA	Q1	English
4turbo	85	2	I repaired the handle of the pot that was broken over time.	[Q1] In the following sentence, which one was broken over time? Respond solely with 'A' or 'B'. A: the pot B: the handle 답변:	B	I chose 'B' because in the sentence, "I repaired the handle of the pot that was broken over time," the clause "that was broken over time" directly follows and modifies "the handle," indicating that it was the handle that was broken over time, not the pot.	HA	Q1	English
4turbo	88	2	I could not photograph the son of the driver that was smoking a cigarette.	[Q1] In the following sentence, which one was smoking a cigarette? Respond solely with 'A' or 'B'. A: the driver B: the son 답변:	B	I chose answer "B" because the sentence structure implies that "that was smoking a cigarette" is describing "the son of the driver." The placement of the phrase suggests it modifies the nearest preceding noun, which in this case is "the son." If the driver was intended as the one smoking, the sentence might be clearer with additional punctuation or rephrasing.	HA	Q1	English
4turbo	91	2	I am sick of the guide of the tourist that was always late.	[Q1] In the following sentence, which one was always late? Respond solely with 'A' or 'B'. A: the tourist B: the guide 답변:	B	I made that choice because the structure of the sentence implies that it is "the guide of the tourist" who was always late. The phrase "that was always late" modifies the closest preceding noun, which is "the guide." Hence, option B: the guide, is the correct answer.	HA	Q1	English
4turbo	92	2	I greeted the assistant of the hairdresser that was closing the curtains.	[Q1] In the following sentence, which one was closing the curtains? Respond solely with 'A' or 'B'. A: the hairdresser B: the assistant 답변:	B	I chose 'B' because the structure of the sentence places the phrase "that was closing the curtains" immediately after "the assistant of the hairdresser," suggesting that it is the assistant who was performing the action of closing the curtains. The placement of the clause directly after "the assistant" indicates that it modifies or describes the assistant, not the hairdresser.	HA	Q1	English
4turbo	93	2	I complained to the interpreter of the embassador that was at the airport.	[Q1] In the following sentence, which one was at the airport? Respond solely with 'A' or 'B'. A: the embassador B: the interpreter 답변:	B	I chose 'B' because the phrase "that was at the airport" follows directly after "interpreter of the embassador," indicating that it is the interpreter who was at the airport. The structure of the sentence places the modifying clause ("that was at the airport") closest to "interpreter," suggesting that it is the interpreter being described as at the airport, not the ambassador.	HA	Q1	English
4turbo	95	2	I bought the case of the phone that was on sale.	[Q1] In the following sentence, which one was on sale? Respond solely with 'A' or 'B'. A: the phone B: the case 답변:	B	I made that choice because the construction of the sentence suggests that "that was on sale" modifies the noun immediately preceding the relative clause, which is "the case." Hence, it indicates that the case, rather than the phone, was the item on sale.	HA	Q1	English
4turbo	96	2	I finally found the manual of the computer that was lost yesterday.	[Q1] In the following sentence, which one was lost yesterday? Respond solely with 'A' or 'B'. A: the computer B: the manual 답변:	B	I made that choice based on the structure of the sentence. The relative clause "that was lost yesterday" directly follows "the manual," indicating that it is the manual, not the computer, which was lost.	HA	Q1	English
4turbo	102	2	I met the student of the linguist that was in Tokyo the other day.	[Q1] In the following sentence, which one was in Tokyo the other day? Respond solely with 'A' or 'B'. A: the linguist B: the student 답변:	B	I made that choice based on the interpretation of the relative clause "that was in Tokyo the other day" in the sentence. The structure suggests that the clause is modifying "the student of the linguist," implying that it was the student who was in Tokyo. This interpretation is prompted by the proximity of the relative clause to "the student of the linguist" rather than to "the linguist."	HA	Q1	English
4turbo	104	2	I looked at the cat of the kid that was lying on the couch.	[Q1] In the following sentence, which one was lying on the couch? Respond solely with 'A' or 'B'. A: the kid B: the cat 답변:	B	I chose 'B: the cat' because the structure of the sentence suggests that the phrase "that was lying on the couch" modifies "the cat." The position of the phrase closer to "the cat" rather than "the kid" indicates that it is the cat which was lying on the couch.	HA	Q1	English
4turbo	108	2	I recognized the acquaintance of the artist that was in front of the statue.	[Q1] In the following sentence, which one was in front of the statue? Respond solely with 'A' or 'B'. A: the artist B: the acquaintance 답변:	B	The choice of 'B' for the acquaintance being in front of the statue was based on the structure and punctuation of the sentence. The phrase "that was in front of the statue" is a relative clause modifying the closest preceding noun, which is "the acquaintance." This implies that the acquaintance is the one who was in front of the statue.	HA	Q1	English
4turbo	110	2	I photographed the manager of the celebrity that was in a department store.	[Q1] In the following sentence, which one was in a department store? Respond solely with 'A' or 'B'. A: the celebrity B: the manager 답변:	B	I chose 'B' because in the sentence structure, the relative clause "that was in a department store" appears immediately after the noun phrase "the manager of the celebrity." This proximity typically suggests that the clause is modifying "the manager," indicating that it was the manager who was in a department store.	HA	Q1	English
4turbo	112	2	I pretended not to notice the fan of the idol that was dancing in karaoke.	[Q1] In the following sentence, which one was dancing in karaoke? Respond solely with 'A' or 'B'. A: the idol B: the fan 답변:	B	I chose B: the fan because the structure of the sentence suggests that "the fan of the idol" is the subject performing the action of dancing in karaoke. The phrase "the fan of the idol" identifies who was dancing, and the placement of that phrase directly before "that was dancing in karaoke" implies that it refers to the fan, not the idol.	HA	Q1	English
4turbo	114	2	I handed a drink to the husband of the director that was playing golf.	[Q1] In the following sentence, which one was playing golf? Respond solely with 'A' or 'B'. A: the director B: the husband 답변:	B	I made that choice because the structure of the sentence places the relative clause "that was playing golf" immediately after "the husband of the director." This positioning generally indicates that the relative clause is describing "the husband," not "the director."	HA	Q1	English
4turbo	115	2	I spoke to the daughter of the landlord that was cooking.	[Q1] In the following sentence, which one was cooking? Respond solely with 'A' or 'B'. A: the landlord B: the daughter 답변:	B	The structure of the sentence places the relative clause "that was cooking" immediately after "the daughter of the landlord," suggesting that the daughter is the one performing the action of cooking. This positioning leads to the interpretation that 'B: the daughter' was the one who was cooking.	HA	Q1	English
4turbo	118	2	I recognized the secretary of the politician that was from the newspaper.	[Q1] In the following sentence, which one was from the newspaper? Respond solely with 'A' or 'B'. A: the politician B: the secretary 답변:	B	I made the choice of 'B' because of the way the sentence is structured. The phrase "that was from the newspaper" follows directly after "the secretary of the politician," which suggests that it is the secretary, not the politician, who is associated with the newspaper. This interpretation is based on standard conventions of English syntax, where the proximity of phrases and clauses typically indi…	HA	Q1	English
4turbo	121	2	I helped the nephew of the photographer that was planning a move.	[Q1] In the following sentence, which one was planning a move? Respond solely with 'A' or 'B'. A: the photographer B: the nephew 답변:	B	I chose 'B: the nephew' because, in the sentence structure, the clause "that was planning a move" follows directly after "the nephew of the photographer," suggesting that it is the nephew who was planning a move. This interpretation is typically guided by the proximity of the noun phrase to the relative clause.	HA	Q1	English
4turbo	122	2	I thought of the dog of the idol that was in an accident this fall.	[Q1] In the following sentence, which one was in an accident this fall? Respond solely with 'A' or 'B'. A: the idol B: the dog 답변:	B	I chose 'B' because the structure of the sentence places "that was in an accident this fall" closer to "the dog of the idol," suggesting that "the dog" is the subject related to the clause about the accident. This interpretation aligns the modifying clause more directly with "the dog" rather than "the idol."	HA	Q1	English
4turbo	125	2	I said hello to the client of the tax accountant that was in the hallway.	[Q1] In the following sentence, which one was in the hallway? Respond solely with 'A' or 'B'. A: the tax accountant B: the client 답변:	B	I made that choice based on the structure of the sentence. In the phrase "the client of the tax accountant that was in the hallway," the word "that" appears to refer to the client immediately preceding it, indicating that it was the client who was in the hallway.	HA	Q1	English
4turbo	127	2	I was upset to see the son-in-law of the politician that kept drinking wine.	[Q1] In the following sentence, which one kept drinking wine? Respond solely with 'A' or 'B'. A: the politician B: the son-in-law 답변:	B	I made that choice because the structure of the sentence places "that kept drinking wine" right after "the son-in-law of the politician." This position suggests that "that kept drinking wine" is describing the "son-in-law," not "the politician." Thus, the phrase modifies the closest preceding noun, which is "the son-in-law."	HA	Q1	English
4turbo	131	2	I complained to the friend of the gangster that was smoking in the room.	[Q1] In the following sentence, which one was smoking in the room? Respond solely with 'A' or 'B'. A: the gangster B: the friend 답변:	B	In the sentence, "I complained to the friend of the gangster that was smoking in the room," the relative clause "that was smoking in the room" modifies "the friend of the gangster." This grammatical structure indicates that it was the friend who was smoking in the room, not the gangster. Therefore, the choice B: the friend, is the correct interpretation based on this sentence structure.	HA	Q1	English
4turbo	134	2	I shared my opinion with the grandmother of the pianist that was watching the concert.	[Q1] In the following sentence, which one was watching the concert? Respond solely with 'A' or 'B'. A: the pianist B: the grandmother 답변:	B	I made that choice because the structure of the sentence suggests that "that was watching the concert" refers to the closest preceding noun, which is "the grandmother." Thus, it indicates that the grandmother, not the pianist, was watching the concert.	HA	Q1	English
4turbo	142	2	I ran into the wife of the professor that recently got cancer.	[Q1] In the following sentence, which one recently got cancer? Respond solely with 'A' or 'B'. A: the professor B: the wife 답변:	B	I apologize for any confusion, but my initial response was incorrect. Based on the construction of the sentence, "I ran into the wife of the professor that recently got cancer," the phrase "that recently got cancer" appears to modify "the professor." Hence, the correct answer should be 'A' for the professor.	HA	Q1	English
4turbo	143	2	I looked at the friend of the stewardess that went to work at night.	[Q1] In the following sentence, which one went to work at night? Respond solely with 'A' or 'B'. A: the stewardess B: the friend 답변:	B	I apologize for any confusion, but I chose "B" based on the structure of the sentence. The phrase "that went to work at night" appears to modify "the friend of the stewardess," suggesting that it was the friend who went to work at night. However, it should be noted that the sentence could be clearer, and a different interpretation might be possible depending on additional context or punctuation.	HA	Q1	English
4turbo	148	2	I argued at a hotel with the bodyguard of the celebrity that blocked traffic.	[Q1] In the following sentence, which one blocked traffic? Respond solely with 'A' or 'B'. A: the celebrity B: the bodyguard 답변:	B	I made that choice based on how the sentence is structured. The phrase "that blocked traffic" follows directly after "the bodyguard of the celebrity," indicating that it is the bodyguard who blocked the traffic. This placement typically applies the action to the nearest preceding subject or noun phrase, which, in this case, is "the bodyguard." This interpretation aligns with common rules of gramm…	HA	Q1	English
4turbo	149	2	I heard a rumor about the father of the congressman that was having a meal.	[Q1] In the following sentence, which one was having a meal? Respond solely with 'A' or 'B'. A: the congressman B: the father 답변:	B	I made the choice because in the sentence, “the father of the congressman that was having a meal,” the phrase “that was having a meal” follows directly after “the father of the congressman,” indicating that it is the father who was having the meal. The structure of the sentence places the clause closest to “the father,” implying that he is the subject associated with the action of having a meal.	HA	Q1	English
4turbo	151	2	I recognized the son of the announcer that was playing tennis.	[Q1] In the following sentence, which one was playing tennis? Respond solely with 'A' or 'B'. A: the announcer B: the son 답변:	B	I chose B, "the son," because the sentence structure suggests that the relative clause "that was playing tennis" modifies "the son of the announcer." Typically, the closest noun before the relative clause is considered to be the subject of that clause. Therefore, it implies that it was the son who was playing tennis, not the announcer.	HA	Q1	English
4turbo	152	2	I had dinner with the friend of the subordinate that was promoted this time.	[Q1] In the following sentence, which one was promoted this time? Respond solely with 'A' or 'B'. A: the subordinate B: the friend 답변:	B	I apologize for the confusion in my previous response; it seems there was an error. The correct interpretation of the sentence "I had dinner with the friend of the subordinate that was promoted this time" indicates that it was the subordinate who was promoted. The phrase "that was promoted this time" refers back to "the subordinate." Hence, the correct answer should have been 'A' for the subordin…	HA	Q1	English
4turbo	153	2	I consulted the mother of the factory manager that was smoking.	[Q1] In the following sentence, which one was smoking? Respond solely with 'A' or 'B'. A: the factory manager B: the mother 답변:	B	The sentence is structured in a way that implies the relative clause "that was smoking" modifies the noun closest to it, which in this case is "the mother of the factory manager." This positioning leads to the interpretation that it was the mother who was smoking.	HA	Q1	English
4turbo	156	2	I watched the video of the conductor that had been trending these days.	[Q1] In the following sentence, which one had been trending these days? Respond solely with 'A' or 'B'. A: the conductor B: the video 답변:	B	I chose 'B' because the structure of the sentence attributes the clause "that had been trending these days" to the closest preceding noun, which in this case is "the video." This suggests that it is the video that had been trending, not the conductor.	HA	Q1	English
4turbo	163	2	I gave a dancewear to the daughter of the chaplain that was dancing.	[Q1] In the following sentence, which one was dancing? Respond solely with 'A' or 'B'. A: the chaplain B: the daughter 답변:	B	I made that choice because the structure of the sentence suggests that the phrase "that was dancing" modifies the closest preceding noun, which is "the daughter of the chaplain." Therefore, it indicates that the daughter was the one dancing.	HA	Q1	English
4turbo	164	2	I asked for advice from the daughter of the chef that was eating pasta.	[Q1] In the following sentence, which one was eating pasta? Respond solely with 'A' or 'B'. A: the chef B: the daughter 답변:	B	I chose 'B' because, structurally, the modifier "that was eating pasta" in the sentence more immediately follows "the daughter of the chef," suggesting that it is the daughter who was eating pasta. There is no comma separating "chef" and "that," which typically might indicate the preceding noun (the chef) as the subject of the modifier. So, given the proximity and lack of separation, it is more l…	HA	Q1	English
4turbo	166	2	I greeted the colleague of the salesman that was visiting next door.	[Q1] In the following sentence, which one was visiting next door? Respond solely with 'A' or 'B'. A: the salesman B: the colleague 답변:	B	In the sentence "I greeted the colleague of the salesman that was visiting next door," the choice "B: the colleague" was made because the phrase "that was visiting next door" seems to modify the closest preceding noun, which is "the colleague." This interpretation suggests that it was the colleague who was visiting next door, not the salesman.	HA	Q1	English
4turbo	169	2	I argued with the assistant of the cartoonist that was at the teahouse.	[Q1] In the following sentence, which one was at the teahouse? Respond solely with 'A' or 'B'. A: the cartoonist B: the assistant 답변:	B	I chose option B because the structure of the sentence suggests that it was the assistant who was at the teahouse. The phrase "the assistant of the cartoonist that was at the teahouse" implies that the relative clause "that was at the teahouse" modifies "the assistant," indicating that it was the assistant who was present at the teahouse.	HA	Q1	English
4turbo	171	2	I met the son-in-law of the politician that was playing ping pong.	[Q1] In the following sentence, which one was playing ping pong? Respond solely with 'A' or 'B'. A: the politician B: the son-in-law 답변:	B	I made that choice because in the sentence "I met the son-in-law of the politician that was playing ping pong," the clause "that was playing ping pong" is placed right after "the son-in-law," indicating that it is the son-in-law who was engaged in the activity of playing ping pong. The structure of the sentence suggests that "that was playing ping pong" modifies "the son-in-law," not "the politic…	HA	Q1	English
4turbo	172	2	I greeted the wife of the farmer that was washing the pots.	[Q1] In the following sentence, which one was washing the pots? Respond solely with 'A' or 'B'. A: the farmer B: the wife 답변:	B	I made that choice because in the sentence structure, the phrase "that was washing the pots" appears immediately after "the wife of the farmer," indicating that it is the wife who was washing the pots.	HA	Q1	English
4turbo	174	2	I contacted the friend of the translator that was studying in Australia.	[Q1] In the following sentence, which one was studying in Australia? Respond solely with 'A' or 'B'. A: the translator B: the friend 답변:	B	I interpreted "that was studying in Australia" as a relative clause describing "the friend of the translator", not "the translator". This interpretation is based on the placement of the clause immediately following "the friend of the translator", suggesting that it is the friend who was studying in Australia.	HA	Q1	English
4turbo	175	2	I recommended a restaurant to the wife of the janitor that was planning a trip.	[Q1] In the following sentence, which one was planning a trip? Respond solely with 'A' or 'B'. A: the janitor B: the wife 답변:	B	I chose "B" because in the sentence, the relative clause "that was planning a trip" appears right after "the wife of the janitor," suggesting that it is the wife who was planning the trip. Typically, the closest noun phrase preceding a relative clause is the one modified by that clause. Thus, it logically follows that the wife was the one planning a trip.	HA	Q1	English
4turbo	183	2	I threw away the remote control of the fan that suddenly broke yesterday.	[Q1] In the following sentence, which one suddenly broke yesterday? Respond solely with 'A' or 'B'. A: the fan B: the remote control 답변:	B	I chose 'B' because the structure of the sentence suggests that "that suddenly broke yesterday" refers to the closest noun preceding the clause, which is "the remote control." The phrase directly follows "remote control," indicating it is the subject associated with the breaking.	HA	Q1	English
4turbo	185	2	I had coffee with the friend of the professor that got married last year.	[Q1] In the following sentence, which one got married last year? Respond solely with 'A' or 'B'. A: the professor B: the friend 답변:	B	In the sentence, "I had coffee with the friend of the professor that got married last year," the relative clause "that got married last year" modifies "the friend of the professor." The placement of the relative clause immediately after "the friend of the professor" suggests that it is the friend who got married last year, not the professor. This is a common grammatical structure used to provide …	HA	Q1	English
4turbo	186	2	I bought medicine for the junior of the reporter that had the flu.	[Q1] In the following sentence, which one had the flu? Respond solely with 'A' or 'B'. A: the reporter B: the junior 답변:	B	I made that choice because the sentence structure suggests that "that had the flu" modifies "the junior of the reporter," indicating that it was the reporter’s junior who had the flu, not the reporter.	HA	Q1	English
4turbo	188	2	I recognized the cat of the basketball player that was eating bread in the cafe.	[Q1] In the following sentence, which one was eating bread in the cafe? Respond solely with 'A' or 'B'. A: the basketball player B: the cat 답변:	B	The sentence is structured in such a way that the clause "that was eating bread in the cafe" directly follows "the cat of the basketball player." This suggests that the pronoun "that" refers to the cat. Thus, it is implied that the cat was the one eating bread in the cafe. The arrangement and proximity of the words in the sentence direct the interpretation towards option B: the cat.	HA	Q1	English
4turbo	190	2	I was visiting the cousin of the novelist that was in Canada on vacation.	[Q1] In the following sentence, which one was in Canada on vacation? Respond solely with 'A' or 'B'. A: the novelist B: the cousin 답변:	B	I chose 'B: the cousin' because the way the sentence is structured suggests that "that was in Canada on vacation" is additional information referring to the noun phrase directly before it, which is "the cousin of the novelist." If the intention was to indicate that the novelist was the one in Canada, the sentence might have been structured differently, such as "I was visiting the cousin of the no…	HA	Q1	English
4turbo	191	2	I was surprised to see the pet dog of the government employee that was near the restroom.	[Q1] In the following sentence, which one was near the restroom? Respond solely with 'A' or 'B'. A: the govenment employee B: the pet dog 답변:	B	I made the choice based on the placement of the phrase "that was near the restroom" in the sentence. The phrase directly follows "the pet dog of the government employee," indicating that it is the pet dog that was near the restroom. In English grammar, relative clauses usually modify the noun or noun phrase that immediately precedes them, unless there is clear indication to do otherwise in the se…	HA	Q1	English
4turbo	193	2	I gave a drink to the part-time student of the clerk that was cleaning up.	[Q1] In the following sentence, which one was cleaning up? Respond solely with 'A' or 'B'. A: the clerk B: the part-time student 답변:	B	I made that choice because the structure of the sentence suggests that the phrase "that was cleaning up" is modifying the part-time student. The relative clause ("that was cleaning up") is closest to the noun phrase "the part-time student," indicating that it is the student who was performing the action of cleaning up.	HA	Q1	English
4turbo	195	2	I handed the coffee to the wife of the editor-in-chief that was sitting by the window.	[Q1] In the following sentence, which one was sitting by the window? Respond solely with 'A' or 'B'. A: the editor-in-chief B: the wife 답변:	B	I made that choice because in the sentence "I handed the coffee to the wife of the editor-in-chief that was sitting by the window," the clause "that was sitting by the window" directly follows "the wife of the editor-in-chief," indicating that it is the wife who was sitting by the window. The relative clause is modifying the noun phrase closest to it, which is "the wife of the editor-in-chief," r…	HA	Q1	English
4turbo	196	2	I finally bought the case of the laptop that was on sale this month.	[Q1] In the following sentence, which one was on sale this month? Respond solely with 'A' or 'B'. A: the laptop B: the case 답변:	B	I chose "B" because the structure of the sentence suggests that "on sale this month" modifies "the case." The phrase "the case of the laptop" is followed by "that was on sale this month," indicating it is the case, not the laptop, that was being sold at a discounted price.	HA	Q1	English
4turbo	197	2	I replaced the wheel of the bicycle that had gone missing last week.	[Q1] In the following sentence, which one had gone missing last week? Respond solely with 'A' or 'B'. A: the bicycle B: the wheel 답변:	B	I chose "B" because, in the sentence, "that had gone missing last week" refers to the closest noun preceding it, which is "the wheel." Therefore, it is understood that it is the wheel that had gone missing, not the entire bicycle.	HA	Q1	English
4turbo	200	2	I talked to the secretary of the congressman that seemed very busy.	[Q1] In the following sentence, which one seemed very busy? Respond solely with 'A' or 'B'. A: the congressman B: the secretary 답변:	B	I chose 'B' because in the sentence structure, the phrase "that seemed very busy" is placed closer to "the secretary," suggesting that it is the secretary who seemed very busy. This positioning leads to the interpretation that the relative clause "that seemed very busy" modifies "the secretary" rather than "the congressman."	HA	Q1	English
4turbo	203	2	I coordinated with the assistant of the director that was preparing the stage.	[Q1] In the following sentence, which one was preparing the stage? Respond solely with 'A' or 'B'. A: the director B: the assistant 답변:	B	I chose 'B' because the sentence structure suggests that "the assistant of the director" is the party linked to the action of "preparing the stage." The phrase "that was preparing the stage" immediately follows and modifies "the assistant of the director," indicating that it is the assistant who was performing the preparation.	HA	Q1	English
4turbo	204	2	I handed the ice cream to the son of the gardener that was next to the statue.	[Q1] In the following sentence, which one was next to the statue? Respond solely with 'A' or 'B'. A: the gardener B: the son 답변:	B	I made that choice because in the sentence, the phrase "that was next to the statue" follows directly after "the son of the gardener," suggesting that it is the son who was next to the statue. The structure implies that the relative clause "that was next to the statue" modifies "the son of the gardener," not "the gardener."	HA	Q1	English
4turbo	201	2	I called the attorney of the defendant that was preparing for trial.	[Q1] In the following sentence, which one was preparing for trial? Respond solely with 'A' or 'B'. A: the defendant B: the attorney 답변:	B.	I made the choice because the structure of the sentence suggests that the phrase "that was preparing for trial" modifies the noun immediately preceding it, which in this case is "the attorney." This interpretation leads to the understanding that it was the attorney who was preparing for trial.	HA	Q1	English
4turbo	12	1	I met the assistant of the detective that was fired last year.	[Q2] In the following sentence, is the assistant the one that was fired last year? Respond solely with 'yes' or 'no'.	No	No, the sentence is ambiguous. It could imply either the assistant or the detective was fired last year, so it's not certain that the assistant was the one fired.	LA	Q2	English
4turbo	17	1	I couldn't find the cover of the pot that was clean.	[Q2] In the following sentence, is the cover the one that was clean? Respond solely with 'yes' or 'no'.	No	I chose 'no' because the sentence's structure implies that among possibly several pot covers, the speaker was unable to find one that was clean. Thus, the clean condition is associated with not being able to find a cover, indicating that a clean cover was not found.	LA	Q2	English
4turbo	19	1	I saw the daughter of the friend that was in class.	[Q2] In the following sentence, is the daughter the one that was in class? Respond solely with 'yes' or 'no'.	No	I chose 'no' because the sentence structure suggests that "that was in class" is modifying "the friend," indicating that it is the friend who was in class, not the daughter.	LA	Q2	English
4turbo	23	1	I noticed the guard of the congressman that was hiding.	[Q2] In the following sentence, is the guard the one that was hiding? Respond solely with 'yes' or 'no'.	No	I responded 'no' because in the sentence "I noticed the guard of the congressman that was hiding," the phrase "that was hiding" grammatically refers to "the congressman." Therefore, it's the congressman who was hiding, not the guard.	LA	Q2	English
4turbo	29	1	I arrested the daughter of the chef that was in the restaurant.	[Q2] In the following sentence, is the daughter the one that was in the restaurant? Respond solely with 'yes' or 'no'.	No	I chose "no" because the structure of the sentence suggests that "that was in the restaurant" modifies "the chef," not "the daughter." Therefore, it is the chef who was in the restaurant, not specifically the daughter.	LA	Q2	English
4turbo	30	1	I asked for directions from the nurse of the patient that was by the window.	[Q2] In the following sentence, is the nurse the one that was by the window? Respond solely with 'yes' or 'no'.	No	Based on the construction of the sentence, "I asked for directions from the nurse of the patient that was by the window," the phrase "that was by the window" modifies "the patient." This suggests that it was the patient, not the nurse, who was by the window. Therefore, the nurse is not the one that was by the window.	LA	Q2	English
4turbo	31	1	I greeted the dog of the farmer that was in the rice field.	[Q2] In the following sentence, is the dog the one that was in the rice field? Respond solely with 'yes' or 'no'.	No	The sentence structure suggests that "that was in the rice field" modifies "the farmer," indicating it was the farmer who was in the rice field, not the dog. Therefore, the answer is "no," the dog was not the one that was in the rice field.	LA	Q2	English
4turbo	33	1	I went to see the granddaughter of the driver that was in the accident.	[Q2] In the following sentence, is the granddaughter the one that was in the accident? Respond solely with 'yes' or 'no'.	no	I answered "no" because the sentence structurally suggests that it was the driver, not the granddaughter, who was in the accident. The phrase "that was in the accident" modifies "the driver," indicating that the driver was involved in the accident, not the granddaughter.	LA	Q2	English
4turbo	41	1	I argued with the child of the parent that was in front of the school.	[Q2] In the following sentence, is the child the one that was in front of the school? Respond solely with 'yes' or 'no'.	No	I made that choice because in the sentence, "I argued with the child of the parent that was in front of the school," the clause "that was in front of the school" modifies "the parent," indicating that it was the parent who was in front of the school, not the child. Hence, the child was not the one in front of the school.	LA	Q2	English
4turbo	47	1	I scrutinized the acquitance of the prisonor that knew about the incident.	[Q2] In the following sentence, is the acquitance the one that knew about the incident? Respond solely with 'yes' or 'no'.	No	The sentence indicates that the "prisonor" is the one that knew about the incident, not the "acquitance." Therefore, the answer is "no."	LA	Q2	English
4turbo	51	1	I greeted the classmate of the bride that was preparing the food.	[Q2] In the following sentence, is the classmate the one that was preparing the food? Respond solely with 'yes' or 'no'.	No	Apologies for any confusion, but based on a reevaluation of the sentence you provided, "I greeted the classmate of the bride that was preparing the food," it appears that I made an error in my initial response. The sentence is indeed suggesting that the classmate (of the bride) is the one that was preparing the food. Therefore, the correct answer should actually be "yes."	LA	Q2	English
4turbo	53	1	I ran into the son-in-law of the director that went bankrupt last year.	[Q2] In the following sentence, is the son-in-law the one that went bankrupt last year? Respond solely with 'yes' or 'no'.	No	The choice was made because, based on the structure of the sentence, "that went bankrupt last year" appears to be modifying "the director" rather than "the son-in-law." This indicates that it was the director who went bankrupt, not the son-in-law.	LA	Q2	English
4turbo	59	1	I handed the water to the sergeant of the soldier that was swimming.	[Q2] In the following sentence, is the sergeant the one that was swimming? Respond solely with 'yes' or 'no'.	No	I chose 'no' because the sentence "I handed the water to the sergeant of the soldier that was swimming" suggests that it was the soldier who was swimming, not the sergeant. The phrase "of the soldier that was swimming" modifies "soldier," indicating the action (swimming) pertains to the soldier, not the sergeant. The sentence structure separates the sergeant from the action by defining the relati…	LA	Q2	English
4turbo	61	1	I gave an apple to the dog of the owner that was walking in the park.	[Q2] In the following sentence, is the dog the one that was walking in the park? Respond solely with 'yes' or 'no'.	No	The sentence structure suggests that it is the owner who was walking in the park, not the dog. The phrase "the owner that was walking in the park" modifies "owner," indicating that it was the owner performing the action of walking in the park.	LA	Q2	English
4turbo	65	1	I had coffee with the colleague of the researcher that attended the seminar.	[Q2] In the following sentence, is the colleague the one that attended the seminar? Respond solely with 'yes' or 'no'.	No	I made that choice because the sentence structure suggests that it is the researcher who attended the seminar, not the researcher's colleague. The part "the researcher that attended the seminar" modifies "researcher," indicating that the researcher is the one who attended, not the colleague.	LA	Q2	English
4turbo	67	1	I was talking to the passenger of the pilot that was on an airplane.	[Q2] In the following sentence, is the passenger the one that was on an airplane? Respond solely with 'yes' or 'no'.	No	I chose "no" because the sentence structure suggests that it was the pilot who was on an airplane, not the passenger. The phrase "the passenger of the pilot that was on an airplane" indicates that "that was on an airplane" modifies "the pilot," not "the passenger."	LA	Q2	English
4turbo	68	1	I argued with the member of the trainer that was holding dumbbells.	[Q2] In the following sentence, is the member the one that was holding dumbbells? Respond solely with 'yes' or 'no'.	No	The choice was made based on the construction of the sentence, which suggests that the relative clause "that was holding dumbbells" refers to "the trainer" and not "the member." The phrase "member of the trainer" seems to be a mistake or typo in the sentence construction. Typically, one might expect to see "member of the team" or something similar. Given the sentence as it stands, grammatical nor…	LA	Q2	English
4turbo	72	1	I covered the senior of the reporter that got cold.	[Q2] In the following sentence, is the senior the one that got cold? Respond solely with 'yes' or 'no'.	No	I chose "no" because in the sentence: "I covered the senior of the reporter that got cold," the structure implies that "that got cold" is describing the reporter, not the senior. The phrase "the reporter that got cold" identifies which reporter is being talked about, suggesting it was the reporter who experienced getting cold, not the senior.	LA	Q2	English
4turbo	80	1	I waited for the student of the supervisor that was doing an experiment in the lab.	[Q2] In the following sentence, is the student the one that was doing an experiment in the lab? Respond solely with 'yes' or 'no'.	No	My answer is based on the grammatical structure and ambiguity of the sentence. The phrase "that was doing an experiment in the lab" could either refer to "the student" or "the supervisor," depending on interpretation. Since the relative clause "that was doing an experiment in the lab" immediately follows "the supervisor," it is more grammatically natural to interpret that it is the supervisor who…	LA	Q2	English
4turbo	83	1	I met the client of the lawyer that was having coffee.	[Q2] In the following sentence, is the client the one that was having coffee? Respond solely with 'yes' or 'no'.	No	I chose 'no' because the sentence is structured in a way that suggests the lawyer is the one having coffee. The phrase "that was having coffee" follows directly after "the lawyer," which typically means it refers to the closest noun before it, in this case, "the lawyer."	LA	Q2	English
4turbo	90	1	I called the wife of the pilot that was absent today.	[Q2] In the following sentence, is the wife the one that was absent today? Respond solely with 'yes' or 'no'.	No	I chose 'no' because the structure of the sentence implies that it is the pilot who was absent today, not the wife. The phrase "that was absent today" follows the noun "pilot," suggesting that it modifies "pilot." Thus, it indicates that the pilot was the one absent, not his wife.	LA	Q2	English
4turbo	91	1	I am sick of the guide of the tourist that was always late.	[Q2] In the following sentence, is the guide the one that was always late? Respond solely with 'yes' or 'no'.	No	I apologize for any confusion; my earlier response was incorrect. Yes, in the sentence "I am sick of the guide of the tourist that was always late," the guide is the one implied to be always late. The phrase "that was always late" modifies "the guide of the tourist," indicating the guide was the one late.	LA	Q2	English
4turbo	92	1	I greeted the assistant of the hairdresser that was closing the curtains.	[Q2] In the following sentence, is the assistant the one that was closing the curtains? Respond solely with 'yes' or 'no'.	No	The sentence structure implies that it is the hairdresser who was closing the curtains, not the assistant. The phrase "that was closing the curtains" modifies "the hairdresser," suggesting that it was the hairdresser performing the action of closing the curtains.	LA	Q2	English
4turbo	93	1	I complained to the interpreter of the embassador that was at the airport.	[Q2] In the following sentence, is the interpreter the one that was at the airport? Respond solely with 'yes' or 'no'.	No	I chose 'no' because the way the sentence is structured, "that was at the airport" appears to modify "the embassador," not "the interpreter." Therefore, it suggests that it was the embassador who was at the airport, not the interpreter.	LA	Q2	English
4turbo	97	1	I checked the monitor of the computer that was broken yesterday.	[Q2] In the following sentence, is the monitor the one that was broken yesterday? Respond solely with 'yes' or 'no'.	No	I interpreted the sentence "I checked the monitor of the computer that was broken yesterday" to mean that it was the computer that was broken yesterday, not the monitor itself. The structure of the sentence implies that "that was broken yesterday" modifies "computer," indicating it was the computer that had the issue. Therefore, the monitor is not what was broken; it's assumed to be functional si…	LA	Q2	English
4turbo	99	1	I interviewed the son of the minister that was at City Hall.	[Q2] In the following sentence, is the son the one that was at City Hall? Respond solely with 'yes' or 'no'.	No	In the sentence, the clause "that was at City Hall" modifies "the minister" and not "the son of the minister." This interpretation is based on the proximity of the clause to "the minister," suggesting that it is the minister who was at City Hall. Therefore, the son is not indicated as the one who was at City Hall.	LA	Q2	English
4turbo	107	1	I bumped into the daughter of the resident that was walking around.	[Q2] In the following sentence, is the daughter the one that was walking around? Respond solely with 'yes' or 'no'.	No	I chose "no" because the sentence is ambiguous and can be interpreted in two ways, either the daughter or the resident could be the one walking around. The phrasing "the daughter of the resident that was walking around" does not explicitly indicate who was walking around. Without additional context or clarification, it cannot be definitively stated that the daughter was the one walking around. Th…	LA	Q2	English
4turbo	109	1	I waited for the believer of the pastor that was praying in church.	[Q2] In the following sentence, is the believer the one that was praying in church? Respond solely with 'yes' or 'no'.	No	I chose 'no' because the syntax of the sentence suggests that "that was praying in church" is describing "the pastor," not "the believer." The phrase "the believer of the pastor" indicates that the believer is associated with the pastor, and the relative clause "that was praying in church" follows directly after "pastor," indicating it is the pastor who was performing the action of praying, not t…	LA	Q2	English
4turbo	110	1	I photographed the manager of the celebrity that was in a department store.	[Q2] In the following sentence, is the manager the one that was in a department store? Respond solely with 'yes' or 'no'.	No	Apologies for any confusion, but based on the phrasing of the sentence, it is unclear whether "that was in a department store" refers to the manager or the celebrity. Thus, my previous response may have been incorrect if clarity was desired. Without further context, either the manager or the celebrity could have been in the department store. Therefore, it is ambiguous.	LA	Q2	English
4turbo	114	1	I handed a drink to the husband of the director that was playing golf.	[Q2] In the following sentence, is the husband the one that was playing golf? Respond solely with 'yes' or 'no'.	No	I apologize for any confusion my response may have caused. To clarify, the sentence "I handed a drink to the husband of the director that was playing golf" suggests that it is the director who was playing golf, not the husband. This interpretation is based on the placement of the phrase "that was playing golf," which directly follows "the director," indicating that the director is the subject ass…	LA	Q2	English
4turbo	116	1	I envied the caregiver of the patient that was reading a book.	[Q2] In the following sentence, is the caregiver the one that was reading a book? Respond solely with 'yes' or 'no'.	No	The sentence structure suggests that "that was reading a book" modifies "the patient" rather than "the caregiver." This means the phrase describes the patient as the one reading the book, not the caregiver. Therefore, based on the grammatical structure of the sentence, the caregiver is not the one reading the book.	LA	Q2	English
4turbo	119	1	I interviewed the family of the killer that fled in desperation.	[Q2] In the following sentence, is the family the one that fled in desperation? Respond solely with 'yes' or 'no'.	No	I answered 'no' because the sentence likely implies that it was the killer who fled in desperation, not the family. The structure of the sentence positions the phrase "that fled in desperation" to modify "the killer," suggesting that the killer is the one who fled.	LA	Q2	English
4turbo	121	1	I helped the nephew of the photographer that was planning a move.	[Q2] In the following sentence, is the nephew the one that was planning a move? Respond solely with 'yes' or 'no'.	No	In the sentence, "I helped the nephew of the photographer that was planning a move," the structure suggests that "that was planning a move" modifies "the photographer." This is because the phrase immediately follows "the photographer," indicating that it is the photographer who was planning a move, not the nephew. Therefore, I responded "no" to the query about whether it was the nephew planning t…	LA	Q2	English
4turbo	124	1	I had a drink with the apprentice of the painter that visited the exhibition.	[Q2] In the following sentence, is the apprentice the one that visited the exhibition? Respond solely with 'yes' or 'no'.	No	I made the choice because, in the sentence, the structure suggests that "the painter" is the one "that visited the exhibition," not the apprentice. The clause "that visited the exhibition" directly follows "the painter," which grammatically indicates that it is the painter, not the apprentice, who did the visiting.	LA	Q2	English
4turbo	127	1	I was upset to see the son-in-law of the politician that kept drinking wine.	[Q2] In the following sentence, is the son-in-law the one that kept drinking wine? Respond solely with 'yes' or 'no'.	No	Yes.	LA	Q2	English
4turbo	130	1	I paid a per diem to the part-time student of the barista that was making the coffee.	[Q2] In the following sentence, is the part-time student the one that was making the coffee? Respond solely with 'yes' or 'no'.	No	Based on the structure of the sentence, "the barista that was making the coffee" suggests that it is the barista who was involved in the action of making the coffee, not the part-time student. Therefore, the answer is "no," the part-time student is not the one that was making the coffee.	LA	Q2	English
4turbo	133	1	I bumped into the daughter-in-law of the elderly man that was swimming in the pool.	[Q2] In the following sentence, is the daughter-in-law the one that was swimming in the pool? Respond solely with 'yes' or 'no'.	No	I chose "no" because the sentence suggests that it was the elderly man who was swimming in the pool, not the daughter-in-law. The phrase "that was swimming in the pool" follows directly after mentioning the elderly man, so grammatically it refers to him.	LA	Q2	English
4turbo	137	1	I talked to the acquaintance of the captain that was on the ship.	[Q2] In the following sentence, is the acquaintance the one that was on the ship? Respond solely with 'yes' or 'no'.	No	I chose "no" because the sentence structure suggests that "that was on the ship" refers to the "captain" rather than the "acquaintance." The relative clause "that was on the ship" follows closely after "the captain," indicating that it is the captain who was on the ship, not the acquaintance.	LA	Q2	English
4turbo	141	1	I played golf with the acquaintance of the comedian that has lost weight recently.	[Q2] In the following sentence, is the acquaintance the one that has lost weight recently? Respond solely with 'yes' or 'no'.	No	I chose 'no' because, according to the sentence structure, the phrase "that has lost weight recently" modifies "the comedian," not "the acquaintance." The sentence suggests that it is the comedian who has lost weight recently, not the acquaintance.	LA	Q2	English
4turbo	144	1	I glanced over at the aunt of the student that was sitting on the stairs.	[Q2] In the following sentence, is the aunt the one that was sitting on the stairs? Respond solely with 'yes' or 'no'.	No	I made that choice based on the structure of the sentence, which suggests that it is the student who was sitting on the stairs, not the aunt. The phrase "that was sitting on the stairs" modifies "the student," indicating it is the student who is performing the action of sitting on the stairs.	LA	Q2	English
4turbo	154	1	I talked with the grandson of the judge that retired last year.	[Q2] In the following sentence, is the grandson the one that retired last year? Respond solely with 'yes' or 'no'.	No	No, the sentence implies that it is the judge who retired last year, not the grandson.	LA	Q2	English
4turbo	160	1	I reached out to the friend of the student that had left school early in the morning.	[Q2] In the following sentence, is the friend the one that had left school early in the morning? Respond solely with 'yes' or 'no'.	No	My answer is based on the interpretation of the sentence structure and the positioning of the relative clause "that had left school early in the morning." The clause directly follows "the student," suggesting that it is the student who had left school early, not the friend. Therefore, the friend is not the one who left early.	LA	Q2	English
4turbo	166	1	I greeted the colleague of the salesman that was visiting next door.	[Q2] In the following sentence, is the colleague the one that was visiting next door? Respond solely with 'yes' or 'no'.	No	I made that choice because the structure of the sentence suggests that "that was visiting next door" modifies "the salesman" rather than "the colleague." It's the salesman who was visiting next door, not the colleague. Therefore, the answer is "no."	LA	Q2	English
4turbo	169	1	I argued with the assistant of the cartoonist that was at the teahouse.	[Q2] In the following sentence, is the assistant the one that was at the teahouse? Respond solely with 'yes' or 'no'.	No	Based on the sentence structure, it appears that "that was at the teahouse" refers to "the cartoonist" rather than "the assistant of the cartoonist." This interpretation is due to the placement of the relative clause closer to "the cartoonist," suggesting it modifies "the cartoonist" rather than "the assistant." Therefore, it indicates that the cartoonist was at the teahouse, not necessarily the …	LA	Q2	English
4turbo	171	1	I met the son-in-law of the politician that was playing ping pong.	[Q2] In the following sentence, is the son-in-law the one that was playing ping pong? Respond solely with 'yes' or 'no'.	no	I chose "no" because the sentence structure suggests that it was the politician who was playing ping pong. The relative clause "that was playing ping pong" follows closely after "politician," indicating that it is describing the politician, not the son-in-law.	LA	Q2	English
4turbo	175	1	I recommended a restaurant to the wife of the janitor that was planning a trip.	[Q2] In the following sentence, is the wife the one that was planning a trip? Respond solely with 'yes' or 'no'.	No	The sentence is ambiguous as constructed, but given the grammatical cues and the likely meaning, it suggests that "that was planning a trip" refers more naturally to the janitor. Therefore, it implies that it is the janitor who was planning a trip, not the wife. Hence, the response 'no' was chosen.	LA	Q2	English
4turbo	178	1	I asked a question to the research assistant of the professor that was at the museum.	[Q2] In the following sentence, is the research assistant the one that was at the museum? Respond solely with 'yes' or 'no'.	No	I responded "no" because the way the sentence is constructed suggests that it is the professor, not the research assistant, who was at the museum. The phrase "that was at the museum" directly follows "the professor," indicating that it is modifying "the professor" rather than "the research assistant."	LA	Q2	English
4turbo	180	1	I added the order to the part-time assistant of the chef that was grilling the meat.	[Q2] In the following sentence, is the part-time assistant the one that was grilling the meat? Respond solely with 'yes' or 'no'.	No	My choice was incorrect. The correct answer should have been "yes" based on the phrasing of the sentence, suggesting that it was indeed the part-time assistant of the chef who was grilling the meat.	LA	Q2	English
4turbo	182	1	I had a conversation with the daughter of the owner that was washing dishes.	[Q2] In the following sentence, is the daughter the one that was washing dishes? Respond solely with 'yes' or 'no'.	No	The sentence structure implies that "the owner" is the one who was washing dishes, not the daughter. This is inferred from the way the phrase "that was washing dishes" is placed immediately after "the owner," suggesting that it describes the owner.	LA	Q2	English
4turbo	183	1	I threw away the remote control of the fan that suddenly broke yesterday.	[Q2] In the following sentence, is the remote control the one that suddenly broke yesterday? Respond solely with 'yes' or 'no'.	No	I chose "no" because the structure of the sentence suggests that it was the fan, not the remote control, that suddenly broke. The clause "that suddenly broke yesterday" modifies "fan" rather than "remote control" based on the positioning in the sentence.	LA	Q2	English
4turbo	186	1	I bought medicine for the junior of the reporter that had the flu.	[Q2] In the following sentence, is the junior the one that had the flu? Respond solely with 'yes' or 'no'.	No	I made that choice based on the structure of the sentence. The phrase "that had the flu" seems to modify "reporter" rather than "junior". This interpretation suggests that it was the reporter who had the flu, not the junior. Hence, the answer is "no", the junior is not the one that had the flu.	LA	Q2	English
4turbo	187	1	I ran into the boss of the assistant that was leaving the office.	[Q2] In the following sentence, is the boss the one that was leaving the office? Respond solely with 'yes' or 'no'.	No	No. The sentence suggests that it is the assistant who was leaving the office, not the boss. The phrase "the assistant that was leaving the office" identifies the assistant as the one who was leaving.	LA	Q2	English
4turbo	200	1	I talked to the secretary of the congressman that seemed very busy.	[Q2] In the following sentence, is the secretary the one that seemed very busy? Respond solely with 'yes' or 'no'.	No	The sentence construction suggests that "that seemed very busy" modifies "the congressman" rather than "the secretary." Therefore, it is the congressman who seemed very busy, not the secretary.	LA	Q2	English
4turbo	209	1	I handed out snacks to the junior of the photographer that was climbing a mountain.	[Q2] In the following sentence, is the junior the one that was climbing a mountain? Respond solely with 'yes' or 'no'.	No	I chose "no" because the structure of the sentence suggests that "the photographer" is the one "that was climbing a mountain." The phrase "that was climbing a mountain" appears to modify "the photographer," not "the junior."	LA	Q2	English
4turbo	1	1	I had dinner with the relative of the teacher that was recently divorced.	[Q2] In the following sentence, is the relative the one that was recently divorced? Respond solely with 'yes' or 'no'.	No.	In the sentence provided, the phrase "that was recently divorced" is closer to and therefore modifies "the teacher," indicating that it is the teacher who was recently divorced, not the relative. Therefore, the answer is "no," the relative is not the one that was recently divorced.	LA	Q2	English
4turbo	2	1	I interviewed the coach of the athlete that got covid.	[Q2] In the following sentence, is the coach the one that got covid? Respond solely with 'yes' or 'no'.	No.	I made that choice because the sentence structure suggests that "the athlete" is the one referred to as having gotten Covid. The phrase "the athlete that got Covid" is a relative clause modifying "the athlete," not "the coach."	LA	Q2	English
4turbo	3	1	I observed the secretary of the clerk that was working.	[Q2] In the following sentence, is the secretary the one that was working? Respond solely with 'yes' or 'no'.	No.	The phrasing of the sentence suggests that "that was working" refers to "the clerk," not to "the secretary." Therefore, it is the clerk who was working, not the secretary. This interpretation is based on how the modifiers are structured in the sentence; the phrase "of the clerk" connects directly to "that was working," indicating the clause modifies "clerk."	LA	Q2	English
4turbo	4	1	I was looking at the pet of the girl that was in the living room.	[Q2] In the following sentence, is the pet the one that was in the living room? Respond solely with 'yes' or 'no'.	No.	I made that choice because the sentence structure suggests that "the girl" is the one that was in the living room, not the pet. The phrase "that was in the living room" directly follows "the girl," indicating that it is describing the girl's location rather than the pet's.	LA	Q2	English
4turbo	5	1	I shot the servant of the actress that was on the balcony.	[Q2] In the following sentence, is the servant the one that was on the balcony? Respond solely with 'yes' or 'no'.	No.	The sentence is ambiguous, meaning it's unclear whether "that was on the balcony" refers to the servant or the actress. However, based on the structure and typical English usage, it could be interpreted that "that was on the balcony" more likely modifies "the actress." Therefore, the choice of "No" suggests that the understanding is the actress, not the servant, was on the balcony. However, due t…	LA	Q2	English
4turbo	6	1	I met the sister of the vocalist that was in Germany.	[Q2] In the following sentence, is the sister the one that was in Germany? Respond solely with 'yes' or 'no'.	No.	I made that choice because the structure of the sentence suggests that "that was in Germany" modifies "the vocalist," not "the sister." This means that it is the vocalist who was in Germany, not the sister.	LA	Q2	English
4turbo	7	1	I was keeping an eye on the cat of the guest that was by the hotel.	[Q2] In the following sentence, is the cat the one that was by the hotel? Respond solely with 'yes' or 'no'.	No.	My response was based on the interpretation of the sentence structure, where "that was by the hotel" modifies "the guest" and not "the cat." This suggests that it was the guest who was by the hotel, not the guest's cat.	LA	Q2	English
4turbo	8	1	I bumped into the chauffeur of the CEO that was so rude.	[Q2] In the following sentence, is the chauffeur the one that was so rude? Respond solely with 'yes' or 'no'.	No.	Apologies for the confusion in my previous response. The interpretation of the sentence's ambiguity actually allows for either the chauffeur or the CEO to be considered rude. My answer should have considered this ambiguity. Would you like further assistance in understanding the sentence?	LA	Q2	English
4turbo	9	1	I heard a rumor about the sister of the actor that was visiting the resort.	[Q2] In the following sentence, is the sister the one that was visiting the resort? Respond solely with 'yes' or 'no'.	No.	My response was based on the grammatical structure of the sentence, which implies that it was the actor, not the sister, who was visiting the resort. The clause "that was visiting the resort" follows directly after "the actor," suggesting that "the actor" is the subject of the clause. Thus, the structure indicates that the actor was visiting the resort.	LA	Q2	English
4turbo	10	1	I carefully observed the nurse of the surgeon that was in charge of the operation.	[Q2] In the following sentence, is the nurse the one that was in charge of the operation? Respond solely with 'yes' or 'no'.	No.	In the sentence, "I carefully observed the nurse of the surgeon that was in charge of the operation," the phrase "that was in charge of the operation" seems to refer to the "surgeon" rather than the "nurse." The use of "of the surgeon" indicates possession or association, suggesting that the surgeon is the main subject in relation to being in charge, not the nurse. Therefore, the nurse is not the…	LA	Q2	English
4turbo	11	1	I spoke to the secretary of the lawyer that was on vacation.	[Q2] In the following sentence, is the secretary the one that was on vacation? Respond solely with 'yes' or 'no'.	No.	The sentence "I spoke to the secretary of the lawyer that was on vacation" suggests that it was the lawyer who was on vacation, not the secretary. The phrase "that was on vacation" modifies "lawyer" rather than "secretary," indicating that it is the lawyer who was absent due to vacation.	LA	Q2	English
4turbo	13	1	I met the employee of the U.S. ambassador that was having a meal.	[Q2] In the following sentence, is the employee the one that was having a meal? Respond solely with 'yes' or 'no'.	No.	I apologize for any confusion; my previous response may have been incorrect. Upon reviewing the sentence again, it appears that it is ambiguous and could imply that either the "employee of the U.S. ambassador" or the "U.S. ambassador" was the one having a meal. Given this ambiguity, my definitive response of "no" was not appropriate. If the sentence was meant to clearly indicate who was having th…	LA	Q2	English
4turbo	14	1	I read the review of the poem that was unfinished.	[Q2] In the following sentence, is the review the one that was unfinished? Respond solely with 'yes' or 'no'.	No.	I made that choice because the way the sentence is structured, "that was unfinished" appears to refer to "the poem," not "the review." Therefore, it's the poem that was unfinished, not the review.	LA	Q2	English
4turbo	16	1	I liked listening to the recording of the song that was banned a long time ago.	[Q2] In the following sentence, is the recording the one that was banned a long time ago? Respond solely with 'yes' or 'no'.	No.	I apologize for the confusion in my previous response. To clarify: based on the sentence, "I liked listening to the recording of the song that was banned a long time ago," it is indeed the song that was banned, not the recording. Therefore, if the question is asking specifically if the recording itself was banned, then the correct answer should be 'no.' However, if it's asking if the banned item …	LA	Q2	English
4turbo	18	1	I was unable to interview the daughter of the hostage that was waiting.	[Q2] In the following sentence, is the daughter the one that was waiting? Respond solely with 'yes' or 'no'.	No.	I interpreted the sentence based on the structure and grammatical cues. The phrase "that was waiting" is closer to "the hostage" rather than "the daughter," suggesting that it is the hostage who was waiting, rather than the daughter. Therefore, the answer is "no," the daughter is not the one that was waiting.	LA	Q2	English
4turbo	20	1	I called the intern of the team leader that was late.	[Q2] In the following sentence, is the intern the one that was late? Respond solely with 'yes' or 'no'.	No.	The sentence "I called the intern of the team leader that was late" is potentially ambiguous because it isn't explicitly clear whether "that was late" refers to the intern or the team leader. My choice was an interpretation based on common sentence structure where the modifier (in this case, "that was late") usually refers to the nearest noun, which is "team leader." Therefore, I inferred that it…	LA	Q2	English
4turbo	21	1	I didn't want to see the guide of the tourist that was angry.	[Q2] In the following sentence, is the guide the one that was angry? Respond solely with 'yes' or 'no'.	No.	In the provided sentence, the phrase "that was angry" modifies "the tourist," not "the guide." This suggests that it was the tourist who was angry, not the guide. Therefore, the answer to whether the guide was the one that was angry is "no."	LA	Q2	English
4turbo	22	1	I greeted the client of the lawyer that was on the phone.	[Q2] In the following sentence, is the client the one that was on the phone? Respond solely with 'yes' or 'no'.	No.	In the sentence "I greeted the client of the lawyer that was on the phone," the phrase "that was on the phone" appears to modify "the lawyer," not "the client." This suggests it is the lawyer who was on the phone, not the client. Hence, the answer to the question is "no" because the client is not the one indicated to be on the phone based on the structure and syntax of the sentence.	LA	Q2	English
4turbo	24	1	I met the son of the delegate that was smoking.	[Q2] In the following sentence, is the son the one that was smoking? Respond solely with 'yes' or 'no'.	No.	I apologize for any confusion, but my previous response of "No" might not have been clear because the sentence is ambiguous. The phrase "that was smoking" could refer either to "the son of the delegate" or to "the delegate." Without additional context, it is unclear who was smoking. Thus, a definitive "yes" or "no" might not adequately capture the ambiguity present in the sentence.	LA	Q2	English
4turbo	25	1	I bought the charger of the ipad that was on sale.	[Q2] In the following sentence, is the charger the one that was on sale? Respond solely with 'yes' or 'no'.	No.	The sentence is ambiguous, but generally, the structure suggests that it was the iPad that was on sale, not the charger. The phrase "that was on sale" appears closer to "iPad," indicating it modifies "iPad." Thus, my answer was based on common interpretations of such sentence structures.	LA	Q2	English
4turbo	27	1	I inspected the keyboard of the computer that was abandoned last week.	[Q2] In the following sentence, is the keyboard the one that was abandoned last week? Respond solely with 'yes' or 'no'.	No.	I made that choice because the sentence construction might suggest that it is the computer that was abandoned last week, not necessarily the keyboard. The phrase "that was abandoned last week" seems to modify "the computer," which implies that it is the computer that was left behind, rather than the keyboard specifically. The sentence implies a relationship where the keyboard is part of the aband…	LA	Q2	English
4turbo	28	1	I photographed the cow of the peasant that was by the puddle.	[Q2] In the following sentence, is the cow the one that was by the puddle? Respond solely with 'yes' or 'no'.	No.	The sentence "I photographed the cow of the peasant that was by the puddle" is ambiguous, as the relative clause "that was by the puddle" could refer either to the cow or to the peasant. Given the construction of the sentence, it is not definitively clear whether the cow or the peasant was by the puddle. My initial response served as one interpretation based on the structure; however, both interp…	LA	Q2	English
4turbo	32	1	Yesterday I met with the wife of the architect that was in New York.	[Q2] In the following sentence, is the wife the one that was in New York? Respond solely with 'yes' or 'no'.	No.	In the sentence, the phrase "that was in New York" follows directly after "the architect," which grammatically indicates that it is the architect who was in New York, not the wife. The relative clause modifies the noun immediately preceding it, which in this case is "the architect."	LA	Q2	English
4turbo	34	1	I petted the cat of the baby that was on the bed.	[Q2] In the following sentence, is the cat the one that was on the bed? Respond solely with 'yes' or 'no'.	No.	The sentence "I petted the cat of the baby that was on the bed" suggests that it is the baby who was on the bed, not the cat. The clause "that was on the bed" directly follows "the baby," indicating that it is the baby who is being described as being on the bed.	LA	Q2	English
4turbo	35	1	I interviewed the sister of the captain that was near the accident.	[Q2] In the following sentence, is the sister the one that was near the accident? Respond solely with 'yes' or 'no'.	No.	The sentence structure suggests that "that was near the accident" is modifying "the captain," not "the sister." Therefore, it indicates that the captain was near the accident, not the sister.	LA	Q2	English
4turbo	36	1	I gazed at the dog of the visitor that was under a tree.	[Q2] In the following sentence, is the dog the one that was under a tree? Respond solely with 'yes' or 'no'.	No.	My response was incorrect. I should have answered "yes." The structure of the sentence indicates that "that was under a tree" modifies "the dog of the visitor," suggesting that the dog is indeed the one under the tree.	LA	Q2	English
4turbo	37	1	I ran over the brother of the merchant that was in the neighborhood.	[Q2] In the following sentence, is the brother the one that was in the neighborhood? Respond solely with 'yes' or 'no'.	No.	I chose "no" because the grammatical structure of the sentence suggests that it is the merchant who was in the neighborhood, not the brother. The relative clause "that was in the neighborhood" modifies "the merchant," indicating that it is the merchant who was located in the neighborhood.	LA	Q2	English
4turbo	38	1	I gave candy to the cat of the kid that was by the fountain.	[Q2] In the following sentence, is the cat the one that was by the fountain? Respond solely with 'yes' or 'no'.	No.	I made that choice because the structure of the sentence implies that "that was by the fountain" describes "the kid," not "the cat." The phrase is closer to "the kid," suggesting it modifies "the kid" rather than "the cat."	LA	Q2	English
4turbo	39	1	I waited for the wife of the priest that was in the school.	[Q2] In the following sentence, is the wife the one that was in the school? Respond solely with 'yes' or 'no'.	No.	The sentence structure suggests that it is the "priest" who was in the school, not the "wife of the priest." The clause "that was in the school" modifies "the priest," indicating that the priest is the one associated with being in the school based on typical English syntactical rules where the relative clause modifies the closest noun phrase, in this case, "the priest."	LA	Q2	English
4turbo	40	1	I photographed the sister of the boss that was on the terrace.	[Q2] In the following sentence, is the sister the one that was on the terrace? Respond solely with 'yes' or 'no'.	No.	In the sentence, "I photographed the sister of the boss that was on the terrace," the phrase "that was on the terrace" is a relative clause that grammatically refers to "the boss", not "the sister". Therefore, it suggests that it was the boss who was on the terrace, not the sister.	LA	Q2	English
4turbo	42	1	I made fun of the nephew of the man that was in the park.	[Q2] In the following sentence, is the nephew the one that was in the park? Respond solely with 'yes' or 'no'.	No.	The sentence is structured in a way that suggests the man, not the nephew, was in the park. The phrase "the man that was in the park" indicates that it is the man who has the connection to the park, not the nephew. Therefore, based on the grammatical construction, the answer is "no."	LA	Q2	English
4turbo	43	1	I talked with the son of the doctor that came to my house.	[Q2] In the following sentence, is the son the one that came to my house? Respond solely with 'yes' or 'no'.	No.	The sentence is structured in a way that makes it ambiguous whether "that came to my house" refers to "the son" or "the doctor." However, a common interpretation based on standard English grammar is that "that came to my house" refers to "the doctor," as relative clauses typically refer to the closest noun preceding them, which in this case is "the doctor." Thus, it suggests that it was the docto…	LA	Q2	English
4turbo	44	1	I said hello to the sister of the singer that was on a yacht.	[Q2] In the following sentence, is the sister the one that was on a yacht? Respond solely with 'yes' or 'no'.	No.	The sentence "I said hello to the sister of the singer that was on a yacht" suggests that it was the singer who was on a yacht, not the sister. The phrase "that was on a yacht" is a relative clause modifying "the singer." Therefore, the sister is not the one that was on the yacht.	LA	Q2	English
4turbo	45	1	I chatted with the aunt of the novelist that was baking cookies.	[Q2] In the following sentence, is the aunt the one that was baking cookies? Respond solely with 'yes' or 'no'.	No.	Based on the structure of the sentence, "the novelist that was baking cookies," it implies that "that was baking cookies" is describing the novelist, not the aunt. The clause appears to modify "the novelist," indicating that the novelist is the one who was baking cookies.	LA	Q2	English
4turbo	46	1	I laughted at the uncle of the sailor that couldn't operate the machine.	[Q2] In the following sentence, is the uncle the one that couldn't operate the machine? Respond solely with 'yes' or 'no'.	No.	Apologies for any confusion, but based on re-evaluating the sentence "I laughted at the uncle of the sailor that couldn't operate the machine," the wording suggests that "the sailor" is the one who couldn't operate the machine. "That" refers to the closest preceding noun, which is "the sailor." Therefore, it implies that the sailor is the one who had difficulty operating the machine, not the uncl…	LA	Q2	English
4turbo	49	1	I saw on the news the accomplice of the thief that stole a wallet.	[Q2] In the following sentence, is the accomplice the one that stole a wallet? Respond solely with 'yes' or 'no'.	No.	The sentence "I saw on the news the accomplice of the thief that stole a wallet" indicates that the thief stole a wallet, not the accomplice. The phrase "the thief that stole a wallet" specifically identifies the thief as the one who committed the act of stealing, while the accomplice is mentioned as associated with the thief but not as the one performing the action of stealing. Therefore, the an…	LA	Q2	English
4turbo	50	1	I fell in love with the research assistant of the psychologist that studied in the US.	[Q2] In the following sentence, is the research assistant the one that studied in the US? Respond solely with 'yes' or 'no'.	No.	The sentence construction indicates that it is "the psychologist" who "studied in the US," not "the research assistant." The phrase "that studied in the US" follows directly after "psychologist," suggesting that it modifies "psychologist" rather than "research assistant."	LA	Q2	English
4turbo	54	1	I had lunch with the assistant of the professor that was attending the conference.	[Q2] In the following sentence, is the assistant the one that was attending the conference? Respond solely with 'yes' or 'no'.	No.	I chose "no" because the sentence structure suggests that "that was attending the conference" modifies "the professor," not "the assistant." Therefore, it is the professor who was attending the conference, not the assistant.	LA	Q2	English
4turbo	55	1	I bought a meal for the junior of the accountant that was at a restaurant.	[Q2] In the following sentence, is the junior the one that was at a restaurant? Respond solely with 'yes' or 'no'.	No.	I made that choice based on the structure of the original sentence. The phrase "that was at a restaurant" specifically modifies "the accountant," which implies that it was the accountant, not the junior, who was at a restaurant. Hence, the answer "no" to the question about the junior being at the restaurant.	LA	Q2	English
4turbo	57	1	I groaned at the bodyguard of the diva that smoke cigarettes constantly.	[Q2] In the following sentence, is the bodyguard the one that smoke cigarettes constantly? Respond solely with 'yes' or 'no'.	No.	The sentence is unclear and does not explicitly specify who smokes cigarettes constantly. The phrase "that smoke cigarettes constantly" could grammatically refer to either "the bodyguard" or "the diva". Therefore, without further context, it is not definitively clear that the bodyguard is the one smoking cigarettes constantly.	LA	Q2	English
4turbo	60	1	I asked the part-time worker of the clerk that was organizing the merchandise.	[Q2] In the following sentence, is the part-time worker the one that was organizing the merchandise? Respond solely with 'yes' or 'no'.	No.	In the sentence, "I asked the part-time worker of the clerk that was organizing the merchandise," the structure implies that it is the "clerk" who was organizing the merchandise, not the part-time worker. The phrase "of the clerk" connects the part-time worker to the clerk, indicating that the worker is associated with the clerk, while the relative clause "that was organizing the merchandise" mod…	LA	Q2	English
4turbo	62	1	I spoke with the assistant of the technician that was on duty.	[Q2] In the following sentence, is the assistant the one that was on duty? Respond solely with 'yes' or 'no'.	No.	I made the choice because, based on the sentence, it is the technician who was mentioned as being on duty, not the assistant. The phrasing "the assistant of the technician that was on duty" specifically points out that it was the technician who was on duty.	LA	Q2	English
4turbo	63	1	I greeted the child of the parent that was in the park.	[Q2] In the following sentence, is the child the one that was in the park? Respond solely with 'yes' or 'no'.	No.	The sentence construction implies that "the parent" was the one in the park, not the child. The phrase "that was in the park" modifies "the parent," indicating that it was the parent who was located in the park. Thus, based on grammatical structure, the answer is "no." The child is not the one that was in the park according to the given sentence.	LA	Q2	English
4turbo	64	1	I spoke with the lawyer of the client that was touring the exhibit.	[Q2] In the following sentence, is the lawyer the one that was touring the exhibit? Respond solely with 'yes' or 'no'.	No.	In the sentence provided, the structure suggests that "that was touring the exhibit" modifies "the client." Therefore, it is the client, not the lawyer, who was touring the exhibit. The phrase directly follows "the client," indicating that it is the client who is associated with the action of touring the exhibit.	LA	Q2	English
4turbo	66	1	I handed a drink to the senior of the graduate student that was doing research.	[Q2] In the following sentence, is the senior the one that was doing research? Respond solely with 'yes' or 'no'.	No.	Based on the grammatical structure of the sentence, the phrase "that was doing research" modifies "graduate student" instead of "senior." This indicates that it is the graduate student, not the senior, who was doing research. Therefore, I responded with "no" to indicate that the senior is not the one conducting the research according to the given sentence.	LA	Q2	English
4turbo	70	1	I ordered a drink from the student of the barista that was in a cafe.	[Q2] In the following sentence, is the student the one that was in a cafe? Respond solely with 'yes' or 'no'.	No.	The sentence suggests that it is the barista who was in a cafe, not the student. This is indicated by the phrase "the student of the barista that was in a cafe," which implies that the relative clause "that was in a cafe" modifies "barista." Therefore, it is the barista who was located in the cafe, rather than the student.	LA	Q2	English
4turbo	71	1	I had tea with the relative of the teacher that was recently divorced.	[Q2] In the following sentence, is the relative the one that was recently divorced? Respond solely with 'yes' or 'no'.	No.	I chose "no" because the sentence is ambiguous about who was recently divorced. The phrase "that was recently divorced" could grammatically refer either to "the teacher" or "the relative of the teacher." Without further context or clarification, it is unclear which person the clause is describing.	LA	Q2	English
4turbo	73	1	I looked up at the boss of the clerk that was working.	[Q2] In the following sentence, is the boss the one that was working? Respond solely with 'yes' or 'no'.	No.	The sentence construction indicates that "the clerk" is the one described as "that was working." The phrase "the boss of the clerk" suggests that the boss is a person in a supervisory role over the clerk, not the one actively working, at least in the context of the sentence.	LA	Q2	English
4turbo	74	1	I was looking at the pet of the girl that was in the hallway.	[Q2] In the following sentence, is the pet the one that was in the hallway? Respond solely with 'yes' or 'no'.	No.	Based on the structure of the sentence, the phrase "that was in the hallway" appears to modify "the girl," not "the pet." Therefore, the girl was in the hallway, not the pet. The arrangement of the sentence leads to this interpretation, where "that was in the hallway" provides additional information about the location of the girl rather than the pet.	LA	Q2	English
4turbo	75	1	I shot the servant of the actress that was in the lobby.	[Q2] In the following sentence, is the servant the one that was in the lobby? Respond solely with 'yes' or 'no'.	No.	The sentence "I shot the servant of the actress that was in the lobby" uses a relative clause, "that was in the lobby," which can be interpreted to modify "the actress" rather than "the servant." This implies the actress was the one in the lobby, not the servant. The placement of the clause right after "actress" suggests this reading; thus, according to this interpretation, the answer is no, the …	LA	Q2	English
4turbo	76	1	I met the wife of the writer that was in Italia.	[Q2] In the following sentence, is the wife the one that was in Italia? Respond solely with 'yes' or 'no'.	No.	I chose 'no' because the structure of the sentence implies that "that was in Italia" modifies "the writer," not "the wife." Hence, it is the writer who was in Italia, not the wife.	LA	Q2	English
4turbo	77	1	I glanced at the coworker of the police officer that was in the police department.	[Q2] In the following sentence, is the coworker the one that was in the police department? Respond solely with 'yes' or 'no'.	No.	I made that choice because the sentence structure suggests that it is the police officer, not the coworker, who was in the police department. The phrase "that was in the police department" directly follows and refers to "the police officer," implying it is the officer who was located there.	LA	Q2	English
4turbo	78	1	I spoke with the customer of the florist that was in the store.	[Q2] In the following sentence, is the customer the one that was in the store? Respond solely with 'yes' or 'no'.	No.	The sentence is structured ambiguously, which can lead to different interpretations regarding who was in the store. However, the more common interpretation based on the structure would be that "that was in the store" modifies "the florist." Hence, it is more likely that the florist was in the store, not the customer. Therefore, I answered "no" to the question about whether the customer was the on…	LA	Q2	English
4turbo	79	1	I heard a rumor about the brother of the singer that was on the phone.	[Q2] In the following sentence, is the brother the one that was on the phone? Respond solely with 'yes' or 'no'.	No.	The sentence structure suggests that it was the singer, not the brother, who was on the phone. The phrase "that was on the phone" appears right after "singer," implying that it modifies "singer" rather than "brother." This interpretation aligns with typical English syntax where relative clauses tend to describe the immediately preceding noun.	LA	Q2	English
4turbo	81	1	I called the colleague of the announcer that was recently hospitalized.	[Q2] In the following sentence, is the colleague the one that was recently hospitalized? Respond solely with 'yes' or 'no'.	No.	I interpreted your question based on the sentence structure. The clause "that was recently hospitalized" is a relative clause modifying "the announcer," not "the colleague." Hence, the information pertains to the announcer being recently hospitalized, not the colleague.	LA	Q2	English
4turbo	82	1	I shook hands with the assistant of the chairman that was in the lobby.	[Q2] In the following sentence, is the assistant the one that was in the lobby? Respond solely with 'yes' or 'no'.	No.	The sentence construction suggests that "that was in the lobby" is referring to "the chairman" rather than "the assistant of the chairman." This interpretation arises because the relative clause "that was in the lobby" is placed right after "the chairman," which makes it sound like it is the chairman who was in the lobby, not the assistant.	LA	Q2	English
4turbo	86	1	I had to buy the saddle of the bike that was fixed yesterday.	[Q2] In the following sentence, is the saddle the one that was fixed yesterday? Respond solely with 'yes' or 'no'.	No.	In the sentence "I had to buy the saddle of the bike that was fixed yesterday," it is the bike that was fixed yesterday, not the saddle. The phrase "that was fixed yesterday" modifies "the bike," indicating that the bike underwent repair. This placement implies that the saddle itself was not necessarily the item fixed; instead it was purchased for a bike that had been repaired. Hence, my response…	LA	Q2	English
4turbo	88	1	I could not photograph the son of the driver that was smoking a cigarette.	[Q2] In the following sentence, is the son the one that was smoking a cigarette? Respond solely with 'yes' or 'no'.	No.	I apologize for the confusion in my previous response. The sentence "I could not photograph the son of the driver that was smoking a cigarette" is ambiguous and does not clearly specify who was smoking the cigarette - whether it was the son or the driver. Therefore, my simple 'no' answer was incorrect without asking for clarification or providing an explanation of the ambiguity. The correct respo…	LA	Q2	English
4turbo	89	1	I found the manager of the actor that was practicing at the pool.	[Q2] In the following sentence, is the manager the one that was practicing at the pool? Respond solely with 'yes' or 'no'.	No.	The sentence is ambiguous because it is not clear whether "that was practicing at the pool" refers to the manager or the actor. Typically, the relative clause "that was practicing at the pool" is more likely to refer to the closest noun before it, which is "actor" in this case. Therefore, based on this common grammatical usage, it would suggest that it is the actor who was practicing at the pool,…	LA	Q2	English
4turbo	94	1	I met the rival of the programmer that knows AI well.	[Q2] In the following sentence, is the rival the one that knows AI well? Respond solely with 'yes' or 'no'.	No.	The sentence "I met the rival of the programmer that knows AI well" suggests that it is the programmer who knows AI well, not the rival. The phrase "that knows AI well" modifies "the programmer," indicating that the programmer has the knowledge of AI, not the rival. Hence, the answer is "no," the rival is not the one who knows AI well.	LA	Q2	English
4turbo	95	1	I bought the case of the phone that was on sale.	[Q2] In the following sentence, is the case the one that was on sale? Respond solely with 'yes' or 'no'.	No.	I chose 'no' because the sentence structure suggests that it is the phone that was on sale, not the case. The relative clause "that was on sale" modifies "the phone," indicating it is the phone which the characteristic of being on sale applies to, rather than the case.	LA	Q2	English
4turbo	96	1	I finally found the manual of the computer that was lost yesterday.	[Q2] In the following sentence, is the manual the one that was lost yesterday? Respond solely with 'yes' or 'no'.	No.	I made that choice because, based on the structure of the sentence, it suggests that "the computer" was the item lost yesterday, not "the manual." The phrase "that was lost yesterday" appears to be modifying "the computer," indicating that it is the computer that was lost, not the manual. Therefore, I answered "no" to the question asking if the manual was the one lost yesterday.	LA	Q2	English
4turbo	98	1	I photographed the apprentice of the painter that was next to the art gallery.	[Q2] In the following sentence, is the apprentice the one that was next to the art gallery? Respond solely with 'yes' or 'no'.	No.	I made the choice because the structure of the sentence suggests that "that was next to the art gallery" modifies "the painter," not "the apprentice." Therefore, it is the painter, not the apprentice, who was next to the art gallery.	LA	Q2	English
4turbo	100	1	I asked for the exit from the boss of the laborer that was on the construction site.	[Q2] In the following sentence, is the boss the one that was on the construction site? Respond solely with 'yes' or 'no'.	No.	I made the choice of responding "No" because, in the sentence, it indicates that the laborer was the one on the construction site, not the boss. The phrase "of the laborer that was on the construction site" modifies "laborer," not "boss." Thus, the sentence suggests that it was the laborer who was at the construction site, not necessarily the boss.	LA	Q2	English
4turbo	101	1	I greeted the grandson of the madam that was in the countryside.	[Q2] In the following sentence, is the grandson the one that was in the countryside? Respond solely with 'yes' or 'no'.	No.	The sentence suggests that it was the madam, not the grandson, who was in the countryside. The phrase "that was in the countryside" modifies "the madam," not "the grandson."	LA	Q2	English
4turbo	102	1	I met the student of the linguist that was in Tokyo the other day.	[Q2] In the following sentence, is the student the one that was in Tokyo the other day? Respond solely with 'yes' or 'no'.	No.	The sentence "I met the student of the linguist that was in Tokyo the other day" can be ambiguous as it's unclear whether the phrase "that was in Tokyo the other day" refers to "the student" or "the linguist." However, a common interpretation based on standard English grammar conventions suggests that "that was in Tokyo the other day" modifies the closest noun before it, which is "the linguist." …	LA	Q2	English
4turbo	103	1	I scolded the subordinate of the engineer that was on the construction site.	[Q2] In the following sentence, is the subordinate the one that was on the construction site? Respond solely with 'yes' or 'no'.	No.	The sentence does not explicitly clarify whether the subordinate or the engineer was on the construction site. The phrase "that was on the construction site" could refer to either the subordinate or the engineer, depending on the intended meaning, which is ambiguous in this sentence. Therefore, without additional context, it is not definitively clear to whom the phrase "that was on the constructi…	LA	Q2	English
4turbo	104	1	I looked at the cat of the kid that was lying on the couch.	[Q2] In the following sentence, is the cat the one that was lying on the couch? Respond solely with 'yes' or 'no'.	No.	The sentence could be ambiguous, as it is not explicitly clear which noun ("the cat" or "the kid") the relative clause "that was lying on the couch" refers to. However, given the structure of the sentence, it might more commonly be interpreted that "the kid" is the one lying on the couch. The proximity of "the kid" to the phrase "that was lying on the couch" suggests this interpretation, although…	LA	Q2	English
4turbo	105	1	I talked with the supervisor of the flight attendant that was on board.	[Q2] In the following sentence, is the supervisor the one that was on board? Respond solely with 'yes' or 'no'.	No.	The choice was made based on the grammatical structure of the sentence. The phrase "that was on board" modifies "the flight attendant," indicating that it was the flight attendant, not the supervisor, who was on board. The sentence describes speaking with the supervisor who is associated with this flight attendant.	LA	Q2	English
4turbo	106	1	I made eye contact with the guide dog of the passenger that was at the station.	[Q2] In the following sentence, is the guide dog the one that was at the station? Respond solely with 'yes' or 'no'.	No.	In the sentence, "I made eye contact with the guide dog of the passenger that was at the station," the phrase "that was at the station" modifies "the passenger," not "the guide dog." The sentence indicates that it was the passenger who was at the station. Therefore, based solely on this sentence, it does not explicitly state that the guide dog was also at the station, although it may be implied s…	LA	Q2	English
4turbo	108	1	I recognized the acquaintance of the artist that was in front of the statue.	[Q2] In the following sentence, is the acquaintance the one that was in front of the statue? Respond solely with 'yes' or 'no'.	No.	The sentence structure suggests that it is the artist who was in front of the statue, not the acquaintance. The clause "that was in front of the statue" modifies "the artist," indicating the location of the artist rather than the acquaintance.	LA	Q2	English
4turbo	111	1	I spoke to the son of the doctor that was behind the tree.	[Q2] In the following sentence, is the son the one that was behind the tree? Respond solely with 'yes' or 'no'.	No.	My initial response was incorrect. After closely analyzing the sentence again, it's clear that the structure implies that it was "the doctor" who was behind the tree, not "the son of the doctor." The phrase "that was behind the tree" modifies "the doctor," indicating where the doctor was located, not the son.	LA	Q2	English
4turbo	112	1	I pretended not to notice the fan of the idol that was dancing in karaoke.	[Q2] In the following sentence, is the fan the one that was dancing in karaoke? Respond solely with 'yes' or 'no'.	No.	I made that choice because, based on the sentence structure, it sounds like the idol, not the fan, is the one who's dancing in karaoke. The phrase "the fan of the idol that was dancing in karaoke" suggests that "that was dancing in karaoke" modifies "idol," not "fan." Hence, the idol is the one dancing in karaoke, not the fan.	LA	Q2	English
4turbo	113	1	I spoke with the guardian of the patient that came to the hospital.	[Q2] In the following sentence, is the guardian the one that came to the hospital? Respond solely with 'yes' or 'no'.	No.	The sentence "I spoke with the guardian of the patient that came to the hospital" suggests that it is the patient who came to the hospital, not the guardian. The phrase "that came to the hospital" is a relative clause modifying "the patient," indicating it was the patient who arrived at the hospital.	LA	Q2	English
4turbo	115	1	I spoke to the daughter of the landlord that was cooking.	[Q2] In the following sentence, is the daughter the one that was cooking? Respond solely with 'yes' or 'no'.	No.	I chose 'no' because, in the sentence "I spoke to the daughter of the landlord that was cooking," the phrase "that was cooking" is closer to "landlord" than "daughter", which suggests that it is the landlord who was cooking, not the daughter. The structure of the sentence implies that "that was cooking" modifies "landlord".	LA	Q2	English
4turbo	117	1	I met with the clerk of the prosecutor that knew about the murder.	[Q2] In the following sentence, is the clerk the one that knew about the murder? Respond solely with 'yes' or 'no'.	No.	I apologize for any confusion. Upon carefully examining the sentence structure again, I recognize that my previous response might have been too hasty. The sentence "I met with the clerk of the prosecutor that knew about the murder" can suggest that it was the clerk who knew about the murder, due to the proximity of "that knew about the murder" to "the clerk of the prosecutor." However, without fu…	LA	Q2	English
4turbo	118	1	I recognized the secretary of the politician that was from the newspaper.	[Q2] In the following sentence, is the secretary the one that was from the newspaper? Respond solely with 'yes' or 'no'.	No.	I made that choice because the sentence structure suggests that "that was from the newspaper" modifies "the politician," not "the secretary." This implies that it is the politician who is associated with being from the newspaper, not the secretary.	LA	Q2	English
4turbo	120	1	I sent an email to the research assistant of the linguist that was in France.	[Q2] In the following sentence, is the research assistant the one that was in France? Respond solely with 'yes' or 'no'.	No.	The sentence structure suggests that "that was in France" modifies "the linguist," not "the research assistant." This interpretation is based on the proximity of "the linguist" to the phrase "that was in France." This arrangement generally indicates that the clause is providing additional information about the linguist rather than the research assistant. Therefore, it is the linguist who was in F…	LA	Q2	English
4turbo	122	1	I thought of the dog of the idol that was in an accident this fall.	[Q2] In the following sentence, is the dog the one that was in an accident this fall? Respond solely with 'yes' or 'no'.	No.	The structure of the sentence indicates that "that was in an accident this fall" is a relative clause modifying "the idol," not "the dog." The clause directly follows "the idol," suggesting it is the idol that was involved in the accident, not the dog. Hence, I answered "no" to whether the dog was the one in the accident.	LA	Q2	English
4turbo	123	1	I spoke with the wife of the professor that retired this year.	[Q2] In the following sentence, is the wife the one that retired this year? Respond solely with 'yes' or 'no'.	No.	The sentence structure implies that it is the professor who retired this year, not the wife. The phrase "that retired this year" refers to "the professor," indicating that he is the one who retired.	LA	Q2	English
4turbo	125	1	I said hello to the client of the tax accountant that was in the hallway.	[Q2] In the following sentence, is the client the one that was in the hallway? Respond solely with 'yes' or 'no'.	No.	Based on the structure of the sentence, the phrase "that was in the hallway" is positioned closer to and appears to modify "the tax accountant," not "the client." Therefore, it suggests that it was the tax accountant who was in the hallway, not the client. Hence, the answer to whether the client was the one in the hallway is "no."	LA	Q2	English
4turbo	126	1	I ran into the father of the pianist that was on TV yesterday.	[Q2] In the following sentence, is the father the one that was on TV yesterday? Respond solely with 'yes' or 'no'.	No.	The sentence implies that it is the pianist, not the father, who was on TV yesterday. This interpretation is based on the placement of the relative clause "that was on TV yesterday," which directly follows "the pianist," indicating that it is the pianist who was on TV.	LA	Q2	English
4turbo	128	1	I left a note for the head of the reporter that was waiting to hear back.	[Q2] In the following sentence, is the head the one that was waiting to hear back? Respond solely with 'yes' or 'no'.	No.	In the sentence, the phrase "that was waiting to hear back" modifies "the reporter" rather than "the head." This implies that it was the reporter who was waiting to hear back, not the head. Hence, the head is not the one that was waiting.	LA	Q2	English
4turbo	129	1	I bought chicken for the brother of the player that was working out.	[Q2] In the following sentence, is the brother the one that was working out? Respond solely with 'yes' or 'no'.	No.	The sentence is ambiguous regarding who was working out. It could either refer to "the player" or "the brother of the player." Given the grammatical structure, it is more likely referring to "the player" who was working out, not the brother. Therefore, I answered "no" to the question asking if the brother was the one working out.	LA	Q2	English
4turbo	131	1	I complained to the friend of the gangster that was smoking in the room.	[Q2] In the following sentence, is the friend the one that was smoking in the room? Respond solely with 'yes' or 'no'.	No.	The sentence is ambiguous, so my interpretation cannot be definitively concluded without additional context. The phrase "that was smoking in the room" could refer to either "the friend of the gangster" or "the gangster." Without more information, either interpretation could be correct.	LA	Q2	English
4turbo	132	1	I talked to the wife of the fisherman that was resting on the boat.	[Q2] In the following sentence, is the wife the one that was resting on the boat? Respond solely with 'yes' or 'no'.	No.	I made that choice because the sentence construction suggests that "that was resting on the boat" modifies "the fisherman," not "the wife." The relative clause "that was resting on the boat" follows directly after "fisherman," indicating that it is the fisherman who was resting on the boat, not the wife.	LA	Q2	English
4turbo	134	1	I shared my opinion with the grandmother of the pianist that was watching the concert.	[Q2] In the following sentence, is the grandmother the one that was watching the concert? Respond solely with 'yes' or 'no'.	No.	The sentence structure suggests that "that was watching the concert" modifies "the pianist," indicating it was the pianist who was watching the concert, not the grandmother. Therefore, the grandmother is not the one that was watching the concert.	LA	Q2	English
4turbo	135	1	I had a discussion with the advisor of the graduate student that was attending the conference.	[Q2] In the following sentence, is the advisor the one that was attending the conference? Respond solely with 'yes' or 'no'.	No.	Based on the structure of the sentence, the phrase "that was attending the conference" is placed closer to "graduate student" rather than "advisor." Generally, relative clauses modify the noun or pronoun that immediately precedes them. This suggests that it is the graduate student who was attending the conference, not the advisor.	LA	Q2	English
4turbo	136	1	I asked a question to the collaborator of the professor that was writing a paper.	[Q2] In the following sentence, is the collaborator the one that was writing a paper? Respond solely with 'yes' or 'no'.	No.	The sentence is ambiguous because it's not clear whether the phrase "that was writing a paper" modifies "the collaborator" or "the professor." Hence, without further context or clarification, it is difficult to definitively answer whether the collaborator was the one writing the paper. Therefore, the choice "no" was selected.	LA	Q2	English
4turbo	138	1	I exchanged contacts with the rival of the ballerina that was practicing.	[Q2] In the following sentence, is the rival the one that was practicing? Respond solely with 'yes' or 'no'.	No.	The sentence structure indicates that "that was practicing" modifies "the ballerina," meaning it was the ballerina, not the rival, who was practicing. This is evident from the placement of the clause right after "the ballerina," indicating it describes the ballerina specifically.	LA	Q2	English
4turbo	139	1	I checked the outlet of the television that was broken over time.	[Q2] In the following sentence, is the outlet the one that was broken over time? Respond solely with 'yes' or 'no'.	No.	I chose "no" because the sentence seems to suggest that it is the television, not the outlet, that was broken over time. The phrase "that was broken over time" appears to modify "the television," indicating that it is the television which has deteriorated over time.	LA	Q2	English
4turbo	140	1	I asked for help from the daughter of the manager that was at the restaurant.	[Q2] In the following sentence, is the daughter the one that was at the restaurant? Respond solely with 'yes' or 'no'.	No.	The sentence is ambiguous because the phrase "that was at the restaurant" could refer either to "the manager" or to "the daughter of the manager." The most straightforward grammatical reading suggests that "that was at the restaurant" modifies "the manager," indicating that it was the manager who was at the restaurant, not necessarily the daughter. Given this ambiguity, my initial response of "No…	LA	Q2	English
4turbo	142	1	I ran into the wife of the professor that recently got cancer.	[Q2] In the following sentence, is the wife the one that recently got cancer? Respond solely with 'yes' or 'no'.	No.	The sentence structure suggests that it is "the professor" who recently got cancer, not "the wife." This is indicated by the phrase "the professor that recently got cancer," where "that recently got cancer" modifies "the professor."	LA	Q2	English
4turbo	143	1	I looked at the friend of the stewardess that went to work at night.	[Q2] In the following sentence, is the friend the one that went to work at night? Respond solely with 'yes' or 'no'.	No.	I made the choice based on the structure of the sentence. The phrase "that went to work at night" directly follows "stewardess," suggesting that it is the stewardess who went to work at night, not the friend. The structure implies that "that went to work at night" modifies "stewardess."	LA	Q2	English
4turbo	145	1	I shot the brother of the terrorist that was hiding in the bathroom.	[Q2] In the following sentence, is the brother the one that was hiding in the bathroom? Respond solely with 'yes' or 'no'.	No.	Apologies for any confusion caused by my previous response, which was incorrect. Upon a closer examination of the sentence: "I shot the brother of the terrorist that was hiding in the bathroom," the use of "that was hiding in the bathroom" indeed refers to the brother, suggesting he was the one hiding in the bathroom. Therefore, the correct response to whether the brother was the one hiding in th…	LA	Q2	English
4turbo	146	1	I met the husband of the millionaire that was relaxing on a yacht.	[Q2] In the following sentence, is the husband the one that was relaxing on a yacht? Respond solely with 'yes' or 'no'.	No.	Based on the phrasing of the sentence, the clause "that was relaxing on a yacht" appears to modify "millionaire" rather than "the husband of the millionaire." Therefore, it suggests that the millionaire, not the husband, was the one relaxing on a yacht.	LA	Q2	English
4turbo	147	1	I glared at the dog of the security guard that was at the entrance to the store.	[Q2] In the following sentence, is the dog the one that was at the entrance to the store? Respond solely with 'yes' or 'no'.	No.	The sentence suggests that it is the security guard, not the dog, who was at the entrance to the store. The phrasing 'the dog of the security guard that was at the entrance' typically indicates that the relative clause 'that was at the entrance' modifies 'the security guard,' not 'the dog.'	LA	Q2	English
4turbo	149	1	I heard a rumor about the father of the congressman that was having a meal.	[Q2] In the following sentence, is the father the one that was having a meal? Respond solely with 'yes' or 'no'.	No.	The sentence "I heard a rumor about the father of the congressman that was having a meal" suggests that it was the congressman who was having a meal, not the father. The phrase "that was having a meal" seems to modify "the congressman," indicating he is the one referred to by the activity of having a meal. Hence, the father is not the one that was having a meal.	LA	Q2	English
4turbo	150	1	I waited on location for the assistant of the director that was filming.	[Q2] In the following sentence, is the assistant the one that was filming? Respond solely with 'yes' or 'no'.	No.	The sentence implies that it is the director who was filming, not the assistant. The phrase "the assistant of the director that was filming" suggests that "that was filming" is describing the director, given the common use of such restrictive clauses to provide additional information about the noun directly preceding the relative pronoun "that."	LA	Q2	English
4turbo	151	1	I recognized the son of the announcer that was playing tennis.	[Q2] In the following sentence, is the son the one that was playing tennis? Respond solely with 'yes' or 'no'.	No.	I apologize for my initial response to your question. Upon reevaluating the sentence, given the structure and phrasing of "I recognized the son of the announcer that was playing tennis," it does imply that it was the son who was playing tennis. So, the correct answer should have been "yes." Thank you for pointing out the need for clarification.	LA	Q2	English
4turbo	152	1	I had dinner with the friend of the subordinate that was promoted this time.	[Q2] In the following sentence, is the friend the one that was promoted this time? Respond solely with 'yes' or 'no'.	No.	In the sentence, the phrase "that was promoted this time" is closer to "the subordinate," suggesting that it is the subordinate who was promoted, rather than the friend. The construction indicates that "that was promoted this time" modifies "the subordinate," implying the friend is not the one who received the promotion.	LA	Q2	English
4turbo	153	1	I consulted the mother of the factory manager that was smoking.	[Q2] In the following sentence, is the mother the one that was smoking? Respond solely with 'yes' or 'no'.	No.	The sentence is ambiguous because the relative clause "that was smoking" could refer either to "the factory manager" or to "the mother of the factory manager." From the syntax and typical usage, it is more likely that "that was smoking" refers to the closest noun before the clause, which in this case is "the factory manager." Therefore, based on common English sentence structure, it is inferred t…	LA	Q2	English
4turbo	157	1	I couldn't find the keyboard of the computer that was repaired.	[Q2] In the following sentence, is the keyboard the one that was repaired? Respond solely with 'yes' or 'no'.	No.	I chose "no" because the sentence "I couldn't find the keyboard of the computer that was repaired" grammatically suggests that it was the computer that was repaired, not the keyboard. The relative clause "that was repaired" modifies "the computer," implying that the keyboard is associated with a computer that underwent repair, rather than the keyboard itself being the object of repair.	LA	Q2	English
4turbo	158	1	I was unable to alert the sister of the student that was dozing.	[Q2] In the following sentence, is the sister the one that was dozing? Respond solely with 'yes' or 'no'.	No.	In the sentence, "I was unable to alert the sister of the student that was dozing," the structure suggests that "that was dozing" modifies "the student." This implies it is the student, not the sister, who was dozing.	LA	Q2	English
4turbo	159	1	I was waiting for the colleague of the teacher that was in the gym.	[Q2] In the following sentence, is the colleague the one that was in the gym? Respond solely with 'yes' or 'no'.	No.	Based on the structure and punctuation of the sentence, the phrase "that was in the gym" seems to modify "teacher" rather than "colleague." The sentence implies that it is the teacher, not the colleague, who was in the gym. This interpretation comes from the placement of the clause closer to "teacher," suggesting it is the teacher who is associated with the gym. Therefore, I answered 'no' to indi…	LA	Q2	English
4turbo	161	1	I encouraged the supervisor of the nurse that was trying not to cry.	[Q2] In the following sentence, is the supervisor the one that was trying not to cry? Respond solely with 'yes' or 'no'.	No.	I made the choice based on the structure of the sentence, which indicates that "that was trying not to cry" modifies "the nurse." The sentence suggests that it was the nurse who was trying not to cry, not the supervisor. Thus, the answer is "no," the supervisor is not the one trying not to cry.	LA	Q2	English
4turbo	162	1	I handed the water to the secretary of the politician that was giving a talk.	[Q2] In the following sentence, is the secretary the one that was giving a talk? Respond solely with 'yes' or 'no'.	No.	No, the sentence suggests that it was the politician who was giving a talk, not the secretary. The phrase "the politician that was giving a talk" indicates that the adjective clause "that was giving a talk" modifies "the politician."	LA	Q2	English
4turbo	163	1	I gave a dancewear to the daughter of the chaplain that was dancing.	[Q2] In the following sentence, is the daughter the one that was dancing? Respond solely with 'yes' or 'no'.	No.	My response was incorrect. After reevaluating the sentence, "I gave a dancewear to the daughter of the chaplain that was dancing," it implies that "that was dancing" refers to the daughter of the chaplain. Therefore, the daughter is the one who was dancing. The correct answer should have been "yes."	LA	Q2	English
4turbo	164	1	I asked for advice from the daughter of the chef that was eating pasta.	[Q2] In the following sentence, is the daughter the one that was eating pasta? Respond solely with 'yes' or 'no'.	No.	In the sentence provided, it's not explicitly clear whether the daughter or the chef was eating pasta. The structure of the sentence suggests that "that was eating pasta" modifies "the chef." Therefore, based on grammatical assumptions, it seems more likely that the chef was the one eating pasta, not the daughter. This interpretation led to the response of "no" to the question of whether the daug…	LA	Q2	English
4turbo	165	1	I interviewed the son of the politician that was in Seoul this week.	[Q2] In the following sentence, is the son the one that was in Seoul this week? Respond solely with 'yes' or 'no'.	No.	Based on the grammar and structure of the sentence, the phrase "that was in Seoul this week" appears to modify "the politician" rather than "the son." Since the relative clause "that was in Seoul this week" directly follows "the politician," it suggests that it is the politician who was in Seoul, not the son. The sentence implies that the interviewee is the son of a politician who was in Seoul. T…	LA	Q2	English
4turbo	167	1	I have come to like the coach of the swimmer that was in the pool.	[Q2] In the following sentence, is the coach the one that was in the pool? Respond solely with 'yes' or 'no'.	No.	I made that choice based on the grammatical structure of the sentence. The phrase "that was in the pool" modifies "the swimmer," indicating that it was the swimmer who was in the pool, not the coach. Thus, the correct answer to whether the coach was the one in the pool is "no."	LA	Q2	English
4turbo	168	1	I chatted with the grandfather of the student that was in front of the supermarket.	[Q2] In the following sentence, is the grandfather the one that was in front of the supermarket? Respond solely with 'yes' or 'no'.	No.	The sentence "I chatted with the grandfather of the student that was in front of the supermarket" suggests that it is the student who was in front of the supermarket, not the grandfather. The phrase "that was in front of the supermarket" modifies "the student" rather than "the grandfather."	LA	Q2	English
4turbo	170	1	I waited at the cafe for the husband of the lawyer that was jogging.	[Q2] In the following sentence, is the husband the one that was jogging? Respond solely with 'yes' or 'no'.	No.	In the sentence "I waited at the cafe for the husband of the lawyer that was jogging," the phrase "that was jogging" is a relative clause modifying the noun closest to it, which is "lawyer," not "husband." Therefore, based on the structure of the sentence, it's the lawyer who was jogging, not the husband. That's why I answered 'no' to the question of whether the husband was the one jogging.	LA	Q2	English
4turbo	172	1	I greeted the wife of the farmer that was washing the pots.	[Q2] In the following sentence, is the wife the one that was washing the pots? Respond solely with 'yes' or 'no'.	No.	I chose "no" because, based on the structure of the sentence, it is more likely that "that was washing the pots" refers to "the farmer" rather than "the wife." In English, relative clauses typically modify the noun immediately preceding them unless clear punctuation or wording indicates otherwise. Thus, in this sentence, "the farmer" is the one washing the pots.	LA	Q2	English
4turbo	173	1	I gave advice to the guide of the tourist that couldn't read Chinese.	[Q2] In the following sentence, is the guide the one that couldn't read Chinese? Respond solely with 'yes' or 'no'.	No.	The sentence "I gave advice to the guide of the tourist that couldn't read Chinese" implies that it is the tourist who couldn't read Chinese, not the guide. The phrase "that couldn't read Chinese" modifies "the tourist," indicating it is the tourist who lacked the ability to read Chinese.	LA	Q2	English
4turbo	174	1	I contacted the friend of the translator that was studying in Australia.	[Q2] In the following sentence, is the friend the one that was studying in Australia? Respond solely with 'yes' or 'no'.	No.	Based on the construction of the sentence, there is ambiguity in the phrasing; however, the most straightforward grammatical interpretation suggests that "that was studying in Australia" modifies "the translator" rather than "the friend of the translator." Therefore, it implies that it was the translator who was studying in Australia.	LA	Q2	English
4turbo	176	1	I talked with the master of the violinist that performed at the concert.	[Q2] In the following sentence, is the master the one that performed at the concert? Respond solely with 'yes' or 'no'.	No.	The sentence structure indicates that "the violinist" is the one who performed at the concert, not "the master." The phrase "that performed at the concert" is a relative clause modifying "the violinist," suggesting it is the violinist who performed, not the master.	LA	Q2	English
4turbo	177	1	I couldn't believe that the secretary of the congressman that was playing the mobile game.	[Q2] In the following sentence, is the secretary the one that was playing the mobile game? Respond solely with 'yes' or 'no'.	No.	I apologize for the confusion in my previous response. The sentence is somewhat ambiguous, making it unclear who exactly was playing the mobile game. Therefore, I should have not given a definitive 'yes' or 'no' answer without further clarification or rephrasing of the sentence. Let's re-evaluate: "I couldn't believe that the secretary of the congressman that was playing the mobile game." The amb…	LA	Q2	English
4turbo	179	1	I had dinner with the manager of the actor that arrived at the film set.	[Q2] In the following sentence, is the manager the one that arrived at the film set? Respond solely with 'yes' or 'no'.	No.	The sentence indicates that it is the actor who arrived at the film set, not the manager. The structure of the sentence places "that arrived at the film set" as a relative clause modifying "the actor," not "the manager." Therefore, the correct interpretation is that the actor is the one who arrived at the film set.	LA	Q2	English
4turbo	181	1	I got into an argument with the boss of the flight attendant that was on the bus.	[Q2] In the following sentence, is the boss the one that was on the bus? Respond solely with 'yes' or 'no'.	No.	Based on the structure of the sentence, the boss is associated with the flight attendant, not the action of being on the bus. The phrasing implies that the flight attendant, not the boss, was the one on the bus.	LA	Q2	English
4turbo	184	1	I asked for help from the apprentice of the architect that was at the wine shop.	[Q2] In the following sentence, is the apprentice the one that was at the wine shop? Respond solely with 'yes' or 'no'.	No.	I chose "no" because the structure of the sentence implies that it was "the architect" who was at the wine shop, not the apprentice. The phrase "that was at the wine shop" modifies "the architect," not "the apprentice." Therefore, the architect is the one associated with being at the wine shop.	LA	Q2	English
4turbo	185	1	I had coffee with the friend of the professor that got married last year.	[Q2] In the following sentence, is the friend the one that got married last year? Respond solely with 'yes' or 'no'.	No.	The sentence is ambiguous because the relative clause "that got married last year" could refer to either "the friend" or "the professor." Without further context or clarification, it's not definitively clear who got married. Therefore, answering 'no' assumes one interpretation, though 'yes' could also be valid depending on the intended meaning.	LA	Q2	English
4turbo	188	1	I recognized the cat of the basketball player that was eating bread in the cafe.	[Q2] In the following sentence, is the cat the one that was eating bread in the cafe? Respond solely with 'yes' or 'no'.	No.	In the sentence, the structure implies that "that was eating bread in the cafe" refers back to "the basketball player" rather than to "the cat." It is more common in English for the relative clause (that was eating bread in the cafe) to modify the closest preceding noun unless otherwise specified, which in this case would be "the basketball player." Therefore, based on the syntax and typical usag…	LA	Q2	English
4turbo	190	1	I was visiting the cousin of the novelist that was in Canada on vacation.	[Q2] In the following sentence, is the cousin the one that was in Canada on vacation? Respond solely with 'yes' or 'no'.	No.	I apologize for the misunderstanding. Upon reevaluating the sentence, it appears that the ambiguity in the sentence makes it unclear who exactly was in Canada on vacation. The sentence can be interpreted in two ways: it could mean that the cousin was in Canada on vacation, or it could mean that the novelist was in Canada on vacation. Without additional context, both interpretations could be corre…	LA	Q2	English
4turbo	191	1	I was surprised to see the pet dog of the government employee that was near the restroom.	[Q2] In the following sentence, is the pet dog the one that was near the restroom? Respond solely with 'yes' or 'no'.	No.	I apologize for the confusion, but based on a reevaluation of the sentence, it seems I made an error in my previous response. The sentence structure indicates that it is indeed the pet dog that was near the restroom. Therefore, the correct response to your question should be "yes".	LA	Q2	English
4turbo	192	1	I bumped into the customer of the banker that was on the phone.	[Q2] In the following sentence, is the customer the one that was on the phone? Respond solely with 'yes' or 'no'.	No.	The sentence structure suggests that "that was on the phone" modifies "the banker," indicating that it was the banker who was on the phone, not the customer. The phrase "of the banker" is closer to "the banker" than to "the customer," which grammatically links the action of being on the phone more directly to the banker.	LA	Q2	English
4turbo	193	1	I gave a drink to the part-time student of the clerk that was cleaning up.	[Q2] In the following sentence, is the part-time student the one that was cleaning up? Respond solely with 'yes' or 'no'.	No.	The sentence structure suggests that "the clerk" is the one that was cleaning up, not "the part-time student". The phrase "that was cleaning up" follows directly after "the clerk," indicating that it is describing the clerk.	LA	Q2	English
4turbo	194	1	I took a picture with the colleague of the firefighter that was undergoing training.	[Q2] In the following sentence, is the colleague the one that was undergoing training? Respond solely with 'yes' or 'no'.	No.	In the sentence, the structure implies that "the firefighter" is the one "that was undergoing training," not "the colleague." The phrase "the colleague of the firefighter" suggests the colleague is associated with but distinct from the firefighter who was training. Therefore, the training specifically refers to the firefighter.	LA	Q2	English
4turbo	196	1	I finally bought the case of the laptop that was on sale this month.	[Q2] In the following sentence, is the case the one that was on sale this month? Respond solely with 'yes' or 'no'.	No.	My choice of "no" stems from interpreting "that was on sale this month" as referring to "the laptop" rather than "the case." The grammatical structure suggests that the relative clause modifies "the laptop," indicating that it is the laptop that was on sale, not the case.	LA	Q2	English
4turbo	198	1	I checked the button of the printer that suddenly broke down.	[Q2] In the following sentence, is the button the one that suddenly broke down? Respond solely with 'yes' or 'no'.	No.	The choice was made because the sentence indicates that it was the printer that suddenly broke down, not the button. The main subject referred to as breaking down is the printer.	LA	Q2	English
4turbo	199	1	I took a picture with the teacher of the sculptor that was in front of the museum.	[Q2] In the following sentence, is the teacher the one that was in front of the museum? Respond solely with 'yes' or 'no'.	No.	The sentence structure suggests that it is the sculptor ("the sculptor that was in front of the museum") that was in front of the museum, not the teacher. The phrase "that was in front of the museum" directly follows and modifies "the sculptor," indicating the location of the sculptor rather than the teacher.	LA	Q2	English
4turbo	201	1	I called the attorney of the defendant that was preparing for trial.	[Q2] In the following sentence, is the attorney the one that was preparing for trial? Respond solely with 'yes' or 'no'.	No.	My initial interpretation was incorrect; I apologize for any confusion. To clarify, based on the construction of the sentence "I called the attorney of the defendant that was preparing for trial," it is indeed the attorney who appears to be preparing for trial, not the defendant. The lack of additional punctuation or clauses that clearly distinguish actions between the attorney and the defendant …	LA	Q2	English
4turbo	202	1	I greeted the granddaughter of the caretaker that was sitting in a chair.	[Q2] In the following sentence, is the granddaughter the one that was sitting in a chair? Respond solely with 'yes' or 'no'.	No.	The sentence is ambiguous, as it can be interpreted in two ways: 1. The caretaker was sitting in a chair and has a granddaughter. 2. The granddaughter, who was sitting in a chair, was greeted. Without additional information or clarification, it is not explicitly clear if "that was sitting in a chair" refers to the granddaughter or the caretaker. My initial response was based on an interpretation …	LA	Q2	English
4turbo	203	1	I coordinated with the assistant of the director that was preparing the stage.	[Q2] In the following sentence, is the assistant the one that was preparing the stage? Respond solely with 'yes' or 'no'.	No.	The construction of the sentence suggests that "the director" is the one that was preparing the stage, not the assistant. The placement of the phrase "that was preparing the stage" comes immediately after "the director," indicating that it is the director who is associated with the action of preparing the stage. Thus, it is more accurate to interpret that the phrase describes the director rather …	LA	Q2	English
4turbo	204	1	I handed the ice cream to the son of the gardener that was next to the statue.	[Q2] In the following sentence, is the son the one that was next to the statue? Respond solely with 'yes' or 'no'.	No.	My response was based on the grammatical structure of the sentence, where the placement of the phrase "that was next to the statue" seems to modify "the gardener," not "the son." Hence the interpretation that it is the gardener who was next to the statue, not the son.	LA	Q2	English
4turbo	205	1	I exchanged contacts with the sister of the dancer that was doing yoga.	[Q2] In the following sentence, is the sister the one that was doing yoga? Respond solely with 'yes' or 'no'.	No.	In the sentence "I exchanged contacts with the sister of the dancer that was doing yoga," the phrase "that was doing yoga" modifies "the dancer," not "the sister." This implies it is the dancer who was doing yoga, not the sister. Therefore, the sister is not the one doing yoga.	LA	Q2	English
4turbo	206	1	I checked on the daughter-in-law of the pastor that was sneezing frequently.	[Q2] In the following sentence, is the daughter-in-law the one that was sneezing frequently? Respond solely with 'yes' or 'no'.	No.	The sentence is ambiguous because the relative clause "that was sneezing frequently" could refer to either the "daughter-in-law" or the "pastor." The placement and structure of the sentence, however, lean towards implying that it is the "pastor" who was sneezing frequently. This is because the phrase "of the pastor" directly precedes the relative clause, suggesting that it modifies "pastor" rathe…	LA	Q2	English
4turbo	207	1	I accidentally bumped into the caregiver of the patient that was out for a walk.	[Q2] In the following sentence, is the caregiver the one that was out for a walk? Respond solely with 'yes' or 'no'.	No.	I chose 'no' based on the structure of the sentence. The clause "that was out for a walk" seems to modify "the patient," implying that it was the patient who was out for a walk, not the caregiver.	LA	Q2	English
4turbo	208	1	I gave the strawberries to the owner of the rabbit that was on the lawn.	[Q2] In the following sentence, is the owner the one that was on the lawn? Respond solely with 'yes' or 'no'.	No.	Based on the structure of the sentence, the phrase "that was on the lawn" modifies the noun "rabbit," not "the owner." Therefore, the rabbit was the one on the lawn, not the owner. Hence, my response was "no."	LA	Q2	English
4turbo	210	1	I gave water to the boss of the worker that was near the construction site.	[Q2] In the following sentence, is the boss the one that was near the construction site? Respond solely with 'yes' or 'no'.	No.	I chose "no" because in the sentence "I gave water to the boss of the worker that was near the construction site," the phrase "that was near the construction site" modifies "the worker," not "the boss." This indicates that it was the worker, not the boss, who was near the construction site.	LA	Q2	English
4turbo	15	1	I adjusted the pipe of the sink that was cracked.	[Q2] In the following sentence, is the pipe the one that was cracked? Respond solely with 'yes' or 'no'.	Yes	I chose 'yes' because the phrase "that was cracked" modifies "the pipe," indicating that it is the pipe that was cracked.	HA	Q2	English
4turbo	26	1	I finally found the panel of the box that was completely crumpled.	[Q2] In the following sentence, is the panel the one that was completely crumpled? Respond solely with 'yes' or 'no'.	Yes	I chose 'yes' because the structure of the sentence attributes the condition of being "completely crumpled" directly to "the panel of the box." The phrase "that was completely crumpled" modifies "the panel," indicating it is the panel that was crumpled.	HA	Q2	English
4turbo	48	1	I recognized the hostage of the robbery that was on the morning news.	[Q2] In the following sentence, is the hostage the one that was on the morning news? Respond solely with 'yes' or 'no'.	Yes	I chose "yes" because the sentence structure suggests that the phrase "that was on the morning news" modifies "hostage," indicating that the hostage was the individual featured or discussed in the morning news.	HA	Q2	English
4turbo	52	1	I was worried about the pigeon of the magician that was injured in a performance.	[Q2] In the following sentence, is the pigeon the one that was injured in a performance? Respond solely with 'yes' or 'no'.	Yes	Yes, I made that choice because the structure of the sentence implies that the pigeon, which belongs to the magician, was the subject injured in the performance. The phrase "that was injured in a performance" directly follows the noun "pigeon," indicating that it is the pigeon that was injured.	HA	Q2	English
4turbo	56	1	I read the revision of the manuscript that was on the test.	[Q2] In the following sentence, is the revision the one that was on the test? Respond solely with 'yes' or 'no'.	Yes	My response was based on the sentence structure, where "that was on the test" appears to modify "the revision of the manuscript." Therefore, it indicates that the revision described is indeed the one that was on the test.	HA	Q2	English
4turbo	58	1	I delivered the letter to the security guard of the celebrity that was eating.	[Q2] In the following sentence, is the security guard the one that was eating? Respond solely with 'yes' or 'no'.	Yes	The sentence structure implies that "that was eating" refers to the nearest preceding noun, which is "the security guard." Therefore, according to the sentence, it is the security guard who was eating.	HA	Q2	English
4turbo	84	1	I tasted the sauce of the pasta that was left over from last night.	[Q2] In the following sentence, is the sauce the one that was left over from last night? Respond solely with 'yes' or 'no'.	Yes	The sentence structure implies that "that was left over from last night" modifies "the pasta," suggesting that it is the pasta, not the sauce, that was left over. Therefore, the answer focuses on this interpretation, indicating that the sauce itself is not directly stated to be leftover.	HA	Q2	English
4turbo	85	1	I repaired the handle of the pot that was broken over time.	[Q2] In the following sentence, is the handle the one that was broken over time? Respond solely with 'yes' or 'no'.	Yes	I made that choice because the sentence structure indicates that the modifier "that was broken over time" refers to the noun phrase it directly follows, which is "the handle of the pot." Hence, it is the handle that was broken over time.	HA	Q2	English
4turbo	87	1	I couldn't find the tray of the oven that was used last night.	[Q2] In the following sentence, is the tray the one that was used last night? Respond solely with 'yes' or 'no'.	Yes	The sentence implies that the tray in question is the one that was used last night. The phrase "that was used last night" modifies "the tray of the oven," indicating it is specifically the tray which was used.	HA	Q2	English
4turbo	156	1	I watched the video of the conductor that had been trending these days.	[Q2] In the following sentence, is the video the one that had been trending these days? Respond solely with 'yes' or 'no'.	Yes	Yes. The sentence structure indicates that the video of the conductor is the subject that had been trending.	HA	Q2	English
4turbo	195	1	I handed the coffee to the wife of the editor-in-chief that was sitting by the window.	[Q2] In the following sentence, is the wife the one that was sitting by the window? Respond solely with 'yes' or 'no'.	Yes	Yes. The phrasing of the sentence suggests that "that was sitting by the window" modifies "the wife of the editor-in-chief," indicating it is the wife who was sitting by the window.	HA	Q2	English
4turbo	197	1	I replaced the wheel of the bicycle that had gone missing last week.	[Q2] In the following sentence, is the wheel the one that had gone missing last week? Respond solely with 'yes' or 'no'.	Yes	I made the choice to answer 'yes' because the sentence "I replaced the wheel of the bicycle that had gone missing last week" suggests that the wheel being discussed is specifically the one that had disappeared. The relative clause "that had gone missing last week" modifies "the wheel of the bicycle," indicating it is the wheel that was lost and subsequently replaced.	HA	Q2	English
4turbo	69	1	I threw away the case of the laptop that was no longer needed.	[Q2] In the following sentence, is the case the one that was no longer needed? Respond solely with 'yes' or 'no'.	Yes.	The sentence "I threw away the case of the laptop that was no longer needed" grammatically links the phrase "that was no longer needed" to the closest noun, which is "case." Therefore, it indicates that it was the case, not the laptop, that was no longer needed.	HA	Q2	English
4turbo	148	1	I argued at a hotel with the bodyguard of the celebrity that blocked traffic.	[Q2] In the following sentence, is the bodyguard the one that blocked traffic? Respond solely with 'yes' or 'no'.	Yes.	I apologize for the confusion; my initial response was incorrect. In the sentence you provided, "I argued at a hotel with the bodyguard of the celebrity that blocked traffic," it is grammatically ambiguous whether the bodyguard or the celebrity blocked the traffic. Without additional context, both interpretations could be correct. Thus, my simple "yes" was insufficient. The sentence would need to…	HA	Q2	English
4turbo	155	1	I cleaned the drain of the kitchen that was dirty and had a terrible odor.	[Q2] In the following sentence, is the drain the one that was dirty and had a terrible odor? Respond solely with 'yes' or 'no'.	Yes.	I chose "yes" because in the sentence "I cleaned the drain of the kitchen that was dirty and had a terrible odor," there is a potential ambiguity regarding the antecedent of "that was dirty and had a terrible odor." It could refer either to the kitchen or to the drain. However, given the overall context and common usage patterns, it is more likely that "that was dirty and had a terrible odor" ref…	HA	Q2	English
4turbo	189	1	I threatened the bodyguard of the singer that was standing at an event.	[Q2] In the following sentence, is the bodyguard the one that was standing at an event? Respond solely with 'yes' or 'no'.	Yes.	I chose "yes" because in the sentence structure, the phrase "that was standing at an event" modifies the closest noun, which is "the bodyguard." Therefore, it implies that the bodyguard is the one standing at the event.	HA	Q2	English
4turbo	3	2	I observed the secretary of the clerk that was working.	[Q2] In the following sentence, is the clerk the one that was working? Respond solely with 'yes' or 'no'.	No	Sorry, my previous response was incorrect. To clarify, the sentence "I observed the secretary of the clerk that was working" suggests that it is indeed the clerk who was working. So, the correct answer to the question should be "yes".	HA	Q2	English
4turbo	7	2	I was keeping an eye on the cat of the guest that was by the hotel.	[Q2] In the following sentence, is the guest the one that was by the hotel? Respond solely with 'yes' or 'no'.	No	Based on the construction of the sentence, "I was keeping an eye on the cat of the guest that was by the hotel," it appears that the cat, not the guest, is situated by the hotel. This interpretation comes from the grouping of phrases where "that was by the hotel" more directly follows "the cat of the guest," suggesting that it is the cat which was by the hotel. Thus, the answer to whether the gue…	HA	Q2	English
4turbo	13	2	I met the employee of the U.S. ambassador that was having a meal.	[Q2] In the following sentence, is the U.S. ambassador the one that was having a meal? Respond solely with 'yes' or 'no'.	No	I chose "no" because the subordinate clause "that was having a meal" modifies "the employee" rather than "the U.S. ambassador." The word "that" refers to the closest preceding noun it logically can, which in this case is "the employee," suggesting it was the employee who was having a meal.	HA	Q2	English
4turbo	20	2	I called the intern of the team leader that was late.	[Q2] In the following sentence, is the team leader the one that was late? Respond solely with 'yes' or 'no'.	No	Apologies for any confusion, but based on your previous request, I answered only with 'no' as instructed. However, to clarify the sentence, the structure implies uncertainty about who was late due to the ambiguous placement of the phrase "that was late." It could refer to either the intern or the team leader. Without additional punctuation or context, it is not definitively clear to whom "that wa…	HA	Q2	English
4turbo	25	2	I bought the charger of the ipad that was on sale.	[Q2] In the following sentence, is the ipad the one that was on sale? Respond solely with 'yes' or 'no'.	No	I made that choice because the sentence structure suggests that "that was on sale" modifies "the charger," not "the ipad." The phrase immediately follows "charger," implying that it is the charger which was on sale, not the ipad.	HA	Q2	English
4turbo	26	2	I finally found the panel of the box that was completely crumpled.	[Q2] In the following sentence, is the box the one that was completely crumpled? Respond solely with 'yes' or 'no'.	No	I made that choice because the sentence specifies that it was the panel of the box that was completely crumpled, not the entire box. This indicates that only a part (the panel) of the box was affected, while the rest of the box might not have been damaged.	HA	Q2	English
4turbo	45	2	I chatted with the aunt of the novelist that was baking cookies.	[Q2] In the following sentence, is the novelist the one that was baking cookies? Respond solely with 'yes' or 'no'.	No	The sentence "I chatted with the aunt of the novelist that was baking cookies" implies that the person who was baking cookies was not clearly identified. The phrase "that was baking cookies" could either modify "the novelist" or the nearest noun before it, which is "the aunt." Given the ambiguity, without additional context indicating otherwise, it is common to assume that the modifier refers to …	HA	Q2	English
4turbo	46	2	I laughted at the uncle of the sailor that couldn't operate the machine.	[Q2] In the following sentence, is the sailor the one that couldn't operate the machine? Respond solely with 'yes' or 'no'.	No	The sentence suggests that it's the uncle who couldn't operate the machine, not the sailor. This conclusion is based on the phrasing "the uncle of the sailor that couldn't operate the machine", where the clause "that couldn't operate the machine" refers to the uncle. Hence, my response is "no", indicating that the sailor is not the one who couldn't operate the machine.	HA	Q2	English
4turbo	57	2	I groaned at the bodyguard of the diva that smoke cigarettes constantly.	[Q2] In the following sentence, is the diva the one that smoke cigarettes constantly? Respond solely with 'yes' or 'no'.	No	The sentence structure suggests that "that smoke cigarettes constantly" modifies the noun immediately preceding it, which in this case is "the bodyguard." Thus, it is the bodyguard who is described as constantly smoking cigarettes, not the diva.	HA	Q2	English
4turbo	58	2	I delivered the letter to the security guard of the celebrity that was eating.	[Q2] In the following sentence, is the celebrity the one that was eating? Respond solely with 'yes' or 'no'.	No	Based on the sentence structure, "I delivered the letter to the security guard of the celebrity that was eating," the phrase "that was eating" is positioned closer to "security guard." Therefore, grammatically, it modifies "security guard," not "celebrity." This implies that it was the security guard who was eating, not the celebrity. Hence, I answered 'no' to whether the celebrity was the one ea…	HA	Q2	English
4turbo	65	2	I had coffee with the colleague of the researcher that attended the seminar.	[Q2] In the following sentence, is the researcher the one that attended the seminar? Respond solely with 'yes' or 'no'.	No	Based on the structure of the sentence, "that attended the seminar" is a relative clause referring to "the colleague," not "the researcher." This implies that it is the colleague who attended the seminar, not the researcher.	HA	Q2	English
4turbo	68	2	I argued with the member of the trainer that was holding dumbbells.	[Q2] In the following sentence, is the trainer the one that was holding dumbbells? Respond solely with 'yes' or 'no'.	No	I chose "no" because the sentence suggests that it is the "member of the trainer" who was holding dumbbells, not the trainer themselves. The phrase "member of the trainer" is a bit confusing and likely a grammatical mistake, but based on the structure of the sentence, the person holding the dumbbells is a "member" associated with the trainer, not the trainer.	HA	Q2	English
4turbo	74	2	I was looking at the pet of the girl that was in the hallway.	[Q2] In the following sentence, is the girl the one that was in the hallway? Respond solely with 'yes' or 'no'.	No	I apologize for the confusion in my previous response. To clarify, based on the construction of the sentence, it does imply that the girl was the one in the hallway. My initial response of "No" was incorrect. The correct answer should be "Yes."	HA	Q2	English
4turbo	77	2	I glanced at the coworker of the police officer that was in the police department.	[Q2] In the following sentence, is the police officer the one that was in the police department? Respond solely with 'yes' or 'no'.	No	My response, "No," is based on the structure and interpretation of the sentence. The phrase "that was in the police department" appears to modify "coworker" rather than "police officer." This implies that it is the coworker who was in the police department, not the police officer.	HA	Q2	English
4turbo	83	2	I met the client of the lawyer that was having coffee.	[Q2] In the following sentence, is the lawyer the one that was having coffee? Respond solely with 'yes' or 'no'.	No	The sentence "I met the client of the lawyer that was having coffee" is somewhat ambiguous due to its structure. However, analyzing the syntax, "that was having coffee" appears to modify "the lawyer," which suggests that it is the lawyer who was having coffee. My initial response was incorrect in interpreting this modification, and the correct answer should have been "yes."	HA	Q2	English
4turbo	85	2	I repaired the handle of the pot that was broken over time.	[Q2] In the following sentence, is the pot the one that was broken over time? Respond solely with 'yes' or 'no'.	No	I chose "no" because the sentence structure suggests that it was the "handle of the pot" that was broken over time, not the entire pot. The clause "that was broken over time" specifically modifies "the handle," indicating that the handle is what was broken.	HA	Q2	English
4turbo	101	2	I greeted the grandson of the madam that was in the countryside.	[Q2] In the following sentence, is the madam the one that was in the countryside? Respond solely with 'yes' or 'no'.	No	Sorry for any confusion, but based on the sentence structure, it is indeed ambiguous whether "that was in the countryside" refers to the grandson or the madam. The phrase could grammatically refer to either. So there is no definitive yes or no without more context.	HA	Q2	English
4turbo	103	2	I scolded the subordinate of the engineer that was on the construction site.	[Q2] In the following sentence, is the engineer the one that was on the construction site? Respond solely with 'yes' or 'no'.	No	My response of 'no' may be incorrect upon further reflection of the sentence structure. The sentence can indeed be interpreted as the engineer being the one on the construction site, depending on how the phrases are connected in the reader's interpretation. Therefore, a correct answer could also be 'yes', as it is ambiguous and could refer to either the subordinate or the engineer being on the co…	HA	Q2	English
4turbo	110	2	I photographed the manager of the celebrity that was in a department store.	[Q2] In the following sentence, is the celebrity the one that was in a department store? Respond solely with 'yes' or 'no'.	No	The sentence "I photographed the manager of the celebrity that was in a department store" is structurally ambiguous, leading to different interpretations of who was actually in the department store. However, grammatically, the phrase "that was in a department store" most directly modifies "the celebrity", suggesting that it was the celebrity who was in the department store. Given this, my initial…	HA	Q2	English
4turbo	112	2	I pretended not to notice the fan of the idol that was dancing in karaoke.	[Q2] In the following sentence, is the idol the one that was dancing in karaoke? Respond solely with 'yes' or 'no'.	No	No, because the sentence structure implies that it is the fan of the idol who was dancing in karaoke, not the idol themself. The phrase "the fan of the idol that was dancing in karaoke" indicates that "that was dancing in karaoke" is modifying "the fan," suggesting it was the fan who was dancing.	HA	Q2	English
4turbo	114	2	I handed a drink to the husband of the director that was playing golf.	[Q2] In the following sentence, is the director the one that was playing golf? Respond solely with 'yes' or 'no'.	No	My response was based on the interpretation of the sentence structure. The relative clause "that was playing golf" in the sentence appears to modify "the husband of the director," suggesting that it is the husband who was engaged in playing golf, not the director. The structure places the relative clause closer to "the husband of the director," leading to the interpretation that the husband is th…	HA	Q2	English
4turbo	125	2	I said hello to the client of the tax accountant that was in the hallway.	[Q2] In the following sentence, is the tax accountant the one that was in the hallway? Respond solely with 'yes' or 'no'.	No	No. The sentence is ambiguous and does not explicitly specify whether the tax accountant or the client was in the hallway. The reference "that was in the hallway" could logically apply to either "the client" or "the tax accountant," hence a definitive answer cannot be concluded from the information given in the sentence.	HA	Q2	English
4turbo	141	2	I played golf with the acquaintance of the comedian that has lost weight recently.	[Q2] In the following sentence, is the comedian the one that has lost weight recently? Respond solely with 'yes' or 'no'.	No	I apologize for any confusion, but my previous response was incorrect. Based on the sentence structure, it implies that it is indeed the comedian who has lost weight recently. Thus, the correct answer to whether the comedian is the one who has lost weight should be "yes."	HA	Q2	English
4turbo	143	2	I looked at the friend of the stewardess that went to work at night.	[Q2] In the following sentence, is the stewardess the one that went to work at night? Respond solely with 'yes' or 'no'.	No	The sentence structure suggests that "that went to work at night" refers to "the friend of the stewardess," not the stewardess herself. This is indicated by the relative clause positioning and attachment directly after "the friend of the stewardess," implying it is the friend who has the characteristic of going to work at night.	HA	Q2	English
4turbo	148	2	I argued at a hotel with the bodyguard of the celebrity that blocked traffic.	[Q2] In the following sentence, is the celebrity the one that blocked traffic? Respond solely with 'yes' or 'no'.	No	The sentence is structured in a way that suggests it was the bodyguard, not the celebrity, who blocked traffic. This interpretation hinges on the placement and association of the phrase "that blocked traffic" with the nearest preceding noun, which is "the bodyguard of the celebrity." Hence, the wording implies that the bodyguard is the subject performing the action of blocking traffic.	HA	Q2	English
4turbo	153	2	I consulted the mother of the factory manager that was smoking.	[Q2] In the following sentence, is the factory manager the one that was smoking? Respond solely with 'yes' or 'no'.	No	Based on the sentence structure, it's ambiguous as to who was smoking – the mother or the factory manager. The clause "that was smoking" could refer to either the immediate preceding noun, the mother, or it could refer to the factory manager. Thus, I cannot definitively say that the factory manager was the one smoking based solely on the given sentence. Therefore, the response was "no" to the spe…	HA	Q2	English
4turbo	155	2	I cleaned the drain of the kitchen that was dirty and had a terrible odor.	[Q2] In the following sentence, is the kitchen the one that was dirty and had a terrible odor? Respond solely with 'yes' or 'no'.	No	I made that choice because the sentence implies that it was the drain of the kitchen that was dirty and had a terrible odor, not the kitchen itself. The phrase "that was dirty and had a terrible odor" directly follows and modifies "the drain," indicating it is the drain being described, not the entire kitchen.	HA	Q2	English
4turbo	164	2	I asked for advice from the daughter of the chef that was eating pasta.	[Q2] In the following sentence, is the chef the one that was eating pasta? Respond solely with 'yes' or 'no'.	No	Based on the structure of the sentence, the phrase "that was eating pasta" seems to modify "the daughter of the chef," suggesting that it is the daughter who was eating pasta, not the chef. Therefore, the chef is not the one that was eating pasta according to the sentence.	HA	Q2	English
4turbo	166	2	I greeted the colleague of the salesman that was visiting next door.	[Q2] In the following sentence, is the salesman the one that was visiting next door? Respond solely with 'yes' or 'no'.	No	I chose 'no' because the way the sentence is structured, "that was visiting next door" seems to modify "the colleague of the salesman," not "the salesman." Therefore, it appears that it is the colleague who was visiting next door, not the salesman.	HA	Q2	English
4turbo	178	2	I asked a question to the research assistant of the professor that was at the museum.	[Q2] In the following sentence, is the professor the one that was at the museum? Respond solely with 'yes' or 'no'.	No	No, the sentence does not clearly specify that the professor was the one at the museum. The phrasing "the professor that was at the museum" grammatically connects the relative clause "that was at the museum" to "the research assistant," implying that it was the research assistant who was at the museum.	HA	Q2	English
4turbo	181	2	I got into an argument with the boss of the flight attendant that was on the bus.	[Q2] In the following sentence, is the flight attendant the one that was on the bus? Respond solely with 'yes' or 'no'.	No	I made the choice "no" because, based on the structure of the sentence, it is unclear who exactly was on the bus. The phrase "that was on the bus" could refer to either the boss or the flight attendant, but the most straightforward interpretation is that it refers to the boss. Thus, without further context, it cannot be definitively stated that the flight attendant was the one on the bus.	HA	Q2	English
4turbo	188	2	I recognized the cat of the basketball player that was eating bread in the cafe.	[Q2] In the following sentence, is the basketball player the one that was eating bread in the cafe? Respond solely with 'yes' or 'no'.	No	No, my choice is based on the sentence structure where "that was eating bread in the cafe" seems to modify "the cat" instead of "the basketball player." This suggests that it was the cat, not the basketball player, that was eating bread in the cafe.	HA	Q2	English
4turbo	196	2	I finally bought the case of the laptop that was on sale this month.	[Q2] In the following sentence, is the laptop the one that was on sale this month? Respond solely with 'yes' or 'no'.	No	The sentence is structured in a way that emphasizes the case, not the laptop, being the item on sale. The wording "the case of the laptop that was on sale this month" indicates that it was the case which was being referred to as on sale, not the laptop itself. The phrase "that was on sale this month" modifies "the case," not "the laptop."	HA	Q2	English
4turbo	202	2	I greeted the granddaughter of the caretaker that was sitting in a chair.	[Q2] In the following sentence, is the caretaker the one that was sitting in a chair? Respond solely with 'yes' or 'no'.	No	The sentence is ambiguous, as it can be interpreted in two ways due to its structure. It can mean that the granddaughter was the one sitting in a chair or that the caretaker was the one sitting in a chair. Given the phrasing, however, grammatically, it slightly leans towards the granddaughter being the one sitting in a chair. This interpretation is based on the proximity of the relative clause "t…	HA	Q2	English
4turbo	209	2	I handed out snacks to the junior of the photographer that was climbing a mountain.	[Q2] In the following sentence, is the photographer the one that was climbing a mountain? Respond solely with 'yes' or 'no'.	No	My response is based on the structure of the sentence. The phrase "that was climbing a mountain" directly follows "photographer," suggesting it modifies or describes "photographer." Therefore, according to the grammatical construction of the sentence, it implies that the photographer is the one who was climbing a mountain. However, the context for why "no" was given as the correct answer might in…	HA	Q2	English
4turbo	210	2	I gave water to the boss of the worker that was near the construction site.	[Q2] In the following sentence, is the worker the one that was near the construction site? Respond solely with 'yes' or 'no'.	No	The phrase "that was near the construction site" in the sentence appears to modify "the boss" rather than "the worker". This interpretation arises because the phrase directly follows "the boss of the worker," suggesting it is describing the location of the boss, not the worker. Therefore, the worker is not explicitly stated to be the one near the construction site. That's why the answer is "no".	HA	Q2	English
4turbo	1	2	I had dinner with the relative of the teacher that was recently divorced.	[Q2] In the following sentence, is the teacher the one that was recently divorced? Respond solely with 'yes' or 'no'.	No.	I made that choice based on the structure of the sentence, which suggests that it is the "relative of the teacher" who was recently divorced, not the teacher. The phrase "that was recently divorced" refers back to the closest preceding noun, which is "relative."	HA	Q2	English
4turbo	4	2	I was looking at the pet of the girl that was in the living room.	[Q2] In the following sentence, is the girl the one that was in the living room? Respond solely with 'yes' or 'no'.	No.	I apologize for the confusion; my previous response was incorrect. Upon reevaluating the sentence, "I was looking at the pet of the girl that was in the living room," it implies that "the girl" mentioned was indeed in the living room. Therefore, the correct answer should have been "yes."	HA	Q2	English
4turbo	5	2	I shot the servant of the actress that was on the balcony.	[Q2] In the following sentence, is the actress the one that was on the balcony? Respond solely with 'yes' or 'no'.	No.	In the sentence, "I shot the servant of the actress that was on the balcony," the relative clause "that was on the balcony" grammatically modifies the closest noun preceding it, which is "servant." Therefore, it is the servant, not the actress, who was on the balcony. Thus, my answer to whether the actress was the one on the balcony is "no."	HA	Q2	English
4turbo	8	2	I bumped into the chauffeur of the CEO that was so rude.	[Q2] In the following sentence, is the CEO the one that was so rude? Respond solely with 'yes' or 'no'.	No.	The sentence is constructed in such a way that the clause "that was so rude" refers to the most recent noun before it, which is "the chauffeur," not "the CEO." Therefore, it is the chauffeur who was rude, not the CEO.	HA	Q2	English
4turbo	9	2	I heard a rumor about the sister of the actor that was visiting the resort.	[Q2] In the following sentence, is the actor the one that was visiting the resort? Respond solely with 'yes' or 'no'.	No.	The way the sentence is structured, "I heard a rumor about the sister of the actor that was visiting the resort," it describes the sister as the subject being talked about, and the actor is mentioned secondarily. The relative clause "that was visiting the resort" directly follows "the actor," which could imply that the actor is the one visiting the resort. However, the overall structure and topic…	HA	Q2	English
4turbo	12	2	I met the assistant of the detective that was fired last year.	[Q2] In the following sentence, is the detective the one that was fired last year? Respond solely with 'yes' or 'no'.	No.	I chose "no" based on the ambiguity in the sentence structure. The sentence "I met the assistant of the detective that was fired last year" can be interpreted in two ways: 1. The assistant of the detective was the one fired last year. 2. The detective was the one fired last year. The relative clause "that was fired last year" could grammatically refer to either "the assistant" or "the detective."…	HA	Q2	English
4turbo	15	2	I adjusted the pipe of the sink that was cracked.	[Q2] In the following sentence, is the sink the one that was cracked? Respond solely with 'yes' or 'no'.	No.	Apologies for any confusion. Based on the sentence "I adjusted the pipe of the sink that was cracked," it does imply that it is the sink that was cracked. My initial response should have been "yes."	HA	Q2	English
4turbo	17	2	I couldn't find the cover of the pot that was clean.	[Q2] In the following sentence, is the pot the one that was clean? Respond solely with 'yes' or 'no'.	No.	I made that choice based on the structure of the sentence given. The clause "that was clean" is positioned to modify "the cover of the pot" rather than "the pot" itself. This suggests that it was the cover, not the pot, that was being specified as clean.	HA	Q2	English
4turbo	18	2	I was unable to interview the daughter of the hostage that was waiting.	[Q2] In the following sentence, is the hostage the one that was waiting? Respond solely with 'yes' or 'no'.	No.	Based on the syntax of the sentence, the phrase "that was waiting" appears to refer to "the daughter of the hostage" rather than "the hostage" itself. This interpretation is derived from the relative proximity of "the daughter of the hostage" to the phrase "that was waiting," suggesting that it is the daughter who was waiting. Additionally, the wording does not explicitly indicate that it is the …	HA	Q2	English
4turbo	19	2	I saw the daughter of the friend that was in class.	[Q2] In the following sentence, is the friend the one that was in class? Respond solely with 'yes' or 'no'.	No.	The sentence "I saw the daughter of the friend that was in class" uses a relative clause "that was in class" which refers to "the daughter." Grammatically, the relative clause is modifying the closest noun before it, which is "daughter," not "friend." Therefore, it's the daughter who was in class, not the friend.	HA	Q2	English
4turbo	22	2	I greeted the client of the lawyer that was on the phone.	[Q2] In the following sentence, is the lawyer the one that was on the phone? Respond solely with 'yes' or 'no'.	No.	My response was incorrect based on the sentence provided. The sentence implies that the lawyer, not the client, was the one on the phone. Therefore, the correct answer should have been "yes." I apologize for the error.	HA	Q2	English
4turbo	23	2	I noticed the guard of the congressman that was hiding.	[Q2] In the following sentence, is the congressman the one that was hiding? Respond solely with 'yes' or 'no'.	No.	I made that choice because, as the sentence is structured, "that was hiding" modifies "the guard of the congressman," not "the congressman." Therefore, it was the guard who was hiding, not the congressman.	HA	Q2	English
4turbo	24	2	I met the son of the delegate that was smoking.	[Q2] In the following sentence, is the delegate the one that was smoking? Respond solely with 'yes' or 'no'.	No.	The sentence is ambiguous because the relative clause "that was smoking" could refer to either "the son of the delegate" or "the delegate." Without further context, it cannot be definitively determined which individual was smoking. Thus, answering definitively whether the delegate was the one smoking requires assuming details not explicitly provided in the sentence.	HA	Q2	English
4turbo	28	2	I photographed the cow of the peasant that was by the puddle.	[Q2] In the following sentence, is the peasant the one that was by the puddle? Respond solely with 'yes' or 'no'.	No.	Based on the sentence structure, "the peasant that was by the puddle" modifies "the cow", suggesting that it is the cow, not the peasant, that was by the puddle.	HA	Q2	English
4turbo	29	2	I arrested the daughter of the chef that was in the restaurant.	[Q2] In the following sentence, is the chef the one that was in the restaurant? Respond solely with 'yes' or 'no'.	No.	Apologies for any confusion. Based on the sentence construction "I arrested the daughter of the chef that was in the restaurant", it could be interpreted that it is the chef who was in the restaurant, not specifically the daughter. Therefore, the answer could indeed be "yes," rather than "no." The use of the relative clause "that was in the restaurant" refers back to the nearest noun which is "ch…	HA	Q2	English
4turbo	31	2	I greeted the dog of the farmer that was in the rice field.	[Q2] In the following sentence, is the farmer the one that was in the rice field? Respond solely with 'yes' or 'no'.	No.	My choice of "No" was based on a misinterpretation of the sentence structure. The sentence "I greeted the dog of the farmer that was in the rice field" can be ambiguous if not analyzed carefully. On review, it appears that the modifying clause "that was in the rice field" is indeed meant to describe the farmer, implying that the farmer was the one in the rice field. Thus, the correct response to …	HA	Q2	English
4turbo	34	2	I petted the cat of the baby that was on the bed.	[Q2] In the following sentence, is the baby the one that was on the bed? Respond solely with 'yes' or 'no'.	No.	The sentence structure suggests that "that was on the bed" describes "the cat," indicating where the cat was located, not the baby. Thus, the implication is that it was the cat on the bed, not the baby.	HA	Q2	English
4turbo	35	2	I interviewed the sister of the captain that was near the accident.	[Q2] In the following sentence, is the captain the one that was near the accident? Respond solely with 'yes' or 'no'.	No.	The sentence "I interviewed the sister of the captain that was near the accident" uses the phrase "that was near the accident" to describe the sister (who was the subject of the interview) rather than the captain. The relative clause "that was near the accident" immediately follows "sister," indicating that it is the sister who was near the accident, not the captain. Hence, it is consistent to in…	HA	Q2	English
4turbo	36	2	I gazed at the dog of the visitor that was under a tree.	[Q2] In the following sentence, is the visitor the one that was under a tree? Respond solely with 'yes' or 'no'.	No.	I made that choice because in the sentence "I gazed at the dog of the visitor that was under a tree," the phrase "that was under a tree" appears to modify the closest preceding noun, which is "dog." Therefore, it suggests that it was the dog that was under a tree, not the visitor.	HA	Q2	English
4turbo	37	2	I ran over the brother of the merchant that was in the neighborhood.	[Q2] In the following sentence, is the merchant the one that was in the neighborhood? Respond solely with 'yes' or 'no'.	No.	I chose "no" because the sentence structure suggests that "that was in the neighborhood" modifies "the brother of the merchant," indicating it was the brother who was in the neighborhood, not the merchant.	HA	Q2	English
4turbo	38	2	I gave candy to the cat of the kid that was by the fountain.	[Q2] In the following sentence, is the kid the one that was by the fountain? Respond solely with 'yes' or 'no'.	No.	Apologies for any confusion. Upon revisiting the sentence, it's clearer that "that was by the fountain" is a modifying clause referring to "the kid," indicating that it is indeed the kid who was by the fountain. So, the correct answer to the question should be "yes."	HA	Q2	English
4turbo	39	2	I waited for the wife of the priest that was in the school.	[Q2] In the following sentence, is the priest the one that was in the school? Respond solely with 'yes' or 'no'.	No.	Upon reviewing the sentence again, my initial response was incorrect. The correct interpretation should consider the placement of the relative clause "that was in the school." This clause follows directly after "the priest," suggesting that it is the priest who was in the school. Thus, the correct answer to whether the priest is the one that was in the school should be "yes." I apologize for any …	HA	Q2	English
4turbo	40	2	I photographed the sister of the boss that was on the terrace.	[Q2] In the following sentence, is the boss the one that was on the terrace? Respond solely with 'yes' or 'no'.	No.	My response was based on the interpretation of the sentence structure. The phrase "that was on the terrace" seems to modify "the sister of the boss," suggesting it is the sister who was on the terrace, not the boss. This interpretation might depend on context or punctuation absent from the sentence provided, which can alter the meaning. However, based on the given sentence alone, it appears that …	HA	Q2	English
4turbo	43	2	I talked with the son of the doctor that came to my house.	[Q2] In the following sentence, is the doctor the one that came to my house? Respond solely with 'yes' or 'no'.	No.	In the sentence, "I talked with the son of the doctor that came to my house," the phrase "that came to my house" modifies "the doctor." This construction suggests that it is the doctor who came to your house, not the son. Therefore, the response should be 'yes.' I apologize for the previous incorrect response of 'no.'	HA	Q2	English
4turbo	44	2	I said hello to the sister of the singer that was on a yacht.	[Q2] In the following sentence, is the singer the one that was on a yacht? Respond solely with 'yes' or 'no'.	No.	I apologize for the confusion in my previous response; it was incorrect. Reassessing the sentence "I said hello to the sister of the singer that was on a yacht," it indicates that "the singer" is the person who was on a yacht. So the correct response to whether the singer was the one on a yacht should be "yes."	HA	Q2	English
4turbo	47	2	I scrutinized the acquitance of the prisonor that knew about the incident.	[Q2] In the following sentence, is the prisonor the one that knew about the incident? Respond solely with 'yes' or 'no'.	No.	I made that choice based on the structure of the sentence. The phrase "that knew about the incident" modifies "the acquaintance of the prisoner," implying it is the acquaintance, not the prisoner, who knew about the incident. Therefore, the answer to whether the prisoner is the one who knew about the incident is "no."	HA	Q2	English
4turbo	50	2	I fell in love with the research assistant of the psychologist that studied in the US.	[Q2] In the following sentence, is the psychologist the one that studied in the US? Respond solely with 'yes' or 'no'.	No.	Apologies for any confusion, but upon reevaluating the sentence, the correct interpretation should indeed be that the psychologist is the one who studied in the US. The phrasing suggests that "studied in the US" modifies "psychologist." Thus, if asked whether the psychologist is the one who studied in the US, the correct response should be "yes."	HA	Q2	English
4turbo	51	2	I greeted the classmate of the bride that was preparing the food.	[Q2] In the following sentence, is the bride the one that was preparing the food? Respond solely with 'yes' or 'no'.	No.	The sentence "I greeted the classmate of the bride that was preparing the food" is structured in a way that implies the classmate is the one preparing the food, not the bride. The clause "that was preparing the food" follows directly after "the classmate of the bride," indicating it refers to the classmate. Hence, I answered "no" to indicate that the bride was not the one preparing the food.	HA	Q2	English
4turbo	52	2	I was worried about the pigeon of the magician that was injured in a performance.	[Q2] In the following sentence, is the magician the one that was injured in a performance? Respond solely with 'yes' or 'no'.	No.	I made that choice because the sentence specifies that it was the magician's pigeon that was injured, not the magician himself. The structure of the sentence indicates that "that was injured in a performance" is describing "the pigeon of the magician," not the magician.	HA	Q2	English
4turbo	53	2	I ran into the son-in-law of the director that went bankrupt last year.	[Q2] In the following sentence, is the director the one that went bankrupt last year? Respond solely with 'yes' or 'no'.	No.	In the sentence, "I ran into the son-in-law of the director that went bankrupt last year," the phrase "that went bankrupt last year" seems to modify "director" based on its placement. However, considering standard English grammar and clarity, you are right to seek clarification. This type of sentence can indeed be ambiguous in English. If the intention was to clearly indicate that it was the dire…	HA	Q2	English
4turbo	55	2	I bought a meal for the junior of the accountant that was at a restaurant.	[Q2] In the following sentence, is the accountant the one that was at a restaurant? Respond solely with 'yes' or 'no'.	No.	I chose "no" because the structure of the sentence suggests that "that was at a restaurant" modifies "meal," not "the junior of the accountant" or "the accountant." Thus, it's the meal that was at a restaurant, not the accountant.	HA	Q2	English
4turbo	56	2	I read the revision of the manuscript that was on the test.	[Q2] In the following sentence, is the manuscript the one that was on the test? Respond solely with 'yes' or 'no'.	No.	My previous response should have been "yes." Apologies for the confusion; there was an error in interpreting the sentence. According to the sentence, the manuscript mentioned is indeed the one that was on the test.	HA	Q2	English
4turbo	59	2	I handed the water to the sergeant of the soldier that was swimming.	[Q2] In the following sentence, is the soldier the one that was swimming? Respond solely with 'yes' or 'no'.	No.	The structure of the sentence suggests that it is the sergeant who is swimming, not the soldier. The phrase "that was swimming" refers to the closest preceding noun phrase which in this case is "the sergeant of the soldier." If it were intended to describe the soldier as swimming, the sentence might have been structured differently or clarified further.	HA	Q2	English
4turbo	60	2	I asked the part-time worker of the clerk that was organizing the merchandise.	[Q2] In the following sentence, is the clerk the one that was organizing the merchandise? Respond solely with 'yes' or 'no'.	No.	My choice of "no" was based on the phrasing of the sentence, which suggests that the part-time worker is the subject linked to the action of organizing the merchandise, rather than the clerk. The structure implies that "the part-time worker of the clerk" is a unit, where "of the clerk" describes the part-time worker, who is the one organizing the merchandise.	HA	Q2	English
4turbo	66	2	I handed a drink to the senior of the graduate student that was doing research.	[Q2] In the following sentence, is the graduate student the one that was doing research? Respond solely with 'yes' or 'no'.	No.	Yes, my choice was incorrect. I should have answered "yes" because the sentence implies that the graduate student was doing research. The phrase "that was doing research" modifies "the graduate student" indicating they were the ones engaged in research. I apologize for the confusion in my initial response.	HA	Q2	English
4turbo	69	2	I threw away the case of the laptop that was no longer needed.	[Q2] In the following sentence, is the laptop the one that was no longer needed? Respond solely with 'yes' or 'no'.	No.	The sentence structure suggests that "that was no longer needed" refers to "the case of the laptop," not the laptop itself. Thus, I inferred that it was the case, not the laptop, that was no longer needed.	HA	Q2	English
4turbo	71	2	I had tea with the relative of the teacher that was recently divorced.	[Q2] In the following sentence, is the teacher the one that was recently divorced? Respond solely with 'yes' or 'no'.	No.	The sentence specifies that "the relative of the teacher" was the one "that was recently divorced," not the teacher. Therefore, the teacher is not the one who was recently divorced; it is the relative who was.	HA	Q2	English
4turbo	75	2	I shot the servant of the actress that was in the lobby.	[Q2] In the following sentence, is the actress the one that was in the lobby? Respond solely with 'yes' or 'no'.	No.	In the sentence "I shot the servant of the actress that was in the lobby," the phrase "that was in the lobby" grammatically modifies "the servant" and not "the actress." This suggests that it was the servant who was in the lobby, not the actress. Therefore, the answer to whether the actress was the one in the lobby is "no."	HA	Q2	English
4turbo	78	2	I spoke with the customer of the florist that was in the store.	[Q2] In the following sentence, is the florist the one that was in the store? Respond solely with 'yes' or 'no'.	No.	I made the choice of "no" because in the sentence "I spoke with the customer of the florist that was in the store," the phrase "that was in the store" modifies "customer," not "florist." This means it is specifying that it was the customer who was in the store, not the florist.	HA	Q2	English
4turbo	79	2	I heard a rumor about the brother of the singer that was on the phone.	[Q2] In the following sentence, is the singer the one that was on the phone? Respond solely with 'yes' or 'no'.	No.	The sentence structure suggests that "that was on the phone" modifies "the brother of the singer," indicating that it is the brother who was on the phone, not the singer. Therefore, the singer is not the one that was on the phone according to the information provided in the sentence.	HA	Q2	English
4turbo	80	2	I waited for the student of the supervisor that was doing an experiment in the lab.	[Q2] In the following sentence, is the supervisor the one that was doing an experiment in the lab? Respond solely with 'yes' or 'no'.	No.	The sentence is ambiguous because "that was doing an experiment in the lab" could refer either to "the student" or "the supervisor." However, in typical English phrasing, the closest noun to the clause "that was doing an experiment in the lab" is "student," suggesting that it is the student who was doing the experiment. Thus, without additional context specifying otherwise, the interpretation tha…	HA	Q2	English
4turbo	81	2	I called the colleague of the announcer that was recently hospitalized.	[Q2] In the following sentence, is the announcer the one that was recently hospitalized? Respond solely with 'yes' or 'no'.	No.	The choice was incorrect. Upon reevaluating the sentence structure, "the colleague of the announcer that was recently hospitalized", it is clear that it is the announcer who was recently hospitalized. The relative clause "that was recently hospitalized" modifies "the announcer", indicating that the announcer is the one who had the health issue. Therefore, the correct answer should be "yes".	HA	Q2	English
4turbo	82	2	I shook hands with the assistant of the chairman that was in the lobby.	[Q2] In the following sentence, is the chairman the one that was in the lobby? Respond solely with 'yes' or 'no'.	No.	The sentence structure suggests that it was the assistant, not the chairman, who was in the lobby. The phrase "that was in the lobby" is positioned closer to "assistant of the chairman" than to "chairman," indicating it is the assistant who was in the lobby.	HA	Q2	English
4turbo	88	2	I could not photograph the son of the driver that was smoking a cigarette.	[Q2] In the following sentence, is the driver the one that was smoking a cigarette? Respond solely with 'yes' or 'no'.	No.	In the sentence "I could not photograph the son of the driver that was smoking a cigarette," the structure suggests that it is the "son of the driver" who was smoking a cigarette, not the driver. The relative clause "that was smoking a cigarette" appears to modify "the son of the driver," indicating that the son is the smoker.	HA	Q2	English
4turbo	91	2	I am sick of the guide of the tourist that was always late.	[Q2] In the following sentence, is the tourist the one that was always late? Respond solely with 'yes' or 'no'.	No.	My response is based on the structure of the sentence, which implies that it was the guide of the tourist who was always late, not the tourist. The phrase "the guide of the tourist that was always late" suggests that 'that was always late' modifies 'the guide', rather than 'the tourist'. Hence, the answer is 'no', the tourist is not the one that was always late according to the sentence provided.	HA	Q2	English
4turbo	92	2	I greeted the assistant of the hairdresser that was closing the curtains.	[Q2] In the following sentence, is the hairdresser the one that was closing the curtains? Respond solely with 'yes' or 'no'.	No.	The sentence "I greeted the assistant of the hairdresser that was closing the curtains" suggests that it was the assistant who was closing the curtains, not the hairdresser. The structure of the sentence implies that "that was closing the curtains" refers to "the assistant of the hairdresser," indicating that the action (closing the curtains) was performed by the assistant.	HA	Q2	English
4turbo	93	2	I complained to the interpreter of the embassador that was at the airport.	[Q2] In the following sentence, is the embassador the one that was at the airport? Respond solely with 'yes' or 'no'.	No.	I chose "no" because the way the sentence is structured suggests that it was the interpreter, not the embassador, who was present at the airport. The phrase "that was at the airport" follows immediately after mentioning the interpreter, which grammatically connects the location (the airport) to the interpreter rather than to the embassador.	HA	Q2	English
4turbo	95	2	I bought the case of the phone that was on sale.	[Q2] In the following sentence, is the phone the one that was on sale? Respond solely with 'yes' or 'no'.	No.	I made that choice because the phrasing of the sentence suggests that it was the case (not the phone) that was on sale. The structure places "that was on sale" immediately after "the case of the phone," indicating that "that was on sale" is describing the case.	HA	Q2	English
4turbo	96	2	I finally found the manual of the computer that was lost yesterday.	[Q2] In the following sentence, is the computer the one that was lost yesterday? Respond solely with 'yes' or 'no'.	No.	I made that choice because the sentence structure suggests that "that was lost yesterday" modifies "manual," indicating it is the manual, not the computer, that was lost.	HA	Q2	English
4turbo	98	2	I photographed the apprentice of the painter that was next to the art gallery.	[Q2] In the following sentence, is the painter the one that was next to the art gallery? Respond solely with 'yes' or 'no'.	No.	The sentence is ambiguous as it is not explicitly clear whether "that was next to the art gallery" refers to the apprentice or the painter. Therefore, without additional context, a definitive answer about whether the painter was the one next to the art gallery cannot be confirmed.	HA	Q2	English
4turbo	102	2	I met the student of the linguist that was in Tokyo the other day.	[Q2] In the following sentence, is the linguist the one that was in Tokyo the other day? Respond solely with 'yes' or 'no'.	No.	The sentence "I met the student of the linguist that was in Tokyo the other day." uses a relative clause that can be interpreted ambiguously due to its structure. Here, the phrase "that was in Tokyo the other day" could either modify "the linguist" or "the student." Given the structure and typical English usage, it more naturally reads as if "that was in Tokyo the other day" is describing "the st…	HA	Q2	English
4turbo	104	2	I looked at the cat of the kid that was lying on the couch.	[Q2] In the following sentence, is the kid the one that was lying on the couch? Respond solely with 'yes' or 'no'.	No.	The sentence "I looked at the cat of the kid that was lying on the couch" grammatically suggests that it is the cat that was lying on the couch. The phrase "that was lying on the couch" modifies the closest noun, which is "cat," not "kid." Thus, the interpretation that the cat, rather than the kid, was lying on the couch leads to the answer "no."	HA	Q2	English
4turbo	107	2	I bumped into the daughter of the resident that was walking around.	[Q2] In the following sentence, is the resident the one that was walking around? Respond solely with 'yes' or 'no'.	No.	The sentence is ambiguous as written. The phrase "that was walking around" could modify "the daughter," implying that she was the one walking around, or "the resident," meaning the resident was walking around. Due to this ambiguity, it is not definitively clear who was walking around based only on the given sentence. Therefore, without additional context, it cannot be confirmed that "the resident…	HA	Q2	English
4turbo	108	2	I recognized the acquaintance of the artist that was in front of the statue.	[Q2] In the following sentence, is the artist the one that was in front of the statue? Respond solely with 'yes' or 'no'.	No.	The sentence structure suggests that it is the "acquaintance of the artist" who was in front of the statue, not the artist themselves. The phrase "that was in front of the statue" modifies "the acquaintance of the artist," indicating the location of the acquaintance. Therefore, the response is "no."	HA	Q2	English
4turbo	109	2	I waited for the believer of the pastor that was praying in church.	[Q2] In the following sentence, is the pastor the one that was praying in church? Respond solely with 'yes' or 'no'.	No.	I apologize for the confusion in my previous response. The way the sentence is structured, "I waited for the believer of the pastor that was praying in church," it does imply that the pastor is the one who was praying in church. My previous answer of "No" was incorrect. The correct answer should be "Yes," indicating that the pastor is indeed the one described as praying in church.	HA	Q2	English
4turbo	111	2	I spoke to the son of the doctor that was behind the tree.	[Q2] In the following sentence, is the doctor the one that was behind the tree? Respond solely with 'yes' or 'no'.	No.	My interpretation is based on the grammatical structure of the sentence. The phrase "that was behind the tree" seems to modify "the son of the doctor" rather than "the doctor." This suggests that it was the son, not the doctor, who was behind the tree. However, this interpretation can vary as the sentence could be clearer with more precise punctuation or rephrasing to specify which individual is …	HA	Q2	English
4turbo	115	2	I spoke to the daughter of the landlord that was cooking.	[Q2] In the following sentence, is the landlord the one that was cooking? Respond solely with 'yes' or 'no'.	No.	The sentence "I spoke to the daughter of the landlord that was cooking" has an ambiguous structure where it isn't perfectly clear who was cooking. Grammatically, it could refer to either the daughter or the landlord. My initial response interpreted the structure such that the relative clause "that was cooking" referred to the daughter, as it directly follows "daughter of the landlord." This inter…	HA	Q2	English
4turbo	116	2	I envied the caregiver of the patient that was reading a book.	[Q2] In the following sentence, is the patient the one that was reading a book? Respond solely with 'yes' or 'no'.	No.	My response choice was incorrect. The correct response should be "yes" because the sentence "I envied the caregiver of the patient that was reading a book." implies that it is the patient who was reading the book.	HA	Q2	English
4turbo	117	2	I met with the clerk of the prosecutor that knew about the murder.	[Q2] In the following sentence, is the prosecutor the one that knew about the murder? Respond solely with 'yes' or 'no'.	No.	I chose "no" because, based on the structure of the sentence, it is the "clerk" who knew about the murder, not the prosecutor. The phrase "that knew about the murder" modifies "the clerk," indicating that the clerk is the one with knowledge about the murder.	HA	Q2	English
4turbo	118	2	I recognized the secretary of the politician that was from the newspaper.	[Q2] In the following sentence, is the politician the one that was from the newspaper? Respond solely with 'yes' or 'no'.	No.	The structure of the sentence implies that it is the secretary, not the politician, who is associated with the newspaper. The phrase "that was from the newspaper" follows directly after "the secretary of the politician," suggesting that it modifies "the secretary." If the politician were intended to be from the newspaper, the sentence would likely be structured differently, for example, "I recogn…	HA	Q2	English
4turbo	121	2	I helped the nephew of the photographer that was planning a move.	[Q2] In the following sentence, is the photographer the one that was planning a move? Respond solely with 'yes' or 'no'.	No.	I apologize for the confusion in my previous response, which was incorrect. Based on the sentence "I helped the nephew of the photographer that was planning a move," it indicates that "the photographer" is the one planning a move due to the use of the phrase "the photographer that was planning a move." Therefore, the answer to whether the photographer was the one planning a move should be "yes."	HA	Q2	English
4turbo	122	2	I thought of the dog of the idol that was in an accident this fall.	[Q2] In the following sentence, is the idol the one that was in an accident this fall? Respond solely with 'yes' or 'no'.	No.	I said "no" because the sentence suggests that it is the dog of the idol that was in an accident, not the idol itself. The phrase "the dog of the idol that was in an accident this fall" indicates that 'that was in an accident this fall' is describing the dog, not the idol.	HA	Q2	English
4turbo	127	2	I was upset to see the son-in-law of the politician that kept drinking wine.	[Q2] In the following sentence, is the politician the one that kept drinking wine? Respond solely with 'yes' or 'no'.	No.	Based on the structure of the sentence, "that kept drinking wine" appears to modify "the son-in-law of the politician," suggesting that it is the son-in-law who kept drinking wine, rather than the politician. Therefore, the answer is 'no', the politician is not the one described as drinking wine.	HA	Q2	English
4turbo	131	2	I complained to the friend of the gangster that was smoking in the room.	[Q2] In the following sentence, is the gangster the one that was smoking in the room? Respond solely with 'yes' or 'no'.	No.	I apologize for any confusion, but the way the sentence is structured, it's unclear whether the "friend of the gangster" or the "gangster" is the one smoking. The phrasing "that was smoking in the room" could refer to either the friend or the gangster. Therefore, a definitive 'yes' or 'no' cannot be accurately provided without additional context or clarification in the sentence.	HA	Q2	English
4turbo	134	2	I shared my opinion with the grandmother of the pianist that was watching the concert.	[Q2] In the following sentence, is the pianist the one that was watching the concert? Respond solely with 'yes' or 'no'.	No.	In the sentence, the placement of the phrase "that was watching the concert" suggests that it refers to the "grandmother," not the "pianist." The construction implies that it was the grandmother who was watching the concert. Thus, the pianist is not the one watching the concert based on the sentence structure.	HA	Q2	English
4turbo	137	2	I talked to the acquaintance of the captain that was on the ship.	[Q2] In the following sentence, is the captain the one that was on the ship? Respond solely with 'yes' or 'no'.	No.	Based on the sentence structure, the phrase "that was on the ship" modifies "the acquaintance" rather than "the captain." This implies that it is the acquaintance who was on the ship, not the captain. Therefore, the answer is "no."	HA	Q2	English
4turbo	138	2	I exchanged contacts with the rival of the ballerina that was practicing.	[Q2] In the following sentence, is the ballerina the one that was practicing? Respond solely with 'yes' or 'no'.	No.	Apologies for the confusion in my previous response. To clarify, the sentence "I exchanged contacts with the rival of the ballerina that was practicing" does imply that the ballerina is the one who was practicing. My initial response was incorrect. The answer should be "yes."	HA	Q2	English
4turbo	140	2	I asked for help from the daughter of the manager that was at the restaurant.	[Q2] In the following sentence, is the manager the one that was at the restaurant? Respond solely with 'yes' or 'no'.	No.	In the sentence provided, the phrase "that was at the restaurant" appears to modify "the manager," indicating that it is the manager who was at the restaurant. My previous response indicating that the manager was not at the restaurant was incorrect. The correct response should be "yes," indicating that the manager was the one at the restaurant.	HA	Q2	English
4turbo	145	2	I shot the brother of the terrorist that was hiding in the bathroom.	[Q2] In the following sentence, is the terrorist the one that was hiding in the bathroom? Respond solely with 'yes' or 'no'.	No.	I apologize if my initial response was unclear or incorrect. The sentence "I shot the brother of the terrorist that was hiding in the bathroom" is somewhat ambiguous. The phrase "that was hiding in the bathroom" could refer either to the brother or the terrorist. Without additional context, it is difficult to determine which individual was hiding in the bathroom. Therefore, if you need a definiti…	HA	Q2	English
4turbo	149	2	I heard a rumor about the father of the congressman that was having a meal.	[Q2] In the following sentence, is the congressman the one that was having a meal? Respond solely with 'yes' or 'no'.	No.	I made that choice because the phrasing of the sentence suggests that "the father of the congressman" is the subject of the clause "that was having a meal." The structure indicates that it was the father who was having the meal, not the congressman.	HA	Q2	English
4turbo	151	2	I recognized the son of the announcer that was playing tennis.	[Q2] In the following sentence, is the announcer the one that was playing tennis? Respond solely with 'yes' or 'no'.	No.	I chose 'no' because the structure of the sentence suggests that it is the son of the announcer who was playing tennis, not the announcer. The clause "that was playing tennis" is placed closer to "the son of the announcer," indicating that it is the son who is being described by this action.	HA	Q2	English
4turbo	152	2	I had dinner with the friend of the subordinate that was promoted this time.	[Q2] In the following sentence, is the subordinate the one that was promoted this time? Respond solely with 'yes' or 'no'.	No.	The sentence "I had dinner with the friend of the subordinate that was promoted this time" suggests that it is not the subordinate who was promoted, but rather the friend of the subordinate. The wording implies that "that was promoted" refers to the friend, not the subordinate. Therefore, the subordinate is not the one who was promoted.	HA	Q2	English
4turbo	159	2	I was waiting for the colleague of the teacher that was in the gym.	[Q2] In the following sentence, is the teacher the one that was in the gym? Respond solely with 'yes' or 'no'.	No.	The sentence construction suggests that it was the "colleague of the teacher" who was in the gym, not the teacher. The clause "that was in the gym" refers directly back to the closest noun it can sensibly modify, which in this case is "colleague." Hence, my answer is "no," indicating that the teacher was not the one in the gym.	HA	Q2	English
[truncated: 3,041 more rows]
