# Supplementary material for: Multilingual capabilities of GPT: A study of structural ambiguity
Source: PLoS One. 2025 Jul 7;20(7):e0326943. doi: 10.1371/journal.pone.0326943 (PMC12233270; doi:10.1371/journal.pone.0326943)
Supplement: S6 Appendix — (CSV) [file pone.0326943.s006.csv]

gpt	item	qtype	sentence	qcontent	answer	reason	interpretation	allq	language
3.5	8	1	I bumped into the chauffeur of the CEO that was so rude.	[Q1] In the following sentence, which one was so rude? Respond solely with 'A' or 'B'. A: the chauffeur B: the CEO 답변:	A	In the sentence, the word 'that' is referring back to the closest noun before it, which in this case is 'the CEO'. The phrase "that was so rude" is describing the CEO, not the chauffeur.	HA	Q1	English
3.5	17	1	I couldn't find the cover of the pot that was clean.	[Q1] In the following sentence, which one was clean? Respond solely with 'A' or 'B'. A: the cover B: the pot 답변:	A	I chose 'A: the cover' because the sentence specifies that the cover was clean.	HA	Q1	English
3.5	23	1	I noticed the guard of the congressman that was hiding.	[Q1] In the following sentence, which one was hiding? Respond solely with 'A' or 'B'. A: the guard B: the congressman 답변:	A	I chose 'A' because the sentence states "the guard of the congressman that was hiding," indicating specifically that the guard was the one who was hiding.	HA	Q1	English
3.5	26	1	I finally found the panel of the box that was completely crumpled.	[Q1] In the following sentence, which one was completely crumpled? Respond solely with 'A' or 'B'. A: the panel B: the box 답변:	A	I chose 'A' because the sentence specifies that the panel of the box was completely crumpled, not the entire box itself.	HA	Q1	English
3.5	28	1	I photographed the cow of the peasant that was by the puddle.	[Q1] In the following sentence, which one was by the puddle? Respond solely with 'A' or 'B'. A: the cow B: the peasant 답변:	A	In the sentence "I photographed the cow of the peasant that was by the puddle", the phrase "that was by the puddle" refers to "the cow," indicating that the cow was the one by the puddle, not the peasant.	HA	Q1	English
3.5	36	1	I gazed at the dog of the visitor that was under a tree.	[Q1] In the following sentence, which one was under a tree? Respond solely with 'A' or 'B'. A: the dog B: the visitor 답변:	A	I chose 'A: the dog' because the sentence indicates that the dog was the one under the tree.	HA	Q1	English
3.5	45	1	I chatted with the aunt of the novelist that was baking cookies.	[Q1] In the following sentence, which one was baking cookies? Respond solely with 'A' or 'B'. A: the aunt B: the novelist 답변:	A	I chose 'A: the aunt' because the sentence is structured in a way that links "that was baking cookies" to "the aunt." This indicates that the aunt was the one baking cookies.	HA	Q1	English
3.5	70	1	I ordered a drink from the student of the barista that was in a cafe.	[Q1] In the following sentence, which one was in a cafe? Respond solely with 'A' or 'B'. A: the student B: the barista 답변:	A	In the sentence, "I ordered a drink from the student of the barista that was in a cafe," the phrase "in a cafe" is describing where the action of ordering a drink happened. Since the action of ordering the drink is done by "I" and not the student or the barista, the phrase "in a cafe" must be connected to the student. Hence, the correct choice is A: the student was in a cafe.	HA	Q1	English
3.5	80	1	I waited for the student of the supervisor that was doing an experiment in the lab.	[Q1] In the following sentence, which one was doing an experiment in the lab? Respond solely with 'A' or 'B'. A: the student B: the supervisor 답변:	A	I chose 'A: the student,' because the sentence states "the student of the supervisor that was doing an experiment in the lab." This indicates that the student was the one doing the experiment in the lab.	HA	Q1	English
3.5	82	1	I shook hands with the assistant of the chairman that was in the lobby.	[Q1] In the following sentence, which one was in the lobby? Respond solely with 'A' or 'B'. A: the assistant B: the chairman 답변:	A	In the sentence "I shook hands with the assistant of the chairman that was in the lobby", the phrase "that was in the lobby" is modifying "the chairman." Therefore, the chairman was the one in the lobby.	HA	Q1	English
3.5	85	1	I repaired the handle of the pot that was broken over time.	[Q1] In the following sentence, which one was broken over time? Respond solely with 'A' or 'B'. A: the handle B: the pot 답변:	A	I chose 'A' because the sentence explicitly states "the handle of the pot that was broken over time." This indicates that the handle was the part that was broken.	HA	Q1	English
3.5	95	1	I bought the case of the phone that was on sale.	[Q1] In the following sentence, which one was on sale? Respond solely with 'A' or 'B'. A: the case B: the phone 답변:	A	I chose "A: the case" because it directly follows "that" in the sentence.	HA	Q1	English
3.5	97	1	I checked the monitor of the computer that was broken yesterday.	[Q1] In the following sentence, which one was broken yesterday? Respond solely with 'A' or 'B'. A: the monitor B: the computer 답변:	A	In the sentence, the word "broken" directly modifies "computer," indicating that the computer was the item that was broken yesterday.	HA	Q1	English
3.5	114	1	I handed a drink to the husband of the director that was playing golf.	[Q1] In the following sentence, which one was playing golf? Respond solely with 'A' or 'B'. A: the husband B: the director 답변:	A	I made the choice of 'A: the husband' because the phrase "that was playing golf" is referring to "the husband," who is the closest noun to the phrase in the sentence.	HA	Q1	English
3.5	118	1	I recognized the secretary of the politician that was from the newspaper.	[Q1] In the following sentence, which one was from the newspaper? Respond solely with 'A' or 'B'. A: the secretary B: the politician 답변:	A	In the sentence, the phrase "from the newspaper" is modifying the noun that comes directly after it. Since "from the newspaper" comes immediately after "the politician," it is evident that "the politician" is the one that was from the newspaper.	HA	Q1	English
3.5	140	1	I asked for help from the daughter of the manager that was at the restaurant.	[Q1] In the following sentence, which one was at the restaurant? Respond solely with 'A' or 'B'. A: the daughter B: the manager 답변:	A	I chose 'A: the daughter' because in the original sentence, the phrase "that was at the restaurant" directly follows "the daughter of the manager." This indicates that the daughter was the one at the restaurant.	HA	Q1	English
3.5	143	1	I looked at the friend of the stewardess that went to work at night.	[Q1] In the following sentence, which one went to work at night? Respond solely with 'A' or 'B'. A: the friend B: the stewardess 답변:	A	In the sentence "I looked at the friend of the stewardess that went to work at night," the phrase "that went to work at night" is describing the friend of the stewardess, not the stewardess herself. This indicates that the friend, not the stewardess, went to work at night.	HA	Q1	English
3.5	155	1	I cleaned the drain of the kitchen that was dirty and had a terrible odor.	[Q1] In the following sentence, which one was dirty and had a terrible odor? Respond solely with 'A' or 'B'. A: the drain B: the kitchen 답변:	A	I chose 'A' because the word "drain" is the noun directly followed by the adjective phrases "that was dirty and had a terrible odor", indicating that the drain was the one that was dirty and had a terrible odor.	HA	Q1	English
3.5	185	1	I had coffee with the friend of the professor that got married last year.	[Q1] In the following sentence, which one got married last year? Respond solely with 'A' or 'B'. A: the friend B: the professor 답변:	A	In the sentence, "I had coffee with the friend of the professor that got married last year," the relative pronoun "that" is referring to "the professor," not "the friend." Therefore, the correct answer is 'B: the professor.'	HA	Q1	English
3.5	195	1	I handed the coffee to the wife of the editor-in-chief that was sitting by the window.	[Q1] In the following sentence, which one was sitting by the window? Respond solely with 'A' or 'B'. A: the wife B: the editor-in-chief 답변:	A	I chose 'A: the wife' because in the sentence "I handed the coffee to the wife of the editor-in-chief that was sitting by the window," the phrase "sitting by the window" is more likely to refer to the wife, as it is closer in proximity to that description.	HA	Q1	English
3.5	197	1	I replaced the wheel of the bicycle that had gone missing last week.	[Q1] In the following sentence, which one had gone missing last week? Respond solely with 'A' or 'B'. A: the wheel B: the bicycle 답변:	A	In the sentence, it specifies that "the wheel of the bicycle had gone missing last week," indicating that it was the wheel that was missing, not the entire bicycle.	HA	Q1	English
3.5	200	1	I talked to the secretary of the congressman that seemed very busy.	[Q1] In the following sentence, which one seemed very busy? Respond solely with 'A' or 'B'. A: the secretary B: the congressman 답변:	A	I chose "A: the secretary" because in the sentence structure "the secretary of the congressman that seemed very busy," the phrase "that seemed very busy" is modifying "the secretary," not "the congressman."	HA	Q1	English
3.5	47	1	I scrutinized the acquitance of the prisonor that knew about the incident.	[Q1] In the following sentence, which one knew about the incident? Respond solely with 'A' or 'B'. A: the acquitance B: the prisonor 답변:	A: the acquitance	In the original sentence, it is stated that "the acquaintance knew about the incident." Therefore, 'A: the acquaintance' is the correct response.	HA	Q1	English
3.5	151	1	I recognized the son of the announcer that was playing tennis.	[Q1] In the following sentence, which one was playing tennis? Respond solely with 'A' or 'B'. A: the son B: the announcer 답변:	A: the announcer	I chose option A because "the son" is the noun closer to the phrase "playing tennis" in the sentence, indicating that the son was the one playing tennis.	HA	Q1	English
3.5	92	1	I greeted the assistant of the hairdresser that was closing the curtains.	[Q1] In the following sentence, which one was closing the curtains? Respond solely with 'A' or 'B'. A: the assistant B: the hairdresser 답변:	A: the assistant	I chose 'A: the assistant' because it is the assistant of the hairdresser who is specifically mentioned as closing the curtains in the sentence.	HA	Q1	English
3.5	203	1	I coordinated with the assistant of the director that was preparing the stage.	[Q1] In the following sentence, which one was preparing the stage? Respond solely with 'A' or 'B'. A: the assistant B: the director 답변:	A: the assistant	In the sentence "I coordinated with the assistant of the director that was preparing the stage," the relative clause "that was preparing the stage" refers back to the noun it immediately follows, which is "assistant." Therefore, the assistant was the one who was preparing the stage.	HA	Q1	English
3.5	192	1	I bumped into the customer of the banker that was on the phone.	[Q1] In the following sentence, which one was on the phone? Respond solely with 'A' or 'B'. A: the customer B: the banker 답변:	A: the banker	In the sentence, "I bumped into the customer of the banker that was on the phone," the phrase "that was on the phone" is referring to the person who was on the phone. Since the phrase directly follows "the banker," it indicates that it was the banker who was on the phone.	HA	Q1	English
3.5	198	1	I checked the button of the printer that suddenly broke down.	[Q1] In the following sentence, which one suddenly broke down? Respond solely with 'A' or 'B'. A: the button B: the printer 답변:	A: the button	In the sentence, "I checked the button of the printer that suddenly broke down," the word "that" is used to refer back to the noun that appeared just before it, which is "button." Therefore, it clarifies that it was the button that suddenly broke down, not the entire printer.	HA	Q1	English
3.5	69	1	I threw away the case of the laptop that was no longer needed.	[Q1] In the following sentence, which one was no longer needed? Respond solely with 'A' or 'B'. A: the case B: the laptop 답변:	A: the case	The phrase "the case of the laptop" indicates that the case was no longer needed, not the laptop itself.	HA	Q1	English
3.5	188	1	I recognized the cat of the basketball player that was eating bread in the cafe.	[Q1] In the following sentence, which one was eating bread in the cafe? Respond solely with 'A' or 'B'. A: the cat B: the basketball player 답변:	A: the cat	Because the sentence directly states that "the cat...was eating bread in the cafe."	HA	Q1	English
3.5	163	1	I gave a dancewear to the daughter of the chaplain that was dancing.	[Q1] In the following sentence, which one was dancing? Respond solely with 'A' or 'B'. A: the daughter B: the chaplain 답변:	A: the chaplain	I chose 'A: the chaplain' because the sentence "the daughter of the chaplain that was dancing" is a restrictive relative clause that gives more information about "the daughter." This indicates that the chaplain was the one dancing, not the daughter.	HA	Q1	English
3.5	117	1	I met with the clerk of the prosecutor that knew about the murder.	[Q1] In the following sentence, which one knew about the murder? Respond solely with 'A' or 'B'. A: the clerk B: the prosecutor 답변:	A: the clerk	In the sentence, "I met with the clerk of the prosecutor that knew about the murder," the relative pronoun "that" refers back to the noun immediately before it, which is "clerk." Therefore, it is the clerk who knew about the murder, not the prosecutor.	HA	Q1	English
3.5	125	1	I said hello to the client of the tax accountant that was in the hallway.	[Q1] In the following sentence, which one was in the hallway? Respond solely with 'A' or 'B'. A: the client B: the tax accountant 답변:	A: the client	I chose A: the client because the sentence specifies that it was the client of the tax accountant that was in the hallway.	HA	Q1	English
3.5	182	1	I had a conversation with the daughter of the owner that was washing dishes.	[Q1] In the following sentence, which one was washing dishes? Respond solely with 'A' or 'B'. A: the daughter B: the owner 답변:	A: the daughter	I chose 'A: the daughter' because the sentence specifies that it was the daughter who was washing dishes, not the owner.	HA	Q1	English
3.5	13	1	I met the employee of the U.S. ambassador that was having a meal.	[Q1] In the following sentence, which one was having a meal? Respond solely with 'A' or 'B'. A: the employee B: the U.S. ambassador 답변:	A: the employee	The pronoun "that" is used to refer to the nearest noun before it, which in this case is "the employee." Therefore, it was the employee who was having a meal, not the U.S. ambassador.	HA	Q1	English
3.5	91	1	I am sick of the guide of the tourist that was always late.	[Q1] In the following sentence, which one was always late? Respond solely with 'A' or 'B'. A: the guide B: the tourist 답변:	A: the guide	In the sentence given, the word "that" is a relative pronoun referring back to "the guide," indicating that the guide was always late, not the tourist.	HA	Q1	English
3.5	48	1	I recognized the hostage of the robbery that was on the morning news.	[Q1] In the following sentence, which one was on the morning news? Respond solely with 'A' or 'B'. A: the hostage B: the robbery 답변:	A: the hostage	The choice is 'A: the hostage' because the sentence specifies that the hostage was the one on the morning news, not the robbery.	HA	Q1	English
3.5	122	1	I thought of the dog of the idol that was in an accident this fall.	[Q1] In the following sentence, which one was in an accident this fall? Respond solely with 'A' or 'B'. A: the dog B: the idol 답변:	A: the idol	I made that choice because the sentence structure implies that the idol was the one involved in the accident, specifically the idol that was owned by or associated with the speaker.	HA	Q1	English
3.5	93	1	I complained to the interpreter of the embassador that was at the airport.	[Q1] In the following sentence, which one was at the airport? Respond solely with 'A' or 'B'. A: the interpreter B: the embassador 답변:	A: the interpreter	In the sentence, the phrase "that was at the airport" is modifying the noun before it. Therefore, it was the interpreter who was at the airport, not the embassador.	HA	Q1	English
3.5	104	1	I looked at the cat of the kid that was lying on the couch.	[Q1] In the following sentence, which one was lying on the couch? Respond solely with 'A' or 'B'. A: the cat B: the kid 답변:	A: the kid	I chose "A: the kid" because the preposition "of" indicates possession or belonging. In this case, it is the kid's cat that was lying on the couch, not the kid itself.	HA	Q1	English
3.5	100	1	I asked for the exit from the boss of the laborer that was on the construction site.	[Q1] In the following sentence, which one was on the construction site? Respond solely with 'A' or 'B'. A: the boss B: the laborer 답변:	A: the laborer	I chose 'B: the laborer' because in the sentence the phrase "that was on the construction site" is closer to "the laborer" than "the boss." This suggests that the laborer, not the boss, was the one on the construction site.	HA	Q1	English
3.5	84	1	I tasted the sauce of the pasta that was left over from last night.	[Q1] In the following sentence, which one was left over from last night? Respond solely with 'A' or 'B'. A: the sauce B: the pasta 답변:	A: the pasta	I apologize for the error in my response. The correct answer is actually: A: the sauce The sentence indicates that the sauce was left over from last night, not the pasta. Thank you for pointing that out.	HA	Q1	English
3.5	206	1	I checked on the daughter-in-law of the pastor that was sneezing frequently.	[Q1] In the following sentence, which one was sneezing frequently? Respond solely with 'A' or 'B'. A: the daughter-in-law B: the pastor 답변:	A: the pastor	I chose 'A: the pastor' because the phrase "that was sneezing frequently" is closer to the noun "pastor" than "daughter-in-law." This suggests that the pastor was the one who was sneezing frequently.	HA	Q1	English
3.5	113	1	I spoke with the guardian of the patient that came to the hospital.	[Q1] In the following sentence, which one came to the hospital? Respond solely with 'A' or 'B'. A: the guardian B: the patient 답변:	A: the patient	I chose 'A: the patient' because in the sentence "I spoke with the guardian of the patient that came to the hospital," the phrase "that came to the hospital" is describing the patient, not the guardian. So, the patient is the one who came to the hospital.	HA	Q1	English
3.5	191	1	I was surprised to see the pet dog of the government employee that was near the restroom.	[Q1] In the following sentence, which one was near the restroom? Respond solely with 'A' or 'B'. A: the pet dog B: the govenment employee 답변:	A: the pet dog	In the sentence, the phrase "near the restroom" directly follows "the pet dog," indicating that the pet dog was the one near the restroom.	HA	Q1	English
3.5	52	1	I was worried about the pigeon of the magician that was injured in a performance.	[Q1] In the following sentence, which one was injured in a performance? Respond solely with 'A' or 'B'. A: the pigeon B: the magician 답변:	A: the pigeon	The choice is 'A: the pigeon' because the sentence indicates that "the pigeon of the magician" was the one that was injured in a performance.	HA	Q1	English
3.5	15	1	I adjusted the pipe of the sink that was cracked.	[Q1] In the following sentence, which one was cracked? Respond solely with 'A' or 'B'. A: the pipe B: the sink 답변:	A: the pipe	In the sentence, "I adjusted the pipe of the sink that was cracked," the word "that" is referring back to the sink. Therefore, it was the pipe that was cracked, not the sink itself.	HA	Q1	English
3.5	186	1	I bought medicine for the junior of the reporter that had the flu.	[Q1] In the following sentence, which one had the flu? Respond solely with 'A' or 'B'. A: the junior B: the reporter 답변:	A: the reporter	I chose 'A: the reporter' because the sentence is structured so that "of the reporter" is in line with "junior" indicating that the junior belongs to the reporter. So, it logically follows that the reporter had the flu.	HA	Q1	English
3.5	56	1	I read the revision of the manuscript that was on the test.	[Q1] In the following sentence, which one was on the test? Respond solely with 'A' or 'B'. A: the revision B: the manuscript 답변:	A: the revision	I chose 'A: the revision' because the sentence is talking about reading the revision of the manuscript that was on the test. This implies that the revision was what was on the test, not the entire manuscript.	HA	Q1	English
3.5	86	1	I had to buy the saddle of the bike that was fixed yesterday.	[Q1] In the following sentence, which one was fixed yesterday? Respond solely with 'A' or 'B'. A: the saddle B: the bike 답변:	A: the saddle	In the sentence "I had to buy the saddle of the bike that was fixed yesterday," the phrase "that was fixed yesterday" refers to the noun immediately preceding it, which is "the saddle." This indicates that the saddle was the object that was fixed yesterday.	HA	Q1	English
3.5	88	1	I could not photograph the son of the driver that was smoking a cigarette.	[Q1] In the following sentence, which one was smoking a cigarette? Respond solely with 'A' or 'B'. A: the son B: the driver 답변:	A: the son	In the sentence, the phrase "that was smoking a cigarette" is connected to and describes "the son," not "the driver." Therefore, the correct choice is 'A: the son.'	HA	Q1	English
3.5	21	1	I didn't want to see the guide of the tourist that was angry.	[Q1] In the following sentence, which one was angry? Respond solely with 'A' or 'B'. A: the guide B: the tourist 답변:	A: the tourist	I chose "A: the tourist" because the way the sentence is structured implies that the tourist was the one who was angry. Since "that was angry" is right after "the tourist", it indicates that the angry one was the tourist, not the guide.	HA	Q1	English
3.5	87	1	I couldn't find the tray of the oven that was used last night.	[Q1] In the following sentence, which one was used last night? Respond solely with 'A' or 'B'. A: the tray B: the oven 답변:	A: the tray	In the sentence provided, the phrase "that was used last night" directly follows "the tray of the oven", indicating that it was the tray that was used last night, not the oven itself.	HA	Q1	English
3.5	46	1	I laughted at the uncle of the sailor that couldn't operate the machine.	[Q1] In the following sentence, which one couldn't operate the machine? Respond solely with 'A' or 'B'. A: the uncle B: the sailor 답변:	A: the uncle	The sentence specifies that the uncle of the sailor couldn't operate the machine.	HA	Q1	English
3.5	156	1	I watched the video of the conductor that had been trending these days.	[Q1] In the following sentence, which one had been trending these days? Respond solely with 'A' or 'B'. A: the video B: the conductor 답변:	A: the video	The phrase "had been trending these days" is referring to what was popular, and in this context, it's more likely to describe the video rather than the conductor.	HA	Q1	English
3.5	175	1	I recommended a restaurant to the wife of the janitor that was planning a trip.	[Q1] In the following sentence, which one was planning a trip? Respond solely with 'A' or 'B'. A: the wife B: the janitor 답변:	A: the wife	I chose A because the phrase "that was planning a trip" is placed next to 'the wife of the janitor' in the sentence, indicating that it is the wife who was planning a trip.	HA	Q1	English
3.5	2	1	I interviewed the coach of the athlete that got covid.	[Q1] In the following sentence, which one got covid? Respond solely with 'A' or 'B'. A: the coach B: the athlete 답변:	B	In the sentence, "the athlete" is the one that got covid, not "the coach". The phrase "the athlete that got covid" specifies which person is affected.	LA	Q1	English
3.5	4	1	I was looking at the pet of the girl that was in the living room.	[Q1] In the following sentence, which one was in the living room? Respond solely with 'A' or 'B'. A: the pet B: the girl 답변:	B	In the sentence "the girl that was in the living room", the phrase 'in the living room' is describing where the girl was located. It does not refer to the pet being in the living room.	LA	Q1	English
3.5	5	1	I shot the servant of the actress that was on the balcony.	[Q1] In the following sentence, which one was on the balcony? Respond solely with 'A' or 'B'. A: the servant B: the actress 답변:	B	In the sentence "I shot the servant of the actress that was on the balcony," the phrase "that was on the balcony" is providing information about the location of either the servant or the actress. Since the sentence structure indicates that the actress is mentioned before this description and is then referred to by "that," it clarifies that it is the actress who was on the balcony.	LA	Q1	English
3.5	6	1	I met the sister of the vocalist that was in Germany.	[Q1] In the following sentence, which one was in Germany? Respond solely with 'A' or 'B'. A: the sister B: the vocalist 답변:	B	I chose 'B: the vocalist' because the relative pronoun "that" is referring to "the vocalist" in the sentence.	LA	Q1	English
3.5	10	1	I carefully observed the nurse of the surgeon that was in charge of the operation.	[Q1] In the following sentence, which one was in charge of the operation? Respond solely with 'A' or 'B'. A: the nurse B: the surgeon 답변:	B	In the sentence, the phrase "in charge of the operation" is modifying "the surgeon," indicating that the surgeon was the one responsible for the operation.	LA	Q1	English
3.5	11	1	I spoke to the secretary of the lawyer that was on vacation.	[Q1] In the following sentence, which one was on vacation? Respond solely with 'A' or 'B'. A: the secretary B: the lawyer 답변:	B	In the sentence "I spoke to the secretary of the lawyer that was on vacation," the phrase "that was on vacation" is describing the lawyer, not the secretary. So, the correct answer is 'B: the lawyer.'	LA	Q1	English
3.5	12	1	I met the assistant of the detective that was fired last year.	[Q1] In the following sentence, which one was fired last year? Respond solely with 'A' or 'B'. A: the assistant B: the detective 답변:	B	I chose 'B: the detective' because the phrase "that was fired last year" is referring to the detective, not the assistant.	LA	Q1	English
3.5	14	1	I read the review of the poem that was unfinished.	[Q1] In the following sentence, which one was unfinished? Respond solely with 'A' or 'B'. A: the review B: the poem 답변:	B	In the sentence provided, the word "poem" is the one described as "unfinished."	LA	Q1	English
3.5	18	1	I was unable to interview the daughter of the hostage that was waiting.	[Q1] In the following sentence, which one was waiting? Respond solely with 'A' or 'B'. A: the daughter B: the hostage 답변:	B	In the sentence provided, the phrase "that was waiting" directly follows "the hostage," indicating that it was the hostage who was waiting.	LA	Q1	English
3.5	19	1	I saw the daughter of the friend that was in class.	[Q1] In the following sentence, which one was in class? Respond solely with 'A' or 'B'. A: the daughter B: the friend 답변:	B	In the original sentence, it says "I saw the daughter of the friend **that was in class**". The phrase "that was in class" is referring to the friend, not the daughter.	LA	Q1	English
3.5	20	1	I called the intern of the team leader that was late.	[Q1] In the following sentence, which one was late? Respond solely with 'A' or 'B'. A: the intern B: the team leader 답변:	B	In the sentence "I called the intern of the team leader that was late," the term "that was late" is referring to the team leader. This is because the intern is associated with the team leader, not with being late.	LA	Q1	English
3.5	22	1	I greeted the client of the lawyer that was on the phone.	[Q1] In the following sentence, which one was on the phone? Respond solely with 'A' or 'B'. A: the client B: the lawyer 답변:	B	In the sentence "I greeted the client of the lawyer that was on the phone," the relative pronoun "that" is referring to "lawyer," indicating that it was the lawyer who was on the phone, not the client.	LA	Q1	English
3.5	24	1	I met the son of the delegate that was smoking.	[Q1] In the following sentence, which one was smoking? Respond solely with 'A' or 'B'. A: the son B: the delegate 답변:	B	The relative clause "that was smoking" is modifying "the delegate," indicating that the delegate was the one who was smoking.	LA	Q1	English
3.5	29	1	I arrested the daughter of the chef that was in the restaurant.	[Q1] In the following sentence, which one was in the restaurant? Respond solely with 'A' or 'B'. A: the daughter B: the chef 답변:	B	In the sentence "I arrested the daughter of the chef that was in the restaurant," the phrase "that was in the restaurant" is referring to the chef. Therefore, the correct answer is 'B: the chef'.	LA	Q1	English
3.5	30	1	I asked for directions from the nurse of the patient that was by the window.	[Q1] In the following sentence, which one was by the window? Respond solely with 'A' or 'B'. A: the nurse B: the patient 답변:	B	The phrase "....of the patient that was by the window" is describing the person who was by the window, not the nurse. So, the patient was the one who was by the window in this sentence.	LA	Q1	English
3.5	31	1	I greeted the dog of the farmer that was in the rice field.	[Q1] In the following sentence, which one was in the rice field? Respond solely with 'A' or 'B'. A: the dog B: the farmer 답변:	B	In the sentence "I greeted the dog of the farmer that was in the rice field," the relative pronoun "that" refers back to the closest noun, which is "farmer." This indicates that it was the farmer who was in the rice field.	LA	Q1	English
3.5	32	1	Yesterday I met with the wife of the architect that was in New York.	[Q1] In the following sentence, which one was in New York? Respond solely with 'A' or 'B'. A: the wife B: the architect 답변:	B	In this sentence, the phrase "that was in New York" is referring to "the architect."	LA	Q1	English
3.5	35	1	I interviewed the sister of the captain that was near the accident.	[Q1] In the following sentence, which one was near the accident? Respond solely with 'A' or 'B'. A: the sister B: the captain 답변:	B	In the sentence "I interviewed the sister of the captain that was near the accident," the relative pronoun 'that' is modifying 'captain,' indicating that the captain was the one near the accident. Therefore, the correct response is 'B: the captain.'	LA	Q1	English
3.5	37	1	I ran over the brother of the merchant that was in the neighborhood.	[Q1] In the following sentence, which one was in the neighborhood? Respond solely with 'A' or 'B'. A: the brother B: the merchant 답변:	B	In the sentence "I ran over the brother of the merchant that was in the neighborhood," the relative pronoun "that" is modifying "merchant," not "brother." This indicates that the merchant was the one in the neighborhood, not the brother.	LA	Q1	English
3.5	41	1	I argued with the child of the parent that was in front of the school.	[Q1] In the following sentence, which one was in front of the school? Respond solely with 'A' or 'B'. A: the child B: the parent 답변:	B	I chose B because the phrase "in front of the school" describes the parent's location, not the child's.	LA	Q1	English
3.5	44	1	I said hello to the sister of the singer that was on a yacht.	[Q1] In the following sentence, which one was on a yacht? Respond solely with 'A' or 'B'. A: the sister B: the singer 답변:	B	I chose B because that part of the sentence specified which individual was on a yacht - the singer.	LA	Q1	English
3.5	49	1	I saw on the news the accomplice of the thief that stole a wallet.	[Q1] In the following sentence, which one stole a wallet? Respond solely with 'A' or 'B'. A: the accomplice B: the thief 답변:	B	In the sentence, it specifically states "the thief stole a wallet", so the correct answer is 'B'. The accomplice is associated with the thief in this context.	LA	Q1	English
3.5	50	1	I fell in love with the research assistant of the psychologist that studied in the US.	[Q1] In the following sentence, which one studied in the US? Respond solely with 'A' or 'B'. A: the research assistant B: the psychologist 답변:	B	I chose 'B: the psychologist' because the sentence structure implies that the psychologist is the one who studied in the US.	LA	Q1	English
3.5	55	1	I bought a meal for the junior of the accountant that was at a restaurant.	[Q1] In the following sentence, which one was at a restaurant? Respond solely with 'A' or 'B'. A: the junior B: the accountant 답변:	B	In the sentence "I bought a meal for the junior of the accountant that was at a restaurant," the phrase "that was at a restaurant" is referring to "the accountant." This means it was the accountant who was at the restaurant, not the junior.	LA	Q1	English
3.5	58	1	I delivered the letter to the security guard of the celebrity that was eating.	[Q1] In the following sentence, which one was eating? Respond solely with 'A' or 'B'. A: the security guard B: the celebrity 답변:	B	I chose option B because the relative pronoun "that" refers back to "the celebrity" in the sentence, indicating that the celebrity was the one who was eating.	LA	Q1	English
3.5	59	1	I handed the water to the sergeant of the soldier that was swimming.	[Q1] In the following sentence, which one was swimming? Respond solely with 'A' or 'B'. A: the sergeant B: the soldier 답변:	B	I chose 'B: the soldier' because the phrase "of the soldier" is describing the soldier as being the one who was swimming.	LA	Q1	English
3.5	60	1	I asked the part-time worker of the clerk that was organizing the merchandise.	[Q1] In the following sentence, which one was organizing the merchandise? Respond solely with 'A' or 'B'. A: the part-time worker B: the clerk 답변:	B	Because the pronoun "that" is referring to the clerk, not the part-time worker. The sentence structure indicates that the clerk was the one organizing the merchandise.	LA	Q1	English
3.5	62	1	I spoke with the assistant of the technician that was on duty.	[Q1] In the following sentence, which one was on duty? Respond solely with 'A' or 'B'. A: the assistant B: the technician 답변:	B	In the sentence "I spoke with the assistant of the technician that was on duty," the phrase "on duty" refers to the technician, not the assistant. Therefore, the correct response is 'B: the technician'.	LA	Q1	English
3.5	63	1	I greeted the child of the parent that was in the park.	[Q1] In the following sentence, which one was in the park? Respond solely with 'A' or 'B'. A: the child B: the parent 답변:	B	In the sentence, the phrase "that was in the park" is describing the "parent." So, the correct answer is B: the parent.	LA	Q1	English
3.5	64	1	I spoke with the lawyer of the client that was touring the exhibit.	[Q1] In the following sentence, which one was touring the exhibit? Respond solely with 'A' or 'B'. A: the lawyer B: the client 답변:	B	In the sentence provided, the prepositional phrase "of the client" is referring to the lawyer, indicating that the lawyer belongs to the client. Therefore, it was the client who was touring the exhibit, not the lawyer.	LA	Q1	English
3.5	65	1	I had coffee with the colleague of the researcher that attended the seminar.	[Q1] In the following sentence, which one attended the seminar? Respond solely with 'A' or 'B'. A: the colleague B: the researcher 답변:	B	In the sentence, "the colleague of the researcher" suggests that the researcher has a colleague, and it is specified that this colleague is the one who attended the seminar.	LA	Q1	English
3.5	66	1	I handed a drink to the senior of the graduate student that was doing research.	[Q1] In the following sentence, which one was doing research? Respond solely with 'A' or 'B'. A: the senior B: the graduate student 답변:	B	In the sentence, "graduate student" is the noun directly followed by "that was doing research," indicating that it was the graduate student who was doing research.	LA	Q1	English
3.5	67	1	I was talking to the passenger of the pilot that was on an airplane.	[Q1] In the following sentence, which one was on an airplane? Respond solely with 'A' or 'B'. A: the passenger B: the pilot 답변:	B	In the sentence, the phrase "on an airplane" is directly after the word "pilot," indicating that the pilot was the one on the airplane.	LA	Q1	English
3.5	68	1	I argued with the member of the trainer that was holding dumbbells.	[Q1] In the following sentence, which one was holding dumbbells? Respond solely with 'A' or 'B'. A: the member B: the trainer 답변:	B	In the sentence, the phrase "of the trainer" is referring to the member. So, the member was the one holding dumbbells, not the trainer.	LA	Q1	English
3.5	71	1	I had tea with the relative of the teacher that was recently divorced.	[Q1] In the following sentence, which one was recently divorced? Respond solely with 'A' or 'B'. A: the relative B: the teacher 답변:	B	In the original sentence, the phrase "recently divorced" is closer to "teacher" than to "relative," indicating that it is the teacher who was recently divorced. The sentence could be rephrased as "I had tea with the teacher's relative, who was recently divorced" to clarify the intended meaning.	LA	Q1	English
3.5	72	1	I covered the senior of the reporter that got cold.	[Q1] In the following sentence, which one got cold? Respond solely with 'A' or 'B'. A: the senior B: the reporter 답변:	B	I chose "B: the reporter" because 'that got cold' is directly after 'the reporter' in the sentence, indicating that the reporter got cold, not the senior.	LA	Q1	English
3.5	73	1	I looked up at the boss of the clerk that was working.	[Q1] In the following sentence, which one was working? Respond solely with 'A' or 'B'. A: the boss B: the clerk 답변:	B	In this sentence, "the clerk" is the one working because "the boss of the clerk" is being described. So, the clerk is the one who is working.	LA	Q1	English
3.5	75	1	I shot the servant of the actress that was in the lobby.	[Q1] In the following sentence, which one was in the lobby? Respond solely with 'A' or 'B'. A: the servant B: the actress 답변:	B	In the sentence "I shot the servant of the actress that was in the lobby," the phrase "that was in the lobby" is describing the actress, not the servant. This indicates that the actress was the one in the lobby. So, the correct choice is option B: the actress.	LA	Q1	English
3.5	79	1	I heard a rumor about the brother of the singer that was on the phone.	[Q1] In the following sentence, which one was on the phone? Respond solely with 'A' or 'B'. A: the brother B: the singer 답변:	B	I chose 'B: the singer' because the phrase "that was on the phone" is directly after "the singer" in the sentence, suggesting that it was the singer who was on the phone.	LA	Q1	English
3.5	81	1	I called the colleague of the announcer that was recently hospitalized.	[Q1] In the following sentence, which one was recently hospitalized? Respond solely with 'A' or 'B'. A: the colleague B: the announcer 답변:	B	In the sentence, "that was recently hospitalized" is describing the noun right before it, which is "the announcer." Therefore, the correct answer is B: the announcer.	LA	Q1	English
3.5	90	1	I called the wife of the pilot that was absent today.	[Q1] In the following sentence, which one was absent today? Respond solely with 'A' or 'B'. A: the wife B: the pilot 답변:	B	In the sentence "I called the wife of the pilot that was absent today," the relative pronoun "that" is referring to "the pilot," indicating that the pilot was the one who was absent today, not the wife.	LA	Q1	English
3.5	94	1	I met the rival of the programmer that knows AI well.	[Q1] In the following sentence, which one knows AI well? Respond solely with 'A' or 'B'. A: the rival B: the programmer 답변:	B	I chose B because typically, the relative pronoun "that" refers to the closest noun before it, which in this case is "programmer." Therefore, I concluded that the programmer knows AI well.	LA	Q1	English
3.5	96	1	I finally found the manual of the computer that was lost yesterday.	[Q1] In the following sentence, which one was lost yesterday? Respond solely with 'A' or 'B'. A: the manual B: the computer 답변:	B	In the sentence provided, the manual is the object that was lost yesterday, not the computer itself.	LA	Q1	English
3.5	99	1	I interviewed the son of the minister that was at City Hall.	[Q1] In the following sentence, which one was at City Hall? Respond solely with 'A' or 'B'. A: the son B: the minister 답변:	B	In the sentence "I interviewed the son of the minister that was at City Hall," the phrase "that was at City Hall" is a relative clause that describes the minister, not the son. Therefore, the correct response is 'B: the minister.'	LA	Q1	English
3.5	101	1	I greeted the grandson of the madam that was in the countryside.	[Q1] In the following sentence, which one was in the countryside? Respond solely with 'A' or 'B'. A: the grandson B: the madam 답변:	B	In the sentence, the phrase "that was in the countryside" is referring to "the madam."	LA	Q1	English
3.5	103	1	I scolded the subordinate of the engineer that was on the construction site.	[Q1] In the following sentence, which one was on the construction site? Respond solely with 'A' or 'B'. A: the subordinate B: the engineer 답변:	B	I chose 'B: the engineer' because the sentence structure suggests that the engineer, not the subordinate, was the one on the construction site.	LA	Q1	English
3.5	105	1	I talked with the supervisor of the flight attendant that was on board.	[Q1] In the following sentence, which one was on board? Respond solely with 'A' or 'B'. A: the supervisor B: the flight attendant 답변:	B	I chose option B because in the sentence, it specifically mentions that the flight attendant was "on board," indicating that it was the flight attendant who was on board.	LA	Q1	English
3.5	107	1	I bumped into the daughter of the resident that was walking around.	[Q1] In the following sentence, which one was walking around? Respond solely with 'A' or 'B'. A: the daughter B: the resident 답변:	B	In the sentence "I bumped into the daughter of the resident that was walking around", the relative pronoun "that" refers back to "resident", indicating that it was the resident who was walking around, not the daughter.	LA	Q1	English
3.5	111	1	I spoke to the son of the doctor that was behind the tree.	[Q1] In the following sentence, which one was behind the tree? Respond solely with 'A' or 'B'. A: the son B: the doctor 답변:	B	In the sentence "I spoke to the son of the doctor that was behind the tree," the phrase "that was behind the tree" is referring to the doctor, not the son. This is because the doctor is the one being identified by the relative clause "that was behind the tree."	LA	Q1	English
3.5	112	1	I pretended not to notice the fan of the idol that was dancing in karaoke.	[Q1] In the following sentence, which one was dancing in karaoke? Respond solely with 'A' or 'B'. A: the fan B: the idol 답변:	B	In the sentence "the fan of the idol that was dancing in karaoke," the relative clause "that was dancing in karaoke" refers to "the idol," not "the fan." Therefore, I chose 'B: the idol' because it was the one dancing in karaoke.	LA	Q1	English
3.5	115	1	I spoke to the daughter of the landlord that was cooking.	[Q1] In the following sentence, which one was cooking? Respond solely with 'A' or 'B'. A: the daughter B: the landlord 답변:	B	I chose 'B: the landlord' because the phrase "of the landlord that was cooking" suggests that it was the landlord who was cooking.	LA	Q1	English
3.5	116	1	I envied the caregiver of the patient that was reading a book.	[Q1] In the following sentence, which one was reading a book? Respond solely with 'A' or 'B'. A: the caregiver B: the patient 답변:	B	I chose option B because the sentence states "the patient that was reading a book," indicating that it was the patient who was reading a book, not the caregiver.	LA	Q1	English
3.5	119	1	I interviewed the family of the killer that fled in desperation.	[Q1] In the following sentence, which one fled in desperation? Respond solely with 'A' or 'B'. A: the family B: the killer 답변:	B	I chose 'B: the killer' because the sentence specifies that the killer is the one who fled in desperation, not the family.	LA	Q1	English
3.5	120	1	I sent an email to the research assistant of the linguist that was in France.	[Q1] In the following sentence, which one was in France? Respond solely with 'A' or 'B'. A: the research assistant B: the linguist 답변:	B	In the sentence, the relative pronoun "that" is referring back to "linguist," indicating that the linguist was the one in France.	LA	Q1	English
3.5	121	1	I helped the nephew of the photographer that was planning a move.	[Q1] In the following sentence, which one was planning a move? Respond solely with 'A' or 'B'. A: the nephew B: the photographer 답변:	B	In the sentence "I helped the nephew of the photographer that was planning a move," the relative pronoun "that" refers back to "the photographer," indicating that the photographer was the one planning a move.	LA	Q1	English
3.5	123	1	I spoke with the wife of the professor that retired this year.	[Q1] In the following sentence, which one retired this year? Respond solely with 'A' or 'B'. A: the wife B: the professor 답변:	B	In the sentence, the phrase "that retired this year" is modifying the noun "professor", indicating that the professor retired this year, not the wife.	LA	Q1	English
3.5	124	1	I had a drink with the apprentice of the painter that visited the exhibition.	[Q1] In the following sentence, which one visited the exhibition? Respond solely with 'A' or 'B'. A: the apprentice B: the painter 답변:	B	In the sentence, "the painter" is the one who visited the exhibition, as they are mentioned as the person being referenced in relation to the exhibition. The "apprentice" is linked to the painter, suggesting that it was the painter who visited the exhibition.	LA	Q1	English
3.5	126	1	I ran into the father of the pianist that was on TV yesterday.	[Q1] In the following sentence, which one was on TV yesterday? Respond solely with 'A' or 'B'. A: the father B: the pianist 답변:	B	The phrase "that was on TV yesterday" describes the pianist, not the father.	LA	Q1	English
3.5	127	1	I was upset to see the son-in-law of the politician that kept drinking wine.	[Q1] In the following sentence, which one kept drinking wine? Respond solely with 'A' or 'B'. A: the son-in-law B: the politician 답변:	B	In the sentence "I was upset to see the son-in-law of the politician that kept drinking wine," the phrase "that kept drinking wine" is closest to the word "politician," indicating that the politician is the one who kept drinking wine.	LA	Q1	English
3.5	128	1	I left a note for the head of the reporter that was waiting to hear back.	[Q1] In the following sentence, which one was waiting to hear back? Respond solely with 'A' or 'B'. A: the head B: the reporter 답변:	B	In the sentence, the phrase "that was waiting to hear back" is closest to "the reporter", indicating that the reporter was the one waiting to hear back.	LA	Q1	English
3.5	129	1	I bought chicken for the brother of the player that was working out.	[Q1] In the following sentence, which one was working out? Respond solely with 'A' or 'B'. A: the brother B: the player 답변:	B	In the original sentence "the player" was the one who was working out, not "the brother".	LA	Q1	English
3.5	130	1	I paid a per diem to the part-time student of the barista that was making the coffee.	[Q1] In the following sentence, which one was making the coffee? Respond solely with 'A' or 'B'. A: the part-time student B: the barista 답변:	B	I selected 'B' because typically baristas are the ones responsible for making coffee in a coffee shop.	LA	Q1	English
3.5	131	1	I complained to the friend of the gangster that was smoking in the room.	[Q1] In the following sentence, which one was smoking in the room? Respond solely with 'A' or 'B'. A: the friend B: the gangster 답변:	B	I chose 'B: the gangster' because in the sentence, it says "I complained to the friend of the gangster that was smoking in the room". This indicates that it was the gangster who was smoking in the room, not the friend.	LA	Q1	English
3.5	132	1	I talked to the wife of the fisherman that was resting on the boat.	[Q1] In the following sentence, which one was resting on the boat? Respond solely with 'A' or 'B'. A: the wife B: the fisherman 답변:	B	I chose 'B: the fisherman' because in the sentence "I talked to the wife of the fisherman that was resting on the boat," the relative pronoun "that" refers to the noun "fisherman." So, it was the fisherman who was resting on the boat.	LA	Q1	English
3.5	134	1	I shared my opinion with the grandmother of the pianist that was watching the concert.	[Q1] In the following sentence, which one was watching the concert? Respond solely with 'A' or 'B'. A: the grandmother B: the pianist 답변:	B	The relative clause "of the pianist" in the sentence specifies that it was the pianist who was watching the concert, not the grandmother.	LA	Q1	English
3.5	135	1	I had a discussion with the advisor of the graduate student that was attending the conference.	[Q1] In the following sentence, which one was attending the conference? Respond solely with 'A' or 'B'. A: the advisor B: the graduate student 답변:	B	I chose "B: the graduate student" because in the sentence "I had a discussion with the advisor of the graduate student that was attending the conference," the phrase "that was attending the conference" is describing the graduate student.	LA	Q1	English
3.5	136	1	I asked a question to the collaborator of the professor that was writing a paper.	[Q1] In the following sentence, which one was writing a paper? Respond solely with 'A' or 'B'. A: the collaborator B: the professor 답변:	B	I chose option B because the phrase "that was writing a paper" directly follows the word "professor," indicating that the professor was the one writing a paper.	LA	Q1	English
3.5	137	1	I talked to the acquaintance of the captain that was on the ship.	[Q1] In the following sentence, which one was on the ship? Respond solely with 'A' or 'B'. A: the acquaintance B: the captain 답변:	B	In the sentence "I talked to the acquaintance of the captain that was on the ship," the phrase "that was on the ship" refers back to "the captain," indicating that it was the captain who was on the ship.	LA	Q1	English
3.5	138	1	I exchanged contacts with the rival of the ballerina that was practicing.	[Q1] In the following sentence, which one was practicing? Respond solely with 'A' or 'B'. A: the rival B: the ballerina 답변:	B	In the sentence "I exchanged contacts with the rival of the ballerina that was practicing," the phrase "that was practicing" refers to "the ballerina." This indicates that the ballerina was the one practicing, so the correct answer is 'B: the ballerina.'	LA	Q1	English
3.5	139	1	I checked the outlet of the television that was broken over time.	[Q1] In the following sentence, which one was broken over time? Respond solely with 'A' or 'B'. A: the outlet B: the television 답변:	B	I chose "B: the television" because the sentence structure implies that the television itself was broken over time, not just the outlet.	LA	Q1	English
3.5	141	1	I played golf with the acquaintance of the comedian that has lost weight recently.	[Q1] In the following sentence, which one has lost weight recently? Respond solely with 'A' or 'B'. A: the acquaintance B: the comedian 답변:	B	In the sentence, the relative pronoun "that" is referring to "the comedian," indicating that the comedian is the one who has lost weight recently.	LA	Q1	English
3.5	145	1	I shot the brother of the terrorist that was hiding in the bathroom.	[Q1] In the following sentence, which one was hiding in the bathroom? Respond solely with 'A' or 'B'. A: the brother B: the terrorist 답변:	B	I chose 'B: the terrorist' because the sentence structure indicates that it was the terrorist who was hiding in the bathroom, not the brother.	LA	Q1	English
3.5	150	1	I waited on location for the assistant of the director that was filming.	[Q1] In the following sentence, which one was filming? Respond solely with 'A' or 'B'. A: the assistant B: the director 답변:	B	I chose 'B: the director' because typically in a film setting, the director is the one responsible for filming, while the assistant helps with other tasks.	LA	Q1	English
3.5	153	1	I consulted the mother of the factory manager that was smoking.	[Q1] In the following sentence, which one was smoking? Respond solely with 'A' or 'B'. A: the mother B: the factory manager 답변:	B	I chose 'B: the factory manager' because in the sentence, "the mother of the factory manager" is a phrase that describes which mother was consulted. It indicates the association between 'the mother' and 'the factory manager', not that the mother was smoking.	LA	Q1	English
3.5	158	1	I was unable to alert the sister of the student that was dozing.	[Q1] In the following sentence, which one was dozing? Respond solely with 'A' or 'B'. A: the sister B: the student 답변:	B	The verb "was dozing" describes the action being done by the person. Since the verb comes after "the student," it indicates that the student was the one dozing.	LA	Q1	English
3.5	161	1	I encouraged the supervisor of the nurse that was trying not to cry.	[Q1] In the following sentence, which one was trying not to cry? Respond solely with 'A' or 'B'. A: the supervisor B: the nurse 답변:	B	I chose 'B' because the sentence indicates that it was the nurse who was trying not to cry, so I selected 'B' as the answer.	LA	Q1	English
3.5	164	1	I asked for advice from the daughter of the chef that was eating pasta.	[Q1] In the following sentence, which one was eating pasta? Respond solely with 'A' or 'B'. A: the daughter B: the chef 답변:	B	The choice was made based on the sentence structure. The phrase "the chef that was eating pasta" directly follows "daughter of the chef," so logically it refers to the chef.	LA	Q1	English
3.5	165	1	I interviewed the son of the politician that was in Seoul this week.	[Q1] In the following sentence, which one was in Seoul this week? Respond solely with 'A' or 'B'. A: the son B: the politician 답변:	B	In the sentence, "the politician that was in Seoul this week" is the relative clause modifying the noun "son." Therefore, the politician was the one in Seoul this week.	LA	Q1	English
3.5	166	1	I greeted the colleague of the salesman that was visiting next door.	[Q1] In the following sentence, which one was visiting next door? Respond solely with 'A' or 'B'. A: the colleague B: the salesman 답변:	B	In the sentence, "that was visiting next door" is modifying "the salesman", not "the colleague". This means the salesman was the one who was visiting next door.	LA	Q1	English
3.5	167	1	I have come to like the coach of the swimmer that was in the pool.	[Q1] In the following sentence, which one was in the pool? Respond solely with 'A' or 'B'. A: the coach B: the swimmer 답변:	B	In the sentence, "that was in the pool" is referring to the swimmer, not the coach.	LA	Q1	English
3.5	168	1	I chatted with the grandfather of the student that was in front of the supermarket.	[Q1] In the following sentence, which one was in front of the supermarket? Respond solely with 'A' or 'B'. A: the grandfather B: the student 답변:	B	I chose B because the sentence specified that the student was in front of the supermarket, not the grandfather.	LA	Q1	English
3.5	169	1	I argued with the assistant of the cartoonist that was at the teahouse.	[Q1] In the following sentence, which one was at the teahouse? Respond solely with 'A' or 'B'. A: the assistant B: the cartoonist 답변:	B	In the sentence "I argued with the assistant of the cartoonist that was at the teahouse," the clause "that was at the teahouse" is modifying "the cartoonist." This means that the cartoonist was the one who was at the teahouse.	LA	Q1	English
3.5	171	1	I met the son-in-law of the politician that was playing ping pong.	[Q1] In the following sentence, which one was playing ping pong? Respond solely with 'A' or 'B'. A: the son-in-law B: the politician 답변:	B	In the sentence, it is specified that it was the politician who was playing ping pong. The relative clause "that was playing ping pong" is attached to "the politician", indicating clearly that the politician was the one playing ping pong.	LA	Q1	English
3.5	172	1	I greeted the wife of the farmer that was washing the pots.	[Q1] In the following sentence, which one was washing the pots? Respond solely with 'A' or 'B'. A: the wife B: the farmer 답변:	B	I chose 'B: the farmer' because the phrase "that was washing the pots" is used to describe the farmer, not the wife.	LA	Q1	English
3.5	173	1	I gave advice to the guide of the tourist that couldn't read Chinese.	[Q1] In the following sentence, which one couldn't read Chinese? Respond solely with 'A' or 'B'. A: the guide B: the tourist 답변:	B	I chose B because "the tourist" is the one mentioned as being unable to read Chinese in the sentence.	LA	Q1	English
3.5	176	1	I talked with the master of the violinist that performed at the concert.	[Q1] In the following sentence, which one performed at the concert? Respond solely with 'A' or 'B'. A: the master B: the violinist 답변:	B	I chose 'B: the violinist' because typically performers are the ones who participate in concerts, rather than their managers or masters.	LA	Q1	English
3.5	177	1	I couldn't believe that the secretary of the congressman that was playing the mobile game.	[Q1] In the following sentence, which one was playing the mobile game? Respond solely with 'A' or 'B'. A: the secretary B: the congressman 답변:	B	In the sentence "the secretary of the congressman that was playing the mobile game," the relative pronoun "that" is referring to "congressman," indicating that the congressman was the one playing the mobile game.	LA	Q1	English
3.5	178	1	I asked a question to the research assistant of the professor that was at the museum.	[Q1] In the following sentence, which one was at the museum? Respond solely with 'A' or 'B'. A: the research assistant B: the professor 답변:	B	The phrase "that was at the museum" is closer to the word "professor" in the sentence, so it refers to the professor being at the museum.	LA	Q1	English
3.5	180	1	I added the order to the part-time assistant of the chef that was grilling the meat.	[Q1] In the following sentence, which one was grilling the meat? Respond solely with 'A' or 'B'. A: the part-time assistant B: the chef 답변:	B	I chose "B: the chef" because typically the chef would be the one responsible for grilling meat in a kitchen setting.	LA	Q1	English
3.5	181	1	I got into an argument with the boss of the flight attendant that was on the bus.	[Q1] In the following sentence, which one was on the bus? Respond solely with 'A' or 'B'. A: the boss B: the flight attendant 답변:	B	In the sentence "I got into an argument with the boss of the flight attendant that was on the bus," the phrase "that was on the bus" is directly referring to the flight attendant. This indicates that the flight attendant, not the boss, was the one on the bus.	LA	Q1	English
3.5	183	1	I threw away the remote control of the fan that suddenly broke yesterday.	[Q1] In the following sentence, which one suddenly broke yesterday? Respond solely with 'A' or 'B'. A: the remote control B: the fan 답변:	B	The phrase "suddenly broke yesterday" directly follows the word "fan," indicating that the fan is the one that suddenly broke.	LA	Q1	English
3.5	184	1	I asked for help from the apprentice of the architect that was at the wine shop.	[Q1] In the following sentence, which one was at the wine shop? Respond solely with 'A' or 'B'. A: the apprentice B: the architect 답변:	B	In the sentence, "the architect" was at the wine shop because of the phrase "of the architect that was at the wine shop," which clarifies that it was the architect present at the wine shop.	LA	Q1	English
3.5	187	1	I ran into the boss of the assistant that was leaving the office.	[Q1] In the following sentence, which one was leaving the office? Respond solely with 'A' or 'B'. A: the boss B: the assistant 답변:	B	In the sentence "I ran into the boss of the assistant that was leaving the office," the phrase "that was leaving the office" is referring to the assistant, not the boss. This is because the assistant is the one typically responsible for leaving the office, not the boss.	LA	Q1	English
3.5	189	1	I threatened the bodyguard of the singer that was standing at an event.	[Q1] In the following sentence, which one was standing at an event? Respond solely with 'A' or 'B'. A: the bodyguard B: the singer 답변:	B	I chose 'B: the singer' because the phrase "that was standing at an event" is placed immediately after "the singer" in the sentence, indicating that it was the singer who was standing at an event.	LA	Q1	English
3.5	199	1	I took a picture with the teacher of the sculptor that was in front of the museum.	[Q1] In the following sentence, which one was in front of the museum? Respond solely with 'A' or 'B'. A: the teacher B: the sculptor 답변:	B	I chose 'B: the sculptor' because in the sentence it mentions "the sculptor that was in front of the museum."	LA	Q1	English
3.5	202	1	I greeted the granddaughter of the caretaker that was sitting in a chair.	[Q1] In the following sentence, which one was sitting in a chair? Respond solely with 'A' or 'B'. A: the granddaughter B: the caretaker 답변:	B	I chose 'B: the caretaker' because in the sentence "I greeted the granddaughter of the caretaker that was sitting in a chair," it is more likely for the caretaker to be sitting in a chair rather than the granddaughter.	LA	Q1	English
3.5	204	1	I handed the ice cream to the son of the gardener that was next to the statue.	[Q1] In the following sentence, which one was next to the statue? Respond solely with 'A' or 'B'. A: the son B: the gardener 답변:	B	In the sentence, "that was next to the statue" is referring to "the gardener". The phrase is specifying which individual the speaker is referring to, indicating that the gardener was next to the statue when the ice cream was handed to his son.	LA	Q1	English
3.5	205	1	I exchanged contacts with the sister of the dancer that was doing yoga.	[Q1] In the following sentence, which one was doing yoga? Respond solely with 'A' or 'B'. A: the sister B: the dancer 답변:	B	In the sentence, "the dancer" is the one who was doing yoga. So, the correct choice is B: the dancer.	LA	Q1	English
3.5	209	1	I handed out snacks to the junior of the photographer that was climbing a mountain.	[Q1] In the following sentence, which one was climbing a mountain? Respond solely with 'A' or 'B'. A: the junior B: the photographer 답변:	B	In the sentence, "that was climbing a mountain" is referring to "the photographer," not "the junior." This indicates that the photographer was the one climbing a mountain.	LA	Q1	English
3.5	210	1	I gave water to the boss of the worker that was near the construction site.	[Q1] In the following sentence, which one was near the construction site? Respond solely with 'A' or 'B'. A: the boss B: the worker 답변:	B	In the sentence, it states "the worker that was near the construction site," indicating that the worker was the one near the construction site.	LA	Q1	English
3.5	9	1	I heard a rumor about the sister of the actor that was visiting the resort.	[Q1] In the following sentence, which one was visiting the resort? Respond solely with 'A' or 'B'. A: the sister B: the actor 답변:	B: the actor	In the sentence, the relative pronoun "that" is referring to the closest noun before it, which is "actor." This indicates that the actor was the one visiting the resort.	LA	Q1	English
3.5	89	1	I found the manager of the actor that was practicing at the pool.	[Q1] In the following sentence, which one was practicing at the pool? Respond solely with 'A' or 'B'. A: the manager B: the actor 답변:	B: the actor	I chose option B because the word "that" in the sentence is referring to "actor." Therefore, it was the actor that was practicing at the pool.	LA	Q1	English
3.5	179	1	I had dinner with the manager of the actor that arrived at the film set.	[Q1] In the following sentence, which one arrived at the film set? Respond solely with 'A' or 'B'. A: the manager B: the actor 답변:	B: the actor	I chose B: the actor because the phrase "the actor that arrived at the film set" specifies that it is the actor who arrived at the film set, not the manager.	LA	Q1	English
3.5	108	1	I recognized the acquaintance of the artist that was in front of the statue.	[Q1] In the following sentence, which one was in front of the statue? Respond solely with 'A' or 'B'. A: the acquaintance B: the artist 답변:	B: the artist	In the sentence "I recognized the acquaintance of the artist that was in front of the statue," the phrase "that was in front of the statue" is closer to "the artist," indicating that it was the artist who was in front of the statue, not the acquaintance.	LA	Q1	English
3.5	34	1	I petted the cat of the baby that was on the bed.	[Q1] In the following sentence, which one was on the bed? Respond solely with 'A' or 'B'. A: the cat B: the baby 답변:	B: the baby	In the sentence "I petted the cat of the baby that was on the bed," the phrase "that was on the bed" refers to the baby, not the cat. This indicates that the baby was the one on the bed.	LA	Q1	English
3.5	40	1	I photographed the sister of the boss that was on the terrace.	[Q1] In the following sentence, which one was on the terrace? Respond solely with 'A' or 'B'. A: the sister B: the boss 답변:	B: the boss	I chose "B: the boss" because based on the sentence structure, the relative clause "that was on the terrace" is closer to "boss" than "sister." This indicates that it was the boss who was on the terrace.	LA	Q1	English
3.5	51	1	I greeted the classmate of the bride that was preparing the food.	[Q1] In the following sentence, which one was preparing the food? Respond solely with 'A' or 'B'. A: the classmate B: the bride 답변:	B: the bride	I chose option B because "the bride" is the noun closest to the phrase "that was preparing the food" in the sentence. This indicates that it was the bride who was preparing the food.	LA	Q1	English
3.5	110	1	I photographed the manager of the celebrity that was in a department store.	[Q1] In the following sentence, which one was in a department store? Respond solely with 'A' or 'B'. A: the manager B: the celebrity 답변:	B: the celebrity	I made that choice because in the sentence structure "the manager of the celebrity," the preposition "of" connects "manager" to "celebrity," indicating that the celebrity was in the department store.	LA	Q1	English
3.5	148	1	I argued at a hotel with the bodyguard of the celebrity that blocked traffic.	[Q1] In the following sentence, which one blocked traffic? Respond solely with 'A' or 'B'. A: the bodyguard B: the celebrity 답변:	B: the celebrity	In the sentence provided, it specifically states "the celebrity that blocked traffic." This indicates that the celebrity is the one who blocked traffic, not the bodyguard.	LA	Q1	English
3.5	3	1	I observed the secretary of the clerk that was working.	[Q1] In the following sentence, which one was working? Respond solely with 'A' or 'B'. A: the secretary B: the clerk 답변:	B: the clerk	I chose 'B: the clerk' because the phrase "that was working" is likely intended to describe the clerk. This would mean that the clerk was working, not the secretary.	LA	Q1	English
3.5	193	1	I gave a drink to the part-time student of the clerk that was cleaning up.	[Q1] In the following sentence, which one was cleaning up? Respond solely with 'A' or 'B'. A: the part-time student B: the clerk 답변:	B: the clerk	In the sentence "I gave a drink to the part-time student of the clerk that was cleaning up," the relative pronoun "that" is closest to "clerk." Therefore, it clarifies that the clerk was the one cleaning up, not the part-time student.	LA	Q1	English
3.5	27	1	I inspected the keyboard of the computer that was abandoned last week.	[Q1] In the following sentence, which one was abandoned last week? Respond solely with 'A' or 'B'. A: the keyboard B: the computer 답변:	B: the computer	In the sentence, the pronoun "that" refers to "the computer," indicating that the computer was the object that was abandoned last week.	LA	Q1	English
3.5	157	1	I couldn't find the keyboard of the computer that was repaired.	[Q1] In the following sentence, which one was repaired? Respond solely with 'A' or 'B'. A: the keyboard B: the computer 답변:	B: the computer	In the sentence, it indicates that the 'computer' was the item being repaired, not the keyboard.	LA	Q1	English
3.5	149	1	I heard a rumor about the father of the congressman that was having a meal.	[Q1] In the following sentence, which one was having a meal? Respond solely with 'A' or 'B'. A: the father B: the congressman 답변:	B: the congressman	In the sentence, it states "the father of the congressman that was having a meal." The phrase "that was having a meal" is referring to the congressman, not the father.	LA	Q1	English
3.5	201	1	I called the attorney of the defendant that was preparing for trial.	[Q1] In the following sentence, which one was preparing for trial? Respond solely with 'A' or 'B'. A: the attorney B: the defendant 답변:	B: the defendant	In the sentence, it is the defendant who was preparing for trial, not the attorney. The phrase "preparing for trial" directly follows "the defendant," indicating that the defendant is the one getting ready for the trial.	LA	Q1	English
3.5	53	1	I ran into the son-in-law of the director that went bankrupt last year.	[Q1] In the following sentence, which one went bankrupt last year? Respond solely with 'A' or 'B'. A: the son-in-law B: the director 답변:	B: the director	The phrase "that went bankrupt last year" is referring to the director, not the son-in-law, because it immediately follows "the director" in the sentence.	LA	Q1	English
3.5	57	1	I groaned at the bodyguard of the diva that smoke cigarettes constantly.	[Q1] In the following sentence, which one smoke cigarettes constantly? Respond solely with 'A' or 'B'. A: the bodyguard B: the diva 답변:	B: the diva	In the sentence "I groaned at the bodyguard of the diva that smoke cigarettes constantly," the phrase "of the diva" modifies "the bodyguard." This indicates that the diva is the main subject being referred to, so the correct choice is 'B: the diva'.	LA	Q1	English
3.5	43	1	I talked with the son of the doctor that came to my house.	[Q1] In the following sentence, which one came to my house? Respond solely with 'A' or 'B'. A: the son B: the doctor 답변:	B: the doctor	I chose the option "B: the doctor" because the phrase "that came to my house" is directly connected to "the doctor," indicating that the doctor is the person who came to the speaker's house.	LA	Q1	English
3.5	33	1	I went to see the granddaughter of the driver that was in the accident.	[Q1] In the following sentence, which one was in the accident? Respond solely with 'A' or 'B'. A: the granddaughter B: the driver 답변:	B: the driver	I chose 'B: the driver' because in the sentence "I went to see the granddaughter of the driver that was in the accident," the phrase "that was in the accident" directly follows "the driver," indicating that it was the driver who was in the accident.	LA	Q1	English
3.5	133	1	I bumped into the daughter-in-law of the elderly man that was swimming in the pool.	[Q1] In the following sentence, which one was swimming in the pool? Respond solely with 'A' or 'B'. A: the daughter-in-law B: the elderly man 답변:	B: the elderly man	I chose 'B: the elderly man' because typically elderly people are more likely to be swimming for leisure or exercise compared to a daughter-in-law.	LA	Q1	English
3.5	194	1	I took a picture with the colleague of the firefighter that was undergoing training.	[Q1] In the following sentence, which one was undergoing training? Respond solely with 'A' or 'B'. A: the colleague B: the firefighter 답변:	B: the firefighter	I chose B: the firefighter because "that was undergoing training" follows right after "the firefighter" in the sentence, indicating that the firefighter was the one undergoing training.	LA	Q1	English
3.5	78	1	I spoke with the customer of the florist that was in the store.	[Q1] In the following sentence, which one was in the store? Respond solely with 'A' or 'B'. A: the customer B: the florist 답변:	B: the florist	I chose 'B: the florist' because "that was in the store" directly follows "the florist" in the sentence.	LA	Q1	English
3.5	74	1	I was looking at the pet of the girl that was in the hallway.	[Q1] In the following sentence, which one was in the hallway? Respond solely with 'A' or 'B'. A: the pet B: the girl 답변:	B: the girl	I chose 'B: the girl' because the phrase "that was in the hallway" is next to "the girl" in the sentence, indicating that the girl was the one in the hallway, not the pet.	LA	Q1	English
3.5	7	1	I was keeping an eye on the cat of the guest that was by the hotel.	[Q1] In the following sentence, which one was by the hotel? Respond solely with 'A' or 'B'. A: the cat B: the guest 답변:	B: the guest	In the sentence "I was keeping an eye on the cat of the guest that was by the hotel," the phrase "that was by the hotel" is describing the guest, not the cat. So, the correct answer is 'B: the guest'.	LA	Q1	English
3.5	25	1	I bought the charger of the ipad that was on sale.	[Q1] In the following sentence, which one was on sale? Respond solely with 'A' or 'B'. A: the charger B: the ipad 답변:	B: the ipad	I chose option B: the ipad, because in the sentence "I bought the charger of the ipad that was on sale," it indicates that the iPad was on sale.	LA	Q1	English
3.5	154	1	I talked with the grandson of the judge that retired last year.	[Q1] In the following sentence, which one retired last year? Respond solely with 'A' or 'B'. A: the grandson B: the judge 답변:	B: the judge	In the sentence "I talked with the grandson of the judge that retired last year," the relative clause "that retired last year" is closer to "the judge." This suggests that it was the judge who retired last year, not the grandson.	LA	Q1	English
3.5	38	1	I gave candy to the cat of the kid that was by the fountain.	[Q1] In the following sentence, which one was by the fountain? Respond solely with 'A' or 'B'. A: the cat B: the kid 답변:	B: the kid	In the sentence "I gave candy to the cat of the kid that was by the fountain," the phrase "that was by the fountain" is referring to the noun that comes immediately before it, which is "the kid." This indicates that the kid was the one by the fountain.	LA	Q1	English
3.5	196	1	I finally bought the case of the laptop that was on sale this month.	[Q1] In the following sentence, which one was on sale this month? Respond solely with 'A' or 'B'. A: the case B: the laptop 답변:	B: the laptop	The phrase "that was on sale this month" is modifying "the laptop," indicating that the laptop was the item on sale.	LA	Q1	English
3.5	83	1	I met the client of the lawyer that was having coffee.	[Q1] In the following sentence, which one was having coffee? Respond solely with 'A' or 'B'. A: the client B: the lawyer 답변:	B: the lawyer	I chose 'B: the lawyer' because the sentence states "the lawyer that was having coffee." This specific relative pronoun "that" points to "the lawyer" as the one having coffee.	LA	Q1	English
3.5	170	1	I waited at the cafe for the husband of the lawyer that was jogging.	[Q1] In the following sentence, which one was jogging? Respond solely with 'A' or 'B'. A: the husband B: the lawyer 답변:	B: the lawyer	I chose 'B: the lawyer' because "that was jogging" is a relative clause that immediately follows "the lawyer," indicating that the lawyer was the one who was jogging.	LA	Q1	English
3.5	102	1	I met the student of the linguist that was in Tokyo the other day.	[Q1] In the following sentence, which one was in Tokyo the other day? Respond solely with 'A' or 'B'. A: the student B: the linguist 답변:	B: the linguist	In the sentence "I met the student of the linguist that was in Tokyo the other day," the phrase "that was in Tokyo the other day" is a relative clause that describes the linguist. Therefore, the linguist, not the student, was the one in Tokyo.	LA	Q1	English
3.5	42	1	I made fun of the nephew of the man that was in the park.	[Q1] In the following sentence, which one was in the park? Respond solely with 'A' or 'B'. A: the nephew B: the man 답변:	B: the man	In the sentence, the relative pronoun "that" is referring to "the man," indicating that the man was the one in the park.	LA	Q1	English
3.5	146	1	I met the husband of the millionaire that was relaxing on a yacht.	[Q1] In the following sentence, which one was relaxing on a yacht? Respond solely with 'A' or 'B'. A: the husband B: the millionaire 답변:	B: the millionaire	In the sentence given, the phrase "that was relaxing on a yacht" is describing the millionaire, not the husband. This is clarified by the word "that" which refers to the nearest noun before it, in this case, the millionaire.	LA	Q1	English
3.5	190	1	I was visiting the cousin of the novelist that was in Canada on vacation.	[Q1] In the following sentence, which one was in Canada on vacation? Respond solely with 'A' or 'B'. A: the cousin B: the novelist 답변:	B: the novelist	In the sentence "I was visiting the cousin of the novelist that was in Canada on vacation," the phrase "that was in Canada on vacation" is modifying "the novelist," indicating that it was the novelist who was in Canada on vacation.	LA	Q1	English
3.5	61	1	I gave an apple to the dog of the owner that was walking in the park.	[Q1] In the following sentence, which one was walking in the park? Respond solely with 'A' or 'B'. A: the dog B: the owner 답변:	B: the owner	I chose B: the owner because the sentence says "the owner that was walking in the park." This indicates that the owner was the one who was walking in the park, not the dog.	LA	Q1	English
3.5	98	1	I photographed the apprentice of the painter that was next to the art gallery.	[Q1] In the following sentence, which one was next to the art gallery? Respond solely with 'A' or 'B'. A: the apprentice B: the painter 답변:	B: the painter	In the sentence, the word "that" is referring to the "painter," so "the painter" was the one that was next to the art gallery.	LA	Q1	English
3.5	106	1	I made eye contact with the guide dog of the passenger that was at the station.	[Q1] In the following sentence, which one was at the station? Respond solely with 'A' or 'B'. A: the guide dog B: the passenger 답변:	B: the passenger	In the original sentence, the phrase "that was at the station" follows immediately after "passenger," indicating that it is the passenger who was at the station, not the guide dog.	LA	Q1	English
3.5	109	1	I waited for the believer of the pastor that was praying in church.	[Q1] In the following sentence, which one was praying in church? Respond solely with 'A' or 'B'. A: the believer B: the pastor 답변:	B: the pastor	In the sentence "I waited for the believer of the pastor that was praying in church," the phrase "that was praying in church" is modifying "the pastor," indicating that it was the pastor who was praying in church, not the believer.	LA	Q1	English
3.5	207	1	I accidentally bumped into the caregiver of the patient that was out for a walk.	[Q1] In the following sentence, which one was out for a walk? Respond solely with 'A' or 'B'. A: the caregiver B: the patient 답변:	B: the patient	In the sentence, it states "the patient that was out for a walk," indicating that the patient was the one who was out for a walk.	LA	Q1	English
3.5	77	1	I glanced at the coworker of the police officer that was in the police department.	[Q1] In the following sentence, which one was in the police department? Respond solely with 'A' or 'B'. A: the coworker B: the police officer 답변:	B: the police officer	I chose 'B: the police officer' because the phrase "in the police department" directly follows "the police officer" in the sentence, indicating that the police officer was in the police department.	LA	Q1	English
3.5	162	1	I handed the water to the secretary of the politician that was giving a talk.	[Q1] In the following sentence, which one was giving a talk? Respond solely with 'A' or 'B'. A: the secretary B: the politician 답변:	B: the politician.	Because in the sentence "I handed the water to the secretary of the politician that was giving a talk," the phrase "that was giving a talk" is describing the noun "politician," so it is the politician, not the secretary, who was giving a talk.	LA	Q1	English
3.5	39	1	I waited for the wife of the priest that was in the school.	[Q1] In the following sentence, which one was in the school? Respond solely with 'A' or 'B'. A: the wife B: the priest 답변:	B: the priest	In the sentence "I waited for the wife of the priest that was in the school," the relative pronoun "that" is referring to the priest, indicating that the priest was the one in the school.	LA	Q1	English
3.5	54	1	I had lunch with the assistant of the professor that was attending the conference.	[Q1] In the following sentence, which one was attending the conference? Respond solely with 'A' or 'B'. A: the assistant B: the professor 답변:	B: the professor	In the original sentence, the relative pronoun "that" is referring to "the professor," indicating that the professor was attending the conference.	LA	Q1	English
3.5	142	1	I ran into the wife of the professor that recently got cancer.	[Q1] In the following sentence, which one recently got cancer? Respond solely with 'A' or 'B'. A: the wife B: the professor 답변:	B: the professor	In the original sentence, it says "the professor that recently got cancer." This indicates that the professor is the one who recently got cancer, not the wife.	LA	Q1	English
3.5	208	1	I gave the strawberries to the owner of the rabbit that was on the lawn.	[Q1] In the following sentence, which one was on the lawn? Respond solely with 'A' or 'B'. A: the owner B: the rabbit 답변:	B: the rabbit	In the sentence, "the rabbit" was the one that was on the lawn, not "the owner."	LA	Q1	English
3.5	147	1	I glared at the dog of the security guard that was at the entrance to the store.	[Q1] In the following sentence, which one was at the entrance to the store? Respond solely with 'A' or 'B'. A: the dog B: the security guard 답변:	B: the security guard	In the sentence, "the security guard" was at the entrance to the store, not the dog. The dog belonged to the security guard, but the security guard was the one positioned at the entrance.	LA	Q1	English
3.5	16	1	I liked listening to the recording of the song that was banned a long time ago.	[Q1] In the following sentence, which one was banned a long time ago? Respond solely with 'A' or 'B'. A: the recording B: the song 답변:	B: the song	I chose 'B: the song' because it would have been the song itself that was banned a long time ago, not necessarily the recording. The recording could be a more recent version, remaster, or reissue of the original song that was banned long ago.	LA	Q1	English
3.5	144	1	I glanced over at the aunt of the student that was sitting on the stairs.	[Q1] In the following sentence, which one was sitting on the stairs? Respond solely with 'A' or 'B'. A: the aunt B: the student 답변:	B: the student	In the sentence, the phrase "that was sitting on the stairs" is modifying "the student" rather than "the aunt." This indicates that it was the student who was sitting on the stairs, not the aunt.	LA	Q1	English
3.5	160	1	I reached out to the friend of the student that had left school early in the morning.	[Q1] In the following sentence, which one had left school early in the morning? Respond solely with 'A' or 'B'. A: the friend B: the student 답변:	B: the student	In the sentence "I reached out to the friend of the student that had left school early in the morning," the phrase "that had left school early in the morning" is referring back to the student, indicating that the student is the one who left school early.	LA	Q1	English
3.5	152	1	I had dinner with the friend of the subordinate that was promoted this time.	[Q1] In the following sentence, which one was promoted this time? Respond solely with 'A' or 'B'. A: the friend B: the subordinate 답변:	B: the subordinate	In the original sentence, it states "the subordinate that was promoted this time." This indicates that the subordinate was the one who was promoted, not the friend.	LA	Q1	English
3.5	1	1	I had dinner with the relative of the teacher that was recently divorced.	[Q1] In the following sentence, which one was recently divorced? Respond solely with 'A' or 'B'. A: the relative B: the teacher 답변:	B: the teacher	I chose "B: the teacher" because the relative was of the teacher, so it is likely that the teacher was the one who was recently divorced.	LA	Q1	English
3.5	159	1	I was waiting for the colleague of the teacher that was in the gym.	[Q1] In the following sentence, which one was in the gym? Respond solely with 'A' or 'B'. A: the colleague B: the teacher 답변:	B: the teacher	In the sentence "I was waiting for the colleague of the teacher that was in the gym," the phrase "that was in the gym" directly follows "the teacher," indicating that it was the teacher who was in the gym.	LA	Q1	English
3.5	174	1	I contacted the friend of the translator that was studying in Australia.	[Q1] In the following sentence, which one was studying in Australia? Respond solely with 'A' or 'B'. A: the friend B: the translator 답변:	B: the translator	I chose 'B: the translator' because the phrase "that was studying in Australia" is immediately following 'the translator', indicating that the translator was the one studying in Australia.	LA	Q1	English
3.5	76	1	I met the wife of the writer that was in Italia.	[Q1] In the following sentence, which one was in Italia? Respond solely with 'A' or 'B'. A: the wife B: the writer 답변:	B: the writer	I chose option B: the writer, because the phrase "that was in Italia" directly follows the word "writer" in the sentence. This indicates that it was the writer who was in Italia.	LA	Q1	English
3.5	2	2	I interviewed the coach of the athlete that got covid.	[Q1] In the following sentence, which one got covid? Respond solely with 'A' or 'B'. A: the athlete B: the coach 답변:	A	The word "that" in the sentence typically refers to the noun that comes immediately before it. In this case, "that got covid" comes right after "athlete," so referring to the athlete as the one who got covid makes the most sense.	LA	Q1	English
3.5	4	2	I was looking at the pet of the girl that was in the living room.	[Q1] In the following sentence, which one was in the living room? Respond solely with 'A' or 'B'. A: the girl B: the pet 답변:	A	In the sentence, the phrase "that was in the living room" directly follows "the girl," indicating that the girl was the one in the living room.	LA	Q1	English
3.5	6	2	I met the sister of the vocalist that was in Germany.	[Q1] In the following sentence, which one was in Germany? Respond solely with 'A' or 'B'. A: the vocalist B: the sister 답변:	A	In the sentence "I met the sister of the vocalist that was in Germany," the phrase "that was in Germany" is describing the vocalist, not the sister. So, the correct choice is 'A: the vocalist'.	LA	Q1	English
3.5	10	2	I carefully observed the nurse of the surgeon that was in charge of the operation.	[Q1] In the following sentence, which one was in charge of the operation? Respond solely with 'A' or 'B'. A: the surgeon B: the nurse 답변:	A	I chose 'A' because typically in an operating room setting, the surgeon is the one who is in charge of the operation.	LA	Q1	English
3.5	18	2	I was unable to interview the daughter of the hostage that was waiting.	[Q1] In the following sentence, which one was waiting? Respond solely with 'A' or 'B'. A: the hostage B: the daughter 답변:	A	In the sentence, "that was waiting" is referring to "the hostage." The daughter of the hostage was the one being interviewed, not the hostage himself.	LA	Q1	English
3.5	24	2	I met the son of the delegate that was smoking.	[Q1] In the following sentence, which one was smoking? Respond solely with 'A' or 'B'. A: the delegate B: the son 답변:	A	I chose the answer 'A' because "that was smoking" is referring to the delegate, as the son is the main focus of the sentence.	LA	Q1	English
3.5	30	2	I asked for directions from the nurse of the patient that was by the window.	[Q1] In the following sentence, which one was by the window? Respond solely with 'A' or 'B'. A: the patient B: the nurse 답변:	A	In the sentence "I asked for directions from the nurse of the patient that was by the window," the phrase "by the window" is describing the location of someone. Since nurses typically move around more than patients in a hospital setting, it makes more sense for the patient to be "by the window" rather than the nurse. Therefore, the answer is "A: the patient."	LA	Q1	English
3.5	31	2	I greeted the dog of the farmer that was in the rice field.	[Q1] In the following sentence, which one was in the rice field? Respond solely with 'A' or 'B'. A: the farmer B: the dog 답변:	A	In the sentence, "I greeted the dog of the farmer that was in the rice field," the phrase "that was in the rice field" is placed right after "the farmer." This indicates that it was the farmer who was in the rice field, not the dog. Therefore, the answer is A: the farmer.	LA	Q1	English
3.5	32	2	Yesterday I met with the wife of the architect that was in New York.	[Q1] In the following sentence, which one was in New York? Respond solely with 'A' or 'B'. A: the architect B: the wife 답변:	A	In the sentence "Yesterday I met with the wife of the architect that was in New York," the phrase "that was in New York" is providing information about the architect, indicating that it was the architect who was in New York.	LA	Q1	English
3.5	37	2	I ran over the brother of the merchant that was in the neighborhood.	[Q1] In the following sentence, which one was in the neighborhood? Respond solely with 'A' or 'B'. A: the merchant B: the brother 답변:	A	I chose 'A: the merchant' because in the sentence "I ran over the brother of the merchant that was in the neighborhood," the phrase "that was in the neighborhood" is describing the merchant, not the brother.	LA	Q1	English
3.5	39	2	I waited for the wife of the priest that was in the school.	[Q1] In the following sentence, which one was in the school? Respond solely with 'A' or 'B'. A: the priest B: the wife 답변:	A	I chose 'A: the priest' because it specifies that the priest was the one that was in the school.	LA	Q1	English
3.5	41	2	I argued with the child of the parent that was in front of the school.	[Q1] In the following sentence, which one was in front of the school? Respond solely with 'A' or 'B'. A: the parent B: the child 답변:	A	I chose 'A: the parent' because the sentence says "the child of the parent that was in front of the school." This structure implies that the parent was the one in front of the school.	LA	Q1	English
3.5	43	2	I talked with the son of the doctor that came to my house.	[Q1] In the following sentence, which one came to my house? Respond solely with 'A' or 'B'. A: the doctor B: the son 답변:	A	I chose 'A: the doctor' because the sentence structure implies that the doctor came to the house. The phrase "son of the doctor" is used to describe the specific son.	LA	Q1	English
3.5	44	2	I said hello to the sister of the singer that was on a yacht.	[Q1] In the following sentence, which one was on a yacht? Respond solely with 'A' or 'B'. A: the singer B: the sister 답변:	A	I chose option A because in the sentence structure "...of the singer that was on a yacht," the phrase "that was on a yacht" directly follows "singer," indicating that the singer was the one on a yacht.	LA	Q1	English
3.5	53	2	I ran into the son-in-law of the director that went bankrupt last year.	[Q1] In the following sentence, which one went bankrupt last year? Respond solely with 'A' or 'B'. A: the director B: the son-in-law 답변:	A	I chose 'A' because the sentence specifies "the director that went bankrupt last year," indicating that it was the director who went bankrupt.	LA	Q1	English
3.5	57	2	I groaned at the bodyguard of the diva that smoke cigarettes constantly.	[Q1] In the following sentence, which one smoke cigarettes constantly? Respond solely with 'A' or 'B'. A: the diva B: the bodyguard 답변:	A	In the sentence "I groaned at the bodyguard of the diva that smoke cigarettes constantly," the relative pronoun "that" refers back to the noun "diva," indicating that the diva is the one who smokes cigarettes constantly.	LA	Q1	English
3.5	59	2	I handed the water to the sergeant of the soldier that was swimming.	[Q1] In the following sentence, which one was swimming? Respond solely with 'A' or 'B'. A: the soldier B: the sergeant 답변:	A	I chose 'A: the soldier' because in the sentence "I handed the water to the sergeant of the soldier that was swimming," the phrase "that was swimming" is describing the soldier, indicating that the soldier was the one who was swimming. So, the soldier was the one swimming, not the sergeant.	LA	Q1	English
3.5	61	2	I gave an apple to the dog of the owner that was walking in the park.	[Q1] In the following sentence, which one was walking in the park? Respond solely with 'A' or 'B'. A: the owner B: the dog 답변:	A	In the sentence "I gave an apple to the dog of the owner that was walking in the park," the phrase "that was walking in the park" relates to "the owner," indicating that the owner was the one walking in the park. So, my answer is 'A: the owner'.	LA	Q1	English
3.5	62	2	I spoke with the assistant of the technician that was on duty.	[Q1] In the following sentence, which one was on duty? Respond solely with 'A' or 'B'. A: the technician B: the assistant 답변:	A	The choice was made based on the phrase "the technician that was on duty," which explicitly indicates that the technician was the one on duty.	LA	Q1	English
3.5	63	2	I greeted the child of the parent that was in the park.	[Q1] In the following sentence, which one was in the park? Respond solely with 'A' or 'B'. A: the parent B: the child 답변:	A	I made the choice that "A: the parent" was in the park based on the structure of the sentence. The phrase "of the parent" is closer to "that was in the park," indicating that it was the parent who was in the park, not the child.	LA	Q1	English
3.5	65	2	I had coffee with the colleague of the researcher that attended the seminar.	[Q1] In the following sentence, which one attended the seminar? Respond solely with 'A' or 'B'. A: the researcher B: the colleague 답변:	A	I chose 'A' because the phrase "the colleague of the researcher" suggests that the colleague is connected to the researcher, implying that it was the researcher who attended the seminar.	LA	Q1	English
3.5	66	2	I handed a drink to the senior of the graduate student that was doing research.	[Q1] In the following sentence, which one was doing research? Respond solely with 'A' or 'B'. A: the graduate student B: the senior 답변:	A	In the sentence, the phrase "graduate student" is followed by "that was doing research," indicating that the graduate student was the one conducting the research.	LA	Q1	English
3.5	68	2	I argued with the member of the trainer that was holding dumbbells.	[Q1] In the following sentence, which one was holding dumbbells? Respond solely with 'A' or 'B'. A: the trainer B: the member 답변:	A	In the sentence, the position of "that was holding dumbbells" immediately follows "the member", indicating that it was the member who was holding dumbbells, not the trainer.	LA	Q1	English
3.5	71	2	I had tea with the relative of the teacher that was recently divorced.	[Q1] In the following sentence, which one was recently divorced? Respond solely with 'A' or 'B'. A: the teacher B: the relative 답변:	A	In the sentence "I had tea with the relative of the teacher that was recently divorced," the phrase "that was recently divorced" is describing the closest noun before it, which is "teacher." Therefore, in this context, it is the teacher who was recently divorced.	LA	Q1	English
3.5	72	2	I covered the senior of the reporter that got cold.	[Q1] In the following sentence, which one got cold? Respond solely with 'A' or 'B'. A: the reporter B: the senior 답변:	A	In the sentence "I covered the senior of the reporter that got cold," the phrase "that got cold" is typically used to refer to the nearest noun, which in this case is "the reporter". Therefore, the correct answer is 'A: the reporter' as the one who got cold.	LA	Q1	English
3.5	75	2	I shot the servant of the actress that was in the lobby.	[Q1] In the following sentence, which one was in the lobby? Respond solely with 'A' or 'B'. A: the actress B: the servant 답변:	A	In the sentence "The actress that was in the lobby," the relative pronoun 'that' refers to 'actress,' indicating that the actress was the one in the lobby.	LA	Q1	English
3.5	77	2	I glanced at the coworker of the police officer that was in the police department.	[Q1] In the following sentence, which one was in the police department? Respond solely with 'A' or 'B'. A: the police officer B: the coworker 답변:	A	I chose 'A' because "the police officer" is the one who would likely be in the police department as part of their job.	LA	Q1	English
3.5	78	2	I spoke with the customer of the florist that was in the store.	[Q1] In the following sentence, which one was in the store? Respond solely with 'A' or 'B'. A: the florist B: the customer 답변:	A	In the sentence, the noun "that was in the store" is a defining relative clause that specifies which florist is being referred to. This clause directly follows the word "florist." Therefore, in this sentence, it is referring to the florist who was in the store, not the customer.	LA	Q1	English
3.5	79	2	I heard a rumor about the brother of the singer that was on the phone.	[Q1] In the following sentence, which one was on the phone? Respond solely with 'A' or 'B'. A: the singer B: the brother 답변:	A	I selected "A: the singer" because typically when someone is referred to as "the singer", it implies they are the main subject of discussion whereas "the brother" is mentioned in relation to the singer.	LA	Q1	English
3.5	81	2	I called the colleague of the announcer that was recently hospitalized.	[Q1] In the following sentence, which one was recently hospitalized? Respond solely with 'A' or 'B'. A: the announcer B: the colleague 답변:	A	In the sentence "I called the colleague of the announcer that was recently hospitalized," the phrase "that was recently hospitalized" is referring to the closest noun before it, which is "the announcer." Therefore, the correct answer is 'A: the announcer' was recently hospitalized.	LA	Q1	English
3.5	82	2	I shook hands with the assistant of the chairman that was in the lobby.	[Q1] In the following sentence, which one was in the lobby? Respond solely with 'A' or 'B'. A: the chairman B: the assistant 답변:	A	I made the choice of 'A: the chairman' because the relative pronoun "that" in the sentence is referring to the chairman.	LA	Q1	English
3.5	90	2	I called the wife of the pilot that was absent today.	[Q1] In the following sentence, which one was absent today? Respond solely with 'A' or 'B'. A: the pilot B: the wife 답변:	A	I chose "A: the pilot" because the sentence specifies that the pilot was absent today, not the wife.	LA	Q1	English
3.5	92	2	I greeted the assistant of the hairdresser that was closing the curtains.	[Q1] In the following sentence, which one was closing the curtains? Respond solely with 'A' or 'B'. A: the hairdresser B: the assistant 답변:	A	I chose 'A' because the position of "that was closing the curtains" right after "the assistant of the hairdresser" suggests that the hairdresser was the one closing the curtains.	LA	Q1	English
3.5	94	2	I met the rival of the programmer that knows AI well.	[Q1] In the following sentence, which one knows AI well? Respond solely with 'A' or 'B'. A: the programmer B: the rival 답변:	A	The relative pronoun "that" refers to the programmer, indicating that the programmer knows AI well.	LA	Q1	English
3.5	100	2	I asked for the exit from the boss of the laborer that was on the construction site.	[Q1] In the following sentence, which one was on the construction site? Respond solely with 'A' or 'B'. A: the laborer B: the boss 답변:	A	I chose A: the laborer, because the sentence states "the laborer that was on the construction site."	LA	Q1	English
3.5	101	2	I greeted the grandson of the madam that was in the countryside.	[Q1] In the following sentence, which one was in the countryside? Respond solely with 'A' or 'B'. A: the madam B: the grandson 답변:	A	I chose "A: the madam" because in the sentence 'I greeted the grandson of the madam that was in the countryside,' the phrase "that was in the countryside" is closest to the word "madam," indicating that it was the madam who was in the countryside.	LA	Q1	English
3.5	113	2	I spoke with the guardian of the patient that came to the hospital.	[Q1] In the following sentence, which one came to the hospital? Respond solely with 'A' or 'B'. A: the patient B: the guardian 답변:	A	I chose 'A: the patient' because the sentence states "the patient that came to the hospital." This indicates that the patient is the one who came to the hospital.	LA	Q1	English
3.5	118	2	I recognized the secretary of the politician that was from the newspaper.	[Q1] In the following sentence, which one was from the newspaper? Respond solely with 'A' or 'B'. A: the politician B: the secretary 답변:	A	In the sentence provided, the phrase "that was from the newspaper" is directly after "the politician," not "the secretary." Therefore, it refers to the politician, so 'A' is the correct choice.	LA	Q1	English
3.5	119	2	I interviewed the family of the killer that fled in desperation.	[Q1] In the following sentence, which one fled in desperation? Respond solely with 'A' or 'B'. A: the killer B: the family 답변:	A	I chose 'A' because the sentence structure makes it clear that "the killer" is the one who fled in desperation. The word "that" is specifying the killer as the subject.	LA	Q1	English
3.5	121	2	I helped the nephew of the photographer that was planning a move.	[Q1] In the following sentence, which one was planning a move? Respond solely with 'A' or 'B'. A: the photographer B: the nephew 답변:	A	In the sentence "I helped the nephew of the photographer that was planning a move," the relative pronoun "that" is referring to "the photographer." Therefore, it was the photographer that was planning a move.	LA	Q1	English
3.5	126	2	I ran into the father of the pianist that was on TV yesterday.	[Q1] In the following sentence, which one was on TV yesterday? Respond solely with 'A' or 'B'. A: the pianist B: the father 답변:	A	I chose A, 'the pianist', because in the sentence "I ran into the father of the pianist that was on TV yesterday," the phrase "that was on TV yesterday" is referring to the pianist, not the father.	LA	Q1	English
3.5	129	2	I bought chicken for the brother of the player that was working out.	[Q1] In the following sentence, which one was working out? Respond solely with 'A' or 'B'. A: the player B: the brother 답변:	A	In the sentence, "the player that was working out" is most closely connected to the noun right before it, which is "brother." So, the player who was working out is actually the brother.	LA	Q1	English
3.5	131	2	I complained to the friend of the gangster that was smoking in the room.	[Q1] In the following sentence, which one was smoking in the room? Respond solely with 'A' or 'B'. A: the gangster B: the friend 답변:	A	I chose 'A' because the sentence states "the gangster that was smoking in the room," indicating that it was the gangster who was smoking.	LA	Q1	English
3.5	132	2	I talked to the wife of the fisherman that was resting on the boat.	[Q1] In the following sentence, which one was resting on the boat? Respond solely with 'A' or 'B'. A: the fisherman B: the wife 답변:	A	I chose option A because "the fisherman" is the subject being described as resting on the boat in the original sentence.	LA	Q1	English
3.5	133	2	I bumped into the daughter-in-law of the elderly man that was swimming in the pool.	[Q1] In the following sentence, which one was swimming in the pool? Respond solely with 'A' or 'B'. A: the elderly man B: the daughter-in-law 답변:	A	In the sentence, the phrase "that was swimming in the pool" is referring to "the elderly man." This is indicated by the phrase structure, where "elderly man" is connected to the clause describing the action of swimming.	LA	Q1	English
3.5	137	2	I talked to the acquaintance of the captain that was on the ship.	[Q1] In the following sentence, which one was on the ship? Respond solely with 'A' or 'B'. A: the captain B: the acquaintance 답변:	A	In the sentence "I talked to the acquaintance of the captain that was on the ship," the phrase "that was on the ship" is directly after "the captain," indicating that the captain was the one on the ship.	LA	Q1	English
3.5	138	2	I exchanged contacts with the rival of the ballerina that was practicing.	[Q1] In the following sentence, which one was practicing? Respond solely with 'A' or 'B'. A: the ballerina B: the rival 답변:	A	In the sentence "I exchanged contacts with the rival of the ballerina that was practicing," the pronoun "that" refers to the noun that comes immediately before it. Since "that" comes after "ballerina," we can conclude that it was the ballerina who was practicing.	LA	Q1	English
3.5	139	2	I checked the outlet of the television that was broken over time.	[Q1] In the following sentence, which one was broken over time? Respond solely with 'A' or 'B'. A: the television B: the outlet 답변:	A	Because in the sentence, "the television that was broken over time" indicates that the television is the object that was broken. The outlet is simply being checked in relation to the broken television.	LA	Q1	English
3.5	140	2	I asked for help from the daughter of the manager that was at the restaurant.	[Q1] In the following sentence, which one was at the restaurant? Respond solely with 'A' or 'B'. A: the manager B: the daughter 답변:	A	I chose 'A: the manager' because the phrase "that was at the restaurant" is referring to the manager, not the daughter.	LA	Q1	English
3.5	143	2	I looked at the friend of the stewardess that went to work at night.	[Q1] In the following sentence, which one went to work at night? Respond solely with 'A' or 'B'. A: the stewardess B: the friend 답변:	A	In the sentence "I looked at the friend of the stewardess that went to work at night," the word "that" typically refers to the noun immediately preceding it. In this case, "that" is closer to "stewardess" than "friend" in terms of proximity. Therefore, based on the structure of the sentence, it's more likely that the stewardess went to work at night.	LA	Q1	English
3.5	145	2	I shot the brother of the terrorist that was hiding in the bathroom.	[Q1] In the following sentence, which one was hiding in the bathroom? Respond solely with 'A' or 'B'. A: the terrorist B: the brother 답변:	A	I chose 'A' because in the sentence, "that was hiding in the bathroom" is referring to "the terrorist".	LA	Q1	English
3.5	146	2	I met the husband of the millionaire that was relaxing on a yacht.	[Q1] In the following sentence, which one was relaxing on a yacht? Respond solely with 'A' or 'B'. A: the millionaire B: the husband 답변:	A	Based on the sentence structure, the subject that directly follows the preposition "of" is "the millionaire," indicating that the millionaire was the one relaxing on the yacht.	LA	Q1	English
3.5	147	2	I glared at the dog of the security guard that was at the entrance to the store.	[Q1] In the following sentence, which one was at the entrance to the store? Respond solely with 'A' or 'B'. A: the security guard B: the dog 답변:	A	In the sentence "I glared at the dog of the security guard that was at the entrance to the store," the phrase "at the entrance to the store" directly follows "the dog," indicating that the dog was at the entrance to the store. Therefore, the answer is 'B: the dog.'	LA	Q1	English
3.5	150	2	I waited on location for the assistant of the director that was filming.	[Q1] In the following sentence, which one was filming? Respond solely with 'A' or 'B'. A: the director B: the assistant 답변:	A	In the sentence, the phrase "filming" directly follows "director," indicating that it was the director who was filming.	LA	Q1	English
3.5	153	2	I consulted the mother of the factory manager that was smoking.	[Q1] In the following sentence, which one was smoking? Respond solely with 'A' or 'B'. A: the factory manager B: the mother 답변:	A	The phrase "that was smoking" is directly after "factory manager", indicating that the factory manager was the one who was smoking.	LA	Q1	English
3.5	157	2	I couldn't find the keyboard of the computer that was repaired.	[Q1] In the following sentence, which one was repaired? Respond solely with 'A' or 'B'. A: the computer B: the keyboard 답변:	A	The choice is "A: the computer" because the original sentence states "the computer that was repaired." This indicates that the computer was the one that was repaired.	LA	Q1	English
3.5	158	2	I was unable to alert the sister of the student that was dozing.	[Q1] In the following sentence, which one was dozing? Respond solely with 'A' or 'B'. A: the student B: the sister 답변:	A	In the sentence, "the student" is the one who was dozing because the phrase "that was dozing" is directly after "the student".	LA	Q1	English
3.5	159	2	I was waiting for the colleague of the teacher that was in the gym.	[Q1] In the following sentence, which one was in the gym? Respond solely with 'A' or 'B'. A: the teacher B: the colleague 답변:	A	In the sentence, "the teacher" is the only noun that directly follows the phrase "in the gym." This indicates that it is the teacher who was in the gym, not the colleague.	LA	Q1	English
3.5	160	2	I reached out to the friend of the student that had left school early in the morning.	[Q1] In the following sentence, which one had left school early in the morning? Respond solely with 'A' or 'B'. A: the student B: the friend 답변:	A	In the sentence "I reached out to the friend of the student that had left school early in the morning," the phrase "that had left school early in the morning" is referring to "the student." So, the correct answer is 'A: the student."	LA	Q1	English
3.5	161	2	I encouraged the supervisor of the nurse that was trying not to cry.	[Q1] In the following sentence, which one was trying not to cry? Respond solely with 'A' or 'B'. A: the nurse B: the supervisor 답변:	A	I chose 'A' because based on the sentence structure, "the nurse" is directly followed by "that was trying not to cry," indicating that it was the nurse who was trying not to cry.	LA	Q1	English
3.5	164	2	I asked for advice from the daughter of the chef that was eating pasta.	[Q1] In the following sentence, which one was eating pasta? Respond solely with 'A' or 'B'. A: the chef B: the daughter 답변:	A	In the sentence, the phrase "that was eating pasta" is right after "the chef," indicating that the chef was the one eating pasta.	LA	Q1	English
3.5	165	2	I interviewed the son of the politician that was in Seoul this week.	[Q1] In the following sentence, which one was in Seoul this week? Respond solely with 'A' or 'B'. A: the politician B: the son 답변:	A	I chose 'A: the politician' because the sentence structure suggests that it was the politician who was in Seoul this week. The relative pronoun "that" refers back to "politician."	LA	Q1	English
3.5	174	2	I contacted the friend of the translator that was studying in Australia.	[Q1] In the following sentence, which one was studying in Australia? Respond solely with 'A' or 'B'. A: the translator B: the friend 답변:	A	I chose 'A' because of the location "in Australia" immediately following the word "translator." This implies that the translator was the one studying in Australia.	LA	Q1	English
3.5	175	2	I recommended a restaurant to the wife of the janitor that was planning a trip.	[Q1] In the following sentence, which one was planning a trip? Respond solely with 'A' or 'B'. A: the janitor B: the wife 답변:	A	In the sentence "I recommended a restaurant to the wife of the janitor that was planning a trip," the relative pronoun "that" refers back to the closest noun, which in this case is "the janitor." Therefore, it was the janitor that was planning a trip, not the wife.	LA	Q1	English
3.5	180	2	I added the order to the part-time assistant of the chef that was grilling the meat.	[Q1] In the following sentence, which one was grilling the meat? Respond solely with 'A' or 'B'. A: the chef B: the part-time assistant 답변:	A	In the sentence, the phrase "grilling the meat" comes right after "the chef", indicating that it was the chef who was grilling the meat.	LA	Q1	English
3.5	181	2	I got into an argument with the boss of the flight attendant that was on the bus.	[Q1] In the following sentence, which one was on the bus? Respond solely with 'A' or 'B'. A: the flight attendant B: the boss 답변:	A	I chose "A: the flight attendant" because the sentence mentions "flight attendant that was on the bus," indicating that the flight attendant was the one on the bus.	LA	Q1	English
3.5	184	2	I asked for help from the apprentice of the architect that was at the wine shop.	[Q1] In the following sentence, which one was at the wine shop? Respond solely with 'A' or 'B'. A: the architect B: the apprentice 답변:	A	I chose 'A: the architect' because "that" in the sentence refers to the closest noun, which is "the architect."	LA	Q1	English
3.5	186	2	I bought medicine for the junior of the reporter that had the flu.	[Q1] In the following sentence, which one had the flu? Respond solely with 'A' or 'B'. A: the reporter B: the junior 답변:	A	In the sentence "I bought medicine for the junior of the reporter that had the flu," the phrase "that had the flu" is likely referring to the person who is ill. Since the phrase appears right after the word "reporter," it clarifies that the reporter is the one who had the flu, not the junior.	LA	Q1	English
3.5	187	2	I ran into the boss of the assistant that was leaving the office.	[Q1] In the following sentence, which one was leaving the office? Respond solely with 'A' or 'B'. A: the assistant B: the boss 답변:	A	In the sentence, the term "that was leaving the office" is directly after "the assistant," indicating that it was the assistant who was leaving the office. So, in this context, 'A' is the correct answer.	LA	Q1	English
3.5	205	2	I exchanged contacts with the sister of the dancer that was doing yoga.	[Q1] In the following sentence, which one was doing yoga? Respond solely with 'A' or 'B'. A: the dancer B: the sister 답변:	A	I chose A because it directly follows the word "dancer" in the sentence, indicating that the dancer was the one doing yoga.	LA	Q1	English
3.5	207	2	I accidentally bumped into the caregiver of the patient that was out for a walk.	[Q1] In the following sentence, which one was out for a walk? Respond solely with 'A' or 'B'. A: the patient B: the caregiver 답변:	A	In the sentence "I accidentally bumped into the caregiver of the patient that was out for a walk," the phrase "that was out for a walk" describes "the patient," not the caregiver. So, the correct answer is A: the patient was out for a walk.	LA	Q1	English
3.5	208	2	I gave the strawberries to the owner of the rabbit that was on the lawn.	[Q1] In the following sentence, which one was on the lawn? Respond solely with 'A' or 'B'. A: the rabbit B: the owner 답변:	A	I chose "A: the rabbit" because the prepositional phrase "on the lawn" directly follows "the rabbit" in the sentence, indicating that it was the rabbit that was on the lawn.	LA	Q1	English
3.5	209	2	I handed out snacks to the junior of the photographer that was climbing a mountain.	[Q1] In the following sentence, which one was climbing a mountain? Respond solely with 'A' or 'B'. A: the photographer B: the junior 답변:	A	In the sentence provided, the phrase "of the photographer" is modifying the noun "junior," which indicates that the junior was climbing a mountain, not the photographer.	LA	Q1	English
3.5	210	2	I gave water to the boss of the worker that was near the construction site.	[Q1] In the following sentence, which one was near the construction site? Respond solely with 'A' or 'B'. A: the worker B: the boss 답변:	A	Based on the sentence structure and placement of the prepositional phrase "near the construction site," it directly follows "the worker," indicating that it was the worker who was near the construction site.	LA	Q1	English
3.5	55	2	I bought a meal for the junior of the accountant that was at a restaurant.	[Q1] In the following sentence, which one was at a restaurant? Respond solely with 'A' or 'B'. A: the accountant B: the junior 답변:	A: the accountant	In the original sentence, the phrase "that was at a restaurant" is modifying "the accountant," indicating that the accountant was the one at the restaurant.	LA	Q1	English
3.5	9	2	I heard a rumor about the sister of the actor that was visiting the resort.	[Q1] In the following sentence, which one was visiting the resort? Respond solely with 'A' or 'B'. A: the actor B: the sister 답변:	A: the actor	Since the prepositional phrase "of the actor" is closer to "that was visiting the resort," it is clear that it was the actor who was visiting the resort.	LA	Q1	English
3.5	89	2	I found the manager of the actor that was practicing at the pool.	[Q1] In the following sentence, which one was practicing at the pool? Respond solely with 'A' or 'B'. A: the actor B: the manager 답변:	A: the actor	I chose "A: the actor" because in the sentence "the actor" is the one directly associated with practicing at the pool, while the manager is only mentioned in relation to the actor.	LA	Q1	English
3.5	179	2	I had dinner with the manager of the actor that arrived at the film set.	[Q1] In the following sentence, which one arrived at the film set? Respond solely with 'A' or 'B'. A: the actor B: the manager 답변:	A: the actor	The actor that arrived at the film set is specified as the manager's client in the sentence, indicating that the actor was the one who arrived at the film set, not the manager.	LA	Q1	English
3.5	108	2	I recognized the acquaintance of the artist that was in front of the statue.	[Q1] In the following sentence, which one was in front of the statue? Respond solely with 'A' or 'B'. A: the artist B: the acquaintance 답변:	A: the artist	In the sentence provided, "the artist" is the one mentioned first before the phrase "that was in front of the statue." This structure implies that the artist, not the acquaintance, was in front of the statue.	LA	Q1	English
3.5	34	2	I petted the cat of the baby that was on the bed.	[Q1] In the following sentence, which one was on the bed? Respond solely with 'A' or 'B'. A: the baby B: the cat 답변:	A: the baby	In the sentence "I petted the cat of the baby that was on the bed," the structure implies that the baby was the one on the bed because the phrase "that was on the bed" directly follows "the baby," connecting the two.	LA	Q1	English
3.5	192	2	I bumped into the customer of the banker that was on the phone.	[Q1] In the following sentence, which one was on the phone? Respond solely with 'A' or 'B'. A: the banker B: the customer 답변:	A: the banker	I chose 'A: the banker' because the phrase "on the phone" immediately follows "the banker" in the sentence, indicating that the banker was the one who was on the phone.	LA	Q1	English
3.5	70	2	I ordered a drink from the student of the barista that was in a cafe.	[Q1] In the following sentence, which one was in a cafe? Respond solely with 'A' or 'B'. A: the barista B: the student 답변:	A: the barista	I selected 'A: the barista' because in the sentence "I ordered a drink from the student of the barista that was in a cafe," it mentions that the barista was in a cafe, not the student.	LA	Q1	English
3.5	130	2	I paid a per diem to the part-time student of the barista that was making the coffee.	[Q1] In the following sentence, which one was making the coffee? Respond solely with 'A' or 'B'. A: the barista B: the part-time student 답변:	A: the barista	I chose 'A: the barista' because the sentence structure indicates that the barista was the one making the coffee. The phrase "of the barista" directly follows "the part-time student," suggesting that the barista is the one being referred to as making the coffee.	LA	Q1	English
3.5	188	2	I recognized the cat of the basketball player that was eating bread in the cafe.	[Q1] In the following sentence, which one was eating bread in the cafe? Respond solely with 'A' or 'B'. A: the basketball player B: the cat 답변:	A: the basketball player	I chose option A because typically basketball players eat in cafes, not cats.	LA	Q1	English
3.5	86	2	I had to buy the saddle of the bike that was fixed yesterday.	[Q1] In the following sentence, which one was fixed yesterday? Respond solely with 'A' or 'B'. A: the bike B: the saddle 답변:	A: the bike	I chose 'A: the bike' because usually, when we fix something like a bike, we are referring to the overall maintenance of the bike.	LA	Q1	English
3.5	40	2	I photographed the sister of the boss that was on the terrace.	[Q1] In the following sentence, which one was on the terrace? Respond solely with 'A' or 'B'. A: the boss B: the sister 답변:	A: the boss	I chose 'A: the boss' because the relative clause "that was on the terrace" directly follows 'boss'. This indicates that it was the boss who was on the terrace.	LA	Q1	English
3.5	51	2	I greeted the classmate of the bride that was preparing the food.	[Q1] In the following sentence, which one was preparing the food? Respond solely with 'A' or 'B'. A: the bride B: the classmate 답변:	A: the bride	In the sentence "I greeted the classmate of the bride that was preparing the food," the relative pronoun "that" is referring back to "bride," indicating that the bride was the one preparing the food.	LA	Q1	English
3.5	35	2	I interviewed the sister of the captain that was near the accident.	[Q1] In the following sentence, which one was near the accident? Respond solely with 'A' or 'B'. A: the captain B: the sister 답변:	A: the captain	I chose 'A: the captain' because the sentence structure indicates that the relative pronoun 'that' refers to 'the captain'. This means that it was the captain who was near the accident, not the sister.	LA	Q1	English
3.5	202	2	I greeted the granddaughter of the caretaker that was sitting in a chair.	[Q1] In the following sentence, which one was sitting in a chair? Respond solely with 'A' or 'B'. A: the caretaker B: the granddaughter 답변:	A: the caretaker	In the sentence, the phrase "that was sitting in a chair" immediately follows "caretaker," indicating that it was the caretaker who was sitting in a chair.	LA	Q1	English
3.5	169	2	I argued with the assistant of the cartoonist that was at the teahouse.	[Q1] In the following sentence, which one was at the teahouse? Respond solely with 'A' or 'B'. A: the cartoonist B: the assistant 답변:	A: the cartoonist	I chose "the cartoonist" because the phrase "that was at the teahouse" is referring to the cartoonist, not the assistant.	LA	Q1	English
3.5	58	2	I delivered the letter to the security guard of the celebrity that was eating.	[Q1] In the following sentence, which one was eating? Respond solely with 'A' or 'B'. A: the celebrity B: the security guard 답변:	A: the celebrity	In the sentence, the phrase "that was eating" is describing the noun "celebrity." This indicates that the celebrity was the one who was eating.	LA	Q1	English
3.5	110	2	I photographed the manager of the celebrity that was in a department store.	[Q1] In the following sentence, which one was in a department store? Respond solely with 'A' or 'B'. A: the celebrity B: the manager 답변:	A: the celebrity	In the original sentence, the phrase "in a department store" immediately follows "the celebrity," indicating that it was the celebrity who was in the department store.	LA	Q1	English
3.5	148	2	I argued at a hotel with the bodyguard of the celebrity that blocked traffic.	[Q1] In the following sentence, which one blocked traffic? Respond solely with 'A' or 'B'. A: the celebrity B: the bodyguard 답변:	A: the celebrity	In the sentence, "I argued at a hotel with the bodyguard of the celebrity that blocked traffic," the word "that" is referring back to the noun "celebrity," indicating that the celebrity blocked traffic, not the bodyguard.	LA	Q1	English
3.5	29	2	I arrested the daughter of the chef that was in the restaurant.	[Q1] In the following sentence, which one was in the restaurant? Respond solely with 'A' or 'B'. A: the chef B: the daughter 답변:	A: the chef	In the sentence provided, the relative pronoun "that" refers to "the chef," so it was the chef who was in the restaurant.	LA	Q1	English
3.5	3	2	I observed the secretary of the clerk that was working.	[Q1] In the following sentence, which one was working? Respond solely with 'A' or 'B'. A: the clerk B: the secretary 답변:	A: the clerk	In the sentence, "I observed the secretary of the clerk that was working," the relative clause "that was working" is describing the clerk, not the secretary. The sentence is indicating that the clerk was working.	LA	Q1	English
3.5	60	2	I asked the part-time worker of the clerk that was organizing the merchandise.	[Q1] In the following sentence, which one was organizing the merchandise? Respond solely with 'A' or 'B'. A: the clerk B: the part-time worker 답변:	A: the clerk	In the sentence "I asked the part-time worker of the clerk that was organizing the merchandise," the relative pronoun "that" refers back to "the clerk." Therefore, it was the clerk who was organizing the merchandise, not the part-time worker.	LA	Q1	English
3.5	73	2	I looked up at the boss of the clerk that was working.	[Q1] In the following sentence, which one was working? Respond solely with 'A' or 'B'. A: the clerk B: the boss 답변:	A: the clerk	In the sentence, the word "clerk" directly follows the phrase "working," indicating that it was the clerk who was working.	LA	Q1	English
3.5	193	2	I gave a drink to the part-time student of the clerk that was cleaning up.	[Q1] In the following sentence, which one was cleaning up? Respond solely with 'A' or 'B'. A: the clerk B: the part-time student 답변:	A: the clerk	I chose "A: the clerk" because in the sentence, the relative clause "that was cleaning up" is next to "the clerk," indicating that the clerk was the one cleaning up.	LA	Q1	English
3.5	64	2	I spoke with the lawyer of the client that was touring the exhibit.	[Q1] In the following sentence, which one was touring the exhibit? Respond solely with 'A' or 'B'. A: the client B: the lawyer 답변:	A: the client	The relative pronoun "that" in the sentence "I spoke with the lawyer of the client that was touring the exhibit" connects the phrase "of the client" to the noun it's referring to, which is "client." This means that in the sentence, it is the client who was touring the exhibit.	LA	Q1	English
3.5	141	2	I played golf with the acquaintance of the comedian that has lost weight recently.	[Q1] In the following sentence, which one has lost weight recently? Respond solely with 'A' or 'B'. A: the comedian B: the acquaintance 답변:	A: the comedian	I chose 'A: the comedian' because in the original sentence, the phrase "that has lost weight recently" is referring to "the comedian."	LA	Q1	English
3.5	27	2	I inspected the keyboard of the computer that was abandoned last week.	[Q1] In the following sentence, which one was abandoned last week? Respond solely with 'A' or 'B'. A: the computer B: the keyboard 답변:	A: the computer	I chose 'A: the computer' because the noun "that" is referring to "computer" in the sentence. This means it was the computer that was abandoned last week, not the keyboard.	LA	Q1	English
3.5	96	2	I finally found the manual of the computer that was lost yesterday.	[Q1] In the following sentence, which one was lost yesterday? Respond solely with 'A' or 'B'. A: the computer B: the manual 답변:	A: the computer	I chose 'A: the computer' because the sentence mentions that the manual of the computer was lost yesterday, which implies that the computer itself was lost yesterday.	LA	Q1	English
3.5	201	2	I called the attorney of the defendant that was preparing for trial.	[Q1] In the following sentence, which one was preparing for trial? Respond solely with 'A' or 'B'. A: the defendant B: the attorney 답변:	A: the defendant	I chose "A: the defendant" because the sentence structurally suggests that the defendant was the one preparing for trial, not the attorney.	LA	Q1	English
3.5	12	2	I met the assistant of the detective that was fired last year.	[Q1] In the following sentence, which one was fired last year? Respond solely with 'A' or 'B'. A: the detective B: the assistant 답변:	A: the detective	I chose "A: the detective was fired last year" because typically the assistant of someone who was fired would continue in their position.	LA	Q1	English
3.5	111	2	I spoke to the son of the doctor that was behind the tree.	[Q1] In the following sentence, which one was behind the tree? Respond solely with 'A' or 'B'. A: the doctor B: the son 답변:	A: the doctor	In the sentence "I spoke to the son of the doctor that was behind the tree," the phrase "behind the tree" is modifying "the doctor," indicating that it was the doctor who was behind the tree.	LA	Q1	English
3.5	33	2	I went to see the granddaughter of the driver that was in the accident.	[Q1] In the following sentence, which one was in the accident? Respond solely with 'A' or 'B'. A: the driver B: the granddaughter 답변:	A: the driver	I chose 'A: the driver' because the original sentence states "the driver that was in the accident." This indicates that the driver, not the granddaughter, was the one involved in the accident.	LA	Q1	English
3.5	103	2	I scolded the subordinate of the engineer that was on the construction site.	[Q1] In the following sentence, which one was on the construction site? Respond solely with 'A' or 'B'. A: the engineer B: the subordinate 답변:	A: the engineer	I chose A: the engineer because the sentence structure is indicating that the engineer was the one on the construction site, which is placed immediately after the word "engineer."	LA	Q1	English
3.5	183	2	I threw away the remote control of the fan that suddenly broke yesterday.	[Q1] In the following sentence, which one suddenly broke yesterday? Respond solely with 'A' or 'B'. A: the fan B: the remote control 답변:	A: the fan	I chose A: the fan because it is more common for a fan to suddenly break rather than a remote control.	LA	Q1	English
3.5	194	2	I took a picture with the colleague of the firefighter that was undergoing training.	[Q1] In the following sentence, which one was undergoing training? Respond solely with 'A' or 'B'. A: the firefighter B: the colleague 답변:	A: the firefighter	In the sentence "I took a picture with the colleague of the firefighter that was undergoing training," the phrase "that was undergoing training" is a relative clause describing the firefighter, indicating that the firefighter was the one undergoing training.	LA	Q1	English
3.5	105	2	I talked with the supervisor of the flight attendant that was on board.	[Q1] In the following sentence, which one was on board? Respond solely with 'A' or 'B'. A: the flight attendant B: the supervisor 답변:	A: the flight attendant	Based on the given sentence, the phrase "that was on board" directly follows "flight attendant," indicating that the flight attendant was the one on board.	LA	Q1	English
3.5	19	2	I saw the daughter of the friend that was in class.	[Q1] In the following sentence, which one was in class? Respond solely with 'A' or 'B'. A: the friend B: the daughter 답변:	A: the friend	I selected 'A: the friend' because the phrase "that was in class" directly follows "the friend" in the original sentence, indicating that it was the friend who was in class.	LA	Q1	English
3.5	204	2	I handed the ice cream to the son of the gardener that was next to the statue.	[Q1] In the following sentence, which one was next to the statue? Respond solely with 'A' or 'B'. A: the gardener B: the son 답변:	A: the gardener	I chose "A: the gardener" because based on the sentence structure, "that was next to the statue" seems to be describing the gardener, not the son.	LA	Q1	English
3.5	74	2	I was looking at the pet of the girl that was in the hallway.	[Q1] In the following sentence, which one was in the hallway? Respond solely with 'A' or 'B'. A: the girl B: the pet 답변:	A: the girl	The word "that" in the sentence acts as a pronoun referring back to the noun mentioned earlier. Since "that" comes right after "girl," it indicates that the girl was the one in the hallway.	LA	Q1	English
3.5	135	2	I had a discussion with the advisor of the graduate student that was attending the conference.	[Q1] In the following sentence, which one was attending the conference? Respond solely with 'A' or 'B'. A: the graduate student B: the advisor 답변:	A: the graduate student	I chose 'A: the graduate student' because "was attending the conference" directly follows the phrase "the graduate student" in the sentence.	LA	Q1	English
3.5	134	2	I shared my opinion with the grandmother of the pianist that was watching the concert.	[Q1] In the following sentence, which one was watching the concert? Respond solely with 'A' or 'B'. A: the pianist B: the grandmother 답변:	A: the grandmother	I chose "A: the grandmother" as the one watching the concert because of the information provided in the sentence. The sentence specifies that the grandmother was watching the concert, not the pianist.	LA	Q1	English
3.5	7	2	I was keeping an eye on the cat of the guest that was by the hotel.	[Q1] In the following sentence, which one was by the hotel? Respond solely with 'A' or 'B'. A: the guest B: the cat 답변:	A: the guest	In the sentence "I was keeping an eye on the cat of the guest that was by the hotel," the phrase "that was by the hotel" is referring to "the guest," not the cat. The preposition "by" typically describes the location of something, in this case, the guest being near the hotel.	LA	Q1	English
3.5	112	2	I pretended not to notice the fan of the idol that was dancing in karaoke.	[Q1] In the following sentence, which one was dancing in karaoke? Respond solely with 'A' or 'B'. A: the idol B: the fan 답변:	A: the idol	In the sentence provided, it states "the fan of the idol that was dancing in karaoke," indicating that it was the idol who was dancing in karaoke, not the fan. Therefore, the correct answer is 'A: the idol.'	LA	Q1	English
3.5	25	2	I bought the charger of the ipad that was on sale.	[Q1] In the following sentence, which one was on sale? Respond solely with 'A' or 'B'. A: the ipad B: the charger 답변:	A: the ipad	The choice was made because the sentence indicates that the charger was bought, and it specifies that it was the charger of the iPad that was on sale, implying that the iPad itself was on sale.	LA	Q1	English
3.5	154	2	I talked with the grandson of the judge that retired last year.	[Q1] In the following sentence, which one retired last year? Respond solely with 'A' or 'B'. A: the judge B: the grandson 답변:	A: the judge	In the sentence "I talked with the grandson of the judge that retired last year," the relative pronoun "that" is referring to the judge. This indicates that it was the judge who retired last year, not the grandson.	LA	Q1	English
3.5	38	2	I gave candy to the cat of the kid that was by the fountain.	[Q1] In the following sentence, which one was by the fountain? Respond solely with 'A' or 'B'. A: the kid B: the cat 답변:	A: the kid	In the sentence "I gave candy to the cat of the kid that was by the fountain," the phrase "by the fountain" describes the location of the kid, not the cat. Therefore, the correct answer is 'A: the kid.'	LA	Q1	English
3.5	104	2	I looked at the cat of the kid that was lying on the couch.	[Q1] In the following sentence, which one was lying on the couch? Respond solely with 'A' or 'B'. A: the kid B: the cat 답변:	A: the kid	I chose "A: the kid" because in the sentence "I looked at the cat of the kid that was lying on the couch," the phrase "that was lying on the couch" directly follows "the kid", indicating it was the kid who was lying on the couch.	LA	Q1	English
3.5	115	2	I spoke to the daughter of the landlord that was cooking.	[Q1] In the following sentence, which one was cooking? Respond solely with 'A' or 'B'. A: the landlord B: the daughter 답변:	A: the landlord	In the sentence "I spoke to the daughter of the landlord that was cooking," the phrase "that was cooking" is a relative clause describing the landlord. The phrase "of the landlord" is specifying which daughter was cooking, so the correct interpretation is that the landlord was the one cooking.	LA	Q1	English
3.5	196	2	I finally bought the case of the laptop that was on sale this month.	[Q1] In the following sentence, which one was on sale this month? Respond solely with 'A' or 'B'. A: the laptop B: the case 답변:	A: the laptop	Because the sentence specifies that the laptop was on sale this month, not the case.	LA	Q1	English
3.5	11	2	I spoke to the secretary of the lawyer that was on vacation.	[Q1] In the following sentence, which one was on vacation? Respond solely with 'A' or 'B'. A: the lawyer B: the secretary 답변:	A: the lawyer	In the sentence "I spoke to the secretary of the lawyer that was on vacation," the phrase "that was on vacation" is referring to the lawyer, not the secretary. This is because the information about vacation is connected to "the lawyer" through "of" in the sentence's structure.	LA	Q1	English
3.5	22	2	I greeted the client of the lawyer that was on the phone.	[Q1] In the following sentence, which one was on the phone? Respond solely with 'A' or 'B'. A: the lawyer B: the client 답변:	A: the lawyer	I chose 'A: the lawyer' because in the sentence "I greeted the client of the lawyer that was on the phone," the phrase "that was on the phone" is referring to the lawyer.	LA	Q1	English
3.5	83	2	I met the client of the lawyer that was having coffee.	[Q1] In the following sentence, which one was having coffee? Respond solely with 'A' or 'B'. A: the lawyer B: the client 답변:	A: the lawyer	In the sentence "I met the client of the lawyer that was having coffee," the relative pronoun "that" refers back to "lawyer," indicating that it was the lawyer who was having coffee.	LA	Q1	English
3.5	170	2	I waited at the cafe for the husband of the lawyer that was jogging.	[Q1] In the following sentence, which one was jogging? Respond solely with 'A' or 'B'. A: the lawyer B: the husband 답변:	A: the lawyer	In the sentence "I waited at the cafe for the husband of the lawyer that was jogging," "that" is used to refer to the closest noun before it, which in this case is "lawyer." Therefore, it was the lawyer that was jogging.	LA	Q1	English
3.5	102	2	I met the student of the linguist that was in Tokyo the other day.	[Q1] In the following sentence, which one was in Tokyo the other day? Respond solely with 'A' or 'B'. A: the linguist B: the student 답변:	A: the linguist	I made that choice because the phrase "that was in Tokyo the other day" is directly following the word "linguist," indicating that it was the linguist who was in Tokyo. The sentence structure does not clearly connect this phrase to "student."	LA	Q1	English
3.5	120	2	I sent an email to the research assistant of the linguist that was in France.	[Q1] In the following sentence, which one was in France? Respond solely with 'A' or 'B'. A: the linguist B: the research assistant 답변:	A: the linguist	In the sentence "I sent an email to the research assistant of the linguist that was in France," the relative pronoun "that" is referring back to the noun "linguist." Therefore, it is the linguist who was in France.	LA	Q1	English
3.5	42	2	I made fun of the nephew of the man that was in the park.	[Q1] In the following sentence, which one was in the park? Respond solely with 'A' or 'B'. A: the man B: the nephew 답변:	A: the man	I chose 'A: the man' because 'that' typically refers back to the noun mentioned immediately before it, which in this case is 'the man'.	LA	Q1	English
3.5	99	2	I interviewed the son of the minister that was at City Hall.	[Q1] In the following sentence, which one was at City Hall? Respond solely with 'A' or 'B'. A: the minister B: the son 답변:	A: the minister	I chose "A: the minister" because the preposition "of" indicates that the son is related to the minister, not that he was the one at City Hall.	LA	Q1	English
3.5	45	2	I chatted with the aunt of the novelist that was baking cookies.	[Q1] In the following sentence, which one was baking cookies? Respond solely with 'A' or 'B'. A: the novelist B: the aunt 답변:	A: the novelist	In the sentence "I chatted with the aunt of the novelist that was baking cookies," the relative pronoun "that" refers back to "novelist," indicating that the novelist was the one baking cookies.	LA	Q1	English
3.5	190	2	I was visiting the cousin of the novelist that was in Canada on vacation.	[Q1] In the following sentence, which one was in Canada on vacation? Respond solely with 'A' or 'B'. A: the novelist B: the cousin 답변:	A: the novelist	I chose 'A: the novelist' because the phrase "that was in Canada on vacation" is closest to "novelist" in the sentence.	LA	Q1	English
3.5	87	2	I couldn't find the tray of the oven that was used last night.	[Q1] In the following sentence, which one was used last night? Respond solely with 'A' or 'B'. A: the oven B: the tray 답변:	A: the oven	In the original sentence, the phrase "that was used last night" is referring to the oven, not the tray.	LA	Q1	English
3.5	98	2	I photographed the apprentice of the painter that was next to the art gallery.	[Q1] In the following sentence, which one was next to the art gallery? Respond solely with 'A' or 'B'. A: the painter B: the apprentice 답변:	A: the painter	I chose "A: the painter" because the sentence specifies that the apprentice of the painter was next to the art gallery.	LA	Q1	English
3.5	124	2	I had a drink with the apprentice of the painter that visited the exhibition.	[Q1] In the following sentence, which one visited the exhibition? Respond solely with 'A' or 'B'. A: the painter B: the apprentice 답변:	A: the painter	I chose 'A: the painter' because in the original sentence the relative clause "that visited the exhibition" immediately follows "painter", which indicates that the painter is the one who visited the exhibition.	LA	Q1	English
3.5	106	2	I made eye contact with the guide dog of the passenger that was at the station.	[Q1] In the following sentence, which one was at the station? Respond solely with 'A' or 'B'. A: the passenger B: the guide dog 답변:	A: the passenger	Based on the sentence structure and context, it is most likely that "the passenger" was the one at the station since passenger can travel to the station, whereas a guide dog typically accompanies the passenger but might not be specifically referenced as being at the station.	LA	Q1	English
3.5	109	2	I waited for the believer of the pastor that was praying in church.	[Q1] In the following sentence, which one was praying in church? Respond solely with 'A' or 'B'. A: the pastor B: the believer 답변:	A: the pastor	I chose 'A: the pastor' because the sentence says "the believer of the pastor" which implies that the pastor was the one praying in church.	LA	Q1	English
3.5	116	2	I envied the caregiver of the patient that was reading a book.	[Q1] In the following sentence, which one was reading a book? Respond solely with 'A' or 'B'. A: the patient B: the caregiver 답변:	A: the patient	In the sentence, the word "that" is used to refer back to "the patient," indicating that it was the patient who was reading a book.	LA	Q1	English
3.5	95	2	I bought the case of the phone that was on sale.	[Q1] In the following sentence, which one was on sale? Respond solely with 'A' or 'B'. A: the phone B: the case 답변:	A: the phone	I selected 'A: the phone' because typically phones are the items that are put on sale, rather than the case.	LA	Q1	English
3.5	67	2	I was talking to the passenger of the pilot that was on an airplane.	[Q1] In the following sentence, which one was on an airplane? Respond solely with 'A' or 'B'. A: the pilot B: the passenger 답변:	A: the pilot	I chose 'A: the pilot' because the sentence is talking about the passenger of the pilot "that was on an airplane." This structure suggests that the pilot was the one on the airplane.	LA	Q1	English
3.5	14	2	I read the review of the poem that was unfinished.	[Q1] In the following sentence, which one was unfinished? Respond solely with 'A' or 'B'. A: the poem B: the review 답변:	A: the poem	I chose "A: the poem" because typically the review of a piece of writing would be finished, while the poem itself could be unfinished.	LA	Q1	English
3.5	127	2	I was upset to see the son-in-law of the politician that kept drinking wine.	[Q1] In the following sentence, which one kept drinking wine? Respond solely with 'A' or 'B'. A: the politician B: the son-in-law 답변:	A: the politician	In the sentence "I was upset to see the son-in-law of the politician that kept drinking wine," the phrase "the son-in-law of the politician" is separated by "that kept drinking wine." This indicates that it was the politician who kept drinking wine.	LA	Q1	English
3.5	162	2	I handed the water to the secretary of the politician that was giving a talk.	[Q1] In the following sentence, which one was giving a talk? Respond solely with 'A' or 'B'. A: the politician B: the secretary 답변:	A: the politician	Based on my understanding of the sentence structure and typical situations, politicians are the ones who usually give talks, so it is more likely that the politician was the one giving the talk in this context.	LA	Q1	English
3.5	171	2	I met the son-in-law of the politician that was playing ping pong.	[Q1] In the following sentence, which one was playing ping pong? Respond solely with 'A' or 'B'. A: the politician B: the son-in-law 답변:	A: the politician	In the sentence provided, the subject "that was playing ping pong" is referring to the politician, not the son-in-law. This is because the relative pronoun "that" is directly after "politician," indicating that it was the politician who was playing ping pong.	LA	Q1	English
3.5	54	2	I had lunch with the assistant of the professor that was attending the conference.	[Q1] In the following sentence, which one was attending the conference? Respond solely with 'A' or 'B'. A: the professor B: the assistant 답변:	A: the professor	I chose A: the professor because in the sentence "the professor that was attending the conference" is a relative clause that describes the professor, indicating that the professor was the one attending the conference.	LA	Q1	English
3.5	123	2	I spoke with the wife of the professor that retired this year.	[Q1] In the following sentence, which one retired this year? Respond solely with 'A' or 'B'. A: the professor B: the wife 답변:	A: the professor	I chose 'A: the professor' because the phrase "that retired this year" is directly connected to the word "professor" in the sentence, indicating that the professor retired this year.	LA	Q1	English
3.5	142	2	I ran into the wife of the professor that recently got cancer.	[Q1] In the following sentence, which one recently got cancer? Respond solely with 'A' or 'B'. A: the professor B: the wife 답변:	A: the professor	In the sentence "I ran into the wife of the professor that recently got cancer," the phrase "the professor that recently got cancer" is a restrictive clause, which means it specifically refers to the professor. This type of clause provides essential information about the noun it is modifying, so in this case, it is the professor who recently got cancer, not the wife.	LA	Q1	English
3.5	50	2	I fell in love with the research assistant of the psychologist that studied in the US.	[Q1] In the following sentence, which one studied in the US? Respond solely with 'A' or 'B'. A: the psychologist B: the research assistant 답변:	A: the psychologist	In the sentence "I fell in love with the research assistant of the psychologist that studied in the US," the relative pronoun "that" refers to "the psychologist," indicating that it was the psychologist who studied in the US.	LA	Q1	English
3.5	128	2	I left a note for the head of the reporter that was waiting to hear back.	[Q1] In the following sentence, which one was waiting to hear back? Respond solely with 'A' or 'B'. A: the reporter B: the head 답변:	A: the reporter	In the original sentence structure, "that was waiting to hear back" is separated from "the head of the reporter" by the preposition "for," which implies that it is the "reporter" who was waiting to hear back.	LA	Q1	English
3.5	107	2	I bumped into the daughter of the resident that was walking around.	[Q1] In the following sentence, which one was walking around? Respond solely with 'A' or 'B'. A: the resident B: the daughter 답변:	A: the resident	I chose 'A: the resident' because the phrase "that was walking around" is most logically referring to the resident in this context.	LA	Q1	English
3.5	166	2	I greeted the colleague of the salesman that was visiting next door.	[Q1] In the following sentence, which one was visiting next door? Respond solely with 'A' or 'B'. A: the salesman B: the colleague 답변:	A: the salesman	In the sentence "I greeted the colleague of the salesman that was visiting next door," the phrase "that was visiting next door" is providing additional information about the salesman, establishing that he was the one visiting next door.	LA	Q1	English
3.5	189	2	I threatened the bodyguard of the singer that was standing at an event.	[Q1] In the following sentence, which one was standing at an event? Respond solely with 'A' or 'B'. A: the singer B: the bodyguard 답변:	A: the singer	I chose the singer because the sentence structure "the singer that was standing at an event" indicates that the singer was the one standing at an event.	LA	Q1	English
3.5	16	2	I liked listening to the recording of the song that was banned a long time ago.	[Q1] In the following sentence, which one was banned a long time ago? Respond solely with 'A' or 'B'. A: the song B: the recording 답변:	A: the song	I chose "A: the song" because songs are typically banned, not recordings.	LA	Q1	English
3.5	144	2	I glanced over at the aunt of the student that was sitting on the stairs.	[Q1] In the following sentence, which one was sitting on the stairs? Respond solely with 'A' or 'B'. A: the student B: the aunt 답변:	A: the student	I chose 'A: the student' because the sentence indicates that the student was the one sitting on the stairs by mentioning "the student that was sitting on the stairs."	LA	Q1	English
3.5	152	2	I had dinner with the friend of the subordinate that was promoted this time.	[Q1] In the following sentence, which one was promoted this time? Respond solely with 'A' or 'B'. A: the subordinate B: the friend 답변:	A: the subordinate	The subordinate is the one who was promoted based on the structure of the sentence. The subordinate is the main subject, and it is their friend who is being referred to. Therefore, it is more likely for the subordinate to be the one who was promoted.	LA	Q1	English
3.5	167	2	I have come to like the coach of the swimmer that was in the pool.	[Q1] In the following sentence, which one was in the pool? Respond solely with 'A' or 'B'. A: the swimmer B: the coach 답변:	A: the swimmer	In the original sentence, the phrase "that was in the pool" is referring to the swimmer, not the coach. This is indicated by the structure of the sentence where the phrase follows "the swimmer" directly.	LA	Q1	English
3.5	125	2	I said hello to the client of the tax accountant that was in the hallway.	[Q1] In the following sentence, which one was in the hallway? Respond solely with 'A' or 'B'. A: the tax accountant B: the client 답변:	A: the tax accountant	I chose 'A: the tax accountant' because in the original sentence, the noun 'the tax accountant' is the one that was followed by 'that was in the hallway'. This indicates that it was the tax accountant who was in the hallway.	LA	Q1	English
3.5	1	2	I had dinner with the relative of the teacher that was recently divorced.	[Q1] In the following sentence, which one was recently divorced? Respond solely with 'A' or 'B'. A: the teacher B: the relative 답변:	A: the teacher	In the sentence, the phrase "that was recently divorced" is closest to the noun "teacher," indicating that the teacher was the one who was recently divorced.	LA	Q1	English
3.5	20	2	I called the intern of the team leader that was late.	[Q1] In the following sentence, which one was late? Respond solely with 'A' or 'B'. A: the team leader B: the intern 답변:	A: the team leader	I chose 'A: the team leader' because of the use of the phrase "of the team leader that was late." This structure implies that the team leader was the one who was late, not the intern.	LA	Q1	English
3.5	49	2	I saw on the news the accomplice of the thief that stole a wallet.	[Q1] In the following sentence, which one stole a wallet? Respond solely with 'A' or 'B'. A: the thief B: the accomplice 답변:	A: the thief	In the sentence "the accomplice of the thief that stole a wallet," typically the person who directly commits the stealing is referred to as "the thief." The accomplice is usually someone who helps or is involved in some way but may not have committed the actual theft act.	LA	Q1	English
3.5	21	2	I didn't want to see the guide of the tourist that was angry.	[Q1] In the following sentence, which one was angry? Respond solely with 'A' or 'B'. A: the tourist B: the guide 답변:	A: the tourist	In the sentence "I didn't want to see the guide of the tourist that was angry," the phrase "that was angry" is describing "the tourist," not "the guide." Therefore, the correct answer is A: the tourist.	LA	Q1	English
3.5	91	2	I am sick of the guide of the tourist that was always late.	[Q1] In the following sentence, which one was always late? Respond solely with 'A' or 'B'. A: the tourist B: the guide 답변:	A: the tourist	In the sentence, the subject "the tourist" is the one that is described as "always late". The guide is mentioned first, but the actual target of the adjective "late" is connected to the tourist, so the correct answer is "the tourist".	LA	Q1	English
3.5	173	2	I gave advice to the guide of the tourist that couldn't read Chinese.	[Q1] In the following sentence, which one couldn't read Chinese? Respond solely with 'A' or 'B'. A: the tourist B: the guide 답변:	A: the tourist	I chose 'A: the tourist' because typically tourists may not be able to read the local language, in this case, Chinese. The guide, on the other hand, is usually knowledgeable and able to assist with reading signs or communicating in the local language.	LA	Q1	English
3.5	176	2	I talked with the master of the violinist that performed at the concert.	[Q1] In the following sentence, which one performed at the concert? Respond solely with 'A' or 'B'. A: the violinist B: the master 답변:	A: the violinist	Because the word "performed" typically applies to the person who did live music or a show, which fits the violinist in this context.	LA	Q1	English
3.5	76	2	I met the wife of the writer that was in Italia.	[Q1] In the following sentence, which one was in Italia? Respond solely with 'A' or 'B'. A: the writer B: the wife 답변:	A: the writer	The phrase "that was in Italia" follows immediately after "the writer," indicating that it was the writer who was in Italia. Therefore, the correct answer is A: the writer.	LA	Q1	English
3.5	5	2	I shot the servant of the actress that was on the balcony.	[Q1] In the following sentence, which one was on the balcony? Respond solely with 'A' or 'B'. A: the actress B: the servant 답변:	A. the actress	In the sentence "I shot the servant of the actress that was on the balcony," the relative pronoun "that" is used to describe the actress being on the balcony, not the servant. Therefore, the correct answer is 'A: the actress.'	LA	Q1	English
3.5	178	2	I asked a question to the research assistant of the professor that was at the museum.	[Q1] In the following sentence, which one was at the museum? Respond solely with 'A' or 'B'. A: the professor B: the research assistant 답변:	A. the professor	In the sentence, the phrase "that was at the museum" directly follows the word "professor," indicating that the professor was the one at the museum.	LA	Q1	English
3.5	199	2	I took a picture with the teacher of the sculptor that was in front of the museum.	[Q1] In the following sentence, which one was in front of the museum? Respond solely with 'A' or 'B'. A: the sculptor B: the teacher 답변:	A. the sculptor	I chose 'A. the sculptor' because typically, statues or sculptures are placed in front of museums for display, rather than teachers.	LA	Q1	English
3.5	8	2	I bumped into the chauffeur of the CEO that was so rude.	[Q1] In the following sentence, which one was so rude? Respond solely with 'A' or 'B'. A: the CEO B: the chauffeur 답변:	B	I chose 'B' because "the chauffeur" is the subject immediately followed by "that was so rude," indicating the chauffeur was the one who was rude.	HA	Q1	English
3.5	13	2	I met the employee of the U.S. ambassador that was having a meal.	[Q1] In the following sentence, which one was having a meal? Respond solely with 'A' or 'B'. A: the U.S. ambassador B: the employee 답변:	B	The relative pronoun "that" is referring to "the employee" in the sentence, indicating that the employee was the one having a meal.	HA	Q1	English
3.5	15	2	I adjusted the pipe of the sink that was cracked.	[Q1] In the following sentence, which one was cracked? Respond solely with 'A' or 'B'. A: the sink B: the pipe 답변:	B	I chose 'B' because the sentence states "the pipe of the sink that was cracked." This structure suggests that the pipe, not the sink itself, was cracked.	HA	Q1	English
3.5	17	2	I couldn't find the cover of the pot that was clean.	[Q1] In the following sentence, which one was clean? Respond solely with 'A' or 'B'. A: the pot B: the cover 답변:	B	In the sentence "I couldn't find the cover of the pot that was clean," the phrase "that was clean" is referring to the cover, not the pot. So, the correct response is 'B: the cover'.	HA	Q1	English
3.5	23	2	I noticed the guard of the congressman that was hiding.	[Q1] In the following sentence, which one was hiding? Respond solely with 'A' or 'B'. A: the congressman B: the guard 답변:	B	I chose 'B' because the sentence specifies that "the guard" was hiding, not the congressman.	HA	Q1	English
3.5	26	2	I finally found the panel of the box that was completely crumpled.	[Q1] In the following sentence, which one was completely crumpled? Respond solely with 'A' or 'B'. A: the box B: the panel 답변:	B	I chose 'B: the panel' because the sentence specifically mentions that the panel was completely crumpled, not the entire box.	HA	Q1	English
3.5	80	2	I waited for the student of the supervisor that was doing an experiment in the lab.	[Q1] In the following sentence, which one was doing an experiment in the lab? Respond solely with 'A' or 'B'. A: the supervisor B: the student 답변:	B	In the sentence, the word "that" is referring back to "student," indicating that it was the student who was doing an experiment in the lab, not the supervisor.	HA	Q1	English
3.5	85	2	I repaired the handle of the pot that was broken over time.	[Q1] In the following sentence, which one was broken over time? Respond solely with 'A' or 'B'. A: the pot B: the handle 답변:	B	I chose "B: the handle" because the sentence clearly states "I repaired the handle of the pot that was broken over time." This indicates that the handle was the part that was broken over time and needed repair.	HA	Q1	English
3.5	88	2	I could not photograph the son of the driver that was smoking a cigarette.	[Q1] In the following sentence, which one was smoking a cigarette? Respond solely with 'A' or 'B'. A: the driver B: the son 답변:	B	The relative pronoun "that" refers to the closest noun, which in this case is "son." Therefore, it was the son who was smoking the cigarette.	HA	Q1	English
3.5	97	2	I checked the monitor of the computer that was broken yesterday.	[Q1] In the following sentence, which one was broken yesterday? Respond solely with 'A' or 'B'. A: the computer B: the monitor 답변:	B	In the sentence "I checked the monitor of the computer that was broken yesterday," the clause "that was broken yesterday" is referring to the computer, not the monitor. Therefore, the correct answer is A: the computer.	HA	Q1	English
3.5	114	2	I handed a drink to the husband of the director that was playing golf.	[Q1] In the following sentence, which one was playing golf? Respond solely with 'A' or 'B'. A: the director B: the husband 답변:	B	In the sentence, "the husband of the director" is the phrase that comes directly after "that was playing golf." This indicates that it was the husband who was playing golf, not the director.	HA	Q1	English
3.5	117	2	I met with the clerk of the prosecutor that knew about the murder.	[Q1] In the following sentence, which one knew about the murder? Respond solely with 'A' or 'B'. A: the prosecutor B: the clerk 답변:	B	In the sentence, it specifies that "the clerk of the prosecutor" knew about the murder. This indicates that it was the clerk, not the prosecutor, who knew about the murder.	HA	Q1	English
3.5	136	2	I asked a question to the collaborator of the professor that was writing a paper.	[Q1] In the following sentence, which one was writing a paper? Respond solely with 'A' or 'B'. A: the professor B: the collaborator 답변:	B	I chose 'B' because in the sentence "I asked a question to the collaborator of the professor that was writing a paper", the clause "that was writing a paper" is referring back to the collaborator, not the professor.	HA	Q1	English
3.5	149	2	I heard a rumor about the father of the congressman that was having a meal.	[Q1] In the following sentence, which one was having a meal? Respond solely with 'A' or 'B'. A: the congressman B: the father 답변:	B	In the sentence "I heard a rumor about the father of the congressman that was having a meal," the phrase "that was having a meal" is referring to the father because it directly follows "the father of the congressman."	HA	Q1	English
3.5	151	2	I recognized the son of the announcer that was playing tennis.	[Q1] In the following sentence, which one was playing tennis? Respond solely with 'A' or 'B'. A: the announcer B: the son 답변:	B	In the sentence provided, "the son" was playing tennis because it directly follows the phrase "I recognized." This indicates that the son was the one playing tennis, not the announcer.	HA	Q1	English
3.5	155	2	I cleaned the drain of the kitchen that was dirty and had a terrible odor.	[Q1] In the following sentence, which one was dirty and had a terrible odor? Respond solely with 'A' or 'B'. A: the kitchen B: the drain 답변:	B	In the sentence provided, it specifically mentions that "the drain...was dirty and had a terrible odor." This indicates that it was the drain, not the kitchen, that was being described as dirty and smelly.	HA	Q1	English
3.5	163	2	I gave a dancewear to the daughter of the chaplain that was dancing.	[Q1] In the following sentence, which one was dancing? Respond solely with 'A' or 'B'. A: the chaplain B: the daughter 답변:	B	In the original sentence, "that was dancing" is immediately after "the daughter," so it gives the impression that the daughter was the one dancing.	HA	Q1	English
3.5	172	2	I greeted the wife of the farmer that was washing the pots.	[Q1] In the following sentence, which one was washing the pots? Respond solely with 'A' or 'B'. A: the farmer B: the wife 답변:	B	In the sentence "I greeted the wife of the farmer that was washing the pots," the phrase "that was washing the pots" is most closely connected to "the wife," indicating that it was the wife who was washing the pots.	HA	Q1	English
3.5	177	2	I couldn't believe that the secretary of the congressman that was playing the mobile game.	[Q1] In the following sentence, which one was playing the mobile game? Respond solely with 'A' or 'B'. A: the congressman B: the secretary 답변:	B	I chose "B: the secretary" because the sentence structure indicates that it was the secretary who was playing the mobile game, not the congressman.	HA	Q1	English
3.5	185	2	I had coffee with the friend of the professor that got married last year.	[Q1] In the following sentence, which one got married last year? Respond solely with 'A' or 'B'. A: the professor B: the friend 답변:	B	In the sentence, the phrase "that got married last year" is referring to the person who got married. Since it directly follows the word "friend," the friend is the one who got married last year.	HA	Q1	English
3.5	197	2	I replaced the wheel of the bicycle that had gone missing last week.	[Q1] In the following sentence, which one had gone missing last week? Respond solely with 'A' or 'B'. A: the bicycle B: the wheel 답변:	B	In the sentence "I replaced the wheel of the bicycle that had gone missing last week," the phrase "that had gone missing last week" is describing the wheel, not the bicycle. Therefore, the correct answer is 'B: the wheel'.	HA	Q1	English
3.5	200	2	I talked to the secretary of the congressman that seemed very busy.	[Q1] In the following sentence, which one seemed very busy? Respond solely with 'A' or 'B'. A: the congressman B: the secretary 답변:	B	I chose "B: the secretary" because the sentence says "the secretary of the congressman that seemed very busy," indicating that it was the secretary who seemed busy, not the congressman.	HA	Q1	English
3.5	203	2	I coordinated with the assistant of the director that was preparing the stage.	[Q1] In the following sentence, which one was preparing the stage? Respond solely with 'A' or 'B'. A: the director B: the assistant 답변:	B	In the sentence, the clause "that was preparing the stage" is referring to the noun that directly comes before it. In this case, it is "the assistant." Therefore, the assistant was the one preparing the stage.	HA	Q1	English
3.5	206	2	I checked on the daughter-in-law of the pastor that was sneezing frequently.	[Q1] In the following sentence, which one was sneezing frequently? Respond solely with 'A' or 'B'. A: the pastor B: the daughter-in-law 답변:	B	The correct choice is 'B' because the sentence specifically states "that was sneezing frequently" referring to the daughter-in-law, not the pastor.	HA	Q1	English
3.5	47	2	I scrutinized the acquitance of the prisonor that knew about the incident.	[Q1] In the following sentence, which one knew about the incident? Respond solely with 'A' or 'B'. A: the prisonor B: the acquitance 답변:	B: the acquitance	I chose that because "the acquaintance" is the one who knew about the incident in the sentence.	HA	Q1	English
3.5	198	2	I checked the button of the printer that suddenly broke down.	[Q1] In the following sentence, which one suddenly broke down? Respond solely with 'A' or 'B'. A: the printer B: the button 답변:	B: the button	In the sentence, "the button of the printer that suddenly broke down," the phrase "that suddenly broke down" is describing the button, not the printer. This indicates that it was the button that suddenly broke down.	HA	Q1	English
3.5	69	2	I threw away the case of the laptop that was no longer needed.	[Q1] In the following sentence, which one was no longer needed? Respond solely with 'A' or 'B'. A: the laptop B: the case 답변:	B: the case	In the sentence, the object that was explicitly mentioned as being no longer needed was "the case." The laptop itself was not mentioned as being unnecessary.	HA	Q1	English
3.5	28	2	I photographed the cow of the peasant that was by the puddle.	[Q1] In the following sentence, which one was by the puddle? Respond solely with 'A' or 'B'. A: the peasant B: the cow 답변:	B: the cow	I chose 'B: the cow' because the sentence states "I photographed the cow of the peasant that was by the puddle," which indicates that the cow was the one by the puddle.	HA	Q1	English
3.5	182	2	I had a conversation with the daughter of the owner that was washing dishes.	[Q1] In the following sentence, which one was washing dishes? Respond solely with 'A' or 'B'. A: the owner B: the daughter 답변:	B: the daughter	I chose option B: the daughter because it follows the phrase "the daughter of the owner," indicating that the daughter was the one washing dishes.	HA	Q1	English
3.5	36	2	I gazed at the dog of the visitor that was under a tree.	[Q1] In the following sentence, which one was under a tree? Respond solely with 'A' or 'B'. A: the visitor B: the dog 답변:	B: the dog	I chose 'B: the dog' because in the sentence "I gazed at the dog of the visitor that was under a tree," the phrase "that was under a tree" comes right after "the dog," indicating that it was the dog that was under the tree, not the visitor.	HA	Q1	English
3.5	122	2	I thought of the dog of the idol that was in an accident this fall.	[Q1] In the following sentence, which one was in an accident this fall? Respond solely with 'A' or 'B'. A: the idol B: the dog 답변:	B: the dog	In the sentence, the phrase "that was in an accident this fall" is most likely referring to the dog, as idols typically do not have accidents. Therefore, the correct answer is B: the dog.	HA	Q1	English
3.5	168	2	I chatted with the grandfather of the student that was in front of the supermarket.	[Q1] In the following sentence, which one was in front of the supermarket? Respond solely with 'A' or 'B'. A: the student B: the grandfather 답변:	B: the grandfather	In the sentence, the relative pronoun "that" refers back to the noun it is closest to, which in this case is "student." Therefore, it was the student who was in front of the supermarket.	HA	Q1	English
3.5	48	2	I recognized the hostage of the robbery that was on the morning news.	[Q1] In the following sentence, which one was on the morning news? Respond solely with 'A' or 'B'. A: the robbery B: the hostage 답변:	B: the hostage	In the sentence "I recognized the hostage of the robbery that was on the morning news," it is clear that it was the hostage that was on the morning news, not the robbery.	HA	Q1	English
3.5	93	2	I complained to the interpreter of the embassador that was at the airport.	[Q1] In the following sentence, which one was at the airport? Respond solely with 'A' or 'B'. A: the embassador B: the interpreter 답변:	B: the interpreter	I chose "B: the interpreter" because the word "that" refers to the interpreter in the sentence.	HA	Q1	English
3.5	191	2	I was surprised to see the pet dog of the government employee that was near the restroom.	[Q1] In the following sentence, which one was near the restroom? Respond solely with 'A' or 'B'. A: the govenment employee B: the pet dog 답변:	B: the pet dog	In the sentence provided, the phrase "that was near the restroom" directly follows "pet dog," indicating that the pet dog was the one near the restroom.	HA	Q1	English
3.5	52	2	I was worried about the pigeon of the magician that was injured in a performance.	[Q1] In the following sentence, which one was injured in a performance? Respond solely with 'A' or 'B'. A: the magician B: the pigeon 답변:	B: the pigeon	In the sentence, the phrase "that was injured in a performance" directly follows "the pigeon," indicating that it was the pigeon that was injured, not the magician.	HA	Q1	English
3.5	56	2	I read the revision of the manuscript that was on the test.	[Q1] In the following sentence, which one was on the test? Respond solely with 'A' or 'B'. A: the manuscript B: the revision 답변:	B: the revision	I chose "B: the revision" because the sentence is talking about reading the revision of the manuscript that was on the test. This implies that the revision was on the test, not the original manuscript.	HA	Q1	English
3.5	84	2	I tasted the sauce of the pasta that was left over from last night.	[Q1] In the following sentence, which one was left over from last night? Respond solely with 'A' or 'B'. A: the pasta B: the sauce 답변:	B: the sauce	In the sentence "I tasted the sauce of the pasta that was left over from last night," the phrase "that was left over from last night" specifically refers to the sauce, indicating that the sauce was the item left over from the previous night's meal.	HA	Q1	English
3.5	46	2	I laughted at the uncle of the sailor that couldn't operate the machine.	[Q1] In the following sentence, which one couldn't operate the machine? Respond solely with 'A' or 'B'. A: the sailor B: the uncle 답변:	B: the uncle	I chose 'B: the uncle' because the sentence structure indicates that it was the uncle who couldn't operate the machine. The phrase "of the sailor" is describing the uncle, not the machine operator.	HA	Q1	English
3.5	156	2	I watched the video of the conductor that had been trending these days.	[Q1] In the following sentence, which one had been trending these days? Respond solely with 'A' or 'B'. A: the conductor B: the video 답변:	B: the video	I chose "B: the video" because the video is the subject of the sentence and is the one that had been trending, not the conductor.	HA	Q1	English
3.5	195	2	I handed the coffee to the wife of the editor-in-chief that was sitting by the window.	[Q1] In the following sentence, which one was sitting by the window? Respond solely with 'A' or 'B'. A: the editor-in-chief B: the wife 답변:	B: the wife	In the sentence "I handed the coffee to the wife of the editor-in-chief that was sitting by the window," the phrase "by the window" is closer to "wife," indicating that it was the wife who was sitting by the window.	HA	Q1	English
3.5	1	1	I had dinner with the relative of the teacher that was recently divorced.	[Q2] In the following sentence, is the relative the one that was recently divorced? Respond solely with 'yes' or 'no'.	No	I made that choice because the sentence is somewhat ambiguous and could be interpreted in two different ways. It is not explicitly clear if the relative or the teacher was the one who was recently divorced.	LA	Q2	English
3.5	2	1	I interviewed the coach of the athlete that got covid.	[Q2] In the following sentence, is the coach the one that got covid? Respond solely with 'yes' or 'no'.	No	Based on the structure of the sentence, the coach is described as the one being interviewed, not the one who got covid.	LA	Q2	English
3.5	6	1	I met the sister of the vocalist that was in Germany.	[Q2] In the following sentence, is the sister the one that was in Germany? Respond solely with 'yes' or 'no'.	No	I made the choice because the main subject of the sentence is "I," indicating that the speaker met the sister of the vocalist who was in Germany, not the sister herself.	LA	Q2	English
3.5	8	1	I bumped into the chauffeur of the CEO that was so rude.	[Q2] In the following sentence, is the chauffeur the one that was so rude? Respond solely with 'yes' or 'no'.	No	I chose "No" because the sentence is ambiguous. It could be interpreted as the CEO being rude, not the chauffeur.	LA	Q2	English
3.5	12	1	I met the assistant of the detective that was fired last year.	[Q2] In the following sentence, is the assistant the one that was fired last year? Respond solely with 'yes' or 'no'.	No	In the sentence "I met the assistant of the detective that was fired last year," the "assistant" is not the one who was fired last year. The sentence is structured in a way that makes it clear that the detective, and not the assistant, was the one who was fired.	LA	Q2	English
3.5	23	1	I noticed the guard of the congressman that was hiding.	[Q2] In the following sentence, is the guard the one that was hiding? Respond solely with 'yes' or 'no'.	No	I made that choice because the sentence structure implies that it was the guard of the congressman who was hiding, not the congressman himself.	LA	Q2	English
3.5	31	1	I greeted the dog of the farmer that was in the rice field.	[Q2] In the following sentence, is the dog the one that was in the rice field? Respond solely with 'yes' or 'no'.	No	I chose 'No' because the relative clause "that was in the rice field" refers to the farmer, not the dog.	LA	Q2	English
3.5	35	1	I interviewed the sister of the captain that was near the accident.	[Q2] In the following sentence, is the sister the one that was near the accident? Respond solely with 'yes' or 'no'.	No	In the sentence provided, the sister is not the one who was near the accident. The sister's connection to the accident was through her brother, the captain.	LA	Q2	English
3.5	37	1	I ran over the brother of the merchant that was in the neighborhood.	[Q2] In the following sentence, is the brother the one that was in the neighborhood? Respond solely with 'yes' or 'no'.	No	In the sentence, the phrase "that was in the neighborhood" is providing additional information about the merchant, not the brother. The sentence indicates that the brother was run over, not the merchant, so the brother is not the one who was in the neighborhood.	LA	Q2	English
3.5	44	1	I said hello to the sister of the singer that was on a yacht.	[Q2] In the following sentence, is the sister the one that was on a yacht? Respond solely with 'yes' or 'no'.	No	In the original sentence, the relative clause "that was on a yacht" is modifying "the singer," not "the sister." This makes it clearer that it was the singer, not the sister, who was on the yacht.	LA	Q2	English
3.5	47	1	I scrutinized the acquitance of the prisonor that knew about the incident.	[Q2] In the following sentence, is the acquitance the one that knew about the incident? Respond solely with 'yes' or 'no'.	No	Because the sentence states that the "acquaintance of the prisoner" knew about the incident, not the acquaintance itself.	LA	Q2	English
3.5	53	1	I ran into the son-in-law of the director that went bankrupt last year.	[Q2] In the following sentence, is the son-in-law the one that went bankrupt last year? Respond solely with 'yes' or 'no'.	No	In the sentence, the relative clause "that went bankrupt last year" refers to the director, not the son-in-law.	LA	Q2	English
3.5	55	1	I bought a meal for the junior of the accountant that was at a restaurant.	[Q2] In the following sentence, is the junior the one that was at a restaurant? Respond solely with 'yes' or 'no'.	No	I interpreted the sentence to mean that the accountant was at the restaurant, not the junior.	LA	Q2	English
3.5	59	1	I handed the water to the sergeant of the soldier that was swimming.	[Q2] In the following sentence, is the sergeant the one that was swimming? Respond solely with 'yes' or 'no'.	No	I determined that the sergeant was not the one who was swimming because of the placement of the phrase "of the soldier" after "sergeant." This suggests that the sergeant is in possession of the water being handed over to them but is not the one who was swimming.	LA	Q2	English
3.5	66	1	I handed a drink to the senior of the graduate student that was doing research.	[Q2] In the following sentence, is the senior the one that was doing research? Respond solely with 'yes' or 'no'.	No	The sentence "I handed a drink to the senior of the graduate student that was doing research" is ambiguous. This is because it is not clear whether the senior or the graduate student was the one doing research. The phrase "that was doing research" is placed right after "graduate student" but it could potentially be interpreted as referring to the senior instead. Thus, without further context, it …	LA	Q2	English
3.5	78	1	I spoke with the customer of the florist that was in the store.	[Q2] In the following sentence, is the customer the one that was in the store? Respond solely with 'yes' or 'no'.	No	Sorry for misunderstanding the question. The correct response to the question is 'no'.	LA	Q2	English
3.5	79	1	I heard a rumor about the brother of the singer that was on the phone.	[Q2] In the following sentence, is the brother the one that was on the phone? Respond solely with 'yes' or 'no'.	No	I chose 'no' because the sentence states that the singer was on the phone, not the brother.	LA	Q2	English
3.5	89	1	I found the manager of the actor that was practicing at the pool.	[Q2] In the following sentence, is the manager the one that was practicing at the pool? Respond solely with 'yes' or 'no'.	No	In the sentence provided, it specifies that the actor was practicing at the pool, not the manager. This indicates that the manager is not the one who was practicing at the pool.	LA	Q2	English
3.5	93	1	I complained to the interpreter of the embassador that was at the airport.	[Q2] In the following sentence, is the interpreter the one that was at the airport? Respond solely with 'yes' or 'no'.	No	The phrase "that was at the airport" is not clearly identifying the interpreter as the one at the airport. The sentence could be interpreted as the speaker complaining to the interpreter about an ambassador who was at the airport.	LA	Q2	English
3.5	98	1	I photographed the apprentice of the painter that was next to the art gallery.	[Q2] In the following sentence, is the apprentice the one that was next to the art gallery? Respond solely with 'yes' or 'no'.	No	In the original sentence, the phrase "that was next to the art gallery" is intended to describe the painter, not the apprentice. This means the apprentice is not the one who was next to the art gallery.	LA	Q2	English
3.5	110	1	I photographed the manager of the celebrity that was in a department store.	[Q2] In the following sentence, is the manager the one that was in a department store? Respond solely with 'yes' or 'no'.	no	I chose 'no' because the sentence states that the celebrity was in the department store, not the manager.	LA	Q2	English
3.5	115	1	I spoke to the daughter of the landlord that was cooking.	[Q2] In the following sentence, is the daughter the one that was cooking? Respond solely with 'yes' or 'no'.	No	I chose "No" because the sentence structure implies that the landlord was the one cooking, not the daughter.	LA	Q2	English
3.5	123	1	I spoke with the wife of the professor that retired this year.	[Q2] In the following sentence, is the wife the one that retired this year? Respond solely with 'yes' or 'no'.	No	In the sentence given, the wife of the professor did not retire this year.	LA	Q2	English
3.5	124	1	I had a drink with the apprentice of the painter that visited the exhibition.	[Q2] In the following sentence, is the apprentice the one that visited the exhibition? Respond solely with 'yes' or 'no'.	No	In the sentence "I had a drink with the apprentice of the painter that visited the exhibition," the phrase "that visited the exhibition" refers to the painter, not the apprentice. This is why the correct response is 'No'.	LA	Q2	English
3.5	127	1	I was upset to see the son-in-law of the politician that kept drinking wine.	[Q2] In the following sentence, is the son-in-law the one that kept drinking wine? Respond solely with 'yes' or 'no'.	No	In the sentence, the phrase "that kept drinking wine" is referring to the politician, not the son-in-law.	LA	Q2	English
3.5	128	1	I left a note for the head of the reporter that was waiting to hear back.	[Q2] In the following sentence, is the head the one that was waiting to hear back? Respond solely with 'yes' or 'no'.	No	In the sentence provided, "head" is a noun that does not directly refer to the person waiting to hear back. Therefore, the correct response is 'no'.	LA	Q2	English
3.5	135	1	I had a discussion with the advisor of the graduate student that was attending the conference.	[Q2] In the following sentence, is the advisor the one that was attending the conference? Respond solely with 'yes' or 'no'.	No	I made that choice because the sentence specifies that the graduate student was the one attending the conference, not the advisor.	LA	Q2	English
3.5	137	1	I talked to the acquaintance of the captain that was on the ship.	[Q2] In the following sentence, is the acquaintance the one that was on the ship? Respond solely with 'yes' or 'no'.	No	I made that choice because the sentence specifies that the acquaintance of the captain was on the ship.	LA	Q2	English
3.5	139	1	I checked the outlet of the television that was broken over time.	[Q2] In the following sentence, is the outlet the one that was broken over time? Respond solely with 'yes' or 'no'.	No	In the sentence, the outlet itself was not the one that was broken over time. The television is what was broken.	LA	Q2	English
3.5	140	1	I asked for help from the daughter of the manager that was at the restaurant.	[Q2] In the following sentence, is the daughter the one that was at the restaurant? Respond solely with 'yes' or 'no'.	No	In the sentence "the daughter of the manager that was at the restaurant," the relative clause "that was at the restaurant" refers to the manager, not the daughter. So, the daughter is not the one that was at the restaurant.	LA	Q2	English
3.5	142	1	I ran into the wife of the professor that recently got cancer.	[Q2] In the following sentence, is the wife the one that recently got cancer? Respond solely with 'yes' or 'no'.	No	Based on the sentence structure and wording used, it implies that the professor is the one who recently got cancer, not the professor's wife.	LA	Q2	English
3.5	150	1	I waited on location for the assistant of the director that was filming.	[Q2] In the following sentence, is the assistant the one that was filming? Respond solely with 'yes' or 'no'.	No	The sentence structure indicates that it was the director who was filming, not the assistant.	LA	Q2	English
3.5	151	1	I recognized the son of the announcer that was playing tennis.	[Q2] In the following sentence, is the son the one that was playing tennis? Respond solely with 'yes' or 'no'.	No	In this sentence, the one playing tennis is the announcer, not the son.	LA	Q2	English
3.5	152	1	I had dinner with the friend of the subordinate that was promoted this time.	[Q2] In the following sentence, is the friend the one that was promoted this time? Respond solely with 'yes' or 'no'.	No	I chose "No" because the sentence structure indicates that the subordinate was the one promoted, not the friend.	LA	Q2	English
3.5	157	1	I couldn't find the keyboard of the computer that was repaired.	[Q2] In the following sentence, is the keyboard the one that was repaired? Respond solely with 'yes' or 'no'.	No	I chose 'No' because the sentence indicates that the computer was the item that was repaired, not the keyboard.	LA	Q2	English
3.5	160	1	I reached out to the friend of the student that had left school early in the morning.	[Q2] In the following sentence, is the friend the one that had left school early in the morning? Respond solely with 'yes' or 'no'.	No	I made that choice based on the structure of the sentence. The phrase "that had left school early in the morning" is referring to the student, not the friend.	LA	Q2	English
3.5	161	1	I encouraged the supervisor of the nurse that was trying not to cry.	[Q2] In the following sentence, is the supervisor the one that was trying not to cry? Respond solely with 'yes' or 'no'.	No	I made that choice because the sentence clearly states that it was the nurse who was trying not to cry, not the supervisor.	LA	Q2	English
3.5	162	1	I handed the water to the secretary of the politician that was giving a talk.	[Q2] In the following sentence, is the secretary the one that was giving a talk? Respond solely with 'yes' or 'no'.	No	I made that choice because in the sentence "the secretary of the politician that was giving a talk", the relative pronoun "that" refers to "politician", not "secretary". So, the secretary is not the one giving a talk in this sentence.	LA	Q2	English
3.5	165	1	I interviewed the son of the politician that was in Seoul this week.	[Q2] In the following sentence, is the son the one that was in Seoul this week? Respond solely with 'yes' or 'no'.	No	In the sentence "I interviewed the son of the politician that was in Seoul this week," the phrase "that was in Seoul this week" refers to the politician, not to the son.	LA	Q2	English
3.5	174	1	I contacted the friend of the translator that was studying in Australia.	[Q2] In the following sentence, is the friend the one that was studying in Australia? Respond solely with 'yes' or 'no'.	No	I made that choice because the sentence specifies that the translator was studying in Australia, not the friend.	LA	Q2	English
3.5	176	1	I talked with the master of the violinist that performed at the concert.	[Q2] In the following sentence, is the master the one that performed at the concert? Respond solely with 'yes' or 'no'.	No	In the sentence, the master is not the one who performed at the concert; it was the violinist who performed.	LA	Q2	English
3.5	183	1	I threw away the remote control of the fan that suddenly broke yesterday.	[Q2] In the following sentence, is the remote control the one that suddenly broke yesterday? Respond solely with 'yes' or 'no'.	No	Because the sentence specifies that the fan suddenly broke yesterday, not the remote control.	LA	Q2	English
3.5	184	1	I asked for help from the apprentice of the architect that was at the wine shop.	[Q2] In the following sentence, is the apprentice the one that was at the wine shop? Respond solely with 'yes' or 'no'.	No	In the sentence provided, the relative clause "that was at the wine shop" is modifying "the architect" and not "the apprentice."	LA	Q2	English
3.5	187	1	I ran into the boss of the assistant that was leaving the office.	[Q2] In the following sentence, is the boss the one that was leaving the office? Respond solely with 'yes' or 'no'.	No	In the sentence given, the boss is not the one who was leaving the office.	LA	Q2	English
3.5	192	1	I bumped into the customer of the banker that was on the phone.	[Q2] In the following sentence, is the customer the one that was on the phone? Respond solely with 'yes' or 'no'.	No	I made that choice because the sentence explicitly states that the banker was the one on the phone, not the customer.	LA	Q2	English
3.5	200	1	I talked to the secretary of the congressman that seemed very busy.	[Q2] In the following sentence, is the secretary the one that seemed very busy? Respond solely with 'yes' or 'no'.	No	The phrase "that seemed very busy" is describing the congressman, not the secretary.	LA	Q2	English
3.5	201	1	I called the attorney of the defendant that was preparing for trial.	[Q2] In the following sentence, is the attorney the one that was preparing for trial? Respond solely with 'yes' or 'no'.	No	The reason for choosing "no" is because the sentence can be interpreted as the defendant preparing for trial, not the attorney.	LA	Q2	English
3.5	208	1	I gave the strawberries to the owner of the rabbit that was on the lawn.	[Q2] In the following sentence, is the owner the one that was on the lawn? Respond solely with 'yes' or 'no'.	No	I chose "no" because the sentence specifies that the rabbit was on the lawn, not the owner.	LA	Q2	English
3.5	210	1	I gave water to the boss of the worker that was near the construction site.	[Q2] In the following sentence, is the boss the one that was near the construction site? Respond solely with 'yes' or 'no'.	No	Since the sentence does not specify that the boss was near the construction site, I responded with 'no'.	LA	Q2	English
3.5	5	1	I shot the servant of the actress that was on the balcony.	[Q2] In the following sentence, is the servant the one that was on the balcony? Respond solely with 'yes' or 'no'.	No.	In the sentence "I shot the servant of the actress that was on the balcony," the servant is not the one on the balcony because the sentence specifies that it was the actress on the balcony.	LA	Q2	English
3.5	7	1	I was keeping an eye on the cat of the guest that was by the hotel.	[Q2] In the following sentence, is the cat the one that was by the hotel? Respond solely with 'yes' or 'no'.	No.	In the sentence, "the guest that was by the hotel" is describing the cat, not the location. Therefore, the cat is not the one that was by the hotel.	LA	Q2	English
3.5	9	1	I heard a rumor about the sister of the actor that was visiting the resort.	[Q2] In the following sentence, is the sister the one that was visiting the resort? Respond solely with 'yes' or 'no'.	No.	In the sentence, the relative noun phrase "that was visiting the resort" is modifying the noun "actor," not the noun "sister," indicating that it was the actor who was visiting the resort, not the sister.	LA	Q2	English
3.5	10	1	I carefully observed the nurse of the surgeon that was in charge of the operation.	[Q2] In the following sentence, is the nurse the one that was in charge of the operation? Respond solely with 'yes' or 'no'.	No.	In the original sentence, the phrase "that was in charge of the operation" is modifying "the surgeon" not "the nurse."	LA	Q2	English
3.5	11	1	I spoke to the secretary of the lawyer that was on vacation.	[Q2] In the following sentence, is the secretary the one that was on vacation? Respond solely with 'yes' or 'no'.	No.	In the sentence provided, the lawyer was the one on vacation, not the secretary.	LA	Q2	English
3.5	19	1	I saw the daughter of the friend that was in class.	[Q2] In the following sentence, is the daughter the one that was in class? Respond solely with 'yes' or 'no'.	No.	In the original sentence, the daughter is not explicitly stated as being the one in class. Therefore, the answer is 'no'.	LA	Q2	English
3.5	20	1	I called the intern of the team leader that was late.	[Q2] In the following sentence, is the intern the one that was late? Respond solely with 'yes' or 'no'.	No.	I chose 'No' because the phrase "that was late" is modifying "team leader", not "intern".	LA	Q2	English
3.5	22	1	I greeted the client of the lawyer that was on the phone.	[Q2] In the following sentence, is the client the one that was on the phone? Respond solely with 'yes' or 'no'.	No.	I answered "No" because the lawyer was the one on the phone in the sentence, not the client.	LA	Q2	English
3.5	29	1	I arrested the daughter of the chef that was in the restaurant.	[Q2] In the following sentence, is the daughter the one that was in the restaurant? Respond solely with 'yes' or 'no'.	No.	I made that choice because the sentence structure implies that the chef was the one in the restaurant, not the daughter.	LA	Q2	English
3.5	30	1	I asked for directions from the nurse of the patient that was by the window.	[Q2] In the following sentence, is the nurse the one that was by the window? Respond solely with 'yes' or 'no'.	No.	In the original sentence, the phrase "that was by the window" is referring to the patient, not the nurse. It specifies which patient the speaker is referring to, rather than describing the nurse.	LA	Q2	English
3.5	32	1	Yesterday I met with the wife of the architect that was in New York.	[Q2] In the following sentence, is the wife the one that was in New York? Respond solely with 'yes' or 'no'.	No.	In the sentence "Yesterday I met with the wife of the architect that was in New York," the phrase "that was in New York" is referring to the architect, not the wife. The wife is the one that the speaker met with, not the one who was in New York.	LA	Q2	English
3.5	33	1	I went to see the granddaughter of the driver that was in the accident.	[Q2] In the following sentence, is the granddaughter the one that was in the accident? Respond solely with 'yes' or 'no'.	No.	The sentence specified that the driver was in the accident, not the granddaughter.	LA	Q2	English
3.5	36	1	I gazed at the dog of the visitor that was under a tree.	[Q2] In the following sentence, is the dog the one that was under a tree? Respond solely with 'yes' or 'no'.	No.	In the sentence "I gazed at the dog of the visitor that was under a tree," the phrase "that was under a tree" is most likely modifying "visitor" instead of "dog" based on the typical structure and logic of English sentences.	LA	Q2	English
3.5	40	1	I photographed the sister of the boss that was on the terrace.	[Q2] In the following sentence, is the sister the one that was on the terrace? Respond solely with 'yes' or 'no'.	No.	In the original sentence "I photographed the sister of the boss that was on the terrace," the relative clause "that was on the terrace" describes the boss, not the sister. This is a common structure in English where the relative clause refers to the nearest noun before it, in this case, the boss.	LA	Q2	English
3.5	41	1	I argued with the child of the parent that was in front of the school.	[Q2] In the following sentence, is the child the one that was in front of the school? Respond solely with 'yes' or 'no'.	No.	The sentence specifies that the parent was in front of the school, not the child.	LA	Q2	English
3.5	43	1	I talked with the son of the doctor that came to my house.	[Q2] In the following sentence, is the son the one that came to my house? Respond solely with 'yes' or 'no'.	No.	In the sentence "I talked with the son of the doctor that came to my house," the relative clause "that came to my house" is providing additional information about the doctor, not the son. Therefore, the son did not come to the house.	LA	Q2	English
3.5	45	1	I chatted with the aunt of the novelist that was baking cookies.	[Q2] In the following sentence, is the aunt the one that was baking cookies? Respond solely with 'yes' or 'no'.	No.	I chose 'No' because the sentence says "the novelist that was baking cookies," so it was the novelist, not the aunt, who was baking cookies.	LA	Q2	English
3.5	46	1	I laughted at the uncle of the sailor that couldn't operate the machine.	[Q2] In the following sentence, is the uncle the one that couldn't operate the machine? Respond solely with 'yes' or 'no'.	No.	I based my answer on the fact that the position of the relative clause "that couldn't operate the machine" right after "sailor" might indicate that it was the sailor who couldn't operate the machine, rather than the uncle.	LA	Q2	English
3.5	49	1	I saw on the news the accomplice of the thief that stole a wallet.	[Q2] In the following sentence, is the accomplice the one that stole a wallet? Respond solely with 'yes' or 'no'.	No.	In the sentence provided, the accomplice is not the one who directly stole the wallet but was involved in helping or participating in the theft.	LA	Q2	English
3.5	50	1	I fell in love with the research assistant of the psychologist that studied in the US.	[Q2] In the following sentence, is the research assistant the one that studied in the US? Respond solely with 'yes' or 'no'.	No.	I chose "No" because the sentence says that the psychologist studied in the US, not that the research assistant did.	LA	Q2	English
3.5	51	1	I greeted the classmate of the bride that was preparing the food.	[Q2] In the following sentence, is the classmate the one that was preparing the food? Respond solely with 'yes' or 'no'.	No.	Based on the sentence "I greeted the classmate of the bride that was preparing the food," the relative pronoun "that" refers to the "bride," indicating that it was the bride who was preparing the food, not the classmate.	LA	Q2	English
3.5	54	1	I had lunch with the assistant of the professor that was attending the conference.	[Q2] In the following sentence, is the assistant the one that was attending the conference? Respond solely with 'yes' or 'no'.	No.	In the sentence "I had lunch with the assistant of the professor that was attending the conference," the relative clause "that was attending the conference" is modifying "the professor," not "the assistant." This means that the professor was attending the conference, not the assistant.	LA	Q2	English
3.5	57	1	I groaned at the bodyguard of the diva that smoke cigarettes constantly.	[Q2] In the following sentence, is the bodyguard the one that smoke cigarettes constantly? Respond solely with 'yes' or 'no'.	No.	I made that choice because the sentence structure indicates that the bodyguard is the one constantly smoking cigarettes, not the diva.	LA	Q2	English
3.5	61	1	I gave an apple to the dog of the owner that was walking in the park.	[Q2] In the following sentence, is the dog the one that was walking in the park? Respond solely with 'yes' or 'no'.	No.	In the sentence provided, the phrase "that was walking in the park" is modifying "owner," not "dog." Therefore, the dog is not the one that was walking in the park.	LA	Q2	English
3.5	62	1	I spoke with the assistant of the technician that was on duty.	[Q2] In the following sentence, is the assistant the one that was on duty? Respond solely with 'yes' or 'no'.	No.	In the sentence "I spoke with the assistant of the technician that was on duty," I determined that the assistant was not the one on duty because the prepositional phrase "of the technician" is specifying that it was the technician who was on duty, not the assistant.	LA	Q2	English
3.5	64	1	I spoke with the lawyer of the client that was touring the exhibit.	[Q2] In the following sentence, is the lawyer the one that was touring the exhibit? Respond solely with 'yes' or 'no'.	No.	In the sentence provided, the lawyer is not the one who was touring the exhibit. The client is the one who was touring the exhibit.	LA	Q2	English
3.5	70	1	I ordered a drink from the student of the barista that was in a cafe.	[Q2] In the following sentence, is the student the one that was in a cafe? Respond solely with 'yes' or 'no'.	No.	I chose 'No' because the sentence indicated that it was the barista who was in a cafe, not the student.	LA	Q2	English
3.5	73	1	I looked up at the boss of the clerk that was working.	[Q2] In the following sentence, is the boss the one that was working? Respond solely with 'yes' or 'no'.	No.	The word "that" is referring to the clerk in the sentence, not the boss.	LA	Q2	English
3.5	74	1	I was looking at the pet of the girl that was in the hallway.	[Q2] In the following sentence, is the pet the one that was in the hallway? Respond solely with 'yes' or 'no'.	No.	I considered the unclear phrasing of the sentence, which could imply either the girl or the pet was in the hallway.	LA	Q2	English
3.5	75	1	I shot the servant of the actress that was in the lobby.	[Q2] In the following sentence, is the servant the one that was in the lobby? Respond solely with 'yes' or 'no'.	No.	I chose "No" because the sentence specifies that the actress was in the lobby, but it doesn't explicitly state that the servant was also in the lobby.	LA	Q2	English
3.5	76	1	I met the wife of the writer that was in Italia.	[Q2] In the following sentence, is the wife the one that was in Italia? Respond solely with 'yes' or 'no'.	No.	In the original sentence structure provided, the relative clause "that was in Italia" is right after "writer", which suggests it's the writer who was in Italia, not the writer's wife.	LA	Q2	English
3.5	77	1	I glanced at the coworker of the police officer that was in the police department.	[Q2] In the following sentence, is the coworker the one that was in the police department? Respond solely with 'yes' or 'no'.	No.	In the sentence "I glanced at the coworker of the police officer that was in the police department," the description "that was in the police department" refers to the police officer, not the coworker.	LA	Q2	English
3.5	81	1	I called the colleague of the announcer that was recently hospitalized.	[Q2] In the following sentence, is the colleague the one that was recently hospitalized? Respond solely with 'yes' or 'no'.	No.	I chose 'No' because the sentence states that the announcer was the one recently hospitalized, not the colleague.	LA	Q2	English
3.5	83	1	I met the client of the lawyer that was having coffee.	[Q2] In the following sentence, is the client the one that was having coffee? Respond solely with 'yes' or 'no'.	No.	In the sentence provided, the word "that" is used to refer to the lawyer, not the client. This is because "that" follows the noun "lawyer" and not "client". So, the client is not the one having coffee.	LA	Q2	English
3.5	90	1	I called the wife of the pilot that was absent today.	[Q2] In the following sentence, is the wife the one that was absent today? Respond solely with 'yes' or 'no'.	No.	The phrase "that was absent today" is referring to the pilot, not the wife.	LA	Q2	English
3.5	94	1	I met the rival of the programmer that knows AI well.	[Q2] In the following sentence, is the rival the one that knows AI well? Respond solely with 'yes' or 'no'.	No.	In the sentence "I met the rival of the programmer that knows AI well.", the rival is not the one that knows AI well because the relative pronoun "that" refers back to the programmer, not the rival.	LA	Q2	English
3.5	99	1	I interviewed the son of the minister that was at City Hall.	[Q2] In the following sentence, is the son the one that was at City Hall? Respond solely with 'yes' or 'no'.	No.	In the sentence, the relative pronoun "that" is used to describe the minister, not the son. This indicates that the minister, not the son, was at City Hall.	LA	Q2	English
3.5	101	1	I greeted the grandson of the madam that was in the countryside.	[Q2] In the following sentence, is the grandson the one that was in the countryside? Respond solely with 'yes' or 'no'.	No.	In the original sentence, it is stated that the madam was the one in the countryside, not the grandson.	LA	Q2	English
3.5	102	1	I met the student of the linguist that was in Tokyo the other day.	[Q2] In the following sentence, is the student the one that was in Tokyo the other day? Respond solely with 'yes' or 'no'.	No.	While the sentence may be interpreted as implying that the student was in Tokyo, linguistically it is actually referring to the linguist being in Tokyo, not the student. It's a common ambiguity in English called a "dangling modifier".	LA	Q2	English
3.5	103	1	I scolded the subordinate of the engineer that was on the construction site.	[Q2] In the following sentence, is the subordinate the one that was on the construction site? Respond solely with 'yes' or 'no'.	No.	I chose "No" because the sentence structure suggests that the engineer, not the subordinate, was the one on the construction site.	LA	Q2	English
3.5	104	1	I looked at the cat of the kid that was lying on the couch.	[Q2] In the following sentence, is the cat the one that was lying on the couch? Respond solely with 'yes' or 'no'.	No.	Based on the structure of the sentence, the pronoun "that" refers to "kid" and not "cat", indicating that it was the kid who was lying on the couch, not the cat.	LA	Q2	English
3.5	105	1	I talked with the supervisor of the flight attendant that was on board.	[Q2] In the following sentence, is the supervisor the one that was on board? Respond solely with 'yes' or 'no'.	No.	The sentence specifies that the supervisor is of the flight attendant that was on board, indicating that the flight attendant was on board, not the supervisor.	LA	Q2	English
3.5	106	1	I made eye contact with the guide dog of the passenger that was at the station.	[Q2] In the following sentence, is the guide dog the one that was at the station? Respond solely with 'yes' or 'no'.	No.	I chose 'No' because "the passenger" was the one at the station, not the guide dog.	LA	Q2	English
3.5	108	1	I recognized the acquaintance of the artist that was in front of the statue.	[Q2] In the following sentence, is the acquaintance the one that was in front of the statue? Respond solely with 'yes' or 'no'.	No.	I determined that the acquaintance was not in front of the statue because of the placement of the phrase "that was in front of the statue" immediately following "the artist". This structure suggests that it is the artist, not the acquaintance, who was in front of the statue.	LA	Q2	English
3.5	111	1	I spoke to the son of the doctor that was behind the tree.	[Q2] In the following sentence, is the son the one that was behind the tree? Respond solely with 'yes' or 'no'.	No.	The phrase "that was behind the tree" is likely referring to the doctor, not the son. The son is the one being spoken to, not the one hiding behind the tree.	LA	Q2	English
3.5	112	1	I pretended not to notice the fan of the idol that was dancing in karaoke.	[Q2] In the following sentence, is the fan the one that was dancing in karaoke? Respond solely with 'yes' or 'no'.	No.	The fan is not the one that was dancing in karaoke because fans are usually people who admire or support a celebrity or public figure, not the ones actually performing in karaoke.	LA	Q2	English
3.5	113	1	I spoke with the guardian of the patient that came to the hospital.	[Q2] In the following sentence, is the guardian the one that came to the hospital? Respond solely with 'yes' or 'no'.	No.	I chose 'No' because the sentence specifies that the patient came to the hospital, not the guardian.	LA	Q2	English
3.5	116	1	I envied the caregiver of the patient that was reading a book.	[Q2] In the following sentence, is the caregiver the one that was reading a book? Respond solely with 'yes' or 'no'.	No.	The sentence specifies that it was the patient who was reading a book, not the caregiver.	LA	Q2	English
3.5	118	1	I recognized the secretary of the politician that was from the newspaper.	[Q2] In the following sentence, is the secretary the one that was from the newspaper? Respond solely with 'yes' or 'no'.	No.	In the sentence given "I recognized the secretary of the politician that was from the newspaper," the structure implies that the politician was the one from the newspaper, not the secretary.	LA	Q2	English
3.5	119	1	I interviewed the family of the killer that fled in desperation.	[Q2] In the following sentence, is the family the one that fled in desperation? Respond solely with 'yes' or 'no'.	No.	I made that choice because the sentence clearly states that the killer fled in desperation, not the family being interviewed.	LA	Q2	English
3.5	120	1	I sent an email to the research assistant of the linguist that was in France.	[Q2] In the following sentence, is the research assistant the one that was in France? Respond solely with 'yes' or 'no'.	No.	In the sentence, the relative pronoun "that" refers to the linguist who was in France, not the research assistant.	LA	Q2	English
3.5	125	1	I said hello to the client of the tax accountant that was in the hallway.	[Q2] In the following sentence, is the client the one that was in the hallway? Respond solely with 'yes' or 'no'.	No.	In the sentence "the client of the tax accountant that was in the hallway," the relative clause "that was in the hallway" is describing the tax accountant, not the client.	LA	Q2	English
3.5	126	1	I ran into the father of the pianist that was on TV yesterday.	[Q2] In the following sentence, is the father the one that was on TV yesterday? Respond solely with 'yes' or 'no'.	No.	In the sentence, the pianist was the one on TV, not the father.	LA	Q2	English
3.5	131	1	I complained to the friend of the gangster that was smoking in the room.	[Q2] In the following sentence, is the friend the one that was smoking in the room? Respond solely with 'yes' or 'no'.	No.	In the sentence, the friend is not the one who was smoking in the room because the prepositional phrase "of the gangster" indicates that it was the gangster who was smoking, not the friend.	LA	Q2	English
3.5	132	1	I talked to the wife of the fisherman that was resting on the boat.	[Q2] In the following sentence, is the wife the one that was resting on the boat? Respond solely with 'yes' or 'no'.	No.	In the original sentence, the phrase "that was resting on the boat" is describing the fisherman, not the wife.	LA	Q2	English
3.5	133	1	I bumped into the daughter-in-law of the elderly man that was swimming in the pool.	[Q2] In the following sentence, is the daughter-in-law the one that was swimming in the pool? Respond solely with 'yes' or 'no'.	No.	I chose "No" because the daughter-in-law is described as the one who was bumped into, not the one who was swimming in the pool.	LA	Q2	English
3.5	134	1	I shared my opinion with the grandmother of the pianist that was watching the concert.	[Q2] In the following sentence, is the grandmother the one that was watching the concert? Respond solely with 'yes' or 'no'.	No.	The sentence suggests that the grandmother of the pianist was watching the concert, not the person who shared their opinion.	LA	Q2	English
3.5	143	1	I looked at the friend of the stewardess that went to work at night.	[Q2] In the following sentence, is the friend the one that went to work at night? Respond solely with 'yes' or 'no'.	No.	I made that choice because the sentence structure suggests that it was the stewardess who went to work at night, not her friend.	LA	Q2	English
3.5	144	1	I glanced over at the aunt of the student that was sitting on the stairs.	[Q2] In the following sentence, is the aunt the one that was sitting on the stairs? Respond solely with 'yes' or 'no'.	No.	Based on the wording of the sentence, it specifies that the student was the one sitting on the stairs, not the aunt.	LA	Q2	English
3.5	145	1	I shot the brother of the terrorist that was hiding in the bathroom.	[Q2] In the following sentence, is the brother the one that was hiding in the bathroom? Respond solely with 'yes' or 'no'.	No.	I made that choice because in the sentence, it explicitly states that the terrorist was hiding in the bathroom, not the brother.	LA	Q2	English
3.5	146	1	I met the husband of the millionaire that was relaxing on a yacht.	[Q2] In the following sentence, is the husband the one that was relaxing on a yacht? Respond solely with 'yes' or 'no'.	No.	In the sentence, the relative clause "that was relaxing on a yacht" is describing the millionaire, not the husband.	LA	Q2	English
3.5	147	1	I glared at the dog of the security guard that was at the entrance to the store.	[Q2] In the following sentence, is the dog the one that was at the entrance to the store? Respond solely with 'yes' or 'no'.	No.	I chose "No" because in the original sentence, the relative clause "that was at the entrance to the store" is describing the security guard, not the dog.	LA	Q2	English
3.5	149	1	I heard a rumor about the father of the congressman that was having a meal.	[Q2] In the following sentence, is the father the one that was having a meal? Respond solely with 'yes' or 'no'.	No.	In the sentence "I heard a rumor about the father of the congressman that was having a meal," the construction implies that the congressman was the one having a meal, not the father.	LA	Q2	English
3.5	153	1	I consulted the mother of the factory manager that was smoking.	[Q2] In the following sentence, is the mother the one that was smoking? Respond solely with 'yes' or 'no'.	No.	I chose 'No' because the sentence structure implies that it was the factory manager who was smoking, not the mother.	LA	Q2	English
3.5	154	1	I talked with the grandson of the judge that retired last year.	[Q2] In the following sentence, is the grandson the one that retired last year? Respond solely with 'yes' or 'no'.	No.	I chose 'No' because based on the sentence structure, it indicates that the judge retired last year, not the grandson.	LA	Q2	English
3.5	158	1	I was unable to alert the sister of the student that was dozing.	[Q2] In the following sentence, is the sister the one that was dozing? Respond solely with 'yes' or 'no'.	No.	I chose "No" because in the original sentence, it is the student who was described as "dozing", not the sister.	LA	Q2	English
3.5	159	1	I was waiting for the colleague of the teacher that was in the gym.	[Q2] In the following sentence, is the colleague the one that was in the gym? Respond solely with 'yes' or 'no'.	No.	In the sentence provided, the phrase "that was in the gym" modifies the teacher, not the colleague. Therefore, the colleague is not the one in the gym.	LA	Q2	English
3.5	164	1	I asked for advice from the daughter of the chef that was eating pasta.	[Q2] In the following sentence, is the daughter the one that was eating pasta? Respond solely with 'yes' or 'no'.	No.	I responded with "no" because the sentence does not specify who was eating the pasta, only that the chef was eating it. Since the daughter is the one being asked for advice, it does not necessarily mean that she was the one eating the pasta.	LA	Q2	English
3.5	166	1	I greeted the colleague of the salesman that was visiting next door.	[Q2] In the following sentence, is the colleague the one that was visiting next door? Respond solely with 'yes' or 'no'.	No.	I'm sorry for the confusion earlier. Let me clarify: Yes.	LA	Q2	English
3.5	167	1	I have come to like the coach of the swimmer that was in the pool.	[Q2] In the following sentence, is the coach the one that was in the pool? Respond solely with 'yes' or 'no'.	No.	I chose "No" because the sentence specifies that it is the swimmer who was in the pool, not the coach.	LA	Q2	English
3.5	168	1	I chatted with the grandfather of the student that was in front of the supermarket.	[Q2] In the following sentence, is the grandfather the one that was in front of the supermarket? Respond solely with 'yes' or 'no'.	No.	The phrase "in front of the supermarket" is describing the student, not the grandfather. Since the sentence reads "the grandfather of the student that was in front of the supermarket," it indicates that it was the student who was in front of the supermarket, not the grandfather.	LA	Q2	English
3.5	170	1	I waited at the cafe for the husband of the lawyer that was jogging.	[Q2] In the following sentence, is the husband the one that was jogging? Respond solely with 'yes' or 'no'.	No.	The sentence specifies that it was the lawyer who was jogging, not the husband.	LA	Q2	English
3.5	171	1	I met the son-in-law of the politician that was playing ping pong.	[Q2] In the following sentence, is the son-in-law the one that was playing ping pong? Respond solely with 'yes' or 'no'.	No.	The son-in-law is not the one playing ping pong because the sentence specifies that it was the politician who was playing ping pong, not the son-in-law.	LA	Q2	English
3.5	172	1	I greeted the wife of the farmer that was washing the pots.	[Q2] In the following sentence, is the wife the one that was washing the pots? Respond solely with 'yes' or 'no'.	No.	I made that choice because the sentence could be interpreted as saying that the farmer was washing the pots, rather than the wife.	LA	Q2	English
3.5	175	1	I recommended a restaurant to the wife of the janitor that was planning a trip.	[Q2] In the following sentence, is the wife the one that was planning a trip? Respond solely with 'yes' or 'no'.	No.	In the given sentence "I recommended a restaurant to the wife of the janitor that was planning a trip," the relative clause "that was planning a trip" is modifying "janitor," indicating that the janitor was the one planning the trip, not the wife.	LA	Q2	English
3.5	177	1	I couldn't believe that the secretary of the congressman that was playing the mobile game.	[Q2] In the following sentence, is the secretary the one that was playing the mobile game? Respond solely with 'yes' or 'no'.	No.	In the sentence "the secretary of the congressman that was playing the mobile game," the phrase "that was playing the mobile game" is referring to the congressman, not the secretary.	LA	Q2	English
3.5	178	1	I asked a question to the research assistant of the professor that was at the museum.	[Q2] In the following sentence, is the research assistant the one that was at the museum? Respond solely with 'yes' or 'no'.	No.	I chose "No" because the sentence does not clearly indicate that the research assistant was the one at the museum. The sentence structure could imply that the professor was at the museum, but it's ambiguous about the research assistant's location.	LA	Q2	English
3.5	179	1	I had dinner with the manager of the actor that arrived at the film set.	[Q2] In the following sentence, is the manager the one that arrived at the film set? Respond solely with 'yes' or 'no'.	No.	The sentence states that "the actor arrived at the film set," not the manager. This indicates that the manager did not arrive at the film set.	LA	Q2	English
3.5	181	1	I got into an argument with the boss of the flight attendant that was on the bus.	[Q2] In the following sentence, is the boss the one that was on the bus? Respond solely with 'yes' or 'no'.	No.	In the original sentence, the boss of the flight attendant was on the bus, not the boss themselves.	LA	Q2	English
3.5	185	1	I had coffee with the friend of the professor that got married last year.	[Q2] In the following sentence, is the friend the one that got married last year? Respond solely with 'yes' or 'no'.	No.	The relative pronoun "that" is referring to "the professor," not "the friend."	LA	Q2	English
3.5	188	1	I recognized the cat of the basketball player that was eating bread in the cafe.	[Q2] In the following sentence, is the cat the one that was eating bread in the cafe? Respond solely with 'yes' or 'no'.	No.	I made that choice because in the sentence, the phrase "that was eating bread in the cafe" is describing the basketball player, not the cat.	LA	Q2	English
3.5	194	1	I took a picture with the colleague of the firefighter that was undergoing training.	[Q2] In the following sentence, is the colleague the one that was undergoing training? Respond solely with 'yes' or 'no'.	No.	Based on the structure of the sentence, the noun phrase "of the firefighter" is modifying "the colleague", suggesting that it is the firefighter who was undergoing training, not the colleague.	LA	Q2	English
3.5	195	1	I handed the coffee to the wife of the editor-in-chief that was sitting by the window.	[Q2] In the following sentence, is the wife the one that was sitting by the window? Respond solely with 'yes' or 'no'.	No.	In the sentence provided, "that was sitting by the window" is a restrictive relative clause that is meant to describe or provide additional information about "the wife of the editor-in-chief." As such, it clarifies which wife is being referred to (the one sitting by the window), rather than specifying a different person in the sentence.	LA	Q2	English
3.5	198	1	I checked the button of the printer that suddenly broke down.	[Q2] In the following sentence, is the button the one that suddenly broke down? Respond solely with 'yes' or 'no'.	No.	I chose 'No' because the sentence clearly states that the printer suddenly broke down, not the button itself.	LA	Q2	English
3.5	199	1	I took a picture with the teacher of the sculptor that was in front of the museum.	[Q2] In the following sentence, is the teacher the one that was in front of the museum? Respond solely with 'yes' or 'no'.	No.	I made that choice because the sentence explicitly states that the sculptor was in front of the museum, not the teacher.	LA	Q2	English
3.5	202	1	I greeted the granddaughter of the caretaker that was sitting in a chair.	[Q2] In the following sentence, is the granddaughter the one that was sitting in a chair? Respond solely with 'yes' or 'no'.	No.	In the sentence, the relative clause "that was sitting in a chair" is describing the caretaker, not the granddaughter. This is why the granddaughter is not the one sitting in a chair.	LA	Q2	English
3.5	204	1	I handed the ice cream to the son of the gardener that was next to the statue.	[Q2] In the following sentence, is the son the one that was next to the statue? Respond solely with 'yes' or 'no'.	No.	The sentence structure implies that the gardener was next to the statue, not the son.	LA	Q2	English
3.5	205	1	I exchanged contacts with the sister of the dancer that was doing yoga.	[Q2] In the following sentence, is the sister the one that was doing yoga? Respond solely with 'yes' or 'no'.	No.	In the sentence "I exchanged contacts with the sister of the dancer that was doing yoga," the relative clause "that was doing yoga" refers to the dancer, not the sister. This clarifies that it was the dancer who was doing yoga, not the sister.	LA	Q2	English
3.5	207	1	I accidentally bumped into the caregiver of the patient that was out for a walk.	[Q2] In the following sentence, is the caregiver the one that was out for a walk? Respond solely with 'yes' or 'no'.	No.	The sentence specifies that it was the patient who was out for a walk, not the caregiver.	LA	Q2	English
3.5	3	1	I observed the secretary of the clerk that was working.	[Q2] In the following sentence, is the secretary the one that was working? Respond solely with 'yes' or 'no'.	Yes	I chose 'Yes' because in the sentence "I observed the secretary of the clerk that was working," it states that the secretary was the one that was working.	HA	Q2	English
3.5	4	1	I was looking at the pet of the girl that was in the living room.	[Q2] In the following sentence, is the pet the one that was in the living room? Respond solely with 'yes' or 'no'.	Yes	In the original sentence, the phrase "that was in the living room" is modifying "the girl" not "the pet." Therefore, the pet being referred to was not specifically in the living room.	HA	Q2	English
3.5	13	1	I met the employee of the U.S. ambassador that was having a meal.	[Q2] In the following sentence, is the employee the one that was having a meal? Respond solely with 'yes' or 'no'.	Yes	I chose "Yes" because in the sentence it is clear that the employee of the U.S. ambassador is the one who was having a meal.	HA	Q2	English
3.5	14	1	I read the review of the poem that was unfinished.	[Q2] In the following sentence, is the review the one that was unfinished? Respond solely with 'yes' or 'no'.	Yes	I chose 'yes' because the sentence indicates that it was the review of the unfinished poem that was being read.	HA	Q2	English
3.5	15	1	I adjusted the pipe of the sink that was cracked.	[Q2] In the following sentence, is the pipe the one that was cracked? Respond solely with 'yes' or 'no'.	Yes	I chose 'Yes' because the sentence specifically states that the pipe of the sink was cracked, indicating that it was the pipe that was cracked.	HA	Q2	English
3.5	16	1	I liked listening to the recording of the song that was banned a long time ago.	[Q2] In the following sentence, is the recording the one that was banned a long time ago? Respond solely with 'yes' or 'no'.	Yes	I chose 'yes' because the sentence clearly states that the recording of the song was banned a long time ago.	HA	Q2	English
3.5	17	1	I couldn't find the cover of the pot that was clean.	[Q2] In the following sentence, is the cover the one that was clean? Respond solely with 'yes' or 'no'.	Yes	I chose 'Yes' because the sentence specifies that the cover of the pot that was found was clean, indicating a connection between the cover and its cleanliness.	HA	Q2	English
3.5	18	1	I was unable to interview the daughter of the hostage that was waiting.	[Q2] In the following sentence, is the daughter the one that was waiting? Respond solely with 'yes' or 'no'.	Yes	I chose 'Yes' because the sentence indicates that it was the daughter of the hostage who was waiting to be interviewed.	HA	Q2	English
3.5	21	1	I didn't want to see the guide of the tourist that was angry.	[Q2] In the following sentence, is the guide the one that was angry? Respond solely with 'yes' or 'no'.	Yes	I interpreted the sentence to mean that the tourist was angry, not the guide.	HA	Q2	English
3.5	24	1	I met the son of the delegate that was smoking.	[Q2] In the following sentence, is the son the one that was smoking? Respond solely with 'yes' or 'no'.	Yes	In the sentence "I met the son of the delegate that was smoking," the phrase "that was smoking" is acting as a relative clause that gives more information about the delegate. Since the phrase is directly after "delegate," it clarifies that it was the delegate who was smoking, not the son.	HA	Q2	English
3.5	25	1	I bought the charger of the ipad that was on sale.	[Q2] In the following sentence, is the charger the one that was on sale? Respond solely with 'yes' or 'no'.	Yes	Yes	HA	Q2	English
3.5	26	1	I finally found the panel of the box that was completely crumpled.	[Q2] In the following sentence, is the panel the one that was completely crumpled? Respond solely with 'yes' or 'no'.	Yes	In the sentence "I finally found the panel of the box that was completely crumpled," the word "that" is referring to the panel, indicating that it was the one that was completely crumpled.	HA	Q2	English
3.5	27	1	I inspected the keyboard of the computer that was abandoned last week.	[Q2] In the following sentence, is the keyboard the one that was abandoned last week? Respond solely with 'yes' or 'no'.	Yes	In the sentence "I inspected the keyboard of the computer that was abandoned last week," I answered 'Yes' because the sentence indicates that the computer, which includes the keyboard, was abandoned last week.	HA	Q2	English
3.5	28	1	I photographed the cow of the peasant that was by the puddle.	[Q2] In the following sentence, is the cow the one that was by the puddle? Respond solely with 'yes' or 'no'.	Yes	In the sentence "I photographed the cow of the peasant that was by the puddle," the phrase "that was by the puddle" is a restrictive relative clause. This means it is providing essential information about which cow is being referred to. Since the clause is directly after "the cow," it indicates that the cow being photographed is the one by the puddle. Therefore, the answer is 'yes'.	HA	Q2	English
3.5	34	1	I petted the cat of the baby that was on the bed.	[Q2] In the following sentence, is the cat the one that was on the bed? Respond solely with 'yes' or 'no'.	Yes	I made the choice because the relative clause "that was on the bed" is referring to the baby, not the cat.	HA	Q2	English
3.5	38	1	I gave candy to the cat of the kid that was by the fountain.	[Q2] In the following sentence, is the cat the one that was by the fountain? Respond solely with 'yes' or 'no'.	Yes	I chose 'Yes' because the sentence specifies that the kid was by the fountain, not the cat.	HA	Q2	English
3.5	39	1	I waited for the wife of the priest that was in the school.	[Q2] In the following sentence, is the wife the one that was in the school? Respond solely with 'yes' or 'no'.	Yes	Based on the original sentence provided, it states "I waited for the wife of the priest that was in the school." This implies that the priest was in the school, not the wife.	HA	Q2	English
3.5	42	1	I made fun of the nephew of the man that was in the park.	[Q2] In the following sentence, is the nephew the one that was in the park? Respond solely with 'yes' or 'no'.	Yes	I made the choice based on the structure of the sentence, which specifies that the man was in the park, not the nephew.	HA	Q2	English
3.5	48	1	I recognized the hostage of the robbery that was on the morning news.	[Q2] In the following sentence, is the hostage the one that was on the morning news? Respond solely with 'yes' or 'no'.	Yes	I chose 'Yes' because the sentence indicates that the hostage being referenced was the one that was on the morning news.	HA	Q2	English
3.5	52	1	I was worried about the pigeon of the magician that was injured in a performance.	[Q2] In the following sentence, is the pigeon the one that was injured in a performance? Respond solely with 'yes' or 'no'.	Yes	Based on the sentence provided, it directly states that "the pigeon of the magician that was injured in a performance," which indicates that the pigeon mentioned is the one that was injured in a performance.	HA	Q2	English
3.5	58	1	I delivered the letter to the security guard of the celebrity that was eating.	[Q2] In the following sentence, is the security guard the one that was eating? Respond solely with 'yes' or 'no'.	Yes	I chose "Yes" because the sentence structure implies that the celebrity was the one eating, not the security guard. The security guard is simply being identified as belonging to the celebrity.	HA	Q2	English
3.5	60	1	I asked the part-time worker of the clerk that was organizing the merchandise.	[Q2] In the following sentence, is the part-time worker the one that was organizing the merchandise? Respond solely with 'yes' or 'no'.	Yes	I chose 'Yes' because in the sentence "I asked the part-time worker of the clerk that was organizing the merchandise," it indicates that the part-time worker is the one organizing the merchandise.	HA	Q2	English
3.5	63	1	I greeted the child of the parent that was in the park.	[Q2] In the following sentence, is the child the one that was in the park? Respond solely with 'yes' or 'no'.	Yes	I chose 'yes' because based on the sentence structure, it seems to indicate that the child was the one in the park.	HA	Q2	English
3.5	65	1	I had coffee with the colleague of the researcher that attended the seminar.	[Q2] In the following sentence, is the colleague the one that attended the seminar? Respond solely with 'yes' or 'no'.	Yes	I chose 'Yes' because the sentence specifies that it was "the colleague of the researcher" who attended the seminar.	HA	Q2	English
3.5	67	1	I was talking to the passenger of the pilot that was on an airplane.	[Q2] In the following sentence, is the passenger the one that was on an airplane? Respond solely with 'yes' or 'no'.	Yes	I interpreted the sentence to mean that the passenger was the one on the airplane because of the structure and wording of the sentence.	HA	Q2	English
3.5	68	1	I argued with the member of the trainer that was holding dumbbells.	[Q2] In the following sentence, is the member the one that was holding dumbbells? Respond solely with 'yes' or 'no'.	Yes	I chose 'yes' because the sentence implies that the member of the trainer who was holding dumbbells was the one with whom the speaker argued.	HA	Q2	English
3.5	69	1	I threw away the case of the laptop that was no longer needed.	[Q2] In the following sentence, is the case the one that was no longer needed? Respond solely with 'yes' or 'no'.	Yes	I chose 'yes' because the sentence states that the laptop case was no longer needed, indicating that the laptop case is the item that was not needed anymore.	HA	Q2	English
3.5	71	1	I had tea with the relative of the teacher that was recently divorced.	[Q2] In the following sentence, is the relative the one that was recently divorced? Respond solely with 'yes' or 'no'.	Yes	I made that choice because the relative is the one being described as recently divorced in the sentence.	HA	Q2	English
3.5	80	1	I waited for the student of the supervisor that was doing an experiment in the lab.	[Q2] In the following sentence, is the student the one that was doing an experiment in the lab? Respond solely with 'yes' or 'no'.	Yes	I made that choice because in the sentence provided, it specifies that the student of the supervisor was doing an experiment in the lab. Therefore, the student is the one that was doing the experiment in the lab.	HA	Q2	English
3.5	82	1	I shook hands with the assistant of the chairman that was in the lobby.	[Q2] In the following sentence, is the assistant the one that was in the lobby? Respond solely with 'yes' or 'no'.	Yes	I chose 'Yes' because the sentence is describing the assistant of the chairman who was located in the lobby, so the assistant is indeed the one in the lobby.	HA	Q2	English
3.5	85	1	I repaired the handle of the pot that was broken over time.	[Q2] In the following sentence, is the handle the one that was broken over time? Respond solely with 'yes' or 'no'.	Yes	Because in the sentence, it states "the handle of the pot that was broken over time," indicating that the handle was the one that was broken over time.	HA	Q2	English
3.5	86	1	I had to buy the saddle of the bike that was fixed yesterday.	[Q2] In the following sentence, is the saddle the one that was fixed yesterday? Respond solely with 'yes' or 'no'.	Yes	In the sentence given, "I had to buy the saddle of the bike that was fixed yesterday," the question was asking whether the saddle was the one fixed yesterday, and based on the sentence, the answer is 'yes' because it states that the bike was fixed yesterday.	HA	Q2	English
3.5	88	1	I could not photograph the son of the driver that was smoking a cigarette.	[Q2] In the following sentence, is the son the one that was smoking a cigarette? Respond solely with 'yes' or 'no'.	Yes	Based on the original sentence structure, it states "the son of the driver that was smoking a cigarette." This implies that it was the son who was smoking a cigarette.	HA	Q2	English
3.5	91	1	I am sick of the guide of the tourist that was always late.	[Q2] In the following sentence, is the guide the one that was always late? Respond solely with 'yes' or 'no'.	Yes	I chose 'yes' because the sentence structure implies that the tourist guide was the one who was always late.	HA	Q2	English
3.5	96	1	I finally found the manual of the computer that was lost yesterday.	[Q2] In the following sentence, is the manual the one that was lost yesterday? Respond solely with 'yes' or 'no'.	Yes	The sentence explicitly states, "the manual of the computer that was lost yesterday," indicating that the manual being referred to is the one that was lost yesterday. Therefore, the response to the question is 'Yes'.	HA	Q2	English
3.5	97	1	I checked the monitor of the computer that was broken yesterday.	[Q2] In the following sentence, is the monitor the one that was broken yesterday? Respond solely with 'yes' or 'no'.	Yes	I chose 'yes' because the sentence states that the computer was broken yesterday, and the monitor being referred to in the sentence is from that same computer.	HA	Q2	English
3.5	100	1	I asked for the exit from the boss of the laborer that was on the construction site.	[Q2] In the following sentence, is the boss the one that was on the construction site? Respond solely with 'yes' or 'no'.	Yes	I chose 'yes' because the sentence structure indicates that the boss of the laborer was the one on the construction site, not the laborer.	HA	Q2	English
3.5	107	1	I bumped into the daughter of the resident that was walking around.	[Q2] In the following sentence, is the daughter the one that was walking around? Respond solely with 'yes' or 'no'.	Yes	I chose "Yes" because the sentence structure suggests that it was the resident who was walking around, and the daughter was the one that the speaker bumped into.	HA	Q2	English
3.5	109	1	I waited for the believer of the pastor that was praying in church.	[Q2] In the following sentence, is the believer the one that was praying in church? Respond solely with 'yes' or 'no'.	Yes	I chose 'Yes' because in the sentence "I waited for the believer of the pastor that was praying in church," the phrase "that was praying in church" is describing the pastor, not the believer.	HA	Q2	English
3.5	114	1	I handed a drink to the husband of the director that was playing golf.	[Q2] In the following sentence, is the husband the one that was playing golf? Respond solely with 'yes' or 'no'.	Yes	In the original sentence, the phrase "that was playing golf" is pointing to the director, not the husband.	HA	Q2	English
3.5	117	1	I met with the clerk of the prosecutor that knew about the murder.	[Q2] In the following sentence, is the clerk the one that knew about the murder? Respond solely with 'yes' or 'no'.	Yes	In the sentence provided, the phrase "that knew about the murder" is referring to the clerk of the prosecutor. This is because of the way the sentence is structured, with "that knew about the murder" directly following "clerk of the prosecutor." Therefore, based on the sentence structure, the clerk is the one being described as knowing about the murder.	HA	Q2	English
3.5	121	1	I helped the nephew of the photographer that was planning a move.	[Q2] In the following sentence, is the nephew the one that was planning a move? Respond solely with 'yes' or 'no'.	Yes	I chose 'Yes' because in the original sentence "I helped the nephew of the photographer that was planning a move," the relative pronoun "that" refers to "photographer", indicating that it was the photographer who was planning a move, not the nephew.	HA	Q2	English
3.5	130	1	I paid a per diem to the part-time student of the barista that was making the coffee.	[Q2] In the following sentence, is the part-time student the one that was making the coffee? Respond solely with 'yes' or 'no'.	Yes	In the sentence given, the phrase "of the barista that was making the coffee" is describing the part-time student. This means that the part-time student is the one who was making the coffee.	HA	Q2	English
3.5	136	1	I asked a question to the collaborator of the professor that was writing a paper.	[Q2] In the following sentence, is the collaborator the one that was writing a paper? Respond solely with 'yes' or 'no'.	Yes	The sentence indicates that the collaborator of the professor was writing a paper, so the answer is 'yes'.	HA	Q2	English
3.5	138	1	I exchanged contacts with the rival of the ballerina that was practicing.	[Q2] In the following sentence, is the rival the one that was practicing? Respond solely with 'yes' or 'no'.	Yes	I chose 'yes' because the sentence structure implies that the ballerina was the one practicing, not the rival.	HA	Q2	English
3.5	141	1	I played golf with the acquaintance of the comedian that has lost weight recently.	[Q2] In the following sentence, is the acquaintance the one that has lost weight recently? Respond solely with 'yes' or 'no'.	Yes	I made that choice because the sentence structure suggests that the comedian is the one who has lost weight recently, not the acquaintance.	HA	Q2	English
3.5	148	1	I argued at a hotel with the bodyguard of the celebrity that blocked traffic.	[Q2] In the following sentence, is the bodyguard the one that blocked traffic? Respond solely with 'yes' or 'no'.	Yes	I chose "Yes" because the sentence specifies that the celebrity's bodyguard was the one who blocked traffic.	HA	Q2	English
3.5	155	1	I cleaned the drain of the kitchen that was dirty and had a terrible odor.	[Q2] In the following sentence, is the drain the one that was dirty and had a terrible odor? Respond solely with 'yes' or 'no'.	Yes	I answered 'Yes' because based on the sentence structure, the adjective "dirty" and "had a terrible odor" are describing the noun "kitchen drain", indicating that it was the drain that was dirty and odorous.	HA	Q2	English
3.5	156	1	I watched the video of the conductor that had been trending these days.	[Q2] In the following sentence, is the video the one that had been trending these days? Respond solely with 'yes' or 'no'.	Yes	Based on the sentence structure and wording, it is clear that the video of the conductor is the one that had been trending these days.	HA	Q2	English
3.5	163	1	I gave a dancewear to the daughter of the chaplain that was dancing.	[Q2] In the following sentence, is the daughter the one that was dancing? Respond solely with 'yes' or 'no'.	Yes	Yes	HA	Q2	English
3.5	173	1	I gave advice to the guide of the tourist that couldn't read Chinese.	[Q2] In the following sentence, is the guide the one that couldn't read Chinese? Respond solely with 'yes' or 'no'.	Yes	The choice was made based on the placement of the words in the sentence. The phrase "that couldn't read Chinese" is closest to "tourist" in the sentence, suggesting that it was the tourist who couldn't read Chinese.	HA	Q2	English
3.5	180	1	I added the order to the part-time assistant of the chef that was grilling the meat.	[Q2] In the following sentence, is the part-time assistant the one that was grilling the meat? Respond solely with 'yes' or 'no'.	Yes	The reason for choosing 'yes' as a response is because the sentence structure suggests that the part-time assistant is the one who was grilling the meat, as indicated by the phrase "of the chef that was grilling the meat."	HA	Q2	English
3.5	182	1	I had a conversation with the daughter of the owner that was washing dishes.	[Q2] In the following sentence, is the daughter the one that was washing dishes? Respond solely with 'yes' or 'no'.	Yes	I interpreted the sentence to mean that the daughter was the one washing dishes because of the structure and wording.	HA	Q2	English
3.5	186	1	I bought medicine for the junior of the reporter that had the flu.	[Q2] In the following sentence, is the junior the one that had the flu? Respond solely with 'yes' or 'no'.	Yes	I chose "Yes" because the sentence clearly states that the junior of the reporter had the flu.	HA	Q2	English
3.5	189	1	I threatened the bodyguard of the singer that was standing at an event.	[Q2] In the following sentence, is the bodyguard the one that was standing at an event? Respond solely with 'yes' or 'no'.	Yes	The sentence specifies that the bodyguard was standing at an event, so the correct answer is 'yes'.	HA	Q2	English
3.5	190	1	I was visiting the cousin of the novelist that was in Canada on vacation.	[Q2] In the following sentence, is the cousin the one that was in Canada on vacation? Respond solely with 'yes' or 'no'.	Yes	Based on the sentence provided, the relative clause "that was in Canada on vacation" is describing the cousin of the novelist. Therefore, the cousin is the one who was in Canada on vacation, as confirmed by the answer 'Yes'.	HA	Q2	English
3.5	191	1	I was surprised to see the pet dog of the government employee that was near the restroom.	[Q2] In the following sentence, is the pet dog the one that was near the restroom? Respond solely with 'yes' or 'no'.	Yes	I selected 'Yes' because in the sentence, the pet dog is described as being near the restroom, indicating that it is the same pet dog mentioned earlier in the sentence.	HA	Q2	English
3.5	193	1	I gave a drink to the part-time student of the clerk that was cleaning up.	[Q2] In the following sentence, is the part-time student the one that was cleaning up? Respond solely with 'yes' or 'no'.	Yes	In the sentence given, the phrase "that was cleaning up" is placed immediately after "the clerk," indicating that it is the clerk who was cleaning up, not the part-time student.	HA	Q2	English
3.5	197	1	I replaced the wheel of the bicycle that had gone missing last week.	[Q2] In the following sentence, is the wheel the one that had gone missing last week? Respond solely with 'yes' or 'no'.	Yes	No	HA	Q2	English
3.5	203	1	I coordinated with the assistant of the director that was preparing the stage.	[Q2] In the following sentence, is the assistant the one that was preparing the stage? Respond solely with 'yes' or 'no'.	Yes	I made that choice because the sentence specifies that the director's assistant was the one preparing the stage, so the answer is 'yes'.	HA	Q2	English
3.5	206	1	I checked on the daughter-in-law of the pastor that was sneezing frequently.	[Q2] In the following sentence, is the daughter-in-law the one that was sneezing frequently? Respond solely with 'yes' or 'no'.	Yes	I chose 'Yes' because based on the structure of the sentence, it implies that the daughter-in-law of the pastor is the one who was sneezing frequently.	HA	Q2	English
3.5	209	1	I handed out snacks to the junior of the photographer that was climbing a mountain.	[Q2] In the following sentence, is the junior the one that was climbing a mountain? Respond solely with 'yes' or 'no'.	Yes	The sentence structure implies that the junior was the one climbing the mountain by placing the relative clause "that was climbing a mountain" right after "the junior".	HA	Q2	English
3.5	56	1	I read the revision of the manuscript that was on the test.	[Q2] In the following sentence, is the revision the one that was on the test? Respond solely with 'yes' or 'no'.	Yes.	I chose 'yes' because in the sentence "I read the revision of the manuscript that was on the test," it specifically states that the revision was on the test.	HA	Q2	English
3.5	72	1	I covered the senior of the reporter that got cold.	[Q2] In the following sentence, is the senior the one that got cold? Respond solely with 'yes' or 'no'.	Yes.	Based on the sentence "I covered the senior of the reporter that got cold," the word "senior" is directly followed by "of the reporter that got cold," suggesting that the senior is the one who got cold.	HA	Q2	English
3.5	84	1	I tasted the sauce of the pasta that was left over from last night.	[Q2] In the following sentence, is the sauce the one that was left over from last night? Respond solely with 'yes' or 'no'.	Yes.	I chose 'Yes' because the sentence specifies that the sauce was left over from last night, indicating that it was the sauce from the previous evening.	HA	Q2	English
3.5	87	1	I couldn't find the tray of the oven that was used last night.	[Q2] In the following sentence, is the tray the one that was used last night? Respond solely with 'yes' or 'no'.	Yes.	I answered "Yes" because the sentence explicitly states that the tray was used last night, indicating that it is the same tray that the speaker is referring to.	HA	Q2	English
3.5	92	1	I greeted the assistant of the hairdresser that was closing the curtains.	[Q2] In the following sentence, is the assistant the one that was closing the curtains? Respond solely with 'yes' or 'no'.	Yes.	I made that choice because the sentence specifies that it was the assistant of the hairdresser who was closing the curtains, indicating that the assistant was the one performing the action.	HA	Q2	English
3.5	95	1	I bought the case of the phone that was on sale.	[Q2] In the following sentence, is the case the one that was on sale? Respond solely with 'yes' or 'no'.	Yes.	I made that choice because the sentence clearly states that the case of the phone was on sale, so the answer would be 'yes.'	HA	Q2	English
3.5	122	1	I thought of the dog of the idol that was in an accident this fall.	[Q2] In the following sentence, is the dog the one that was in an accident this fall? Respond solely with 'yes' or 'no'.	Yes.	Based on the sentence provided, the wording suggests that the dog is the one that was in an accident this fall.	HA	Q2	English
3.5	129	1	I bought chicken for the brother of the player that was working out.	[Q2] In the following sentence, is the brother the one that was working out? Respond solely with 'yes' or 'no'.	Yes.	I chose 'Yes' because the sentence indicates that the player was working out, and it specifies that the chicken was bought for the player's brother.	HA	Q2	English
3.5	169	1	I argued with the assistant of the cartoonist that was at the teahouse.	[Q2] In the following sentence, is the assistant the one that was at the teahouse? Respond solely with 'yes' or 'no'.	Yes.	In the sentence "I argued with the assistant of the cartoonist that was at the teahouse," the structure suggests that it was the cartoonist who was at the teahouse, not the assistant.	HA	Q2	English
3.5	196	1	I finally bought the case of the laptop that was on sale this month.	[Q2] In the following sentence, is the case the one that was on sale this month? Respond solely with 'yes' or 'no'.	Yes.	The sentence clearly states that the case of the laptop was on sale this month, so the answer is 'Yes'.	HA	Q2	English
3.5	13	2	I met the employee of the U.S. ambassador that was having a meal.	[Q2] In the following sentence, is the U.S. ambassador the one that was having a meal? Respond solely with 'yes' or 'no'.	No	The relative clause "that was having a meal" is modifying "the employee of the U.S. ambassador," indicating that the employee was the one having a meal, not the U.S. ambassador.	HA	Q2	English
3.5	19	2	I saw the daughter of the friend that was in class.	[Q2] In the following sentence, is the friend the one that was in class? Respond solely with 'yes' or 'no'.	No	Because the sentence specifies that the friend's daughter was the one in class, not the friend.	HA	Q2	English
3.5	30	2	I asked for directions from the nurse of the patient that was by the window.	[Q2] In the following sentence, is the patient the one that was by the window? Respond solely with 'yes' or 'no'.	NO	The word "that" implies that the patient being referred to was the one by the window, indicating a specific patient out of the group.	HA	Q2	English
3.5	42	2	I made fun of the nephew of the man that was in the park.	[Q2] In the following sentence, is the man the one that was in the park? Respond solely with 'yes' or 'no'.	No	In the sentence provided, the phrase "the man that was in the park" could refer to either the man or the nephew. It is a bit ambiguous.	HA	Q2	English
3.5	55	2	I bought a meal for the junior of the accountant that was at a restaurant.	[Q2] In the following sentence, is the accountant the one that was at a restaurant? Respond solely with 'yes' or 'no'.	No	Because the sentence says "that was at a restaurant" referring to the junior of the accountant, not the accountant themselves.	HA	Q2	English
3.5	64	2	I spoke with the lawyer of the client that was touring the exhibit.	[Q2] In the following sentence, is the client the one that was touring the exhibit? Respond solely with 'yes' or 'no'.	No	The reason for my choice is that the structure of the sentence, "I spoke with the lawyer of the client that was touring the exhibit," suggests that it was the client who was touring the exhibit, not the lawyer.	HA	Q2	English
3.5	69	2	I threw away the case of the laptop that was no longer needed.	[Q2] In the following sentence, is the laptop the one that was no longer needed? Respond solely with 'yes' or 'no'.	No	Because the sentence specifies that the case of the laptop was no longer needed, not the laptop itself.	HA	Q2	English
3.5	87	2	I couldn't find the tray of the oven that was used last night.	[Q2] In the following sentence, is the oven the one that was used last night? Respond solely with 'yes' or 'no'.	No	I noticed that the sentence says the tray of the oven was used last night, not the oven itself. Therefore, the oven being used last night is not explicitly stated in the sentence.	HA	Q2	English
3.5	88	2	I could not photograph the son of the driver that was smoking a cigarette.	[Q2] In the following sentence, is the driver the one that was smoking a cigarette? Respond solely with 'yes' or 'no'.	No	Based on the sentence structure, the phrase "that was smoking a cigarette" is modifying "the son of the driver," not the driver himself.	HA	Q2	English
3.5	93	2	I complained to the interpreter of the embassador that was at the airport.	[Q2] In the following sentence, is the embassador the one that was at the airport? Respond solely with 'yes' or 'no'.	No	In the sentence "I complained to the interpreter of the embassador that was at the airport," the phrase "that was at the airport" is referring to the interpreter, not the ambassador.	HA	Q2	English
3.5	94	2	I met the rival of the programmer that knows AI well.	[Q2] In the following sentence, is the programmer the one that knows AI well? Respond solely with 'yes' or 'no'.	No	In the sentence "I met the rival of the programmer that knows AI well," the relative clause "that knows AI well" refers to the rival, not the programmer. The rival is the one who knows AI well, not the programmer.	HA	Q2	English
3.5	104	2	I looked at the cat of the kid that was lying on the couch.	[Q2] In the following sentence, is the kid the one that was lying on the couch? Respond solely with 'yes' or 'no'.	No	It appears that the focus of the sentence is on the cat that belonged to the kid, not the kid who was lying on the couch.	HA	Q2	English
3.5	114	2	I handed a drink to the husband of the director that was playing golf.	[Q2] In the following sentence, is the director the one that was playing golf? Respond solely with 'yes' or 'no'.	No	I chose ''No'' because based on the sentence structure, the relative pronoun "that" is modifying "director," indicating that the director is the one playing golf.	HA	Q2	English
3.5	118	2	I recognized the secretary of the politician that was from the newspaper.	[Q2] In the following sentence, is the politician the one that was from the newspaper? Respond solely with 'yes' or 'no'.	No	The sentence does not indicate that the politician was from the newspaper. It mentions that the secretary of the politician was from the newspaper.	HA	Q2	English
3.5	122	2	I thought of the dog of the idol that was in an accident this fall.	[Q2] In the following sentence, is the idol the one that was in an accident this fall? Respond solely with 'yes' or 'no'.	No	The idol was not the one in the accident, it was the dog.	HA	Q2	English
3.5	124	2	I had a drink with the apprentice of the painter that visited the exhibition.	[Q2] In the following sentence, is the painter the one that visited the exhibition? Respond solely with 'yes' or 'no'.	No	In the sentence "I had a drink with the apprentice of the painter that visited the exhibition," the structure implies that it was the apprentice who visited the exhibition, not the painter.	HA	Q2	English
3.5	125	2	I said hello to the client of the tax accountant that was in the hallway.	[Q2] In the following sentence, is the tax accountant the one that was in the hallway? Respond solely with 'yes' or 'no'.	No	I chose 'No' because the tax accountant was not the one specifically mentioned as being in the hallway.	HA	Q2	English
3.5	128	2	I left a note for the head of the reporter that was waiting to hear back.	[Q2] In the following sentence, is the reporter the one that was waiting to hear back? Respond solely with 'yes' or 'no'.	No	The sentence structure is ambiguous as to who was waiting to hear back. The relative pronoun "that" could refer to either the head of the reporter or the reporter itself. Without further clarification, it is unclear if the reporter was the one waiting to hear back.	HA	Q2	English
3.5	149	2	I heard a rumor about the father of the congressman that was having a meal.	[Q2] In the following sentence, is the congressman the one that was having a meal? Respond solely with 'yes' or 'no'.	No	The subject of the sentence "that was having a meal" is referring to the father of the congressman, not the congressman himself.	HA	Q2	English
3.5	166	2	I greeted the colleague of the salesman that was visiting next door.	[Q2] In the following sentence, is the salesman the one that was visiting next door? Respond solely with 'yes' or 'no'.	No	The sentence is a bit ambiguous. The phrase "that was visiting next door" is modifying "colleague," not "salesman."	HA	Q2	English
3.5	177	2	I couldn't believe that the secretary of the congressman that was playing the mobile game.	[Q2] In the following sentence, is the congressman the one that was playing the mobile game? Respond solely with 'yes' or 'no'.	No	The sentence states "the secretary of the congressman that was playing the mobile game," which indicates that it was the congressman's secretary, not the congressman, who was playing the mobile game.	HA	Q2	English
3.5	186	2	I bought medicine for the junior of the reporter that had the flu.	[Q2] In the following sentence, is the reporter the one that had the flu? Respond solely with 'yes' or 'no'.	No	Based on the sentence provided, the reporter is not the one who had the flu.	HA	Q2	English
3.5	187	2	I ran into the boss of the assistant that was leaving the office.	[Q2] In the following sentence, is the assistant the one that was leaving the office? Respond solely with 'yes' or 'no'.	No	In the sentence "I ran into the boss of the assistant that was leaving the office," the assistant is not the one who was leaving the office. The phrase "that was leaving the office" is describing the assistant's boss, not the assistant themselves. This could have been clarified by the use of commas, for example, "I ran into the boss of the assistant, who was leaving the office."	HA	Q2	English
3.5	203	2	I coordinated with the assistant of the director that was preparing the stage.	[Q2] In the following sentence, is the director the one that was preparing the stage? Respond solely with 'yes' or 'no'.	No	In the sentence "I coordinated with the assistant of the director that was preparing the stage," the director is not the one preparing the stage because the sentence specifies that it was the assistant of the director who was preparing the stage.	HA	Q2	English
3.5	8	2	I bumped into the chauffeur of the CEO that was so rude.	[Q2] In the following sentence, is the CEO the one that was so rude? Respond solely with 'yes' or 'no'.	No.	In the sentence provided, the phrase "that was so rude" is referring to the CEO's chauffeur, not the CEO.	HA	Q2	English
3.5	9	2	I heard a rumor about the sister of the actor that was visiting the resort.	[Q2] In the following sentence, is the actor the one that was visiting the resort? Respond solely with 'yes' or 'no'.	No.	The sentence states, "I heard a rumor about the **sister** of the actor that was visiting the resort." Since the rumor is about the actor's sister, it implies that the sister, not the actor, was the one visiting the resort.	HA	Q2	English
3.5	10	2	I carefully observed the nurse of the surgeon that was in charge of the operation.	[Q2] In the following sentence, is the surgeon the one that was in charge of the operation? Respond solely with 'yes' or 'no'.	No.	In this specific sentence, the nurse is the one who was in charge of the operation, not the surgeon.	HA	Q2	English
3.5	20	2	I called the intern of the team leader that was late.	[Q2] In the following sentence, is the team leader the one that was late? Respond solely with 'yes' or 'no'.	No.	The sentence structure indicates that it was the intern of the team leader who was late, not the team leader herself. Your question was about whether the team leader was the one who was late, and the answer is 'no' based on the sentence provided.	HA	Q2	English
3.5	23	2	I noticed the guard of the congressman that was hiding.	[Q2] In the following sentence, is the congressman the one that was hiding? Respond solely with 'yes' or 'no'.	No.	In the sentence "I noticed the guard of the congressman that was hiding," the phrase "that was hiding" is describing the guard, not the congressman. This is because the guard was the one doing the hiding, not the congressman.	HA	Q2	English
3.5	24	2	I met the son of the delegate that was smoking.	[Q2] In the following sentence, is the delegate the one that was smoking? Respond solely with 'yes' or 'no'.	No.	I made that choice because the sentence specifies that it was the son of the delegate who was smoking, not the delegate themselves.	HA	Q2	English
3.5	35	2	I interviewed the sister of the captain that was near the accident.	[Q2] In the following sentence, is the captain the one that was near the accident? Respond solely with 'yes' or 'no'.	No.	The sentence indicates that it was the sister of the captain who was near the accident, not the captain himself.	HA	Q2	English
3.5	36	2	I gazed at the dog of the visitor that was under a tree.	[Q2] In the following sentence, is the visitor the one that was under a tree? Respond solely with 'yes' or 'no'.	No.	I made that choice because the sentence specifies that the dog was under a tree, not the visitor.	HA	Q2	English
3.5	39	2	I waited for the wife of the priest that was in the school.	[Q2] In the following sentence, is the priest the one that was in the school? Respond solely with 'yes' or 'no'.	No.	I interpreted the sentence as saying the wife of the priest was in school, rather than the priest himself being in school.	HA	Q2	English
3.5	40	2	I photographed the sister of the boss that was on the terrace.	[Q2] In the following sentence, is the boss the one that was on the terrace? Respond solely with 'yes' or 'no'.	No.	I made that choice because in the sentence "I photographed the sister of the boss that was on the terrace," the relative clause "that was on the terrace" is modifying "boss," indicating that it was the boss who was on the terrace.	HA	Q2	English
3.5	44	2	I said hello to the sister of the singer that was on a yacht.	[Q2] In the following sentence, is the singer the one that was on a yacht? Respond solely with 'yes' or 'no'.	No.	I'm glad you asked. The original sentence does not explicitly state that the sister of the singer was on the yacht. It only mentions the singer being on the yacht. Therefore, the correct response is 'No'.	HA	Q2	English
3.5	45	2	I chatted with the aunt of the novelist that was baking cookies.	[Q2] In the following sentence, is the novelist the one that was baking cookies? Respond solely with 'yes' or 'no'.	No.	In the sentence, the aunt was the one baking cookies, not the novelist.	HA	Q2	English
3.5	46	2	I laughted at the uncle of the sailor that couldn't operate the machine.	[Q2] In the following sentence, is the sailor the one that couldn't operate the machine? Respond solely with 'yes' or 'no'.	No.	I made that choice becuase the sentence states "the uncle of the sailor that couldn't operate the machine," indicating that it was the uncle, not the sailor, who couldn't operate the machine.	HA	Q2	English
3.5	51	2	I greeted the classmate of the bride that was preparing the food.	[Q2] In the following sentence, is the bride the one that was preparing the food? Respond solely with 'yes' or 'no'.	No.	I chose "No" because the way the sentence is structured suggests that it was the classmate of the bride who was preparing the food, not the bride herself.	HA	Q2	English
3.5	52	2	I was worried about the pigeon of the magician that was injured in a performance.	[Q2] In the following sentence, is the magician the one that was injured in a performance? Respond solely with 'yes' or 'no'.	No.	In the sentence, the injured creature is referred to as the pigeon, not the magician.	HA	Q2	English
3.5	53	2	I ran into the son-in-law of the director that went bankrupt last year.	[Q2] In the following sentence, is the director the one that went bankrupt last year? Respond solely with 'yes' or 'no'.	No.	Because the sentence specifies that it was the son-in-law of the director who went bankrupt last year, not the director themselves.	HA	Q2	English
3.5	65	2	I had coffee with the colleague of the researcher that attended the seminar.	[Q2] In the following sentence, is the researcher the one that attended the seminar? Respond solely with 'yes' or 'no'.	No.	In the sentence "I had coffee with the colleague of the researcher that attended the seminar," the phrase "colleague of the researcher" is specifying the person who attended the seminar, not the researcher themselves.	HA	Q2	English
3.5	66	2	I handed a drink to the senior of the graduate student that was doing research.	[Q2] In the following sentence, is the graduate student the one that was doing research? Respond solely with 'yes' or 'no'.	No.	The position of the phrase "that was doing research" after "graduate student" indicates that it's the senior who was doing research, not the graduate student.	HA	Q2	English
3.5	71	2	I had tea with the relative of the teacher that was recently divorced.	[Q2] In the following sentence, is the teacher the one that was recently divorced? Respond solely with 'yes' or 'no'.	No.	I made that choice because the sentence states "the relative of the teacher that was recently divorced," indicating that it is the relative of the teacher, not the teacher themselves, who was recently divorced.	HA	Q2	English
3.5	72	2	I covered the senior of the reporter that got cold.	[Q2] In the following sentence, is the reporter the one that got cold? Respond solely with 'yes' or 'no'.	No.	In the original sentence, the structure is ambiguous and can be interpreted in different ways. However, based on the composition of the sentence and the natural flow of the words, it is more likely that the senior was the one who got cold, rather than the reporter.	HA	Q2	English
3.5	74	2	I was looking at the pet of the girl that was in the hallway.	[Q2] In the following sentence, is the girl the one that was in the hallway? Respond solely with 'yes' or 'no'.	No.	In the sentence provided, the word "girl" is followed by the phrase "that was in the hallway." This structure suggests that the girl being referred to is the one that was in the hallway.	HA	Q2	English
3.5	80	2	I waited for the student of the supervisor that was doing an experiment in the lab.	[Q2] In the following sentence, is the supervisor the one that was doing an experiment in the lab? Respond solely with 'yes' or 'no'.	No.	In the sentence "I waited for the student of the supervisor that was doing an experiment in the lab," the phrase "that was doing an experiment in the lab" is describing the student, not the supervisor. This is a common structure in English where additional information is provided about the noun before it. So, the supervisor is not the one doing the experiment in the lab.	HA	Q2	English
3.5	81	2	I called the colleague of the announcer that was recently hospitalized.	[Q2] In the following sentence, is the announcer the one that was recently hospitalized? Respond solely with 'yes' or 'no'.	No.	In the original sentence, the phrasing suggests that the colleague of the announcer was the one who was recently hospitalized, not the announcer.	HA	Q2	English
3.5	92	2	I greeted the assistant of the hairdresser that was closing the curtains.	[Q2] In the following sentence, is the hairdresser the one that was closing the curtains? Respond solely with 'yes' or 'no'.	No.	In the sentence provided, "that was closing the curtains" is modifying the assistant, not the hairdresser.	HA	Q2	English
3.5	98	2	I photographed the apprentice of the painter that was next to the art gallery.	[Q2] In the following sentence, is the painter the one that was next to the art gallery? Respond solely with 'yes' or 'no'.	No.	The word "next to" typically refers to the location of an object or person in relation to another. In the original sentence, the phrase "next to the art gallery" is describing the location of the painter, not the apprentice being photographed.	HA	Q2	English
3.5	101	2	I greeted the grandson of the madam that was in the countryside.	[Q2] In the following sentence, is the madam the one that was in the countryside? Respond solely with 'yes' or 'no'.	No.	I chose 'No' because the sentence structure implies that it was the grandson who was in the countryside, not the madam.	HA	Q2	English
3.5	102	2	I met the student of the linguist that was in Tokyo the other day.	[Q2] In the following sentence, is the linguist the one that was in Tokyo the other day? Respond solely with 'yes' or 'no'.	No.	The sentence does not clearly indicate whether the linguist was the one in Tokyo, causing ambiguity.	HA	Q2	English
3.5	103	2	I scolded the subordinate of the engineer that was on the construction site.	[Q2] In the following sentence, is the engineer the one that was on the construction site? Respond solely with 'yes' or 'no'.	No.	In the original sentence, the wording is a bit unclear and could be interpreted in different ways. It could be understood that the subordinate of the engineer was the one on the construction site, not the engineer themselves.	HA	Q2	English
3.5	106	2	I made eye contact with the guide dog of the passenger that was at the station.	[Q2] In the following sentence, is the passenger the one that was at the station? Respond solely with 'yes' or 'no'.	No.	In the sentence "I made eye contact with the guide dog of the passenger that was at the station," the phrase "that was at the station" is modifying the guide dog, not the passenger.	HA	Q2	English
3.5	107	2	I bumped into the daughter of the resident that was walking around.	[Q2] In the following sentence, is the resident the one that was walking around? Respond solely with 'yes' or 'no'.	No.	In the sentence "I bumped into the daughter of the resident that was walking around," the relative clause "that was walking around" is modifying "resident," not "daughter." This means that the resident is the one who was walking around, not the daughter. So, the correct response is 'No'.	HA	Q2	English
3.5	109	2	I waited for the believer of the pastor that was praying in church.	[Q2] In the following sentence, is the pastor the one that was praying in church? Respond solely with 'yes' or 'no'.	No.	Since the sentence structure is a bit confusing, I interpreted it to mean that the believer of the pastor was the one praying in church, not the pastor himself.	HA	Q2	English
3.5	111	2	I spoke to the son of the doctor that was behind the tree.	[Q2] In the following sentence, is the doctor the one that was behind the tree? Respond solely with 'yes' or 'no'.	No.	I responded 'no' because in the sentence, "I spoke to the son of the doctor that was behind the tree," it implies that the son of the doctor was the one behind the tree, not the doctor himself.	HA	Q2	English
3.5	112	2	I pretended not to notice the fan of the idol that was dancing in karaoke.	[Q2] In the following sentence, is the idol the one that was dancing in karaoke? Respond solely with 'yes' or 'no'.	No.	I chose 'No' because in the sentence, it was the fan of the idol, not the idol themselves, who was dancing in karaoke.	HA	Q2	English
3.5	115	2	I spoke to the daughter of the landlord that was cooking.	[Q2] In the following sentence, is the landlord the one that was cooking? Respond solely with 'yes' or 'no'.	No.	The phrase "that was cooking" is describing the daughter of the landlord, not the landlord themselves.	HA	Q2	English
3.5	116	2	I envied the caregiver of the patient that was reading a book.	[Q2] In the following sentence, is the patient the one that was reading a book? Respond solely with 'yes' or 'no'.	No.	In the original sentence, the caregiver is the one reading a book, not the patient.	HA	Q2	English
3.5	117	2	I met with the clerk of the prosecutor that knew about the murder.	[Q2] In the following sentence, is the prosecutor the one that knew about the murder? Respond solely with 'yes' or 'no'.	No.	In this sentence, the clerk of the prosecutor is the one who knew about the murder, not the prosecutor himself.	HA	Q2	English
3.5	127	2	I was upset to see the son-in-law of the politician that kept drinking wine.	[Q2] In the following sentence, is the politician the one that kept drinking wine? Respond solely with 'yes' or 'no'.	No.	In the sentence, it states that the son-in-law of the politician kept drinking wine, not the politician themselves.	HA	Q2	English
3.5	132	2	I talked to the wife of the fisherman that was resting on the boat.	[Q2] In the following sentence, is the fisherman the one that was resting on the boat? Respond solely with 'yes' or 'no'.	No.	I selected 'No' because the original sentence states that the fisherman's wife was the one resting on the boat, not the fisherman himself.	HA	Q2	English
3.5	134	2	I shared my opinion with the grandmother of the pianist that was watching the concert.	[Q2] In the following sentence, is the pianist the one that was watching the concert? Respond solely with 'yes' or 'no'.	No.	According to the original sentence structure, the grandmother of the pianist was watching the concert, not the pianist. So, I chose 'No' to indicate that the pianist was not the one watching the concert.	HA	Q2	English
3.5	136	2	I asked a question to the collaborator of the professor that was writing a paper.	[Q2] In the following sentence, is the professor the one that was writing a paper? Respond solely with 'yes' or 'no'.	No.	I chose "no" because in the sentence "I asked a question to the collaborator of the professor that was writing a paper," it suggests that the collaborator of the professor was the one writing the paper, not the professor.	HA	Q2	English
3.5	151	2	I recognized the son of the announcer that was playing tennis.	[Q2] In the following sentence, is the announcer the one that was playing tennis? Respond solely with 'yes' or 'no'.	No.	I determined that the announcer was not the one playing tennis because of the structure of the sentence. The phrase "that was playing tennis" refers to the son, not the announcer.	HA	Q2	English
3.5	161	2	I encouraged the supervisor of the nurse that was trying not to cry.	[Q2] In the following sentence, is the nurse the one that was trying not to cry? Respond solely with 'yes' or 'no'.	No.	Based on the structure of the sentence, the nurse is not the one that was trying not to cry.	HA	Q2	English
3.5	163	2	I gave a dancewear to the daughter of the chaplain that was dancing.	[Q2] In the following sentence, is the chaplain the one that was dancing? Respond solely with 'yes' or 'no'.	No.	I chose 'No' because the sentence structure indicates that it was the daughter of the chaplain who was dancing, not the chaplain himself.	HA	Q2	English
3.5	168	2	I chatted with the grandfather of the student that was in front of the supermarket.	[Q2] In the following sentence, is the student the one that was in front of the supermarket? Respond solely with 'yes' or 'no'.	No.	In the sentence, the phrase "that was in front of the supermarket" is describing the student, not the grandfather. So, 'No' indicates that the student is not the one in front of the supermarket.	HA	Q2	English
3.5	169	2	I argued with the assistant of the cartoonist that was at the teahouse.	[Q2] In the following sentence, is the cartoonist the one that was at the teahouse? Respond solely with 'yes' or 'no'.	No.	In the sentence "I argued with the assistant of the cartoonist that was at the teahouse," the phrase "that was at the teahouse" describes the cartoonist, not the assistant.	HA	Q2	English
3.5	170	2	I waited at the cafe for the husband of the lawyer that was jogging.	[Q2] In the following sentence, is the lawyer the one that was jogging? Respond solely with 'yes' or 'no'.	No.	In the original sentence "I waited at the cafe for the husband of the lawyer that was jogging," the phrase "that was jogging" is modifying "lawyer," not "husband." So the lawyer is the one that was jogging, not the husband.	HA	Q2	English
3.5	172	2	I greeted the wife of the farmer that was washing the pots.	[Q2] In the following sentence, is the farmer the one that was washing the pots? Respond solely with 'yes' or 'no'.	No.	I chose "no" because based on the sentence structure, it implies that it was the wife of the farmer who was washing the pots, not the farmer himself.	HA	Q2	English
3.5	175	2	I recommended a restaurant to the wife of the janitor that was planning a trip.	[Q2] In the following sentence, is the janitor the one that was planning a trip? Respond solely with 'yes' or 'no'.	No.	This sentence is ambiguous. The phrase "that was planning a trip" could refer to either the janitor or the wife. But based on the structure of the sentence, it is more likely that the wife of the janitor was the one planning a trip, rather than the janitor himself.	HA	Q2	English
3.5	182	2	I had a conversation with the daughter of the owner that was washing dishes.	[Q2] In the following sentence, is the owner the one that was washing dishes? Respond solely with 'yes' or 'no'.	No.	In the original sentence, the phrase "that was washing dishes" is describing the daughter of the owner, not the owner themselves.	HA	Q2	English
3.5	184	2	I asked for help from the apprentice of the architect that was at the wine shop.	[Q2] In the following sentence, is the architect the one that was at the wine shop? Respond solely with 'yes' or 'no'.	No.	In the sentence "I asked for help from the apprentice of the architect that was at the wine shop," the architect is not the one who was at the wine shop because the sentence is structured in a way that indicates the architect is not at the wine shop, but rather that the apprentice of the architect is at the wine shop.	HA	Q2	English
3.5	185	2	I had coffee with the friend of the professor that got married last year.	[Q2] In the following sentence, is the professor the one that got married last year? Respond solely with 'yes' or 'no'.	No.	I chose 'No' because in the sentence, it is the friend of the professor who got married last year, not the professor themselves.	HA	Q2	English
3.5	188	2	I recognized the cat of the basketball player that was eating bread in the cafe.	[Q2] In the following sentence, is the basketball player the one that was eating bread in the cafe? Respond solely with 'yes' or 'no'.	No.	The sentence specifies that it was the cat of the basketball player that was eating bread in the cafe, not the basketball player themselves.	HA	Q2	English
3.5	189	2	I threatened the bodyguard of the singer that was standing at an event.	[Q2] In the following sentence, is the singer the one that was standing at an event? Respond solely with 'yes' or 'no'.	No.	I made that choice because the sentence specifies that the bodyguard was standing at an event, not the singer.	HA	Q2	English
3.5	190	2	I was visiting the cousin of the novelist that was in Canada on vacation.	[Q2] In the following sentence, is the novelist the one that was in Canada on vacation? Respond solely with 'yes' or 'no'.	No.	The phrase "that was in Canada on vacation" is essential for identifying which cousin is being referred to, clarifying that it is the cousin who was in Canada on vacation, not the novelist.	HA	Q2	English
3.5	191	2	I was surprised to see the pet dog of the government employee that was near the restroom.	[Q2] In the following sentence, is the govenment employee the one that was near the restroom? Respond solely with 'yes' or 'no'.	No.	In the sentence, "that was near the restroom" refers to the pet dog, not the government employee. Therefore, the answer is 'No'.	HA	Q2	English
3.5	195	2	I handed the coffee to the wife of the editor-in-chief that was sitting by the window.	[Q2] In the following sentence, is the editor-in-chief the one that was sitting by the window? Respond solely with 'yes' or 'no'.	No.	The phrasing of the sentence implies that the wife of the editor-in-chief was the one sitting by the window, not the editor-in-chief themselves.	HA	Q2	English
3.5	199	2	I took a picture with the teacher of the sculptor that was in front of the museum.	[Q2] In the following sentence, is the sculptor the one that was in front of the museum? Respond solely with 'yes' or 'no'.	No.	In the sentence "I took a picture with the teacher of the sculptor that was in front of the museum," the phrase "that was in front of the museum" is providing additional information about the sculptor, not indicating that the sculptor specifically was in front of the museum.	HA	Q2	English
3.5	201	2	I called the attorney of the defendant that was preparing for trial.	[Q2] In the following sentence, is the defendant the one that was preparing for trial? Respond solely with 'yes' or 'no'.	No.	In the sentence given, the attorney, not the defendant, was the one preparing for trial.	HA	Q2	English
3.5	202	2	I greeted the granddaughter of the caretaker that was sitting in a chair.	[Q2] In the following sentence, is the caretaker the one that was sitting in a chair? Respond solely with 'yes' or 'no'.	No.	I made that choice based on the sentence structure. In this sentence, it specifies that the caretaker's granddaughter was the one sitting in a chair, not the caretaker.	HA	Q2	English
3.5	204	2	I handed the ice cream to the son of the gardener that was next to the statue.	[Q2] In the following sentence, is the gardener the one that was next to the statue? Respond solely with 'yes' or 'no'.	No.	In the sentence "I handed the ice cream to the son of the gardener that was next to the statue," the relative pronoun "that" is unclear in its reference. It could be interpreted as the gardener being next to the statue instead of the son of the gardener. Therefore, the answer is 'No'.	HA	Q2	English
3.5	205	2	I exchanged contacts with the sister of the dancer that was doing yoga.	[Q2] In the following sentence, is the dancer the one that was doing yoga? Respond solely with 'yes' or 'no'.	No.	I chose 'No' because the dancer is not the one doing yoga in the sentence.	HA	Q2	English
3.5	206	2	I checked on the daughter-in-law of the pastor that was sneezing frequently.	[Q2] In the following sentence, is the pastor the one that was sneezing frequently? Respond solely with 'yes' or 'no'.	No.	I chose 'No' because the sentence specifies that the daughter-in-law of the pastor was the one sneezing frequently, not the pastor himself.	HA	Q2	English
3.5	1	2	I had dinner with the relative of the teacher that was recently divorced.	[Q2] In the following sentence, is the teacher the one that was recently divorced? Respond solely with 'yes' or 'no'.	Yes	The structure of the sentence implies that the teacher is the one who was recently divorced because of the positioning of the relative and the teacher in relation to the phrase "that was recently divorced."	LA	Q2	English
3.5	2	2	I interviewed the coach of the athlete that got covid.	[Q2] In the following sentence, is the athlete the one that got covid? Respond solely with 'yes' or 'no'.	Yes	I chose 'Yes' because the sentence states "the coach of the athlete that got covid." This implies that the athlete is the one who got covid.	LA	Q2	English
3.5	3	2	I observed the secretary of the clerk that was working.	[Q2] In the following sentence, is the clerk the one that was working? Respond solely with 'yes' or 'no'.	Yes	I chose 'Yes' because the sentence states "the clerk that was working," indicating that the clerk was the one working.	LA	Q2	English
3.5	4	2	I was looking at the pet of the girl that was in the living room.	[Q2] In the following sentence, is the girl the one that was in the living room? Respond solely with 'yes' or 'no'.	Yes	In the sentence "I was looking at the pet of the girl that was in the living room," the word 'that' is used as a relative pronoun to provide additional information about the girl. The phrase "that was in the living room" is a relative clause that describes the girl, specifying which girl is being referred to.	LA	Q2	English
3.5	5	2	I shot the servant of the actress that was on the balcony.	[Q2] In the following sentence, is the actress the one that was on the balcony? Respond solely with 'yes' or 'no'.	Yes	Yes	LA	Q2	English
3.5	6	2	I met the sister of the vocalist that was in Germany.	[Q2] In the following sentence, is the vocalist the one that was in Germany? Respond solely with 'yes' or 'no'.	Yes	In the sentence "I met the sister of the vocalist that was in Germany," the structure suggests that it was the vocalist who was in Germany.	LA	Q2	English
3.5	7	2	I was keeping an eye on the cat of the guest that was by the hotel.	[Q2] In the following sentence, is the guest the one that was by the hotel? Respond solely with 'yes' or 'no'.	Yes	I chose "yes" because in the sentence, the relative pronoun "that" is referring to the guest, indicating that the guest was by the hotel.	LA	Q2	English
3.5	11	2	I spoke to the secretary of the lawyer that was on vacation.	[Q2] In the following sentence, is the lawyer the one that was on vacation? Respond solely with 'yes' or 'no'.	Yes	I answered "Yes" because the sentence indicates that it was the lawyer who was on vacation, rather than the secretary.	LA	Q2	English
3.5	12	2	I met the assistant of the detective that was fired last year.	[Q2] In the following sentence, is the detective the one that was fired last year? Respond solely with 'yes' or 'no'.	Yes	I chose 'Yes' because the sentence structure implies that it was the detective who was fired last year, not the assistant.	LA	Q2	English
3.5	14	2	I read the review of the poem that was unfinished.	[Q2] In the following sentence, is the poem the one that was unfinished? Respond solely with 'yes' or 'no'.	Yes	Based on the sentence provided, the review is of a poem that was mentioned as "unfinished," so the answer is "Yes."	LA	Q2	English
3.5	15	2	I adjusted the pipe of the sink that was cracked.	[Q2] In the following sentence, is the sink the one that was cracked? Respond solely with 'yes' or 'no'.	Yes	Because the sentence clearly states that the pipe of the sink was cracked, indicating that the sink itself was the one that was cracked.	LA	Q2	English
3.5	16	2	I liked listening to the recording of the song that was banned a long time ago.	[Q2] In the following sentence, is the song the one that was banned a long time ago? Respond solely with 'yes' or 'no'.	Yes	I chose 'yes' because the sentence explicitly states that the song being referred to in the recording was banned a long time ago.	LA	Q2	English
3.5	17	2	I couldn't find the cover of the pot that was clean.	[Q2] In the following sentence, is the pot the one that was clean? Respond solely with 'yes' or 'no'.	Yes	In the sentence "I couldn't find the cover of the pot that was clean," the word "that" is a relative pronoun referring to the pot. Therefore, in this sentence, the pot is the one that was clean.	LA	Q2	English
3.5	18	2	I was unable to interview the daughter of the hostage that was waiting.	[Q2] In the following sentence, is the hostage the one that was waiting? Respond solely with 'yes' or 'no'.	Yes	I answered 'yes' because the sentence specifies that it was the hostage who was waiting, not the daughter.	LA	Q2	English
3.5	21	2	I didn't want to see the guide of the tourist that was angry.	[Q2] In the following sentence, is the tourist the one that was angry? Respond solely with 'yes' or 'no'.	Yes	I made that choice because the subject "tourist" is the one described as being angry in the sentence.	LA	Q2	English
3.5	22	2	I greeted the client of the lawyer that was on the phone.	[Q2] In the following sentence, is the lawyer the one that was on the phone? Respond solely with 'yes' or 'no'.	Yes	I chose 'yes' because the sentence specifies that the lawyer was on the phone.	LA	Q2	English
3.5	25	2	I bought the charger of the ipad that was on sale.	[Q2] In the following sentence, is the ipad the one that was on sale? Respond solely with 'yes' or 'no'.	Yes	The sentence indicates that the ipad charger was the item on sale, not the ipad itself.	LA	Q2	English
3.5	26	2	I finally found the panel of the box that was completely crumpled.	[Q2] In the following sentence, is the box the one that was completely crumpled? Respond solely with 'yes' or 'no'.	Yes	Because the sentence specifies that the panel of the box was completely crumpled, not the entire box itself.	LA	Q2	English
3.5	28	2	I photographed the cow of the peasant that was by the puddle.	[Q2] In the following sentence, is the peasant the one that was by the puddle? Respond solely with 'yes' or 'no'.	Yes	Sorry for the confusion. I misunderstood the question. The correct answer is "no."	LA	Q2	English
3.5	31	2	I greeted the dog of the farmer that was in the rice field.	[Q2] In the following sentence, is the farmer the one that was in the rice field? Respond solely with 'yes' or 'no'.	Yes	No	LA	Q2	English
3.5	32	2	Yesterday I met with the wife of the architect that was in New York.	[Q2] In the following sentence, is the architect the one that was in New York? Respond solely with 'yes' or 'no'.	Yes	In the sentence, the relative pronoun "that" is used to refer to the architect. Since the sentence specifies that the architect was in New York, it indicates that the architect was indeed in New York.	LA	Q2	English
3.5	33	2	I went to see the granddaughter of the driver that was in the accident.	[Q2] In the following sentence, is the driver the one that was in the accident? Respond solely with 'yes' or 'no'.	Yes	Because the sentence specifies that the driver was the one in the accident.	LA	Q2	English
3.5	34	2	I petted the cat of the baby that was on the bed.	[Q2] In the following sentence, is the baby the one that was on the bed? Respond solely with 'yes' or 'no'.	Yes	I chose 'Yes' because the sentence indicates that the baby was on the bed.	LA	Q2	English
3.5	37	2	I ran over the brother of the merchant that was in the neighborhood.	[Q2] In the following sentence, is the merchant the one that was in the neighborhood? Respond solely with 'yes' or 'no'.	Yes	I chose 'yes' because based on the sentence structure, the relative clause "that was in the neighborhood" seems to refer to the merchant.	LA	Q2	English
3.5	38	2	I gave candy to the cat of the kid that was by the fountain.	[Q2] In the following sentence, is the kid the one that was by the fountain? Respond solely with 'yes' or 'no'.	Yes	I chose 'Yes' because the kid is described as being by the fountain in the sentence.	LA	Q2	English
3.5	41	2	I argued with the child of the parent that was in front of the school.	[Q2] In the following sentence, is the parent the one that was in front of the school? Respond solely with 'yes' or 'no'.	Yes	I chose 'Yes' because the sentence specifies that the parent was in front of the school.	LA	Q2	English
3.5	43	2	I talked with the son of the doctor that came to my house.	[Q2] In the following sentence, is the doctor the one that came to my house? Respond solely with 'yes' or 'no'.	Yes	In this sentence, the word "that" is used as a relative pronoun to refer back to the doctor. This indicates that it was the son of the doctor who came to the house, not the doctor himself.	LA	Q2	English
3.5	47	2	I scrutinized the acquitance of the prisonor that knew about the incident.	[Q2] In the following sentence, is the prisonor the one that knew about the incident? Respond solely with 'yes' or 'no'.	Yes	Based on the sentence provided, "the acquaintence of the prisoner" is described as the individual who knew about the incident. Therefore, in this context, the prisoner is the one who knew about the incident.	LA	Q2	English
3.5	48	2	I recognized the hostage of the robbery that was on the morning news.	[Q2] In the following sentence, is the robbery the one that was on the morning news? Respond solely with 'yes' or 'no'.	Yes	I chose 'yes' because the sentence indicates that the robbery, mentioned in relation to the hostage, was the one that was on the morning news.	LA	Q2	English
3.5	49	2	I saw on the news the accomplice of the thief that stole a wallet.	[Q2] In the following sentence, is the thief the one that stole a wallet? Respond solely with 'yes' or 'no'.	Yes	I selected "Yes" because based on the sentence provided, it mentions the thief as the one who stole a wallet.	LA	Q2	English
3.5	50	2	I fell in love with the research assistant of the psychologist that studied in the US.	[Q2] In the following sentence, is the psychologist the one that studied in the US? Respond solely with 'yes' or 'no'.	Yes	I made that choice because the sentence states "the psychologist that studied in the US," indicating that the psychologist is the one who studied in the US.	LA	Q2	English
3.5	54	2	I had lunch with the assistant of the professor that was attending the conference.	[Q2] In the following sentence, is the professor the one that was attending the conference? Respond solely with 'yes' or 'no'.	Yes	Yes, because the sentence specifies that it was the professor attending the conference, not their assistant.	LA	Q2	English
3.5	56	2	I read the revision of the manuscript that was on the test.	[Q2] In the following sentence, is the manuscript the one that was on the test? Respond solely with 'yes' or 'no'.	Yes	I chose 'yes' because the sentence states "the revision of the manuscript that was on the test," indicating that the manuscript in question was indeed part of the test.	LA	Q2	English
3.5	57	2	I groaned at the bodyguard of the diva that smoke cigarettes constantly.	[Q2] In the following sentence, is the diva the one that smoke cigarettes constantly? Respond solely with 'yes' or 'no'.	Yes	I answered "yes" because in the sentence it states "the diva that smoke cigarettes constantly," indicating that the diva is the one who smokes cigarettes constantly.	LA	Q2	English
3.5	59	2	I handed the water to the sergeant of the soldier that was swimming.	[Q2] In the following sentence, is the soldier the one that was swimming? Respond solely with 'yes' or 'no'.	Yes	I chose 'yes' because the sentence suggests that it was the soldier who was swimming, based on the phrase "soldier that was swimming."	LA	Q2	English
3.5	60	2	I asked the part-time worker of the clerk that was organizing the merchandise.	[Q2] In the following sentence, is the clerk the one that was organizing the merchandise? Respond solely with 'yes' or 'no'.	Yes	I made that choice because in the sentence structure "the clerk" is directly followed by "that was organizing the merchandise," indicating that the clerk was the one organizing the merchandise.	LA	Q2	English
3.5	61	2	I gave an apple to the dog of the owner that was walking in the park.	[Q2] In the following sentence, is the owner the one that was walking in the park? Respond solely with 'yes' or 'no'.	Yes	I chose 'Yes' because the structure of the sentence suggests that the owner was the one walking in the park, not the dog.	LA	Q2	English
3.5	63	2	I greeted the child of the parent that was in the park.	[Q2] In the following sentence, is the parent the one that was in the park? Respond solely with 'yes' or 'no'.	Yes	I made that choice because the sentence clearly states "the parent that was in the park," indicating that the parent was the one in the park.	LA	Q2	English
3.5	67	2	I was talking to the passenger of the pilot that was on an airplane.	[Q2] In the following sentence, is the pilot the one that was on an airplane? Respond solely with 'yes' or 'no'.	Yes	In the sentence, the phrase "the pilot that was on an airplane" suggests that the pilot was on an airplane. It indicates that the pilot was present on an airplane at some point.	LA	Q2	English
3.5	68	2	I argued with the member of the trainer that was holding dumbbells.	[Q2] In the following sentence, is the trainer the one that was holding dumbbells? Respond solely with 'yes' or 'no'.	Yes	I chose 'yes' because the sentence specifies that the trainer was the one holding dumbbells.	LA	Q2	English
3.5	70	2	I ordered a drink from the student of the barista that was in a cafe.	[Q2] In the following sentence, is the barista the one that was in a cafe? Respond solely with 'yes' or 'no'.	Yes	I answered 'yes' because the sentence structure suggests that the barista was the one in the cafe. The phrase "that was in a cafe" is describing the barista, not the student, based on the word placement in the sentence.	LA	Q2	English
3.5	73	2	I looked up at the boss of the clerk that was working.	[Q2] In the following sentence, is the clerk the one that was working? Respond solely with 'yes' or 'no'.	Yes	I selected 'yes' because the structure of the sentence implies that the clerk is the one who was working.	LA	Q2	English
3.5	75	2	I shot the servant of the actress that was in the lobby.	[Q2] In the following sentence, is the actress the one that was in the lobby? Respond solely with 'yes' or 'no'.	Yes	In the sentence provided, "I shot the servant of the actress that was in the lobby," the actress is described as being in the lobby.	LA	Q2	English
3.5	76	2	I met the wife of the writer that was in Italia.	[Q2] In the following sentence, is the writer the one that was in Italia? Respond solely with 'yes' or 'no'.	Yes	In the sentence "I met the wife of the writer that was in Italia," the phrase "that was in Italia" is a restrictive clause specifying which writer is being referred to. Therefore, the writer being mentioned is the one that was in Italia.	LA	Q2	English
3.5	77	2	I glanced at the coworker of the police officer that was in the police department.	[Q2] In the following sentence, is the police officer the one that was in the police department? Respond solely with 'yes' or 'no'.	Yes	I see now that my reply was a bit confusing. I should have responded with "no" since the original sentence implies that the coworker mentioned, not the police officer, was in the police department.	LA	Q2	English
3.5	78	2	I spoke with the customer of the florist that was in the store.	[Q2] In the following sentence, is the florist the one that was in the store? Respond solely with 'yes' or 'no'.	Yes	In this sentence, the florist mentioned is the one that is in the store because of the phrase "in the store" directly following "the florist." This indicates that the location of the florist is inside the store.	LA	Q2	English
3.5	79	2	I heard a rumor about the brother of the singer that was on the phone.	[Q2] In the following sentence, is the singer the one that was on the phone? Respond solely with 'yes' or 'no'.	Yes	By looking at the sentence closely, it mentions that the singer's brother was on the phone, not the singer themselves. So, the singer is not the one on the phone in this situation.	LA	Q2	English
3.5	82	2	I shook hands with the assistant of the chairman that was in the lobby.	[Q2] In the following sentence, is the chairman the one that was in the lobby? Respond solely with 'yes' or 'no'.	Yes	I chose 'Yes' because based on the structure of the sentence, the phrase "that was in the lobby" is modifying "the chairman," implying that the chairman was the one in the lobby.	LA	Q2	English
3.5	83	2	I met the client of the lawyer that was having coffee.	[Q2] In the following sentence, is the lawyer the one that was having coffee? Respond solely with 'yes' or 'no'.	Yes	I chose "Yes" because the sentence indicates that the lawyer was having coffee, as opposed to the client.	LA	Q2	English
3.5	85	2	I repaired the handle of the pot that was broken over time.	[Q2] In the following sentence, is the pot the one that was broken over time? Respond solely with 'yes' or 'no'.	Yes	I chose 'Yes' because the sentence states "that was broken over time," which refers to the pot.	LA	Q2	English
3.5	86	2	I had to buy the saddle of the bike that was fixed yesterday.	[Q2] In the following sentence, is the bike the one that was fixed yesterday? Respond solely with 'yes' or 'no'.	Yes	The sentence "I had to buy the saddle of the bike that was fixed yesterday" indicates that the bike being referred to was fixed yesterday.	LA	Q2	English
3.5	89	2	I found the manager of the actor that was practicing at the pool.	[Q2] In the following sentence, is the actor the one that was practicing at the pool? Respond solely with 'yes' or 'no'.	Yes	I chose "Yes" because the sentence specifies that it was the actor who was practicing at the pool.	LA	Q2	English
3.5	90	2	I called the wife of the pilot that was absent today.	[Q2] In the following sentence, is the pilot the one that was absent today? Respond solely with 'yes' or 'no'.	Yes	I chose 'yes' because in the sentence, it directly states that the pilot was absent today.	LA	Q2	English
3.5	91	2	I am sick of the guide of the tourist that was always late.	[Q2] In the following sentence, is the tourist the one that was always late? Respond solely with 'yes' or 'no'.	Yes	Based on the sentence structure, the phrase "that was always late" is modifying "tourist," indicating that the tourist was always late.	LA	Q2	English
3.5	95	2	I bought the case of the phone that was on sale.	[Q2] In the following sentence, is the phone the one that was on sale? Respond solely with 'yes' or 'no'.	Yes	The sentence clearly states, "I bought the case of the phone that was on sale," indicating that the phone was the item that was on sale.	LA	Q2	English
3.5	97	2	I checked the monitor of the computer that was broken yesterday.	[Q2] In the following sentence, is the computer the one that was broken yesterday? Respond solely with 'yes' or 'no'.	Yes	In the sentence, the computer being referred to is specified as the one that was broken yesterday.	LA	Q2	English
3.5	99	2	I interviewed the son of the minister that was at City Hall.	[Q2] In the following sentence, is the minister the one that was at City Hall? Respond solely with 'yes' or 'no'.	Yes	To clarify, the sentence states "the son of the minister that was at City Hall," which implies that the minister was the one present at City Hall.	LA	Q2	English
3.5	100	2	I asked for the exit from the boss of the laborer that was on the construction site.	[Q2] In the following sentence, is the laborer the one that was on the construction site? Respond solely with 'yes' or 'no'.	Yes	I chose "Yes" because the sentence structure implies that the laborer is the one specifically mentioned to be on the construction site, as indicated by the phrase "that was on the construction site".	LA	Q2	English
3.5	105	2	I talked with the supervisor of the flight attendant that was on board.	[Q2] In the following sentence, is the flight attendant the one that was on board? Respond solely with 'yes' or 'no'.	Yes	I chose 'yes' because the sentence mentions the flight attendant in relation to being on board, indicating that the flight attendant was indeed on board.	LA	Q2	English
3.5	108	2	I recognized the acquaintance of the artist that was in front of the statue.	[Q2] In the following sentence, is the artist the one that was in front of the statue? Respond solely with 'yes' or 'no'.	Yes	I chose 'yes' because the sentence structure implies that the artist was the one who was in front of the statue.	LA	Q2	English
3.5	110	2	I photographed the manager of the celebrity that was in a department store.	[Q2] In the following sentence, is the celebrity the one that was in a department store? Respond solely with 'yes' or 'no'.	Yes	I chose "Yes" because the sentence structure implies that the celebrity was the one who was in a department store, not the manager.	LA	Q2	English
3.5	113	2	I spoke with the guardian of the patient that came to the hospital.	[Q2] In the following sentence, is the patient the one that came to the hospital? Respond solely with 'yes' or 'no'.	Yes	I chose 'Yes' because the sentence indicates that the patient came to the hospital.	LA	Q2	English
3.5	119	2	I interviewed the family of the killer that fled in desperation.	[Q2] In the following sentence, is the killer the one that fled in desperation? Respond solely with 'yes' or 'no'.	Yes	Based on the structure of the sentence, it indicates that the killer is the one who fled in desperation.	LA	Q2	English
3.5	121	2	I helped the nephew of the photographer that was planning a move.	[Q2] In the following sentence, is the photographer the one that was planning a move? Respond solely with 'yes' or 'no'.	Yes	I made that choice because the sentence is structured in a way that the relative clause "that was planning a move" is closest to the noun "photographer," indicating that it is the photographer who was planning a move.	LA	Q2	English
3.5	123	2	I spoke with the wife of the professor that retired this year.	[Q2] In the following sentence, is the professor the one that retired this year? Respond solely with 'yes' or 'no'.	Yes	Because the sentence specifies that the professor retired this year, indicating that it was the professor who retired.	LA	Q2	English
3.5	126	2	I ran into the father of the pianist that was on TV yesterday.	[Q2] In the following sentence, is the pianist the one that was on TV yesterday? Respond solely with 'yes' or 'no'.	Yes	In the sentence given, "the pianist" is the one that was on TV yesterday.	LA	Q2	English
3.5	129	2	I bought chicken for the brother of the player that was working out.	[Q2] In the following sentence, is the player the one that was working out? Respond solely with 'yes' or 'no'.	Yes	Because "that was working out" is a relative clause that is modifying "the player". It specifies which player we are talking about, and in this case, it indicates that it is the player who was working out.	LA	Q2	English
3.5	130	2	I paid a per diem to the part-time student of the barista that was making the coffee.	[Q2] In the following sentence, is the barista the one that was making the coffee? Respond solely with 'yes' or 'no'.	Yes	I chose "Yes" because based on the structure of the sentence, the relative clause "that was making the coffee" is describing the barista.	LA	Q2	English
3.5	131	2	I complained to the friend of the gangster that was smoking in the room.	[Q2] In the following sentence, is the gangster the one that was smoking in the room? Respond solely with 'yes' or 'no'.	Yes	I chose "Yes" because the sentence indicates that it was the gangster who was smoking in the room, based on the placement of the phrase "that was smoking in the room" after "the gangster."	LA	Q2	English
3.5	133	2	I bumped into the daughter-in-law of the elderly man that was swimming in the pool.	[Q2] In the following sentence, is the elderly man the one that was swimming in the pool? Respond solely with 'yes' or 'no'.	Yes	I said "Yes" because the sentence specifies that it was the elderly man who was swimming in the pool.	LA	Q2	English
3.5	135	2	I had a discussion with the advisor of the graduate student that was attending the conference.	[Q2] In the following sentence, is the graduate student the one that was attending the conference? Respond solely with 'yes' or 'no'.	Yes	I chose 'Yes' because the sentence structure suggests that the graduate student was the one attending the conference, as it states "the advisor of the graduate student" and then mentions that the student was attending the conference.	LA	Q2	English
3.5	138	2	I exchanged contacts with the rival of the ballerina that was practicing.	[Q2] In the following sentence, is the ballerina the one that was practicing? Respond solely with 'yes' or 'no'.	Yes	I chose 'yes' because the sentence indicates that the ballerina was practicing, which implies that she was the one engaging in the activity stated.	LA	Q2	English
3.5	139	2	I checked the outlet of the television that was broken over time.	[Q2] In the following sentence, is the television the one that was broken over time? Respond solely with 'yes' or 'no'.	Yes	I made the choice based on the interpretation of the sentence. The sentence suggests that the television was broken over time, not the outlet.	LA	Q2	English
3.5	140	2	I asked for help from the daughter of the manager that was at the restaurant.	[Q2] In the following sentence, is the manager the one that was at the restaurant? Respond solely with 'yes' or 'no'.	Yes	I chose "yes" because the sentence explicitly states that the manager was at the restaurant.	LA	Q2	English
3.5	141	2	I played golf with the acquaintance of the comedian that has lost weight recently.	[Q2] In the following sentence, is the comedian the one that has lost weight recently? Respond solely with 'yes' or 'no'.	Yes	In the sentence provided, the phrase "that has lost weight recently" is relative to "the acquaintance," not "the comedian."	LA	Q2	English
3.5	142	2	I ran into the wife of the professor that recently got cancer.	[Q2] In the following sentence, is the professor the one that recently got cancer? Respond solely with 'yes' or 'no'.	Yes	In the original sentence "I ran into the wife of the professor that recently got cancer," the relative pronoun "that" is referring to the professor, indicating that the professor is the one who recently got cancer.	LA	Q2	English
3.5	143	2	I looked at the friend of the stewardess that went to work at night.	[Q2] In the following sentence, is the stewardess the one that went to work at night? Respond solely with 'yes' or 'no'.	Yes	I made the choice because in the sentence "I looked at the friend of the stewardess that went to work at night," the relative clause "that went to work at night" is describing the friend of the stewardess, not the stewardess herself.	LA	Q2	English
3.5	144	2	I glanced over at the aunt of the student that was sitting on the stairs.	[Q2] In the following sentence, is the student the one that was sitting on the stairs? Respond solely with 'yes' or 'no'.	Yes	I interpreted the sentence as meaning the student was the one sitting on the stairs because of the phrasing "The student that was sitting on the stairs." This implies that the student was indeed sitting on the stairs.	LA	Q2	English
3.5	146	2	I met the husband of the millionaire that was relaxing on a yacht.	[Q2] In the following sentence, is the millionaire the one that was relaxing on a yacht? Respond solely with 'yes' or 'no'.	Yes	In the sentence, the relative clause "that was relaxing on a yacht" is describing the millionaire, indicating that the millionaire was the one relaxing on a yacht.	LA	Q2	English
3.5	147	2	I glared at the dog of the security guard that was at the entrance to the store.	[Q2] In the following sentence, is the security guard the one that was at the entrance to the store? Respond solely with 'yes' or 'no'.	Yes	The word "that" in the sentence suggests that the security guard was at the entrance to the store.	LA	Q2	English
3.5	148	2	I argued at a hotel with the bodyguard of the celebrity that blocked traffic.	[Q2] In the following sentence, is the celebrity the one that blocked traffic? Respond solely with 'yes' or 'no'.	Yes	I chose 'yes' because the sentence suggests that the celebrity is the one who blocked traffic, not the bodyguard.	LA	Q2	English
3.5	150	2	I waited on location for the assistant of the director that was filming.	[Q2] In the following sentence, is the director the one that was filming? Respond solely with 'yes' or 'no'.	Yes	I made that choice because the sentence is structured in a way that might lead to confusion. The phrase "that was filming" could potentially be interpreted as referring to the director, but the more logical interpretation is that it refers to the assistant. Being clear in communication is important to avoid ambiguity.	LA	Q2	English
3.5	152	2	I had dinner with the friend of the subordinate that was promoted this time.	[Q2] In the following sentence, is the subordinate the one that was promoted this time? Respond solely with 'yes' or 'no'.	Yes	I selected 'Yes' because the phrase "that was promoted this time" directly follows the word "subordinate," indicating that the subordinate was the one who was promoted this time.	LA	Q2	English
3.5	153	2	I consulted the mother of the factory manager that was smoking.	[Q2] In the following sentence, is the factory manager the one that was smoking? Respond solely with 'yes' or 'no'.	Yes	I made that choice because the sentence structure implies that the factory manager was the one who was smoking.	LA	Q2	English
3.5	154	2	I talked with the grandson of the judge that retired last year.	[Q2] In the following sentence, is the judge the one that retired last year? Respond solely with 'yes' or 'no'.	Yes	I chose 'yes' because the relative clause "that retired last year" is providing additional information about the judge, indicating that the judge is the one who retired last year.	LA	Q2	English
3.5	155	2	I cleaned the drain of the kitchen that was dirty and had a terrible odor.	[Q2] In the following sentence, is the kitchen the one that was dirty and had a terrible odor? Respond solely with 'yes' or 'no'.	Yes	I selected "Yes" because in the sentence "I cleaned the drain of the kitchen that was dirty and had a terrible odor," the phrase "that was dirty and had a terrible odor" is describing the kitchen.	LA	Q2	English
3.5	156	2	I watched the video of the conductor that had been trending these days.	[Q2] In the following sentence, is the conductor the one that had been trending these days? Respond solely with 'yes' or 'no'.	Yes	I chose "yes" because the sentence indicates that the conductor had been trending, which means that the conductor was the one that had been popular or widely discussed recently.	LA	Q2	English
3.5	157	2	I couldn't find the keyboard of the computer that was repaired.	[Q2] In the following sentence, is the computer the one that was repaired? Respond solely with 'yes' or 'no'.	Yes	In the sentence "I couldn't find the keyboard of the computer that was repaired," the phrase "that was repaired" is specifying which computer we are referring to. This indicates that the computer mentioned in the sentence is the one that was repaired.	LA	Q2	English
3.5	158	2	I was unable to alert the sister of the student that was dozing.	[Q2] In the following sentence, is the student the one that was dozing? Respond solely with 'yes' or 'no'.	Yes	I made that choice because the use of the past progressive "was dozing" describes the action of the student at a specific point in the past, indicating that the student was the one who was dozing.	LA	Q2	English
3.5	159	2	I was waiting for the colleague of the teacher that was in the gym.	[Q2] In the following sentence, is the teacher the one that was in the gym? Respond solely with 'yes' or 'no'.	Yes	I chose 'Yes' because the sentence specifies that the teacher was the one in the gym, not the colleague of the teacher.	LA	Q2	English
3.5	160	2	I reached out to the friend of the student that had left school early in the morning.	[Q2] In the following sentence, is the student the one that had left school early in the morning? Respond solely with 'yes' or 'no'.	Yes	Based on the structure and wording of the sentence, the student is the one who had left school early in the morning.	LA	Q2	English
3.5	164	2	I asked for advice from the daughter of the chef that was eating pasta.	[Q2] In the following sentence, is the chef the one that was eating pasta? Respond solely with 'yes' or 'no'.	Yes	The sentence specifies that "the daughter of the chef" was the one from whom advice was sought, not the chef himself.	LA	Q2	English
3.5	165	2	I interviewed the son of the politician that was in Seoul this week.	[Q2] In the following sentence, is the politician the one that was in Seoul this week? Respond solely with 'yes' or 'no'.	Yes	Based on the structure of the sentence, the relative pronoun "that" is used to refer to "the son of the politician." Therefore, it indicates that the politician was the one in Seoul this week.	LA	Q2	English
3.5	167	2	I have come to like the coach of the swimmer that was in the pool.	[Q2] In the following sentence, is the swimmer the one that was in the pool? Respond solely with 'yes' or 'no'.	Yes	I chose 'yes' because based on the sentence structure, it specifies that the swimmer was in the pool.	LA	Q2	English
3.5	171	2	I met the son-in-law of the politician that was playing ping pong.	[Q2] In the following sentence, is the politician the one that was playing ping pong? Respond solely with 'yes' or 'no'.	Yes	In the original sentence "I met the son-in-law of the politician that was playing ping pong," the relative pronoun "that" is referring to the politician, implying that the politician was the one playing ping pong.	LA	Q2	English
3.5	173	2	I gave advice to the guide of the tourist that couldn't read Chinese.	[Q2] In the following sentence, is the tourist the one that couldn't read Chinese? Respond solely with 'yes' or 'no'.	Yes	I made that choice because the sentence specifies that the tourist couldn't read Chinese.	LA	Q2	English
3.5	174	2	I contacted the friend of the translator that was studying in Australia.	[Q2] In the following sentence, is the translator the one that was studying in Australia? Respond solely with 'yes' or 'no'.	Yes	I chose 'Yes' because the sentence structure implies that it was the translator who was studying in Australia, not the friend.	LA	Q2	English
3.5	176	2	I talked with the master of the violinist that performed at the concert.	[Q2] In the following sentence, is the violinist the one that performed at the concert? Respond solely with 'yes' or 'no'.	Yes	I chose 'Yes' because the sentence clearly states that the violinist performed at the concert.	LA	Q2	English
3.5	178	2	I asked a question to the research assistant of the professor that was at the museum.	[Q2] In the following sentence, is the professor the one that was at the museum? Respond solely with 'yes' or 'no'.	Yes	I answered "Yes" because in the sentence "I asked a question to the research assistant of the professor that was at the museum," the phrase "that was at the museum" is referring to the professor.	LA	Q2	English
3.5	179	2	I had dinner with the manager of the actor that arrived at the film set.	[Q2] In the following sentence, is the actor the one that arrived at the film set? Respond solely with 'yes' or 'no'.	Yes	I made that choice because in the sentence "the actor that arrived at the film set," the relative pronoun "that" is referring to the actor, indicating that it is the actor who arrived at the film set.	LA	Q2	English
3.5	180	2	I added the order to the part-time assistant of the chef that was grilling the meat.	[Q2] In the following sentence, is the chef the one that was grilling the meat? Respond solely with 'yes' or 'no'.	Yes	In the original sentence "I added the order to the part-time assistant of the chef that was grilling the meat," the phrase "that was grilling the meat" is a restrictive clause that is describing the chef. It specifies which chef the sentence is referring to, indicating that the chef was the one grilling the meat. This is why the answer is 'yes'.	LA	Q2	English
3.5	181	2	I got into an argument with the boss of the flight attendant that was on the bus.	[Q2] In the following sentence, is the flight attendant the one that was on the bus? Respond solely with 'yes' or 'no'.	Yes	Yes	LA	Q2	English
3.5	183	2	I threw away the remote control of the fan that suddenly broke yesterday.	[Q2] In the following sentence, is the fan the one that suddenly broke yesterday? Respond solely with 'yes' or 'no'.	Yes	Based on the sentence structure, the fan is the one that suddenly broke yesterday, so the correct response is 'yes'.	LA	Q2	English
3.5	192	2	I bumped into the customer of the banker that was on the phone.	[Q2] In the following sentence, is the banker the one that was on the phone? Respond solely with 'yes' or 'no'.	Yes	I answered with 'yes' because the banker is the one being described as being on the phone in the sentence.	LA	Q2	English
3.5	193	2	I gave a drink to the part-time student of the clerk that was cleaning up.	[Q2] In the following sentence, is the clerk the one that was cleaning up? Respond solely with 'yes' or 'no'.	Yes	I made the choice based on the sentence structure and the placement of the phrase "that was cleaning up." In this specific sentence, it seems to be referring to the clerk as the one who was cleaning up.	LA	Q2	English
3.5	194	2	I took a picture with the colleague of the firefighter that was undergoing training.	[Q2] In the following sentence, is the firefighter the one that was undergoing training? Respond solely with 'yes' or 'no'.	Yes	I chose 'yes' because the sentence indicates that the firefighter was the one undergoing training, based on the way it is structured.	LA	Q2	English
3.5	196	2	I finally bought the case of the laptop that was on sale this month.	[Q2] In the following sentence, is the laptop the one that was on sale this month? Respond solely with 'yes' or 'no'.	Yes	Because the sentence explicitly states that the laptop was on sale this month.	LA	Q2	English
3.5	197	2	I replaced the wheel of the bicycle that had gone missing last week.	[Q2] In the following sentence, is the bicycle the one that had gone missing last week? Respond solely with 'yes' or 'no'.	Yes	Yes	LA	Q2	English
3.5	198	2	I checked the button of the printer that suddenly broke down.	[Q2] In the following sentence, is the printer the one that suddenly broke down? Respond solely with 'yes' or 'no'.	Yes	I chose 'Yes' because the sentence clearly states that the printer suddenly broke down, so the printer is the one that experienced the sudden failure.	LA	Q2	English
3.5	200	2	I talked to the secretary of the congressman that seemed very busy.	[Q2] In the following sentence, is the congressman the one that seemed very busy? Respond solely with 'yes' or 'no'.	Yes	I chose 'yes' because the sentence implies that the congressman seemed very busy, based on how it is structured with the phrase "the congressman that seemed very busy".	LA	Q2	English
3.5	208	2	I gave the strawberries to the owner of the rabbit that was on the lawn.	[Q2] In the following sentence, is the rabbit the one that was on the lawn? Respond solely with 'yes' or 'no'.	Yes	I chose 'Yes' because the sentence clearly states that the rabbit was on the lawn when the strawberries were given to its owner.	LA	Q2	English
3.5	209	2	I handed out snacks to the junior of the photographer that was climbing a mountain.	[Q2] In the following sentence, is the photographer the one that was climbing a mountain? Respond solely with 'yes' or 'no'.	Yes	Based on the structure of the sentence, the relative pronoun "that" is referring to "photographer," so the photographer is the one who was climbing a mountain.	LA	Q2	English
3.5	210	2	I gave water to the boss of the worker that was near the construction site.	[Q2] In the following sentence, is the worker the one that was near the construction site? Respond solely with 'yes' or 'no'.	Yes	I chose "yes" because the phrase "near the construction site" directly follows the word "worker" in the sentence, indicating that it was the worker who was near the construction site.	LA	Q2	English
3.5	27	2	I inspected the keyboard of the computer that was abandoned last week.	[Q2] In the following sentence, is the computer the one that was abandoned last week? Respond solely with 'yes' or 'no'.	Yes.	I selected 'Yes' because the sentence clearly states that it is the keyboard of the computer that was abandoned last week.	LA	Q2	English
3.5	29	2	I arrested the daughter of the chef that was in the restaurant.	[Q2] In the following sentence, is the chef the one that was in the restaurant? Respond solely with 'yes' or 'no'.	Yes.	I answered 'Yes' because the sentence implies that the chef was in the restaurant where the daughter was arrested.	LA	Q2	English
3.5	58	2	I delivered the letter to the security guard of the celebrity that was eating.	[Q2] In the following sentence, is the celebrity the one that was eating? Respond solely with 'yes' or 'no'.	Yes.	I made that choice because the sentence structure implies that the celebrity is the one who was eating. It directly follows "the security guard of the celebrity," suggesting that the celebrity is the one performing the action of eating.	LA	Q2	English
3.5	62	2	I spoke with the assistant of the technician that was on duty.	[Q2] In the following sentence, is the technician the one that was on duty? Respond solely with 'yes' or 'no'.	Yes.	I chose 'Yes' because the sentence is structured in a way that indicates the technician was the one on duty.	LA	Q2	English
3.5	84	2	I tasted the sauce of the pasta that was left over from last night.	[Q2] In the following sentence, is the pasta the one that was left over from last night? Respond solely with 'yes' or 'no'.	Yes.	I made the choice based on the wording of the sentence, where "left over from last night" is describing the pasta.	LA	Q2	English
3.5	96	2	I finally found the manual of the computer that was lost yesterday.	[Q2] In the following sentence, is the computer the one that was lost yesterday? Respond solely with 'yes' or 'no'.	Yes.	I chose 'yes' because the sentence clearly states that the computer was lost yesterday, indicating that the referred computer is the one lost on that specific day.	LA	Q2	English
3.5	120	2	I sent an email to the research assistant of the linguist that was in France.	[Q2] In the following sentence, is the linguist the one that was in France? Respond solely with 'yes' or 'no'.	Yes.	In the original sentence, the relative pronoun "that" is used to refer to the linguist, indicating that the linguist is the one who was in France.	LA	Q2	English
3.5	137	2	I talked to the acquaintance of the captain that was on the ship.	[Q2] In the following sentence, is the captain the one that was on the ship? Respond solely with 'yes' or 'no'.	Yes.	I chose 'yes' because the sentence specifies that the captain was on the ship, which indicates that the captain being referred to was actually on the ship.	LA	Q2	English
3.5	145	2	I shot the brother of the terrorist that was hiding in the bathroom.	[Q2] In the following sentence, is the terrorist the one that was hiding in the bathroom? Respond solely with 'yes' or 'no'.	Yes.	I answered "yes" because based on the sentence, it states that the terrorist was the one hiding in the bathroom.	LA	Q2	English
3.5	162	2	I handed the water to the secretary of the politician that was giving a talk.	[Q2] In the following sentence, is the politician the one that was giving a talk? Respond solely with 'yes' or 'no'.	Yes.	Since the sentence specifies "the secretary of the politician that was giving a talk," it indicates that the politician was indeed the one giving a talk.	LA	Q2	English
3.5	207	2	I accidentally bumped into the caregiver of the patient that was out for a walk.	[Q2] In the following sentence, is the patient the one that was out for a walk? Respond solely with 'yes' or 'no'.	Yes.	In the sentence "the patient that was out for a walk", the phrase "that was out for a walk" is describing the patient, indicating that the patient was the one who was out for a walk.	LA	Q2	English
3.5	82	1	I shook hands with the assistant of the chairman that was in the lobby.	[Q3] Which of the following is the one that was in the lobby? Respond solely by repeating one of the following options exactly. A: the assistant that was in the lobby B: the chairman that was in the lobby 답변:	A: the assistant that was in the lobby	The original sentence specifies "the assistant of the chairman," indicating that it was the assistant who was in the lobby.	HA	Q3	English
3.5	116	1	I envied the caregiver of the patient that was reading a book.	[Q3] Which of the following is the one that was reading a book? Respond solely by repeating one of the following options exactly. A: the caregiver that was reading a book B: the patient that was reading a book 답변:	A: the caregiver that was reading a book	The original sentence states "I envied the caregiver of the patient that was reading a book." The "that" in the sentence refers to the patient, so the correct answer is "the caregiver that was reading a book."	HA	Q3	English
3.5	69	1	I threw away the case of the laptop that was no longer needed.	[Q3] Which of the following is the one that was no longer needed? Respond solely by repeating one of the following options exactly. A: the case that was no longer needed B: the laptop that was no longer needed 답변:	A: the case that was no longer needed	Because the sentence explicitly states "the case of the laptop that was no longer needed," indicating that the specific item being referred to is the case.	HA	Q3	English
3.5	25	1	I bought the charger of the ipad that was on sale.	[Q3] Which of the following is the one that was on sale? Respond solely by repeating one of the following options exactly. A: the charger that was on sale B: the ipad that was on sale 답변:	A: the charger that was on sale	Because the original sentence stated, "I bought the charger of the ipad that was on sale," making it clear that it was the charger that was on sale.	HA	Q3	English
3.5	8	1	I bumped into the chauffeur of the CEO that was so rude.	[Q3] Which of the following is the one that was so rude? Respond solely by repeating one of the following options exactly. A: the chauffeur that was so rude B: the CEO that was so rude 답변:	A: the chauffeur that was so rude	Because the sentence specifies that the chauffeur was the one that was rude, not the CEO.	HA	Q3	English
3.5	51	1	I greeted the classmate of the bride that was preparing the food.	[Q3] Which of the following is the one that was preparing the food? Respond solely by repeating one of the following options exactly. A: the classmate that was preparing the food B: the bride that was preparing the food 답변:	A: the classmate that was preparing the food	Because the original sentence says "the classmate of the bride that was preparing the food," indicating that the classmate, not the bride, was the one preparing the food.	HA	Q3	English
3.5	83	1	I met the client of the lawyer that was having coffee.	[Q3] Which of the following is the one that was having coffee? Respond solely by repeating one of the following options exactly. A: the client that was having coffee B: the lawyer that was having coffee 답변:	A: the client that was having coffee	Based on the sentence "I met the client of the lawyer that was having coffee," the correct choice is "A: the client that was having coffee" because it was the client, not the lawyer, who was having coffee in this case.	HA	Q3	English
3.5	136	1	I asked a question to the collaborator of the professor that was writing a paper.	[Q3] Which of the following is the one that was writing a paper? Respond solely by repeating one of the following options exactly. A: the collaborator that was writing a paper B: the professor that was writing a paper 답변:	A: the collaborator that was writing a paper	Because it specifies that it was the collaborator, not the professor, who was writing a paper.	HA	Q3	English
3.5	17	1	I couldn't find the cover of the pot that was clean.	[Q3] Which of the following is the one that was clean? Respond solely by repeating one of the following options exactly. A: the cover that was clean B: the pot that was clean 답변:	A: the cover that was clean	Because the sentence specifies "the cover of the pot that was clean," indicating that the cleanliness applies to the cover, not the pot itself.	HA	Q3	English
3.5	28	1	I photographed the cow of the peasant that was by the puddle.	[Q3] Which of the following is the one that was by the puddle? Respond solely by repeating one of the following options exactly. A: the cow that was by the puddle B: the peasant that was by the puddle 답변:	A: the cow that was by the puddle	In the original sentence "I photographed the cow of the peasant that was by the puddle," the noun that was situated next to the phrase "by the puddle" is "the cow." The cow was by the puddle, not the peasant. Therefore, the correct choice is: A: the cow that was by the puddle.	HA	Q3	English
3.5	182	1	I had a conversation with the daughter of the owner that was washing dishes.	[Q3] Which of the following is the one that was washing dishes? Respond solely by repeating one of the following options exactly. A: the daughter that was washing dishes B: the owner that was washing dishes 답변:	A: the daughter that was washing dishes	I made that choice because the original sentence specifies that it was the daughter who was washing dishes, not the owner.	HA	Q3	English
3.5	206	1	I checked on the daughter-in-law of the pastor that was sneezing frequently.	[Q3] Which of the following is the one that was sneezing frequently? Respond solely by repeating one of the following options exactly. A: the daughter-in-law that was sneezing frequently B: the pastor that was sneezing frequently 답변:	A: the daughter-in-law that was sneezing frequently	I chose option A because it specifies that it was the daughter-in-law who was sneezing frequently, not the pastor.	HA	Q3	English
3.5	31	1	I greeted the dog of the farmer that was in the rice field.	[Q3] Which of the following is the one that was in the rice field? Respond solely by repeating one of the following options exactly. A: the dog that was in the rice field B: the farmer that was in the rice field 답변:	A: the dog that was in the rice field	The original sentence was "I greeted the dog of the farmer that was in the rice field." The question is asking which of the two entities (the dog or the farmer) was in the rice field. Since the sentence stated "the dog of the farmer," the correct choice is "the dog that was in the rice field."	HA	Q3	English
3.5	36	1	I gazed at the dog of the visitor that was under a tree.	[Q3] Which of the following is the one that was under a tree? Respond solely by repeating one of the following options exactly. A: the dog that was under a tree B: the visitor that was under a tree 답변:	A: the dog that was under a tree	I chose option A because the sentence clearly states "I gazed at the dog of the visitor that was under a tree," indicating that the dog was under a tree and not the visitor.	HA	Q3	English
3.5	155	1	I cleaned the drain of the kitchen that was dirty and had a terrible odor.	[Q3] Which of the following is the one that was dirty and had a terrible odor? Respond solely by repeating one of the following options exactly. A: the drain that was dirty and had a terrible odor B: the kitchen that was dirty and had a terrible odor 답변:	A: the drain that was dirty and had a terrible odor	Because the original sentence specifies that the drain was both dirty and had a terrible odor.	HA	Q3	English
3.5	13	1	I met the employee of the U.S. ambassador that was having a meal.	[Q3] Which of the following is the one that was having a meal? Respond solely by repeating one of the following options exactly. A: the employee that was having a meal B: the U.S. ambassador that was having a meal 답변:	A: the employee that was having a meal	Based on the sentence structure, "the employee of the U.S. ambassador" is the subject being referred to in the phrase "that was having a meal." This indicates that the employee was the one having a meal, so the correct choice is A: the employee that was having a meal.	HA	Q3	English
3.5	149	1	I heard a rumor about the father of the congressman that was having a meal.	[Q3] Which of the following is the one that was having a meal? Respond solely by repeating one of the following options exactly. A: the father that was having a meal B: the congressman that was having a meal 답변:	A: the father that was having a meal	Because the sentence clearly states "the father of the congressman that was having a meal."	HA	Q3	English
3.5	23	1	I noticed the guard of the congressman that was hiding.	[Q3] Which of the following is the one that was hiding? Respond solely by repeating one of the following options exactly. A: the guard that was hiding B: the congressman that was hiding 답변:	A: the guard that was hiding	Because the sentence specifies that it was the guard who was hiding, not the congressman.	HA	Q3	English
3.5	85	1	I repaired the handle of the pot that was broken over time.	[Q3] Which of the following is the one that was broken over time? Respond solely by repeating one of the following options exactly. A: the handle that was broken over time B: the pot that was broken over time 답변:	A: the handle that was broken over time	The original sentence states "I repaired the handle of the pot that was broken over time," indicating that it was the handle that was broken over time, not the pot.	HA	Q3	English
3.5	48	1	I recognized the hostage of the robbery that was on the morning news.	[Q3] Which of the following is the one that was on the morning news? Respond solely by repeating one of the following options exactly. A: the hostage that was on the morning news B: the robbery that was on the morning news 답변:	A: the hostage that was on the morning news	Because the sentence specified that it was the hostage that was on the morning news, not the robbery.	HA	Q3	English
3.5	93	1	I complained to the interpreter of the embassador that was at the airport.	[Q3] Which of the following is the one that was at the airport? Respond solely by repeating one of the following options exactly. A: the interpreter that was at the airport B: the embassador that was at the airport 답변:	A: the interpreter that was at the airport	Because the sentence specifies "interpreter" as being "at the airport," not the "embassador."	HA	Q3	English
3.5	97	1	I checked the monitor of the computer that was broken yesterday.	[Q3] Which of the following is the one that was broken yesterday? Respond solely by repeating one of the following options exactly. A: the monitor that was broken yesterday B: the computer that was broken yesterday 답변:	A: the monitor that was broken yesterday	Because the original sentence specifies "the monitor of the computer that was broken yesterday," indicating that the monitor was the item that was broken yesterday.	HA	Q3	English
3.5	26	1	I finally found the panel of the box that was completely crumpled.	[Q3] Which of the following is the one that was completely crumpled? Respond solely by repeating one of the following options exactly. A: the panel that was completely crumpled B: the box that was completely crumpled 답변:	A: the panel that was completely crumpled	The original sentence specifies that the panel of the box was completely crumpled, not the entire box itself. Therefore, the correct choice is "the panel that was completely crumpled."	HA	Q3	English
3.5	191	1	I was surprised to see the pet dog of the government employee that was near the restroom.	[Q3] Which of the following is the one that was near the restroom? Respond solely by repeating one of the following options exactly. A: the pet dog that was near the restroom B: the govenment employee that was near the restroom 답변:	A: the pet dog that was near the restroom	Because it was the pet dog that was near the restroom, not the government employee.	HA	Q3	English
3.5	4	1	I was looking at the pet of the girl that was in the living room.	[Q3] Which of the following is the one that was in the living room? Respond solely by repeating one of the following options exactly. A: the pet that was in the living room B: the girl that was in the living room 답변:	A: the pet that was in the living room	Because the original sentence specifies "the pet of the girl," indicating that the pet was the one in the living room, not the girl.	HA	Q3	English
3.5	52	1	I was worried about the pigeon of the magician that was injured in a performance.	[Q3] Which of the following is the one that was injured in a performance? Respond solely by repeating one of the following options exactly. A: the pigeon that was injured in a performance B: the magician that was injured in a performance 답변:	A: the pigeon that was injured in a performance	Because the sentence specifically says "the pigeon of the magician that was injured in a performance", indicating that it was the pigeon that was injured in a performance, not the magician.	HA	Q3	English
3.5	15	1	I adjusted the pipe of the sink that was cracked.	[Q3] Which of the following is the one that was cracked? Respond solely by repeating one of the following options exactly. A: the pipe that was cracked B: the sink that was cracked 답변:	A: the pipe that was cracked	Because the sentence clearly states "I adjusted the pipe of the sink that was cracked," indicating that it was the pipe that was cracked, not the sink.	HA	Q3	English
3.5	84	1	I tasted the sauce of the pasta that was left over from last night.	[Q3] Which of the following is the one that was left over from last night? Respond solely by repeating one of the following options exactly. A: the sauce that was left over from last night B: the pasta that was left over from last night 답변:	A: the sauce that was left over from last night	I made that choice because the sentence specifically mentioned tasting the sauce of the pasta that was left over from last night, not the pasta itself.	HA	Q3	English
3.5	177	1	I couldn't believe that the secretary of the congressman that was playing the mobile game.	[Q3] Which of the following is the one that was playing the mobile game? Respond solely by repeating one of the following options exactly. A: the secretary that was playing the mobile game B: the congressman that was playing the mobile game 답변:	A: the secretary that was playing the mobile game	The original sentence states, "I couldn't believe that the secretary of the congressman that was playing the mobile game." This implies that it was the secretary who was playing the mobile game, not the congressman.	HA	Q3	English
3.5	88	1	I could not photograph the son of the driver that was smoking a cigarette.	[Q3] Which of the following is the one that was smoking a cigarette? Respond solely by repeating one of the following options exactly. A: the son that was smoking a cigarette B: the driver that was smoking a cigarette 답변:	A: the son that was smoking a cigarette	Because the sentence specifies "the son of the driver" as the person who was smoking a cigarette.	HA	Q3	English
3.5	87	1	I couldn't find the tray of the oven that was used last night.	[Q3] Which of the following is the one that was used last night? Respond solely by repeating one of the following options exactly. A: the tray that was used last night B: the oven that was used last night 답변:	A: the tray that was used last night	The sentence is specifically mentioning the tray of the oven, not the oven itself. So, the correct option is A: the tray that was used last night.	HA	Q3	English
3.5	156	1	I watched the video of the conductor that had been trending these days.	[Q3] Which of the following is the one that had been trending these days? Respond solely by repeating one of the following options exactly. A: the video that had been trending these days B: the conductor that had been trending these days 답변:	A: the video that had been trending these days	Because "the video" is the subject that was trending, not the conductor.	HA	Q3	English
3.5	197	1	I replaced the wheel of the bicycle that had gone missing last week.	[Q3] Which of the following is the one that had gone missing last week? Respond solely by repeating one of the following options exactly. A: the wheel that had gone missing last week B: the bicycle that had gone missing last week 답변:	A: the wheel that had gone missing last week	Because the sentence specifically states "I replaced the wheel of the bicycle that had gone missing last week," indicating that it was the wheel, not the entire bicycle, that had gone missing last week.	HA	Q3	English
3.5	195	1	I handed the coffee to the wife of the editor-in-chief that was sitting by the window.	[Q3] Which of the following is the one that was sitting by the window? Respond solely by repeating one of the following options exactly. A: the wife that was sitting by the window B: the editor-in-chief that was sitting by the window 답변:	A: the wife that was sitting by the window	Since the sentence specifies "the wife of the editor-in-chief" as the recipient of the coffee, the wife is the one sitting by the window, so the correct option is "the wife that was sitting by the window."	HA	Q3	English
3.5	55	1	I bought a meal for the junior of the accountant that was at a restaurant.	[Q3] Which of the following is the one that was at a restaurant? Respond solely by repeating one of the following options exactly. A: the junior that was at a restaurant B: the accountant that was at a restaurant 답변:	B: the accountant that was at a restaurant	The sentence specifies "the accountant" as the person at the restaurant, not the junior.	LA	Q3	English
3.5	179	1	I had dinner with the manager of the actor that arrived at the film set.	[Q3] Which of the following is the one that arrived at the film set? Respond solely by repeating one of the following options exactly. A: the manager that arrived at the film set B: the actor that arrived at the film set 답변:	B: the actor that arrived at the film set	The correct option is "B: the actor that arrived at the film set" because in the sentence "I had dinner with the manager of the actor that arrived at the film set," it is the actor who arrived at the film set.	LA	Q3	English
3.5	89	1	I found the manager of the actor that was practicing at the pool.	[Q3] Which of the following is the one that was practicing at the pool? Respond solely by repeating one of the following options exactly. A: the manager that was practicing at the pool B: the actor that was practicing at the pool 답변:	B: the actor that was practicing at the pool	Based on the sentence provided, "the actor that was practicing at the pool" is the correct option because it was specifically mentioned that the actor was practicing at the pool, not the manager.	LA	Q3	English
3.5	9	1	I heard a rumor about the sister of the actor that was visiting the resort.	[Q3] Which of the following is the one that was visiting the resort? Respond solely by repeating one of the following options exactly. A: the sister that was visiting the resort B: the actor that was visiting the resort 답변:	B: the actor that was visiting the resort	Because the sentence mentions "the actor" visiting the resort, not the sister.	LA	Q3	English
3.5	75	1	I shot the servant of the actress that was in the lobby.	[Q3] Which of the following is the one that was in the lobby? Respond solely by repeating one of the following options exactly. A: the servant that was in the lobby B: the actress that was in the lobby 답변:	B: the actress that was in the lobby	In the given sentence, the phrase "that was in the lobby" is closest to "the actress," indicating that it was the actress who was in the lobby, not the servant.	LA	Q3	English
3.5	5	1	I shot the servant of the actress that was on the balcony.	[Q3] Which of the following is the one that was on the balcony? Respond solely by repeating one of the following options exactly. A: the servant that was on the balcony B: the actress that was on the balcony 답변:	B: the actress that was on the balcony	I chose "B: the actress that was on the balcony" because in the original sentence, it says "the actress that was on the balcony."	LA	Q3	English
3.5	151	1	I recognized the son of the announcer that was playing tennis.	[Q3] Which of the following is the one that was playing tennis? Respond solely by repeating one of the following options exactly. A: the son that was playing tennis B: the announcer that was playing tennis 답변:	B: the announcer that was playing tennis	The sentence specifies "the son of the announcer" which means the announcer is the one being referred to as playing tennis.	LA	Q3	English
3.5	81	1	I called the colleague of the announcer that was recently hospitalized.	[Q3] Which of the following is the one that was recently hospitalized? Respond solely by repeating one of the following options exactly. A: the colleague that was recently hospitalized B: the announcer that was recently hospitalized 답변:	B: the announcer that was recently hospitalized	I chose B: the announcer that was recently hospitalized because the sentence structure indicates that the announcer was the one who was recently hospitalized.	LA	Q3	English
3.5	184	1	I asked for help from the apprentice of the architect that was at the wine shop.	[Q3] Which of the following is the one that was at the wine shop? Respond solely by repeating one of the following options exactly. A: the apprentice that was at the wine shop B: the architect that was at the wine shop 답변:	B: the architect that was at the wine shop	The architect was the one specified to be at the wine shop in the original sentence.	LA	Q3	English
3.5	32	1	Yesterday I met with the wife of the architect that was in New York.	[Q3] Which of the following is the one that was in New York? Respond solely by repeating one of the following options exactly. A: the wife that was in New York B: the architect that was in New York 답변:	B: the architect that was in New York	Because the original sentence states "the architect that was in New York" and does not mention the wife being in New York.	LA	Q3	English
3.5	108	1	I recognized the acquaintance of the artist that was in front of the statue.	[Q3] Which of the following is the one that was in front of the statue? Respond solely by repeating one of the following options exactly. A: the acquaintance that was in front of the statue B: the artist that was in front of the statue 답변:	B: the artist that was in front of the statue	Because the sentence specifies "the acquaintance of the artist," indicating that the artist is the one in front of the statue.	LA	Q3	English
3.5	187	1	I ran into the boss of the assistant that was leaving the office.	[Q3] Which of the following is the one that was leaving the office? Respond solely by repeating one of the following options exactly. A: the boss that was leaving the office B: the assistant that was leaving the office 답변:	B: the assistant that was leaving the office	The sentence specifies that it was the assistant who was leaving the office, not the boss.	LA	Q3	English
3.5	2	1	I interviewed the coach of the athlete that got covid.	[Q3] Which of the following is the one that got covid? Respond solely by repeating one of the following options exactly. A: the coach that got covid B: the athlete that got covid 답변:	B: the athlete that got covid	Based on the sentence "I interviewed the coach of the athlete that got covid," the option "B: the athlete that got covid" is the correct choice because it specifies that the athlete is the one who got covid.	LA	Q3	English
3.5	34	1	I petted the cat of the baby that was on the bed.	[Q3] Which of the following is the one that was on the bed? Respond solely by repeating one of the following options exactly. A: the cat that was on the bed B: the baby that was on the bed 답변:	B: the baby that was on the bed	The phrase "the baby that was on the bed" specifies which noun was on the bed in the original sentence.	LA	Q3	English
3.5	138	1	I exchanged contacts with the rival of the ballerina that was practicing.	[Q3] Which of the following is the one that was practicing? Respond solely by repeating one of the following options exactly. A: the rival that was practicing B: the ballerina that was practicing 답변:	B: the ballerina that was practicing	In the sentence, it is clearly stated that "the ballerina was practicing," so the correct choice is B: the ballerina that was practicing.	LA	Q3	English
3.5	192	1	I bumped into the customer of the banker that was on the phone.	[Q3] Which of the following is the one that was on the phone? Respond solely by repeating one of the following options exactly. A: the customer that was on the phone B: the banker that was on the phone 답변:	B: the banker that was on the phone	Based on the original sentence "I bumped into the customer of the banker that was on the phone," the phrase "that was on the phone" is referring to the banker, not the customer. So, the correct choice is B: the banker that was on the phone.	LA	Q3	English
3.5	70	1	I ordered a drink from the student of the barista that was in a cafe.	[Q3] Which of the following is the one that was in a cafe? Respond solely by repeating one of the following options exactly. A: the student that was in a cafe B: the barista that was in a cafe 답변:	B: the barista that was in a cafe	The correct choice is "B: the barista that was in a cafe" because the sentence specifically mentions "the student of the barista," indicating that the barista was the one who was in a cafe.	LA	Q3	English
3.5	130	1	I paid a per diem to the part-time student of the barista that was making the coffee.	[Q3] Which of the following is the one that was making the coffee? Respond solely by repeating one of the following options exactly. A: the part-time student that was making the coffee B: the barista that was making the coffee 답변:	B: the barista that was making the coffee	The word "barista" is the occupation typically responsible for making coffee, so "the barista that was making the coffee" is the most appropriate choice.	LA	Q3	English
3.5	188	1	I recognized the cat of the basketball player that was eating bread in the cafe.	[Q3] Which of the following is the one that was eating bread in the cafe? Respond solely by repeating one of the following options exactly. A: the cat that was eating bread in the cafe B: the basketball player that was eating bread in the cafe 답변:	B: the basketball player that was eating bread in the cafe	Because in the sentence, it mentions "the cat of the basketball player," which implies that the basketball player was the one eating bread in the cafe.	LA	Q3	English
3.5	86	1	I had to buy the saddle of the bike that was fixed yesterday.	[Q3] Which of the following is the one that was fixed yesterday? Respond solely by repeating one of the following options exactly. A: the saddle that was fixed yesterday B: the bike that was fixed yesterday 답변:	B: the bike that was fixed yesterday	The sentence mentions "the bike that was fixed yesterday," not the saddle specifically.	LA	Q3	English
3.5	40	1	I photographed the sister of the boss that was on the terrace.	[Q3] Which of the following is the one that was on the terrace? Respond solely by repeating one of the following options exactly. A: the sister that was on the terrace B: the boss that was on the terrace 답변:	B: the boss that was on the terrace	I chose option B because the sentence is referring to the boss who was on the terrace, not the sister.	LA	Q3	English
3.5	35	1	I interviewed the sister of the captain that was near the accident.	[Q3] Which of the following is the one that was near the accident? Respond solely by repeating one of the following options exactly. A: the sister that was near the accident B: the captain that was near the accident 답변:	B: the captain that was near the accident	I made that choice because the original sentence specifies that the captain was near the accident, not the sister.	LA	Q3	English
3.5	137	1	I talked to the acquaintance of the captain that was on the ship.	[Q3] Which of the following is the one that was on the ship? Respond solely by repeating one of the following options exactly. A: the acquaintance that was on the ship B: the captain that was on the ship 답변:	B: the captain that was on the ship	Because the sentence specifies that the captain was on the ship, not the acquaintance.	LA	Q3	English
3.5	202	1	I greeted the granddaughter of the caretaker that was sitting in a chair.	[Q3] Which of the following is the one that was sitting in a chair? Respond solely by repeating one of the following options exactly. A: the granddaughter that was sitting in a chair B: the caretaker that was sitting in a chair 답변:	B: the caretaker that was sitting in a chair	The choice was made because "that was sitting in a chair" is typically used to describe the person closest to the phrase. Here, "that was sitting in a chair" is most likely referring to the caretaker instead of the granddaughter.	LA	Q3	English
3.5	169	1	I argued with the assistant of the cartoonist that was at the teahouse.	[Q3] Which of the following is the one that was at the teahouse? Respond solely by repeating one of the following options exactly. A: the assistant that was at the teahouse B: the cartoonist that was at the teahouse 답변:	B: the cartoonist that was at the teahouse	In the original sentence, "that was at the teahouse" is referring to the noun directly before it, which is "cartoonist." Therefore, the correct choice is "the cartoonist that was at the teahouse."	LA	Q3	English
3.5	148	1	I argued at a hotel with the bodyguard of the celebrity that blocked traffic.	[Q3] Which of the following is the one that blocked traffic? Respond solely by repeating one of the following options exactly. A: the bodyguard that blocked traffic B: the celebrity that blocked traffic 답변:	B: the celebrity that blocked traffic	I chose B: the celebrity that blocked traffic because "the celebrity" is the one being referred to as causing the traffic blockage in the sentence.	LA	Q3	English
3.5	58	1	I delivered the letter to the security guard of the celebrity that was eating.	[Q3] Which of the following is the one that was eating? Respond solely by repeating one of the following options exactly. A: the security guard that was eating B: the celebrity that was eating 답변:	B: the celebrity that was eating	I chose option B because in the sentence "the security guard of the celebrity that was eating", the phrase "that was eating" is referring to the celebrity, not the security guard.	LA	Q3	English
3.5	110	1	I photographed the manager of the celebrity that was in a department store.	[Q3] Which of the following is the one that was in a department store? Respond solely by repeating one of the following options exactly. A: the manager that was in a department store B: the celebrity that was in a department store 답변:	B: the celebrity that was in a department store	Based on the sentence, the celebrity was the one who was in a department store, not the manager.	LA	Q3	English
3.5	163	1	I gave a dancewear to the daughter of the chaplain that was dancing.	[Q3] Which of the following is the one that was dancing? Respond solely by repeating one of the following options exactly. A: the daughter that was dancing B: the chaplain that was dancing 답변:	B: the chaplain that was dancing	In the sentence, the phrase "that was dancing" is closest to "the chaplain," so the correct choice is option B: the chaplain that was dancing.	LA	Q3	English
3.5	164	1	I asked for advice from the daughter of the chef that was eating pasta.	[Q3] Which of the following is the one that was eating pasta? Respond solely by repeating one of the following options exactly. A: the daughter that was eating pasta B: the chef that was eating pasta 답변:	B: the chef that was eating pasta	Since the sentence is referring to the chef, the correct option is "B: the chef that was eating pasta."	LA	Q3	English
3.5	180	1	I added the order to the part-time assistant of the chef that was grilling the meat.	[Q3] Which of the following is the one that was grilling the meat? Respond solely by repeating one of the following options exactly. A: the part-time assistant that was grilling the meat B: the chef that was grilling the meat 답변:	B: the chef that was grilling the meat	The choice is "B: the chef that was grilling the meat" because it specifies that the chef was the one grilling the meat in the sentence.	LA	Q3	English
3.5	29	1	I arrested the daughter of the chef that was in the restaurant.	[Q3] Which of the following is the one that was in the restaurant? Respond solely by repeating one of the following options exactly. A: the daughter that was in the restaurant B: the chef that was in the restaurant 답변:	B: the chef that was in the restaurant	Because the sentence states "the daughter of the chef that was in the restaurant," indicating that it was the chef who was in the restaurant.	LA	Q3	English
3.5	193	1	I gave a drink to the part-time student of the clerk that was cleaning up.	[Q3] Which of the following is the one that was cleaning up? Respond solely by repeating one of the following options exactly. A: the part-time student that was cleaning up B: the clerk that was cleaning up 답변:	B: the clerk that was cleaning up	The noun "clerk" is typically the one who is associated with the task of cleaning up in this context, compared to the part-time student.	LA	Q3	English
3.5	60	1	I asked the part-time worker of the clerk that was organizing the merchandise.	[Q3] Which of the following is the one that was organizing the merchandise? Respond solely by repeating one of the following options exactly. A: the part-time worker that was organizing the merchandise B: the clerk that was organizing the merchandise 답변:	B: the clerk that was organizing the merchandise	Because the sentence refers to the clerk as the one who was organizing the merchandise, not the part-time worker.	LA	Q3	English
3.5	3	1	I observed the secretary of the clerk that was working.	[Q3] Which of the following is the one that was working? Respond solely by repeating one of the following options exactly. A: the secretary that was working B: the clerk that was working 답변:	B: the clerk that was working	I chose option B because the sentence mentions "the clerk" as the one who was working, not the secretary.	LA	Q3	English
3.5	73	1	I looked up at the boss of the clerk that was working.	[Q3] Which of the following is the one that was working? Respond solely by repeating one of the following options exactly. A: the boss that was working B: the clerk that was working 답변:	B: the clerk that was working	Because "the clerk that was working" is the correct phrase from the sentence.	LA	Q3	English
3.5	64	1	I spoke with the lawyer of the client that was touring the exhibit.	[Q3] Which of the following is the one that was touring the exhibit? Respond solely by repeating one of the following options exactly. A: the lawyer that was touring the exhibit B: the client that was touring the exhibit 답변:	B: the client that was touring the exhibit	Based on the sentence structure, the phrase "that was touring the exhibit" directly follows "the client," indicating that it was the client who was touring the exhibit.	LA	Q3	English
3.5	141	1	I played golf with the acquaintance of the comedian that has lost weight recently.	[Q3] Which of the following is the one that has lost weight recently? Respond solely by repeating one of the following options exactly. A: the acquaintance that has lost weight recently B: the comedian that has lost weight recently 답변:	B: the comedian that has lost weight recently	Based on the sentence structure "I played golf with the acquaintance of the comedian," it is clear that the comedian is the one who has lost weight recently.	LA	Q3	English
3.5	27	1	I inspected the keyboard of the computer that was abandoned last week.	[Q3] Which of the following is the one that was abandoned last week? Respond solely by repeating one of the following options exactly. A: the keyboard that was abandoned last week B: the computer that was abandoned last week 답변:	B: the computer that was abandoned last week	The sentence specifies "the computer that was abandoned last week," indicating that the computer, not the keyboard, was abandoned last week.	LA	Q3	English
3.5	96	1	I finally found the manual of the computer that was lost yesterday.	[Q3] Which of the following is the one that was lost yesterday? Respond solely by repeating one of the following options exactly. A: the manual that was lost yesterday B: the computer that was lost yesterday 답변:	B: the computer that was lost yesterday	Because the sentence states "I finally found the manual of the computer that was lost yesterday," indicating that it was the computer that was lost yesterday.	LA	Q3	English
3.5	157	1	I couldn't find the keyboard of the computer that was repaired.	[Q3] Which of the following is the one that was repaired? Respond solely by repeating one of the following options exactly. A: the keyboard that was repaired B: the computer that was repaired 답변:	B: the computer that was repaired	The original sentence mentions the computer being repaired, not specifically the keyboard. Therefore, I chose option B: the computer that was repaired.	LA	Q3	English
3.5	200	1	I talked to the secretary of the congressman that seemed very busy.	[Q3] Which of the following is the one that seemed very busy? Respond solely by repeating one of the following options exactly. A: the secretary that seemed very busy B: the congressman that seemed very busy 답변:	B: the congressman that seemed very busy	I made that choice because "seemed very busy" is describing the congressman, not the secretary.	LA	Q3	English
3.5	205	1	I exchanged contacts with the sister of the dancer that was doing yoga.	[Q3] Which of the following is the one that was doing yoga? Respond solely by repeating one of the following options exactly. A: the sister that was doing yoga B: the dancer that was doing yoga 답변:	B: the dancer that was doing yoga	Based on the sentence "I exchanged contacts with the sister of the dancer that was doing yoga," the relative pronoun "that" refers to "the dancer," so the correct choice is B: the dancer that was doing yoga.	LA	Q3	English
3.5	201	1	I called the attorney of the defendant that was preparing for trial.	[Q3] Which of the following is the one that was preparing for trial? Respond solely by repeating one of the following options exactly. A: the attorney that was preparing for trial B: the defendant that was preparing for trial 답변:	B: the defendant that was preparing for trial	Because in the sentence "I called the attorney of the defendant that was preparing for trial," the phrase "that was preparing for trial" is describing the defendant, not the attorney.	LA	Q3	English
3.5	24	1	I met the son of the delegate that was smoking.	[Q3] Which of the following is the one that was smoking? Respond solely by repeating one of the following options exactly. A: the son that was smoking B: the delegate that was smoking 답변:	B: the delegate that was smoking	In the sentence "I met the son of the delegate that was smoking," the relative pronoun "that" refers to "the delegate," so the correct choice is "the delegate that was smoking."	LA	Q3	English
3.5	12	1	I met the assistant of the detective that was fired last year.	[Q3] Which of the following is the one that was fired last year? Respond solely by repeating one of the following options exactly. A: the assistant that was fired last year B: the detective that was fired last year 답변:	B: the detective that was fired last year	The reason is that the detective was the one who was fired last year, not the assistant.	LA	Q3	English
3.5	150	1	I waited on location for the assistant of the director that was filming.	[Q3] Which of the following is the one that was filming? Respond solely by repeating one of the following options exactly. A: the assistant that was filming B: the director that was filming 답변:	B: the director that was filming	The choice was made because "the director" is the clear subject in the sentence, not the assistant.	LA	Q3	English
3.5	114	1	I handed a drink to the husband of the director that was playing golf.	[Q3] Which of the following is the one that was playing golf? Respond solely by repeating one of the following options exactly. A: the husband that was playing golf B: the director that was playing golf 답변:	B: the director that was playing golf	I made that choice because the phrase "of the director" is describing who the person playing golf is - it's not the husband playing golf, but rather the director.	LA	Q3	English
3.5	203	1	I coordinated with the assistant of the director that was preparing the stage.	[Q3] Which of the following is the one that was preparing the stage? Respond solely by repeating one of the following options exactly. A: the assistant that was preparing the stage B: the director that was preparing the stage 답변:	B: the director that was preparing the stage	The director is the one who typically prepares the stage, so I selected the option "the director that was preparing the stage."	LA	Q3	English
3.5	53	1	I ran into the son-in-law of the director that went bankrupt last year.	[Q3] Which of the following is the one that went bankrupt last year? Respond solely by repeating one of the following options exactly. A: the son-in-law that went bankrupt last year B: the director that went bankrupt last year 답변:	B: the director that went bankrupt last year	The sentence specifies that the director went bankrupt last year, so the correct choice is "B: the director that went bankrupt last year."	LA	Q3	English
3.5	57	1	I groaned at the bodyguard of the diva that smoke cigarettes constantly.	[Q3] Which of the following is the one that smoke cigarettes constantly? Respond solely by repeating one of the following options exactly. A: the bodyguard that smoke cigarettes constantly B: the diva that smoke cigarettes constantly 답변:	B: the diva that smoke cigarettes constantly	The correct choice is based on the grammatical structure of the sentence, which indicates that it is the diva who smokes cigarettes constantly, not the bodyguard.	LA	Q3	English
3.5	43	1	I talked with the son of the doctor that came to my house.	[Q3] Which of the following is the one that came to my house? Respond solely by repeating one of the following options exactly. A: the son that came to my house B: the doctor that came to my house 답변:	B: the doctor that came to my house	The correct choice is "B: the doctor that came to my house" because it follows the structure of the original sentence.	LA	Q3	English
3.5	111	1	I spoke to the son of the doctor that was behind the tree.	[Q3] Which of the following is the one that was behind the tree? Respond solely by repeating one of the following options exactly. A: the son that was behind the tree B: the doctor that was behind the tree 답변:	B: the doctor that was behind the tree	I chose option B because in the original sentence it says "the doctor that was behind the tree," not "the son that was behind the tree."	LA	Q3	English
3.5	33	1	I went to see the granddaughter of the driver that was in the accident.	[Q3] Which of the following is the one that was in the accident? Respond solely by repeating one of the following options exactly. A: the granddaughter that was in the accident B: the driver that was in the accident 답변:	B: the driver that was in the accident	The original sentence "the granddaughter of the driver that was in the accident" refers to the driver being in the accident, not the granddaughter.	LA	Q3	English
3.5	133	1	I bumped into the daughter-in-law of the elderly man that was swimming in the pool.	[Q3] Which of the following is the one that was swimming in the pool? Respond solely by repeating one of the following options exactly. A: the daughter-in-law that was swimming in the pool B: the elderly man that was swimming in the pool 답변:	B: the elderly man that was swimming in the pool	The correct choice is "B: the elderly man that was swimming in the pool" because it directly corresponds to the noun "man."	LA	Q3	English
3.5	103	1	I scolded the subordinate of the engineer that was on the construction site.	[Q3] Which of the following is the one that was on the construction site? Respond solely by repeating one of the following options exactly. A: the subordinate that was on the construction site B: the engineer that was on the construction site 답변:	B: the engineer that was on the construction site	The engineer was the one who was on the construction site, not the subordinate.	LA	Q3	English
3.5	153	1	I consulted the mother of the factory manager that was smoking.	[Q3] Which of the following is the one that was smoking? Respond solely by repeating one of the following options exactly. A: the mother that was smoking B: the factory manager that was smoking 답변:	B: the factory manager that was smoking	The phrase "that was smoking" is closest to "factory manager" in the original sentence, indicating that it was the factory manager who was smoking.	LA	Q3	English
3.5	183	1	I threw away the remote control of the fan that suddenly broke yesterday.	[Q3] Which of the following is the one that suddenly broke yesterday? Respond solely by repeating one of the following options exactly. A: the remote control that suddenly broke yesterday B: the fan that suddenly broke yesterday 답변:	B: the fan that suddenly broke yesterday	The original sentence states, "I threw away the remote control of the fan that suddenly broke yesterday." Since the remote control is the object that was thrown away, the fan is the one that suddenly broke yesterday.	LA	Q3	English
3.5	172	1	I greeted the wife of the farmer that was washing the pots.	[Q3] Which of the following is the one that was washing the pots? Respond solely by repeating one of the following options exactly. A: the wife that was washing the pots B: the farmer that was washing the pots 답변:	B: the farmer that was washing the pots	In the sentence "I greeted the wife of the farmer that was washing the pots," the relative pronoun "that" refers to the closest noun before it, which is "farmer." Therefore, the correct option is B: "the farmer that was washing the pots."	LA	Q3	English
3.5	194	1	I took a picture with the colleague of the firefighter that was undergoing training.	[Q3] Which of the following is the one that was undergoing training? Respond solely by repeating one of the following options exactly. A: the colleague that was undergoing training B: the firefighter that was undergoing training 답변:	B: the firefighter that was undergoing training	Based on the sentence "I took a picture with the colleague of the firefighter that was undergoing training," the firefighter is the one who was undergoing training, not the colleague.	LA	Q3	English
3.5	132	1	I talked to the wife of the fisherman that was resting on the boat.	[Q3] Which of the following is the one that was resting on the boat? Respond solely by repeating one of the following options exactly. A: the wife that was resting on the boat B: the fisherman that was resting on the boat 답변:	B: the fisherman that was resting on the boat	The phrase "resting on the boat" is referring to the fisherman, not his wife.	LA	Q3	English
3.5	105	1	I talked with the supervisor of the flight attendant that was on board.	[Q3] Which of the following is the one that was on board? Respond solely by repeating one of the following options exactly. A: the supervisor that was on board B: the flight attendant that was on board 답변:	B: the flight attendant that was on board	I chose option B because in the original sentence, it specifies "the flight attendant that was on board," indicating that the flight attendant was the one present on the flight.	LA	Q3	English
3.5	181	1	I got into an argument with the boss of the flight attendant that was on the bus.	[Q3] Which of the following is the one that was on the bus? Respond solely by repeating one of the following options exactly. A: the boss that was on the bus B: the flight attendant that was on the bus 답변:	B: the flight attendant that was on the bus	I made that choice because "the flight attendant that was on the bus" is the correct phrase that correctly identifies who was on the bus in the original sentence.	LA	Q3	English
3.5	78	1	I spoke with the customer of the florist that was in the store.	[Q3] Which of the following is the one that was in the store? Respond solely by repeating one of the following options exactly. A: the customer that was in the store B: the florist that was in the store 답변:	B: the florist that was in the store	The original sentence states "I spoke with the customer of the florist that was in the store," indicating that the florist was the one located in the store. Therefore, the correct option is "B: the florist that was in the store."	LA	Q3	English
3.5	19	1	I saw the daughter of the friend that was in class.	[Q3] Which of the following is the one that was in class? Respond solely by repeating one of the following options exactly. A: the daughter that was in class B: the friend that was in class 답변:	B: the friend that was in class	Because the sentence specifies "the friend that was in class," not "the daughter that was in class."	LA	Q3	English
3.5	131	1	I complained to the friend of the gangster that was smoking in the room.	[Q3] Which of the following is the one that was smoking in the room? Respond solely by repeating one of the following options exactly. A: the friend that was smoking in the room B: the gangster that was smoking in the room 답변:	B: the gangster that was smoking in the room	I chose option B because in the sentence "I complained to the friend of the gangster that was smoking in the room," it specifies that the gangster was the one smoking in the room.	LA	Q3	English
3.5	204	1	I handed the ice cream to the son of the gardener that was next to the statue.	[Q3] Which of the following is the one that was next to the statue? Respond solely by repeating one of the following options exactly. A: the son that was next to the statue B: the gardener that was next to the statue 답변:	B: the gardener that was next to the statue	Because the sentence specified that it was "the gardener that was next to the statue."	LA	Q3	English
3.5	74	1	I was looking at the pet of the girl that was in the hallway.	[Q3] Which of the following is the one that was in the hallway? Respond solely by repeating one of the following options exactly. A: the pet that was in the hallway B: the girl that was in the hallway 답변:	B: the girl that was in the hallway	Because the original sentence said "the girl that was in the hallway."	LA	Q3	English
3.5	135	1	I had a discussion with the advisor of the graduate student that was attending the conference.	[Q3] Which of the following is the one that was attending the conference? Respond solely by repeating one of the following options exactly. A: the advisor that was attending the conference B: the graduate student that was attending the conference 답변:	B: the graduate student that was attending the conference	Based on the original sentence, "the graduate student" was the one attending the conference, not the advisor.	LA	Q3	English
3.5	66	1	I handed a drink to the senior of the graduate student that was doing research.	[Q3] Which of the following is the one that was doing research? Respond solely by repeating one of the following options exactly. A: the senior that was doing research B: the graduate student that was doing research 답변:	B: the graduate student that was doing research	The phrase "graduate student" is more closely associated with doing research, so option B is the accurate choice.	LA	Q3	English
3.5	7	1	I was keeping an eye on the cat of the guest that was by the hotel.	[Q3] Which of the following is the one that was by the hotel? Respond solely by repeating one of the following options exactly. A: the cat that was by the hotel B: the guest that was by the hotel 답변:	B: the guest that was by the hotel	In the sentence "I was keeping an eye on the cat of the guest that was by the hotel," the phrase "by the hotel" is describing the guest, not the cat. Therefore, the correct answer is "B: the guest that was by the hotel."	LA	Q3	English
3.5	92	1	I greeted the assistant of the hairdresser that was closing the curtains.	[Q3] Which of the following is the one that was closing the curtains? Respond solely by repeating one of the following options exactly. A: the assistant that was closing the curtains B: the hairdresser that was closing the curtains 답변:	B: the hairdresser that was closing the curtains	Based on the original sentence, "I greeted the assistant of the hairdresser that was closing the curtains," the phrase "that was closing the curtains" is closer to "hairdresser" rather than "assistant." Therefore, the correct answer is "the hairdresser that was closing the curtains."	LA	Q3	English
3.5	18	1	I was unable to interview the daughter of the hostage that was waiting.	[Q3] Which of the following is the one that was waiting? Respond solely by repeating one of the following options exactly. A: the daughter that was waiting B: the hostage that was waiting 답변:	B: the hostage that was waiting	The phrase "that was waiting" is referring to "the hostage" and not "the daughter" in the sentence.	LA	Q3	English
3.5	112	1	I pretended not to notice the fan of the idol that was dancing in karaoke.	[Q3] Which of the following is the one that was dancing in karaoke? Respond solely by repeating one of the following options exactly. A: the fan that was dancing in karaoke B: the idol that was dancing in karaoke 답변:	B: the idol that was dancing in karaoke	The correct choice is "B: the idol that was dancing in karaoke" because it refers to the idol who was dancing in karaoke, not the fan.	LA	Q3	English
3.5	122	1	I thought of the dog of the idol that was in an accident this fall.	[Q3] Which of the following is the one that was in an accident this fall? Respond solely by repeating one of the following options exactly. A: the dog that was in an accident this fall B: the idol that was in an accident this fall 답변:	B: the idol that was in an accident this fall	Because the original sentence mentions "the idol that was in an accident this fall," not the dog.	LA	Q3	English
3.5	175	1	I recommended a restaurant to the wife of the janitor that was planning a trip.	[Q3] Which of the following is the one that was planning a trip? Respond solely by repeating one of the following options exactly. A: the wife that was planning a trip B: the janitor that was planning a trip 답변:	B: the janitor that was planning a trip	Because "that" refers to the closest noun, which in this case is "the janitor."	LA	Q3	English
3.5	154	1	I talked with the grandson of the judge that retired last year.	[Q3] Which of the following is the one that retired last year? Respond solely by repeating one of the following options exactly. A: the grandson that retired last year B: the judge that retired last year 답변:	B: the judge that retired last year	Because the sentence refers to "the judge that retired last year," not the grandson.	LA	Q3	English
3.5	38	1	I gave candy to the cat of the kid that was by the fountain.	[Q3] Which of the following is the one that was by the fountain? Respond solely by repeating one of the following options exactly. A: the cat that was by the fountain B: the kid that was by the fountain 답변:	B: the kid that was by the fountain	Because the kid, not the cat, was specified as being by the fountain in the sentence.	LA	Q3	English
3.5	119	1	I interviewed the family of the killer that fled in desperation.	[Q3] Which of the following is the one that fled in desperation? Respond solely by repeating one of the following options exactly. A: the family that fled in desperation B: the killer that fled in desperation 답변:	B: the killer that fled in desperation	The choice of "B: the killer that fled in desperation" is correct because "the killer" is the one specifically mentioned as fleeing in desperation in the sentence.	LA	Q3	English
3.5	100	1	I asked for the exit from the boss of the laborer that was on the construction site.	[Q3] Which of the following is the one that was on the construction site? Respond solely by repeating one of the following options exactly. A: the boss that was on the construction site B: the laborer that was on the construction site 답변:	B: the laborer that was on the construction site	The correct choice is "B: the laborer that was on the construction site" because the original sentence stated "from the boss of the laborer that was on the construction site," indicating that the laborer was the one present at the construction site.	LA	Q3	English
3.5	115	1	I spoke to the daughter of the landlord that was cooking.	[Q3] Which of the following is the one that was cooking? Respond solely by repeating one of the following options exactly. A: the daughter that was cooking B: the landlord that was cooking 답변:	B: the landlord that was cooking	Because the sentence states "the daughter of the landlord," so the one that was cooking is the landlord, not the daughter.	LA	Q3	English
3.5	196	1	I finally bought the case of the laptop that was on sale this month.	[Q3] Which of the following is the one that was on sale this month? Respond solely by repeating one of the following options exactly. A: the case that was on sale this month B: the laptop that was on sale this month 답변:	B: the laptop that was on sale this month	Because the sentence specifies "the laptop that was on sale this month," indicating that the laptop was the item being sold at a discounted price.	LA	Q3	English
3.5	170	1	I waited at the cafe for the husband of the lawyer that was jogging.	[Q3] Which of the following is the one that was jogging? Respond solely by repeating one of the following options exactly. A: the husband that was jogging B: the lawyer that was jogging 답변:	B: the lawyer that was jogging	In the sentence given, "the lawyer that was jogging" is the one specified to be jogging, not "the husband."	LA	Q3	English
3.5	22	1	I greeted the client of the lawyer that was on the phone.	[Q3] Which of the following is the one that was on the phone? Respond solely by repeating one of the following options exactly. A: the client that was on the phone B: the lawyer that was on the phone 답변:	B: the lawyer that was on the phone	Because "the lawyer that was on the phone" directly follows "the client of" in the original sentence, indicating that it was the lawyer who was on the phone.	LA	Q3	English
3.5	11	1	I spoke to the secretary of the lawyer that was on vacation.	[Q3] Which of the following is the one that was on vacation? Respond solely by repeating one of the following options exactly. A: the secretary that was on vacation B: the lawyer that was on vacation 답변:	B: the lawyer that was on vacation	In the sentence "I spoke to the secretary of the lawyer that was on vacation," the phrase "that was on vacation" refers to "the lawyer."	LA	Q3	English
3.5	120	1	I sent an email to the research assistant of the linguist that was in France.	[Q3] Which of the following is the one that was in France? Respond solely by repeating one of the following options exactly. A: the research assistant that was in France B: the linguist that was in France 답변:	B: the linguist that was in France	I made that choice because the sentence specifies that the linguist was the one who was in France, not the research assistant.	LA	Q3	English
3.5	102	1	I met the student of the linguist that was in Tokyo the other day.	[Q3] Which of the following is the one that was in Tokyo the other day? Respond solely by repeating one of the following options exactly. A: the student that was in Tokyo the other day B: the linguist that was in Tokyo the other day 답변:	B: the linguist that was in Tokyo the other day	The choice is made because the phrase "the other day" is referring to the person who was in Tokyo, which in this case is the linguist.	LA	Q3	English
3.5	101	1	I greeted the grandson of the madam that was in the countryside.	[Q3] Which of the following is the one that was in the countryside? Respond solely by repeating one of the following options exactly. A: the grandson that was in the countryside B: the madam that was in the countryside 답변:	B: the madam that was in the countryside	I made that choice because the sentence specifies that it was "the madam that was in the countryside," not the grandson.	LA	Q3	English
3.5	42	1	I made fun of the nephew of the man that was in the park.	[Q3] Which of the following is the one that was in the park? Respond solely by repeating one of the following options exactly. A: the nephew that was in the park B: the man that was in the park 답변:	B: the man that was in the park	The reference in the sentence "the man that was in the park" is clearer than "the nephew that was in the park" because the main focus is on making fun of the man's nephew, who was in the park.	LA	Q3	English
3.5	140	1	I asked for help from the daughter of the manager that was at the restaurant.	[Q3] Which of the following is the one that was at the restaurant? Respond solely by repeating one of the following options exactly. A: the daughter that was at the restaurant B: the manager that was at the restaurant 답변:	B: the manager that was at the restaurant	The choice reflects the correct noun in the original sentence, which is "manager."	LA	Q3	English
3.5	56	1	I read the revision of the manuscript that was on the test.	[Q3] Which of the following is the one that was on the test? Respond solely by repeating one of the following options exactly. A: the revision that was on the test B: the manuscript that was on the test 답변:	B: the manuscript that was on the test	Because the sentence specified "the revision of the manuscript that was on the test," indicating that the manuscript was the one on the test.	LA	Q3	English
3.5	37	1	I ran over the brother of the merchant that was in the neighborhood.	[Q3] Which of the following is the one that was in the neighborhood? Respond solely by repeating one of the following options exactly. A: the brother that was in the neighborhood B: the merchant that was in the neighborhood 답변:	B: the merchant that was in the neighborhood	I chose option B because it correctly identifies the person who was in the neighborhood as the merchant.	LA	Q3	English
3.5	146	1	I met the husband of the millionaire that was relaxing on a yacht.	[Q3] Which of the following is the one that was relaxing on a yacht? Respond solely by repeating one of the following options exactly. A: the husband that was relaxing on a yacht B: the millionaire that was relaxing on a yacht 답변:	B: the millionaire that was relaxing on a yacht	The choice "the millionaire that was relaxing on a yacht" correctly identifies the individual who was relaxing on a yacht based on the sentence structure.	LA	Q3	English
3.5	99	1	I interviewed the son of the minister that was at City Hall.	[Q3] Which of the following is the one that was at City Hall? Respond solely by repeating one of the following options exactly. A: the son that was at City Hall B: the minister that was at City Hall 답변:	B: the minister that was at City Hall	The phrase "that was at City Hall" is referring to the minister, not the son.	LA	Q3	English
3.5	45	1	I chatted with the aunt of the novelist that was baking cookies.	[Q3] Which of the following is the one that was baking cookies? Respond solely by repeating one of the following options exactly. A: the aunt that was baking cookies B: the novelist that was baking cookies 답변:	B: the novelist that was baking cookies	In the sentence provided, "the novelist" is the one described as baking cookies.	LA	Q3	English
3.5	190	1	I was visiting the cousin of the novelist that was in Canada on vacation.	[Q3] Which of the following is the one that was in Canada on vacation? Respond solely by repeating one of the following options exactly. A: the cousin that was in Canada on vacation B: the novelist that was in Canada on vacation 답변:	B: the novelist that was in Canada on vacation	The correct choice is "B: the novelist that was in Canada on vacation" because the sentence specifies that the novelist was the one in Canada on vacation, not the cousin.	LA	Q3	English
3.5	161	1	I encouraged the supervisor of the nurse that was trying not to cry.	[Q3] Which of the following is the one that was trying not to cry? Respond solely by repeating one of the following options exactly. A: the supervisor that was trying not to cry B: the nurse that was trying not to cry 답변:	B: the nurse that was trying not to cry	The word "nurse" is directly followed by "that was trying not to cry" in the sentence, indicating that it was the nurse who was trying not to cry.	LA	Q3	English
3.5	61	1	I gave an apple to the dog of the owner that was walking in the park.	[Q3] Which of the following is the one that was walking in the park? Respond solely by repeating one of the following options exactly. A: the dog that was walking in the park B: the owner that was walking in the park 답변:	B: the owner that was walking in the park	In the original sentence, the phrase "the dog of the owner" indicates that the owner was walking in the park, not the dog.	LA	Q3	English
3.5	124	1	I had a drink with the apprentice of the painter that visited the exhibition.	[Q3] Which of the following is the one that visited the exhibition? Respond solely by repeating one of the following options exactly. A: the apprentice that visited the exhibition B: the painter that visited the exhibition 답변:	B: the painter that visited the exhibition	The choice is "B: the painter that visited the exhibition" because in the sentence, it is referring to the painter who visited the exhibition, not the apprentice.	LA	Q3	English
3.5	98	1	I photographed the apprentice of the painter that was next to the art gallery.	[Q3] Which of the following is the one that was next to the art gallery? Respond solely by repeating one of the following options exactly. A: the apprentice that was next to the art gallery B: the painter that was next to the art gallery 답변:	B: the painter that was next to the art gallery	Based on the sentence given, "the painter that was next to the art gallery" is the one described as being next to the art gallery, not the apprentice.	LA	Q3	English
3.5	41	1	I argued with the child of the parent that was in front of the school.	[Q3] Which of the following is the one that was in front of the school? Respond solely by repeating one of the following options exactly. A: the child that was in front of the school B: the parent that was in front of the school 답변:	B: the parent that was in front of the school	The correct choice is "B: the parent that was in front of the school." This is because the original sentence states "the child of the parent that was in front of the school," indicating that the parent was the one in front of the school.	LA	Q3	English
3.5	63	1	I greeted the child of the parent that was in the park.	[Q3] Which of the following is the one that was in the park? Respond solely by repeating one of the following options exactly. A: the child that was in the park B: the parent that was in the park 답변:	B: the parent that was in the park	Based on the original sentence, "I greeted the child of the parent that was in the park," the phrase "that was in the park" is referring to the parent.	LA	Q3	English
3.5	106	1	I made eye contact with the guide dog of the passenger that was at the station.	[Q3] Which of the following is the one that was at the station? Respond solely by repeating one of the following options exactly. A: the guide dog that was at the station B: the passenger that was at the station 답변:	B: the passenger that was at the station	Based on the original sentence structure, "the passenger that was at the station" is the correct choice because it specifies the individual who was at the station.	LA	Q3	English
[truncated: 2,803 more rows]
