# Supplementary material for: Multilingual capabilities of GPT: A study of structural ambiguity
Source: PLoS One. 2025 Jul 7;20(7):e0326943. doi: 10.1371/journal.pone.0326943 (PMC12233270; doi:10.1371/journal.pone.0326943)
Supplement: S7 Appendix — (CSV) [file pone.0326943.s007.csv]

qtype	item	sentence	qcontent	answer	reason	interpretation	allq	language
1	3	I observed the secretary of the clerk that was working.	[1-1] In the following sentence, which one was working? Respond solely with 'A' or 'B' A: the secretary B: the clerk Answer:	A	I chose 'A' because in the sentence "I observed the secretary of the clerk that was working," the relative clause "that was working" most naturally attaches to the noun phrase closest to it, which is "the secretary." This follows the linguistic principle of proximity or recency in attachment preferences. While it's technically ambiguous, the default reading for most English speakers would interpr…	HA	Q1	English
1	4	I was looking at the pet of the girl that was in the living room.	[1-1] In the following sentence, which one was in the living room? Respond solely with 'A' or 'B' A: the pet B: the girl Answer:	A	I chose A: the pet. In the sentence "I was looking at the pet of the girl that was in the living room," the relative pronoun "that" most naturally refers to "the pet" rather than "the girl" due to proximity. In English, relative clauses typically modify the nearest preceding noun phrase, which in this case is "the pet." If the sentence intended to say the girl was in the living room, it would be …	HA	Q1	English
1	5	I shot the servant of the actress that was on the balcony.	[1-1] In the following sentence, which one was on the balcony? Respond solely with 'A' or 'B' A: the servant B: the actress Answer:	A	I chose A because in the sentence "I shot the servant of the actress that was on the balcony," the relative clause "that was on the balcony" most naturally attaches to the closest preceding noun phrase, which is "the servant." This is due to a principle in language processing called "late closure" or "recency preference," where modifiers tend to attach to the most recently mentioned potential ant…	HA	Q1	English
1	9	I heard a rumor about the sister of the actor that was visiting the resort.	[1-1] In the following sentence, which one was visiting the resort? Respond solely with 'A' or 'B' A: the sister B: the actor Answer:	A	I chose A: the sister. In the sentence "I heard a rumor about the sister of the actor that was visiting the resort," the relative clause "that was visiting the resort" most naturally attaches to "the sister" rather than "the actor." This is because in English, relative clauses like "that was visiting the resort" typically modify the closest preceding noun phrase. In this structure, "the sister" i…	HA	Q1	English
1	12	I met the assistant of the detective that was fired last year.	[1-1] In the following sentence, which one was fired last year? Respond solely with 'A' or 'B' A: the assistant B: the detective Answer:	A	I chose 'A: the assistant' because in the sentence "I met the assistant of the detective that was fired last year," the relative clause "that was fired last year" most naturally attaches to the closest preceding noun phrase, which is "the assistant." This follows the linguistic principle of late closure or recency, where modifiers tend to attach to the most recent possible attachment site. In thi…	HA	Q1	English
1	13	I met the employee of the U.S. ambassador that was having a meal.	[1-1] In the following sentence, which one was having a meal? Respond solely with 'A' or 'B' A: the employee B: the U.S. ambassador Answer:	A	I chose A because in the sentence "I met the employee of the U.S. ambassador that was having a meal," the relative clause "that was having a meal" most naturally attaches to the closer noun phrase "the employee." This follows the principle of proximity in English syntax, where relative clauses typically modify the nearest preceding noun phrase unless there's clear contextual evidence to the contr…	HA	Q1	English
1	15	I adjusted the pipe of the sink that was cracked.	[1-1] In the following sentence, which one was cracked? Respond solely with 'A' or 'B' A: the pipe B: the sink Answer:	A	I chose A: the pipe. The sentence "I adjusted the pipe of the sink that was cracked" contains a relative clause "that was cracked" which grammatically refers to the noun immediately preceding it, which is "pipe." This is the most natural reading of the sentence structure. If the intention had been to indicate that the sink was cracked, the sentence would typically be phrased differently to avoid …	HA	Q1	English
1	17	I couldn't find the cover of the pot that was clean.	[1-1] In the following sentence, which one was clean? Respond solely with 'A' or 'B' A: the cover B: the pot Answer:	A	I chose 'A' because the relative clause "that was clean" most naturally modifies the noun phrase immediately preceding it, which is "the cover of the pot." This follows the principle of proximity in English syntax. While there is potential ambiguity, the most straightforward reading is that "that was clean" refers to "the cover" rather than "the pot."	HA	Q1	English
1	18	I was unable to interview the daughter of the hostage that was waiting.	[1-1] In the following sentence, which one was waiting? Respond solely with 'A' or 'B' A: the daughter B: the hostage Answer:	A	I chose A (the daughter) because in the sentence "I was unable to interview the daughter of the hostage that was waiting," the relative clause "that was waiting" modifies the closest preceding noun phrase, which is "the daughter." This follows the principle of proximity in English syntax, where a relative clause typically attaches to the nearest eligible noun phrase unless there's contextual info…	HA	Q1	English
1	19	I saw the daughter of the friend that was in class.	[1-1] In the following sentence, which one was in class? Respond solely with 'A' or 'B' A: the daughter B: the friend Answer:	A	I chose A because in the sentence "I saw the daughter of the friend that was in class," the relative clause "that was in class" most naturally attaches to the closest preceding noun phrase "the daughter." This follows the linguistic principle of proximity, where a relative clause typically modifies the nearest available noun phrase unless there are semantic or contextual reasons to believe otherw…	HA	Q1	English
1	20	I called the intern of the team leader that was late.	[1-1] In the following sentence, which one was late? Respond solely with 'A' or 'B' A: the intern B: the team leader Answer:	A	I made the choice of 'A' (the intern was late) based on how relative clauses work in English. In the sentence "I called the intern of the team leader that was late," the relative clause "that was late" most naturally attaches to the closest preceding noun phrase, which is "the intern." This follows the principle of proximity in English grammar. While it's technically possible for "that was late" …	HA	Q1	English
1	24	I met the son of the delegate that was smoking.	[1-1] In the following sentence, which one was smoking? Respond solely with 'A' or 'B' A: the son B: the delegate Answer:	A	I chose A (the son) because in English, a relative clause introduced by "that" typically modifies the noun phrase immediately preceding it. In this sentence, "that was smoking" directly follows "the delegate," which might suggest the delegate was smoking. However, this is a classic syntactic ambiguity case where the relative clause can actually refer to either noun phrase. I leaned toward interpr…	HA	Q1	English
1	26	I finally found the panel of the box that was completely crumpled.	[1-1] In the following sentence, which one was completely crumpled? Respond solely with 'A' or 'B' A: the panel B: the box Answer:	A	I chose A because in the sentence "I finally found the panel of the box that was completely crumpled," the relative clause "that was completely crumpled" is more likely to modify "the panel" rather than "the box." This is because in English, relative clauses typically modify the nearest preceding noun phrase, which in this case is "the panel." If the box were crumpled, the sentence would more cle…	HA	Q1	English
1	28	I photographed the cow of the peasant that was by the puddle.	[1-1] In the following sentence, which one was by the puddle? Respond solely with 'A' or 'B' A: the cow B: the peasant Answer:	A	I chose 'A' because in the sentence "I photographed the cow of the peasant that was by the puddle," the relative clause "that was by the puddle" most naturally attaches to the closest noun phrase "the cow," rather than "the peasant." This is due to a principle called "late closure" or "recency" in language processing, where modifiers tend to attach to the most recently mentioned noun phrase. Sinc…	HA	Q1	English
1	32	Yesterday I met with the wife of the architect that was in New York.	[1-1] In the following sentence, which one was in New York? Respond solely with 'A' or 'B' A: the wife B: the architect Answer:	A	I chose A because in the sentence "Yesterday I met with the wife of the architect that was in New York," the relative clause "that was in New York" most naturally attaches to the closest preceding noun phrase, which is "the wife of the architect." This follows the principle of proximity in English syntax, where modifiers tend to modify the nearest appropriate noun phrase. So "that was in New York…	HA	Q1	English
1	36	I gazed at the dog of the visitor that was under a tree.	[1-1] In the following sentence, which one was under a tree? Respond solely with 'A' or 'B' A: the dog B: the visitor Answer:	A	I chose A (the dog) because in the sentence "I gazed at the dog of the visitor that was under a tree," the relative clause "that was under a tree" most naturally modifies "the dog" rather than "the visitor." This is due to the principle of proximity in English - relative clauses typically attach to the nearest preceding noun phrase unless there's context suggesting otherwise. In this sentence, "t…	HA	Q1	English
1	37	I ran over the brother of the merchant that was in the neighborhood.	[1-1] In the following sentence, which one was in the neighborhood? Respond solely with 'A' or 'B' A: the brother B: the merchant Answer:	A	I chose A because "that was in the neighborhood" is a relative clause that most naturally modifies "the brother" rather than "the merchant" due to proximity. In English, relative clauses typically modify the nearest preceding noun phrase when there's ambiguity. Since "the brother" is directly before the relative clause "that was in the neighborhood," this is the most natural interpretation.	HA	Q1	English
1	44	I said hello to the sister of the singer that was on a yacht.	[1-1] In the following sentence, which one was on a yacht? Respond solely with 'A' or 'B' A: the sister B: the singer Answer:	A	I chose 'A' because in the sentence "I said hello to the sister of the singer that was on a yacht," the relative clause "that was on a yacht" most naturally attaches to the closer noun phrase "the sister." This follows the principle of proximity in English syntax, where a relative clause typically modifies the nearest preceding noun phrase unless there's contextual reason to believe otherwise. So…	HA	Q1	English
1	45	I chatted with the aunt of the novelist that was baking cookies.	[1-1] In the following sentence, which one was baking cookies? Respond solely with 'A' or 'B' A: the aunt B: the novelist Answer:	A	I chose A (the aunt) because in the sentence "I chatted with the aunt of the novelist that was baking cookies," the relative clause "that was baking cookies" most naturally attaches to the closest preceding noun phrase, which is "the aunt." This follows the principle of proximity in English syntax. Although it's technically ambiguous and could refer to either the aunt or the novelist, native Engl…	HA	Q1	English
1	46	I laughted at the uncle of the sailor that couldn't operate the machine.	[1-1] In the following sentence, which one couldn't operate the machine? Respond solely with 'A' or 'B' A: the uncle B: the sailor Answer:	A	I chose 'A' because in the sentence "I laughted at the uncle of the sailor that couldn't operate the machine," the relative clause "that couldn't operate the machine" most naturally attaches to the closest preceding noun phrase, which is "the uncle." This follows the principle of proximity in English syntax, where relative clauses typically modify the nearest eligible noun phrase unless context s…	HA	Q1	English
1	47	I scrutinized the acquitance of the prisonor that knew about the incident.	[1-1] In the following sentence, which one knew about the incident? Respond solely with 'A' or 'B' A: the acquitance B: the prisonor Answer:	A	I made that choice because of how restrictive relative clauses work in English. In the sentence "I scrutinized the acquitance of the prisonor that knew about the incident," the relative clause "that knew about the incident" modifies the closest preceding noun phrase, which is "the acquitance" (A). This follows the principle of proximity in English syntax, where relative clauses typically modify t…	HA	Q1	English
1	51	I greeted the classmate of the bride that was preparing the food.	[1-1] In the following sentence, which one was preparing the food? Respond solely with 'A' or 'B' A: the classmate B: the bride Answer:	A	I chose A: the classmate because in this sentence, the relative clause "that was preparing the food" most naturally attaches to the closest preceding noun phrase, which is "the classmate of the bride." This follows the syntactic principle of late closure or recency, where relative clauses typically modify the nearest preceding noun phrase unless there are semantic or contextual reasons to believe…	HA	Q1	English
1	52	I was worried about the pigeon of the magician that was injured in a performance.	[1-1] In the following sentence, which one was injured in a performance? Respond solely with 'A' or 'B' A: the pigeon B: the magician Answer:	A	I chose 'A' because in the sentence "I was worried about the pigeon of the magician that was injured in a performance," the relative clause "that was injured in a performance" most naturally attaches to "the pigeon" rather than "the magician." This is due to the principle of late closure or recency in sentence processing, where modifiers typically attach to the most recent noun phrase. In this ca…	HA	Q1	English
1	54	I had lunch with the assistant of the professor that was attending the conference.	[1-1] In the following sentence, which one was attending the conference? Respond solely with 'A' or 'B' A: the assistant B: the professor Answer:	A	I chose A (the assistant) because in the sentence "I had lunch with the assistant of the professor that was attending the conference," the relative clause "that was attending the conference" modifies the closest preceding noun phrase, which is "the assistant." This follows the standard parsing rule in English where a relative clause typically modifies the nearest potential antecedent unless there…	HA	Q1	English
1	55	I bought a meal for the junior of the accountant that was at a restaurant.	[1-1] In the following sentence, which one was at a restaurant? Respond solely with 'A' or 'B' A: the junior B: the accountant Answer:	A	I made that choice because the relative clause "that was at a restaurant" modifies "the junior of the accountant." In English syntax, a relative clause typically modifies the closest preceding noun phrase that it can sensibly modify. In this case, "the junior" is the head of the noun phrase "the junior of the accountant," so the relative clause most naturally attaches to and describes the junior,…	HA	Q1	English
1	57	I groaned at the bodyguard of the diva that smoke cigarettes constantly.	[1-1] In the following sentence, which one smoke cigarettes constantly? Respond solely with 'A' or 'B' A: the bodyguard B: the diva Answer:	A	I chose A (the bodyguard) because in the sentence structure "the bodyguard of the diva that smoke cigarettes constantly," the relative clause "that smoke cigarettes constantly" is more likely to modify "the bodyguard" since it's the closest noun phrase before "that." Also, there's a grammatical clue: "smoke" is used instead of "smokes." If the sentence was referring to the diva (singular), it wou…	HA	Q1	English
1	58	I delivered the letter to the security guard of the celebrity that was eating.	[1-1] In the following sentence, which one was eating? Respond solely with 'A' or 'B' A: the security guard B: the celebrity Answer:	A	I chose 'A' because in this sentence, the relative clause "that was eating" most naturally attaches to the immediately preceding noun phrase "the security guard," following standard English parsing preferences. When there are two potential antecedents for a relative clause, the default interpretation typically links the clause to the closest noun (the security guard), rather than the more distant…	HA	Q1	English
1	65	I had coffee with the colleague of the researcher that attended the seminar.	[1-1] In the following sentence, which one attended the seminar? Respond solely with 'A' or 'B' A: the colleague B: the researcher Answer:	A	I chose "A: the colleague" because in this sentence, the relative clause "that attended the seminar" most naturally modifies the closest preceding noun phrase, which is "the colleague." This follows the principle of proximity in English syntax. The sentence structure is: I had coffee with [the colleague of the researcher] [that attended the seminar]. The relative pronoun "that" typically refers t…	HA	Q1	English
1	68	I argued with the member of the trainer that was holding dumbbells.	[1-1] In the following sentence, which one was holding dumbbells? Respond solely with 'A' or 'B' A: the member B: the trainer Answer:	A	I chose A: the member. In the sentence "I argued with the member of the trainer that was holding dumbbells," the relative clause "that was holding dumbbells" modifies the closest preceding noun phrase, which is "the member." Following standard English parsing rules, a relative clause typically attaches to the nearest possible antecedent unless there's clear semantic or contextual reason to interp…	HA	Q1	English
1	69	I threw away the case of the laptop that was no longer needed.	[1-1] In the following sentence, which one was no longer needed? Respond solely with 'A' or 'B' A: the case B: the laptop Answer:	A	I made that choice because in the sentence "I threw away the case of the laptop that was no longer needed," the phrase "that was no longer needed" most naturally modifies "the case" rather than "the laptop." This is because in English, relative clauses like "that was no longer needed" typically modify the closest preceding noun phrase when there is potential ambiguity. In this sentence, "the case…	HA	Q1	English
1	70	I ordered a drink from the student of the barista that was in a cafe.	[1-1] In the following sentence, which one was in a cafe? Respond solely with 'A' or 'B' A: the student B: the barista Answer:	A	I chose A (the student) because in the sentence "I ordered a drink from the student of the barista that was in a cafe," the relative clause "that was in a cafe" most naturally attaches to the closest preceding noun phrase, which is "the student." This follows the linguistic principle of late closure or recency, where modifiers typically attach to the nearest eligible noun phrase. The structure of…	HA	Q1	English
1	74	I was looking at the pet of the girl that was in the hallway.	[1-1] In the following sentence, which one was in the hallway? Respond solely with 'A' or 'B' A: the pet B: the girl Answer:	A	I chose A because in the sentence "I was looking at the pet of the girl that was in the hallway," the relative clause "that was in the hallway" most naturally attaches to the closest noun phrase, which is "the pet." This follows the principle of proximity in English grammar, where relative clauses typically modify the nearest possible antecedent unless there are semantic cues suggesting otherwise…	HA	Q1	English
1	75	I shot the servant of the actress that was in the lobby.	[1-1] In the following sentence, which one was in the lobby? Respond solely with 'A' or 'B' A: the servant B: the actress Answer:	A	I chose A because in the sentence "I shot the servant of the actress that was in the lobby," the relative clause "that was in the lobby" most naturally attaches to the nearest preceding noun phrase, which is "the servant." This follows the principle of late closure or recency in English syntax, where modifiers tend to attach to the closest possible noun phrase. Structurally, "the servant" is the …	HA	Q1	English
1	76	I met the wife of the writer that was in Italia.	[1-1] In the following sentence, which one was in Italia? Respond solely with 'A' or 'B' A: the wife B: the writer Answer:	A	I chose A (the wife) because in this sentence, the relative clause "that was in Italia" most naturally refers to the noun phrase "the wife" rather than "the writer." This is due to the syntactic principle that a relative clause typically modifies the nearest preceding noun phrase unless there are clear indicators otherwise. In this sentence, "the wife" is closer to "that was in Italia" than "the …	HA	Q1	English
1	78	I spoke with the customer of the florist that was in the store.	[1-1] In the following sentence, which one was in the store? Respond solely with 'A' or 'B' A: the customer B: the florist Answer:	A	I chose A (the customer) because in the sentence "I spoke with the customer of the florist that was in the store," the relative clause "that was in the store" most naturally attaches to the closest preceding noun phrase, which is "the customer." This follows the principle of proximity in English syntactic attachment. While there is some ambiguity possible, the most natural reading is that "that w…	HA	Q1	English
1	79	I heard a rumor about the brother of the singer that was on the phone.	[1-1] In the following sentence, which one was on the phone? Respond solely with 'A' or 'B' A: the brother B: the singer Answer:	A	I chose 'A' because in the sentence "I heard a rumor about the brother of the singer that was on the phone," the relative clause "that was on the phone" most naturally attaches to the closest preceding noun phrase, which is "the brother of the singer." This follows the principle of proximity in English syntax, where relative clauses typically modify the nearest eligible noun phrase unless there's…	HA	Q1	English
1	80	I waited for the student of the supervisor that was doing an experiment in the lab.	[1-1] In the following sentence, which one was doing an experiment in the lab? Respond solely with 'A' or 'B' A: the student B: the supervisor Answer:	A	I chose A because the relative clause "that was doing an experiment in the lab" most naturally attaches to the closest noun phrase "the student." This follows a common principle in sentence processing called the "late closure" or "recency principle," where modifiers tend to attach to the most recently mentioned noun phrase when there's ambiguity. In this sentence structure, "the student" is posit…	HA	Q1	English
1	81	I called the colleague of the announcer that was recently hospitalized.	[1-1] In the following sentence, which one was recently hospitalized? Respond solely with 'A' or 'B' A: the colleague B: the announcer Answer:	A	I chose A because in the sentence "I called the colleague of the announcer that was recently hospitalized," the relative clause "that was recently hospitalized" most naturally attaches to the noun phrase immediately preceding it, which is "the colleague." This follows the principle of late closure or recency in sentence processing, where modifiers tend to be associated with the nearest preceding …	HA	Q1	English
1	82	I shook hands with the assistant of the chairman that was in the lobby.	[1-1] In the following sentence, which one was in the lobby? Respond solely with 'A' or 'B' A: the assistant B: the chairman Answer:	A	I chose A (the assistant) because in the sentence "I shook hands with the assistant of the chairman that was in the lobby," the relative clause "that was in the lobby" most naturally attaches to the closer noun phrase "the assistant." This follows the linguistic principle of late closure or recency, where modifiers tend to attach to the most recently mentioned noun phrase. While the sentence is t…	HA	Q1	English
1	83	I met the client of the lawyer that was having coffee.	[1-1] In the following sentence, which one was having coffee? Respond solely with 'A' or 'B' A: the client B: the lawyer Answer:	A	I interpreted "that was having coffee" as referring to "the client" based on the typical parse of this sentence. In English syntax, a relative clause (starting with "that") usually modifies the nearest preceding noun phrase, which in this case is "the client of the lawyer." This follows the principle of proximity in attachment. While technically this sentence contains an attachment ambiguity (the…	HA	Q1	English
1	85	I repaired the handle of the pot that was broken over time.	[1-1] In the following sentence, which one was broken over time? Respond solely with 'A' or 'B' A: the handle B: the pot Answer:	A	A I made this choice because the relative clause "that was broken over time" most naturally refers to "the handle" rather than "the pot" in this sentence. This is due to the proximity principle in English syntax - relative clauses typically modify the closest preceding noun phrase. In this sentence, "the handle" is closer to "that was broken" than "the pot" is, making it the more natural antecede…	HA	Q1	English
1	90	I called the wife of the pilot that was absent today.	[1-1] In the following sentence, which one was absent today? Respond solely with 'A' or 'B' A: the wife B: the pilot Answer:	A	I chose A: the wife. My choice is based on how relative clauses normally attach in English. In the sentence "I called the wife of the pilot that was absent today," the relative clause "that was absent today" most naturally modifies "the wife" rather than "the pilot." This is because in English syntax, relative clauses typically attach to the nearest preceding noun phrase when there's ambiguity. I…	HA	Q1	English
1	92	I greeted the assistant of the hairdresser that was closing the curtains.	[1-1] In the following sentence, which one was closing the curtains? Respond solely with 'A' or 'B' A: the assistant B: the hairdresser Answer:	A	I chose A (the assistant) because the relative clause "that was closing the curtains" most naturally attaches to the closest preceding noun phrase, which is "the assistant." This is due to a linguistic principle called "late closure" or "recency," where modifiers tend to attach to the most recently mentioned potential antecedent. In this sentence structure, "the assistant of the hairdresser" is t…	HA	Q1	English
1	95	I bought the case of the phone that was on sale.	[1-1] In the following sentence, which one was on sale? Respond solely with 'A' or 'B' A: the case B: the phone Answer:	A	A I made that choice because in the sentence "I bought the case of the phone that was on sale," the relative clause "that was on sale" most naturally attaches to the closer noun phrase "the case" rather than "the phone." This follows the linguistic principle of late closure or right association, where modifiers tend to attach to the nearest possible referent. In this syntactic structure, "the cas…	HA	Q1	English
1	96	I finally found the manual of the computer that was lost yesterday.	[1-1] In the following sentence, which one was lost yesterday? Respond solely with 'A' or 'B' A: the manual B: the computer Answer:	A	I chose A because in the sentence "I finally found the manual of the computer that was lost yesterday," the relative clause "that was lost yesterday" most naturally attaches to the closest noun phrase, which is "the manual." This follows the principle of proximity in English syntax, where modifying clauses typically refer to the nearest appropriate noun phrase. If the sentence had intended to com…	HA	Q1	English
1	99	I interviewed the son of the minister that was at City Hall.	[1-1] In the following sentence, which one was at City Hall? Respond solely with 'A' or 'B' A: the son B: the minister Answer:	A	I chose A because in the sentence "I interviewed the son of the minister that was at City Hall," the relative clause "that was at City Hall" most naturally attaches to the closest preceding noun phrase, which is "the son." This follows the principle of proximity in English syntax, where relative clauses typically modify the nearest available noun phrase unless context indicates otherwise. While g…	HA	Q1	English
1	102	I met the student of the linguist that was in Tokyo the other day.	[1-1] In the following sentence, which one was in Tokyo the other day? Respond solely with 'A' or 'B' A: the student B: the linguist Answer:	A	I chose option A because in the sentence "I met the student of the linguist that was in Tokyo the other day," the relative clause "that was in Tokyo the other day" most naturally attaches to "the student" rather than "the linguist." This is because in English syntax, relative clauses like "that was in Tokyo" typically modify the nearest preceding noun phrase when there's ambiguity. In this struct…	HA	Q1	English
1	103	I scolded the subordinate of the engineer that was on the construction site.	[1-1] In the following sentence, which one was on the construction site? Respond solely with 'A' or 'B' A: the subordinate B: the engineer Answer:	A	I chose A because in the sentence "I scolded the subordinate of the engineer that was on the construction site," the relative clause "that was on the construction site" most naturally attaches to "the subordinate" rather than "the engineer." This is due to the principle of late closure or recency in sentence processing, where a modifier like a relative clause tends to attach to the most recent no…	HA	Q1	English
1	107	I bumped into the daughter of the resident that was walking around.	[1-1] In the following sentence, which one was walking around? Respond solely with 'A' or 'B' A: the daughter B: the resident Answer:	A	I chose A because in the sentence "I bumped into the daughter of the resident that was walking around," the relative clause "that was walking around" most naturally attaches to the noun phrase immediately preceding it, which is "the daughter." In English syntax, relative clauses like "that was walking around" typically modify the closest preceding noun phrase unless there are semantic cues sugges…	HA	Q1	English
1	108	I recognized the acquaintance of the artist that was in front of the statue.	[1-1] In the following sentence, which one was in front of the statue? Respond solely with 'A' or 'B' A: the acquaintance B: the artist Answer:	A	I chose 'A' because in the sentence "I recognized the acquaintance of the artist that was in front of the statue," the relative clause "that was in front of the statue" most naturally modifies "the acquaintance" rather than "the artist." In English syntax, relative clauses like "that was..." typically attach to the nearest preceding noun phrase, which in this case is "the acquaintance." While the…	HA	Q1	English
1	110	I photographed the manager of the celebrity that was in a department store.	[1-1] In the following sentence, which one was in a department store? Respond solely with 'A' or 'B' A: the manager B: the celebrity Answer:	A	I chose A because in the sentence "I photographed the manager of the celebrity that was in a department store," the relative clause "that was in a department store" most naturally attaches to the closest preceding noun phrase, which is "the manager." This is due to the principle of proximity in English grammar, where a relative clause typically modifies the nearest potential antecedent. So it's t…	HA	Q1	English
1	111	I spoke to the son of the doctor that was behind the tree.	[1-1] In the following sentence, which one was behind the tree? Respond solely with 'A' or 'B' A: the son B: the doctor Answer:	A	I made that choice because in English, a relative clause (in this case, "that was behind the tree") typically modifies the noun phrase immediately preceding it. In this sentence, "the doctor" is the noun phrase immediately before "that was behind the tree," which would suggest the doctor was behind the tree. However, this is a case where syntax can be ambiguous. The relative clause "that was behi…	HA	Q1	English
1	112	I pretended not to notice the fan of the idol that was dancing in karaoke.	[1-1] In the following sentence, which one was dancing in karaoke? Respond solely with 'A' or 'B' A: the fan B: the idol Answer:	A	I chose A (the fan) because of the way the sentence is structured. In the sentence "I pretended not to notice the fan of the idol that was dancing in karaoke," the relative clause "that was dancing in karaoke" is positioned directly after "the fan of the idol." In English, a relative clause typically modifies the noun phrase that immediately precedes it. Here, "that" refers back to "the fan" rath…	HA	Q1	English
1	114	I handed a drink to the husband of the director that was playing golf.	[1-1] In the following sentence, which one was playing golf? Respond solely with 'A' or 'B' A: the husband B: the director Answer:	A	I chose A (the husband) because in the sentence "I handed a drink to the husband of the director that was playing golf," the relative clause "that was playing golf" most naturally modifies "the husband" since it is the closest noun phrase to the relative clause. In English, relative clauses typically attach to the nearest preceding noun phrase unless there are semantic cues suggesting otherwise. …	HA	Q1	English
1	115	I spoke to the daughter of the landlord that was cooking.	[1-1] In the following sentence, which one was cooking? Respond solely with 'A' or 'B' A: the daughter B: the landlord Answer:	A	I chose A: the daughter. In the sentence "I spoke to the daughter of the landlord that was cooking," the relative clause "that was cooking" most naturally attaches to "the daughter" rather than "the landlord." This is because in English, relative clauses typically modify the nearest preceding noun phrase, which in this case is "the daughter." This is known as the principle of proximity or late cl…	HA	Q1	English
1	116	I envied the caregiver of the patient that was reading a book.	[1-1] In the following sentence, which one was reading a book? Respond solely with 'A' or 'B' A: the caregiver B: the patient Answer:	A	I made the choice 'A' (the caregiver) because in the sentence "I envied the caregiver of the patient that was reading a book," the relative clause "that was reading a book" most naturally attaches to the closest preceding noun phrase, which is "the caregiver." In English syntax, relative clauses like "that was reading a book" typically modify the nearest noun phrase unless there are semantic cues…	HA	Q1	English
1	118	I recognized the secretary of the politician that was from the newspaper.	[1-1] In the following sentence, which one was from the newspaper? Respond solely with 'A' or 'B' A: the secretary B: the politician Answer:	A	I chose A because in the sentence "I recognized the secretary of the politician that was from the newspaper," the relative clause "that was from the newspaper" most naturally attaches to the closest preceding noun phrase, which is "the secretary." This follows the principle of proximity in English syntax, where modifiers tend to modify the nearest eligible noun phrase unless context strongly sugg…	HA	Q1	English
1	120	I sent an email to the research assistant of the linguist that was in France.	[1-1] In the following sentence, which one was in France? Respond solely with 'A' or 'B' A: the research assistant B: the linguist Answer:	A	I chose A because of how the relative clause "that was in France" attaches in the sentence structure. In the phrase "the research assistant of the linguist that was in France," the relative clause "that was in France" most naturally modifies "the research assistant" because it's the head of the entire noun phrase. This is the default interpretation for most English speakers due to the principle o…	HA	Q1	English
1	121	I helped the nephew of the photographer that was planning a move.	[1-1] In the following sentence, which one was planning a move? Respond solely with 'A' or 'B' A: the nephew B: the photographer Answer:	A	I made that choice because in the sentence "I helped the nephew of the photographer that was planning a move," the relative clause "that was planning a move" most naturally attaches to the closest preceding noun phrase, which is "the nephew." This follows the principle of proximity in English syntax. While it's grammatically possible for "that was planning a move" to refer to "the photographer," …	HA	Q1	English
1	125	I said hello to the client of the tax accountant that was in the hallway.	[1-1] In the following sentence, which one was in the hallway? Respond solely with 'A' or 'B' A: the client B: the tax accountant Answer:	A	I chose A, indicating that "the client" was in the hallway. I made this choice based on the syntactic structure of the sentence. In English, a relative clause (starting with "that") typically modifies the closest preceding noun phrase when there's ambiguity. In "the client of the tax accountant that was in the hallway," the relative clause "that was in the hallway" most naturally attaches to "the…	HA	Q1	English
1	127	I was upset to see the son-in-law of the politician that kept drinking wine.	[1-1] In the following sentence, which one kept drinking wine? Respond solely with 'A' or 'B' A: the son-in-law B: the politician Answer:	A	I made that choice because in the sentence "I was upset to see the son-in-law of the politician that kept drinking wine," the relative clause "that kept drinking wine" most naturally attaches to the closest preceding noun phrase, which is "the son-in-law." This follows the principle of late closure or recency in sentence processing, where modifiers tend to attach to the most recently mentioned po…	HA	Q1	English
1	129	I bought chicken for the brother of the player that was working out.	[1-1] In the following sentence, which one was working out? Respond solely with 'A' or 'B' A: the brother B: the player Answer:	A	I chose A (the brother) because in the sentence "I bought chicken for the brother of the player that was working out," the relative clause "that was working out" most naturally attaches to the closest preceding noun phrase, which is "the brother of the player." This follows the principle of proximity in English syntax, where a relative clause typically modifies the nearest possible antecedent unl…	HA	Q1	English
1	133	I bumped into the daughter-in-law of the elderly man that was swimming in the pool.	[1-1] In the following sentence, which one was swimming in the pool? Respond solely with 'A' or 'B' A: the daughter-in-law B: the elderly man Answer:	A	I chose 'A' because in this sentence, the relative clause "that was swimming in the pool" modifies "the daughter-in-law" rather than "the elderly man." In English, relative clauses typically attach to the closest preceding noun phrase when there's ambiguity. In this case, "that was swimming in the pool" is more naturally interpreted as describing the daughter-in-law, who is the main subject of th…	HA	Q1	English
1	134	I shared my opinion with the grandmother of the pianist that was watching the concert.	[1-1] In the following sentence, which one was watching the concert? Respond solely with 'A' or 'B' A: the grandmother B: the pianist Answer:	A	I chose A (the grandmother) because in the sentence "I shared my opinion with the grandmother of the pianist that was watching the concert," the relative clause "that was watching the concert" most naturally attaches to the closest noun phrase "the grandmother." In English, relative clauses typically modify the noun phrase that immediately precedes them. In this sentence, "the grandmother" is pos…	HA	Q1	English
1	136	I asked a question to the collaborator of the professor that was writing a paper.	[1-1] In the following sentence, which one was writing a paper? Respond solely with 'A' or 'B' A: the collaborator B: the professor Answer:	A	I chose A (the collaborator) because the relative clause "that was writing a paper" modifies the noun phrase immediately preceding it, which is "the collaborator of the professor." In English syntax, restrictive relative clauses like "that was writing a paper" typically attach to the closest preceding noun phrase unless there are contextual or semantic reasons to interpret otherwise. Since "the c…	HA	Q1	English
1	137	I talked to the acquaintance of the captain that was on the ship.	[1-1] In the following sentence, which one was on the ship? Respond solely with 'A' or 'B' A: the acquaintance B: the captain Answer:	A	I chose A because in the sentence "I talked to the acquaintance of the captain that was on the ship," the relative clause "that was on the ship" most naturally attaches to the closest preceding noun phrase, which is "the acquaintance of the captain." This follows the principle of late closure or recency in sentence processing, where modifiers tend to attach to the most recent possible attachment …	HA	Q1	English
1	142	I ran into the wife of the professor that recently got cancer.	[1-1] In the following sentence, which one recently got cancer? Respond solely with 'A' or 'B' A: the wife B: the professor Answer:	A	I chose A because in the given sentence, the phrase "that recently got cancer" directly follows "the professor" but actually modifies "the wife." This is because in English syntax, a relative clause (beginning with "that") typically attaches to the nearest possible noun phrase, which in this case would be "the professor." However, because of the structure of the sentence, the relative clause is a…	HA	Q1	English
1	143	I looked at the friend of the stewardess that went to work at night.	[1-1] In the following sentence, which one went to work at night? Respond solely with 'A' or 'B' A: the friend B: the stewardess Answer:	A	I chose A because the relative clause "that went to work at night" most naturally attaches to the closest preceding noun phrase "the friend of the stewardess." This follows what linguists call the Late Closure principle or Recency principle, where modifiers tend to attach to the most recent possible attachment site. While the sentence is technically ambiguous, the default interpretation is that "…	HA	Q1	English
1	144	I glanced over at the aunt of the student that was sitting on the stairs.	[1-1] In the following sentence, which one was sitting on the stairs? Respond solely with 'A' or 'B' A: the aunt B: the student Answer:	A	I chose 'A' because in the sentence "I glanced over at the aunt of the student that was sitting on the stairs," the relative clause "that was sitting on the stairs" most naturally attaches to "the aunt," which is the head noun of the noun phrase "the aunt of the student." In English syntax, relative clauses typically modify the nearest preceding noun phrase unless there are semantic cues suggesti…	HA	Q1	English
1	145	I shot the brother of the terrorist that was hiding in the bathroom.	[1-1] In the following sentence, which one was hiding in the bathroom? Respond solely with 'A' or 'B' A: the brother B: the terrorist Answer:	A	I chose 'A' because this is a case of structural ambiguity where "that was hiding in the bathroom" is a relative clause modifying the noun immediately before it - "the brother." In English, relative clauses typically attach to the nearest preceding noun phrase when there's ambiguity. So "that was hiding in the bathroom" most naturally modifies "the brother" rather than "the terrorist." If the sen…	HA	Q1	English
1	146	I met the husband of the millionaire that was relaxing on a yacht.	[1-1] In the following sentence, which one was relaxing on a yacht? Respond solely with 'A' or 'B' A: the husband B: the millionaire Answer:	A	I chose A (the husband) because in the sentence "I met the husband of the millionaire that was relaxing on a yacht," the relative clause "that was relaxing on a yacht" most naturally attaches to the closest preceding noun phrase, which is "the husband." This is due to a principle in English called the Late Closure principle or Recency principle, where modifiers tend to attach to the most recently…	HA	Q1	English
1	148	I argued at a hotel with the bodyguard of the celebrity that blocked traffic.	[1-1] In the following sentence, which one blocked traffic? Respond solely with 'A' or 'B' A: the bodyguard B: the celebrity Answer:	A	I chose A (the bodyguard) because in the sentence "I argued at a hotel with the bodyguard of the celebrity that blocked traffic," the relative clause "that blocked traffic" most naturally attaches to the noun phrase immediately preceding it, which is "the bodyguard." This follows the principle of proximity in English grammar, where relative clauses typically modify the nearest preceding noun phra…	HA	Q1	English
1	149	I heard a rumor about the father of the congressman that was having a meal.	[1-1] In the following sentence, which one was having a meal? Respond solely with 'A' or 'B' A: the father B: the congressman Answer:	A	I chose A because the relative clause "that was having a meal" most naturally attaches to the closest preceding noun phrase, which is "the father of the congressman." This follows what linguists call the "Late Closure" principle or "Recency Preference," where a new phrase tends to be interpreted as modifying the most recently processed phrase rather than an earlier one. In this sentence, "the fat…	HA	Q1	English
1	150	I waited on location for the assistant of the director that was filming.	[1-1] In the following sentence, which one was filming? Respond solely with 'A' or 'B' A: the assistant B: the director Answer:	A	I chose A: the assistant as the one who was filming. In the sentence "I waited on location for the assistant of the director that was filming," the relative clause "that was filming" modifies the noun phrase immediately preceding it, which is "the assistant of the director." Following English grammar rules for restrictive relative clauses, "that" typically refers to the closest preceding noun phr…	HA	Q1	English
1	151	I recognized the son of the announcer that was playing tennis.	[1-1] In the following sentence, which one was playing tennis? Respond solely with 'A' or 'B' A: the son B: the announcer Answer:	A	I chose A (the son) because in this sentence, the relative clause "that was playing tennis" most naturally attaches to the nearest noun phrase "the son" rather than "the announcer." This is due to a linguistic principle called "late closure" or "recency preference," where modifying phrases typically attach to the most recently mentioned noun phrase. In English sentence processing, there's a prefe…	HA	Q1	English
1	152	I had dinner with the friend of the subordinate that was promoted this time.	[1-1] In the following sentence, which one was promoted this time? Respond solely with 'A' or 'B' A: the friend B: the subordinate Answer:	A	I chose A because in the sentence "I had dinner with the friend of the subordinate that was promoted this time," the relative clause "that was promoted this time" most naturally attaches to the closest preceding noun phrase, which is "the friend." This follows the principle of proximity in English syntax, where relative clauses typically modify the nearest possible antecedent unless context stron…	HA	Q1	English
1	153	I consulted the mother of the factory manager that was smoking.	[1-1] In the following sentence, which one was smoking? Respond solely with 'A' or 'B' A: the mother B: the factory manager Answer:	A	I chose A because, syntactically, the relative clause "that was smoking" modifies "the mother" rather than "the factory manager." This is due to the principle of proximity in English, where a relative clause typically refers to the nearest preceding noun phrase. In this sentence, "the mother" is the head of the entire noun phrase "the mother of the factory manager," making it the more likely ante…	HA	Q1	English
1	155	I cleaned the drain of the kitchen that was dirty and had a terrible odor.	[1-1] In the following sentence, which one was dirty and had a terrible odor? Respond solely with 'A' or 'B' A: the drain B: the kitchen Answer:	A	I chose A (the drain) because the relative clause "that was dirty and had a terrible odor" most naturally refers to the drain rather than the kitchen in this sentence structure. This is because: 1. The relative clause "that was dirty and had a terrible odor" is positioned closer to "the drain" than "the kitchen" in the sentence, and relative clauses typically modify the nearest noun phrase. 2. Se…	HA	Q1	English
1	156	I watched the video of the conductor that had been trending these days.	[1-1] In the following sentence, which one had been trending these days? Respond solely with 'A' or 'B' A: the video B: the conductor Answer:	A	I chose A because in the sentence "I watched the video of the conductor that had been trending these days," the relative clause "that had been trending these days" is most naturally interpreted as modifying "the video" rather than "the conductor." This is because "that" typically attaches to the closest preceding noun phrase when there is ambiguity, which in this case is "the video" rather than "…	HA	Q1	English
1	158	I was unable to alert the sister of the student that was dozing.	[1-1] In the following sentence, which one was dozing? Respond solely with 'A' or 'B' A: the sister B: the student Answer:	A	I apologize for my error. The correct answer should be B (the student). I made that choice because in the sentence "I was unable to alert the sister of the student that was dozing," the relative clause "that was dozing" modifies "the student" rather than "the sister." This is because in English, restrictive relative clauses typically modify the nearest noun phrase, which in this case is "the stud…	HA	Q1	English
1	159	I was waiting for the colleague of the teacher that was in the gym.	[1-1] In the following sentence, which one was in the gym? Respond solely with 'A' or 'B' A: the colleague B: the teacher Answer:	A	I chose A (the colleague) because in the sentence "I was waiting for the colleague of the teacher that was in the gym," the relative clause "that was in the gym" most naturally modifies "the colleague" since it's the head noun of the noun phrase that is the object of "waiting for." In English, a relative clause typically attaches to the nearest preceding noun phrase when there's ambiguity. Here, …	HA	Q1	English
1	163	I gave a dancewear to the daughter of the chaplain that was dancing.	[1-1] In the following sentence, which one was dancing? Respond solely with 'A' or 'B' A: the daughter B: the chaplain Answer:	A	I chose A: the daughter. The sentence contains a relative clause "that was dancing" which modifies the closest preceding noun phrase. In this sentence, "the daughter" is closer to "that was dancing" than "the chaplain" is. Following standard English syntax rules, the relative clause "that was dancing" attaches to "the daughter" rather than "the chaplain." Also, from a semantic perspective, it mak…	HA	Q1	English
1	164	I asked for advice from the daughter of the chef that was eating pasta.	[1-1] In the following sentence, which one was eating pasta? Respond solely with 'A' or 'B' A: the daughter B: the chef Answer:	A	I chose A (the daughter) because in the sentence "I asked for advice from the daughter of the chef that was eating pasta," the relative clause "that was eating pasta" most naturally modifies "the daughter" since it's the closest noun phrase to the relative pronoun "that." This is an example of what linguists call attachment ambiguity, but the preferred reading follows the principle of recency or …	HA	Q1	English
1	165	I interviewed the son of the politician that was in Seoul this week.	[1-1] In the following sentence, which one was in Seoul this week? Respond solely with 'A' or 'B' A: the son B: the politician Answer:	A	I chose 'A' because of how relative clauses work in English. In the sentence "I interviewed the son of the politician that was in Seoul this week," the relative clause "that was in Seoul this week" modifies the closest preceding noun phrase, which is "the son of the politician." Since "the son" is the head of this noun phrase, the relative clause is telling us that the son was in Seoul. If the se…	HA	Q1	English
1	166	I greeted the colleague of the salesman that was visiting next door.	[1-1] In the following sentence, which one was visiting next door? Respond solely with 'A' or 'B' A: the colleague B: the salesman Answer:	A	I chose A because according to the syntactic structure of the sentence, the relative clause "that was visiting next door" most naturally attaches to the closest preceding noun phrase, which is "the colleague of the salesman." This follows the principle of late closure or recency in sentence processing, where modifiers tend to attach to the most recently mentioned noun phrase when there's ambiguit…	HA	Q1	English
1	168	I chatted with the grandfather of the student that was in front of the supermarket.	[1-1] In the following sentence, which one was in front of the supermarket? Respond solely with 'A' or 'B' A: the grandfather B: the student Answer:	A	I chose A (the grandfather) because in the sentence "I chatted with the grandfather of the student that was in front of the supermarket," the relative clause "that was in front of the supermarket" most naturally attaches to the closest preceding noun phrase, which is "the grandfather." This is due to the principle of proximity in English - relative clauses typically modify the nearest possible no…	HA	Q1	English
1	170	I waited at the cafe for the husband of the lawyer that was jogging.	[1-1] In the following sentence, which one was jogging? Respond solely with 'A' or 'B' A: the husband B: the lawyer Answer:	A	A I made this choice because of how the relative clause "that was jogging" attaches in the sentence structure. In English syntax, relative clauses typically modify the nearest preceding noun phrase when there's ambiguity. In "I waited at the cafe for the husband of the lawyer that was jogging," the relative clause "that was jogging" modifies "the husband" rather than "the lawyer," despite "the la…	HA	Q1	English
1	171	I met the son-in-law of the politician that was playing ping pong.	[1-1] In the following sentence, which one was playing ping pong? Respond solely with 'A' or 'B' A: the son-in-law B: the politician Answer:	A	I chose A (the son-in-law) because in the sentence "I met the son-in-law of the politician that was playing ping pong," the relative clause "that was playing ping pong" most naturally attaches to the closest noun phrase, which is "the son-in-law." This follows the principle of late closure or recency in sentence processing, where modifiers tend to attach to the most recent possible antecedent. Wh…	HA	Q1	English
1	172	I greeted the wife of the farmer that was washing the pots.	[1-1] In the following sentence, which one was washing the pots? Respond solely with 'A' or 'B' A: the wife B: the farmer Answer:	A	I chose A (the wife) because in the sentence "I greeted the wife of the farmer that was washing the pots," the relative clause "that was washing the pots" most naturally attaches to the closest preceding noun phrase, which is "the wife." This is due to a principle called "late closure" or "recency preference" in sentence processing, where we tend to attach modifiers to the most recently mentioned…	HA	Q1	English
1	173	I gave advice to the guide of the tourist that couldn't read Chinese.	[1-1] In the following sentence, which one couldn't read Chinese? Respond solely with 'A' or 'B' A: the guide B: the tourist Answer:	A	The key to determining who couldn't read Chinese is understanding how the relative clause "that couldn't read Chinese" attaches to the nouns in the sentence. In English, relative clauses typically modify the nearest preceding noun phrase. In this sentence, we have "the guide of the tourist that couldn't read Chinese." The noun phrase immediately before "that couldn't read Chinese" is "the tourist…	HA	Q1	English
1	174	I contacted the friend of the translator that was studying in Australia.	[1-1] In the following sentence, which one was studying in Australia? Respond solely with 'A' or 'B' A: the friend B: the translator Answer:	A	I chose 'A' because in the sentence "I contacted the friend of the translator that was studying in Australia," the relative clause "that was studying in Australia" most naturally attaches to "the friend," which is the head noun of the noun phrase "the friend of the translator." In English syntax, a relative clause typically modifies the nearest preceding noun phrase unless there are semantic cues…	HA	Q1	English
1	175	I recommended a restaurant to the wife of the janitor that was planning a trip.	[1-1] In the following sentence, which one was planning a trip? Respond solely with 'A' or 'B' A: the wife B: the janitor Answer:	A	I chose A because in the sentence "I recommended a restaurant to the wife of the janitor that was planning a trip," the relative clause "that was planning a trip" most naturally attaches to the closest preceding noun phrase, which is "the wife of the janitor." This follows the linguistic principle of late closure or recency, where modifiers tend to attach to the most recent possible attachment si…	HA	Q1	English
1	178	I asked a question to the research assistant of the professor that was at the museum.	[1-1] In the following sentence, which one was at the museum? Respond solely with 'A' or 'B' A: the research assistant B: the professor Answer:	A	I chose A (the research assistant) because in this sentence structure, the relative clause "that was at the museum" most naturally attaches to the closest preceding noun phrase, which is "the research assistant." This follows the linguistic principle of late closure or recency, where modifiers tend to attach to the most recently mentioned potential referent. While the sentence is technically ambi…	HA	Q1	English
1	186	I bought medicine for the junior of the reporter that had the flu.	[1-1] In the following sentence, which one had the flu? Respond solely with 'A' or 'B' A: the junior B: the reporter Answer:	A	I chose A because in the sentence "I bought medicine for the junior of the reporter that had the flu," the relative clause "that had the flu" most naturally attaches to the closest preceding noun phrase, which is "the junior." This follows the principle of proximity in English syntax, where a relative clause typically modifies the nearest appropriate noun phrase. So in this structure, "the junior…	HA	Q1	English
1	188	I recognized the cat of the basketball player that was eating bread in the cafe.	[1-1] In the following sentence, which one was eating bread in the cafe? Respond solely with 'A' or 'B' A: the cat B: the basketball player Answer:	A	I made the choice of "A" because in the sentence "I recognized the cat of the basketball player that was eating bread in the cafe," the relative clause "that was eating bread in the cafe" most naturally attaches to the closest preceding noun phrase, which is "the cat." In English syntax, a relative clause typically modifies the noun phrase that immediately precedes it. Here, "that was eating brea…	HA	Q1	English
1	189	I threatened the bodyguard of the singer that was standing at an event.	[1-1] In the following sentence, which one was standing at an event? Respond solely with 'A' or 'B' A: the bodyguard B: the singer Answer:	A	I chose A because "that was standing at an event" modifies "the bodyguard" rather than "the singer" in this sentence structure. In this construction, relative clauses typically attach to the nearest preceding noun phrase when there's ambiguity. In "the bodyguard of the singer that was standing at an event," the relative clause "that was standing at an event" attaches to "the bodyguard" because it…	HA	Q1	English
1	190	I was visiting the cousin of the novelist that was in Canada on vacation.	[1-1] In the following sentence, which one was in Canada on vacation? Respond solely with 'A' or 'B' A: the cousin B: the novelist Answer:	A	I chose A because in the sentence "I was visiting the cousin of the novelist that was in Canada on vacation," the relative clause "that was in Canada on vacation" most naturally attaches to the closer noun phrase "the cousin." This follows the principle of late closure or recency in sentence processing, where modifiers tend to attach to the most recently mentioned noun phrase. While grammatically…	HA	Q1	English
1	191	I was surprised to see the pet dog of the government employee that was near the restroom.	[1-1] In the following sentence, which one was near the restroom? Respond solely with 'A' or 'B' A: the pet dog B: the govenment employee Answer:	A	I chose A (the pet dog) because in this sentence, the relative clause "that was near the restroom" most naturally attaches to the closest preceding noun phrase, which is "the pet dog." This follows the linguistic principle of late closure or recency, where modifiers typically attach to the most recently mentioned eligible noun phrase. While grammatically the relative clause could potentially modi…	HA	Q1	English
1	195	I handed the coffee to the wife of the editor-in-chief that was sitting by the window.	[1-1] In the following sentence, which one was sitting by the window? Respond solely with 'A' or 'B' A: the wife B: the editor-in-chief Answer:	A	I chose A (the wife) because in this sentence, the relative clause "that was sitting by the window" most naturally attaches to "the wife" as the closest preceding noun phrase. This follows a syntactic principle called the Recency Principle or Late Closure, where modifiers like relative clauses typically attach to the nearest eligible noun phrase. In "the wife of the editor-in-chief that was sitti…	HA	Q1	English
1	196	I finally bought the case of the laptop that was on sale this month.	[1-1] In the following sentence, which one was on sale this month? Respond solely with 'A' or 'B' A: the case B: the laptop Answer:	A	I chose A because in the sentence "I finally bought the case of the laptop that was on sale this month," the relative clause "that was on sale this month" modifies the noun phrase closest to it, which is "the case." The phrase "of the laptop" describes which case was purchased, but the sale refers to the case itself, not the laptop. This follows the general principle in English that relative clau…	HA	Q1	English
1	197	I replaced the wheel of the bicycle that had gone missing last week.	[1-1] In the following sentence, which one had gone missing last week? Respond solely with 'A' or 'B' A: the wheel B: the bicycle Answer:	A	I chose A because in the sentence "I replaced the wheel of the bicycle that had gone missing last week," the relative clause "that had gone missing last week" most naturally modifies "the wheel," which is the noun phrase immediately preceding it. In English, a relative clause typically modifies the noun phrase closest to it unless there are contextual or structural reasons to think otherwise. Sin…	HA	Q1	English
1	200	I talked to the secretary of the congressman that seemed very busy.	[1-1] In the following sentence, which one seemed very busy? Respond solely with 'A' or 'B' A: the secretary B: the congressman Answer:	A	I chose A because in the sentence "I talked to the secretary of the congressman that seemed very busy," the relative clause "that seemed very busy" most naturally modifies "the secretary," which is the closest noun phrase preceding the relative clause. In English syntax, relative clauses typically attach to the nearest preceding noun phrase unless there are semantic or contextual reasons to overr…	HA	Q1	English
1	201	I called the attorney of the defendant that was preparing for trial.	[1-1] In the following sentence, which one was preparing for trial? Respond solely with 'A' or 'B' A: the attorney B: the defendant Answer:	A	I chose A because in the sentence "I called the attorney of the defendant that was preparing for trial," the relative clause "that was preparing for trial" modifies the closest noun phrase, which is "the attorney." This follows the principle of proximity in English grammar, where a relative clause typically attaches to the nearest possible antecedent. Structurally, "of the defendant" is a preposi…	HA	Q1	English
1	202	I greeted the granddaughter of the caretaker that was sitting in a chair.	[1-1] In the following sentence, which one was sitting in a chair? Respond solely with 'A' or 'B' A: the granddaughter B: the caretaker Answer:	A	I chose A (the granddaughter) because in the sentence "I greeted the granddaughter of the caretaker that was sitting in a chair," the relative clause "that was sitting in a chair" most naturally attaches to the closer noun phrase "the granddaughter" rather than "the caretaker." This follows a linguistic principle called "late closure" or "recency," where modifiers tend to attach to the most recen…	HA	Q1	English
1	203	I coordinated with the assistant of the director that was preparing the stage.	[1-1] In the following sentence, which one was preparing the stage? Respond solely with 'A' or 'B' A: the assistant B: the director Answer:	A	I chose 'A' because in the sentence "I coordinated with the assistant of the director that was preparing the stage," the relative clause "that was preparing the stage" most naturally modifies "the assistant" rather than "the director." This follows the principle of proximity in English grammar, where a relative clause typically modifies the nearest preceding noun phrase. In this sentence, "the as…	HA	Q1	English
1	204	I handed the ice cream to the son of the gardener that was next to the statue.	[1-1] In the following sentence, which one was next to the statue? Respond solely with 'A' or 'B' A: the son B: the gardener Answer:	A	I chose A because in the sentence "I handed the ice cream to the son of the gardener that was next to the statue," the relative clause "that was next to the statue" most naturally attaches to "the son" rather than "the gardener." This is because in English syntax, relative clauses typically modify the nearest preceding noun phrase when there's ambiguity. In this case, "the son" is the head of the…	HA	Q1	English
1	206	I checked on the daughter-in-law of the pastor that was sneezing frequently.	[1-1] In the following sentence, which one was sneezing frequently? Respond solely with 'A' or 'B' A: the daughter-in-law B: the pastor Answer:	A	I chose A because in the sentence "I checked on the daughter-in-law of the pastor that was sneezing frequently," the relative clause "that was sneezing frequently" most naturally attaches to the closest preceding noun phrase, which is "the daughter-in-law." This follows the principle of late closure or recency in English syntax, where modifiers typically attach to the nearest appropriate noun phr…	HA	Q1	English
1	1	I had dinner with the relative of the teacher that was recently divorced.	[1-1] In the following sentence, which one was recently divorced? Respond solely with 'A' or 'B' A: the relative B: the teacher Answer:	B	I chose B (the teacher) because in this sentence, the relative clause "that was recently divorced" most naturally attaches to "the teacher," which is the closest noun phrase before the relative clause. This follows the general linguistic principle of proximity, where relative clauses typically modify the nearest preceding noun phrase unless there are semantic or contextual reasons to believe othe…	LA	Q1	English
1	2	I interviewed the coach of the athlete that got covid.	[1-1] In the following sentence, which one got covid? Respond solely with 'A' or 'B' A: the coach B: the athlete Answer:	B	I chose B (the athlete) because in this sentence, the relative clause "that got covid" is modifying "the athlete," not "the coach." The structure follows what linguists call "attachment principles" - relative clauses like "that got covid" typically attach to the closest noun phrase ("the athlete") rather than a more distant one ("the coach"). The phrase "the athlete that got covid" forms a comple…	LA	Q1	English
1	6	I met the sister of the vocalist that was in Germany.	[1-1] In the following sentence, which one was in Germany? Respond solely with 'A' or 'B' A: the sister B: the vocalist Answer:	B	I chose B (the vocalist) because of how relative clauses work in English. In the sentence "I met the sister of the vocalist that was in Germany," the relative clause "that was in Germany" most naturally attaches to the closest noun phrase before it, which is "the vocalist." This follows a principle called "late closure" or proximity, where modifiers tend to attach to the nearest possible antecede…	LA	Q1	English
1	7	I was keeping an eye on the cat of the guest that was by the hotel.	[1-1] In the following sentence, which one was by the hotel? Respond solely with 'A' or 'B' A: the cat B: the guest Answer:	B	I chose B (the guest) because in the sentence "I was keeping an eye on the cat of the guest that was by the hotel," the relative clause "that was by the hotel" most naturally attaches to the noun immediately preceding it, which is "the guest." This follows the principle of proximity in English grammar - a relative clause typically modifies the nearest preceding noun phrase unless there's clear co…	LA	Q1	English
1	8	I bumped into the chauffeur of the CEO that was so rude.	[1-1] In the following sentence, which one was so rude? Respond solely with 'A' or 'B' A: the chauffeur B: the CEO Answer:	B	I chose B because in the sentence "I bumped into the chauffeur of the CEO that was so rude," the relative clause "that was so rude" most naturally attaches to the closer noun phrase "the CEO," not "the chauffeur." This is due to the principle of late closure or recency in language processing, where modifiers typically attach to the most recent possible attachment site. While this sentence is tech…	LA	Q1	English
1	10	I carefully observed the nurse of the surgeon that was in charge of the operation.	[1-1] In the following sentence, which one was in charge of the operation? Respond solely with 'A' or 'B' A: the nurse B: the surgeon Answer:	B	I chose B (the surgeon) because in the sentence "I carefully observed the nurse of the surgeon that was in charge of the operation," the relative clause "that was in charge of the operation" modifies "the surgeon" rather than "the nurse." This is due to the principle of late closure or recency in English syntax, where a relative clause typically attaches to the nearest preceding noun phrase. In t…	LA	Q1	English
1	11	I spoke to the secretary of the lawyer that was on vacation.	[1-1] In the following sentence, which one was on vacation? Respond solely with 'A' or 'B' A: the secretary B: the lawyer Answer:	B	I chose B (the lawyer) because in the sentence "I spoke to the secretary of the lawyer that was on vacation," the relative clause "that was on vacation" modifies "the lawyer," which is the closest preceding noun phrase. This follows the general principle in English that relative clauses typically modify the nearest preceding noun phrase unless there are semantic or contextual reasons to interpret…	LA	Q1	English
1	14	I read the review of the poem that was unfinished.	[1-1] In the following sentence, which one was unfinished? Respond solely with 'A' or 'B' A: the review B: the poem Answer:	B	I chose 'B' (the poem was unfinished) based on how relative clauses typically attach in English syntax. In the phrase "the review of the poem that was unfinished," the relative clause "that was unfinished" most naturally modifies the closest preceding noun phrase "the poem" rather than the more distant "the review." This follows a general principle called "late closure" or "recency" in syntactic …	LA	Q1	English
1	16	I liked listening to the recording of the song that was banned a long time ago.	[1-1] In the following sentence, which one was banned a long time ago? Respond solely with 'A' or 'B' A: the recording B: the song Answer:	B	I chose B because in the phrase "the song that was banned a long time ago," the relative clause "that was banned a long time ago" modifies "the song," not "the recording." This is the most natural interpretation of the sentence structure - songs get banned, while recordings are simply made of songs. The recording captures a song that had been banned in the past.	LA	Q1	English
1	21	I didn't want to see the guide of the tourist that was angry.	[1-1] In the following sentence, which one was angry? Respond solely with 'A' or 'B' A: the guide B: the tourist Answer:	B	I chose B (the tourist) because in this sentence, the phrase "that was angry" is more likely to be modifying "the tourist" rather than "the guide." This is because in English syntax, relative clauses like "that was angry" typically attach to the nearest preceding noun phrase, which in this case is "the tourist." This interpretation follows what linguists call the "late closure" principle, where n…	LA	Q1	English
1	22	I greeted the client of the lawyer that was on the phone.	[1-1] In the following sentence, which one was on the phone? Respond solely with 'A' or 'B' A: the client B: the lawyer Answer:	B	I chose B (the lawyer) because in the sentence "I greeted the client of the lawyer that was on the phone," the relative clause "that was on the phone" most naturally attaches to the closest preceding noun phrase, which is "the lawyer." This follows the principle of proximity in English syntax, where a relative clause typically modifies the noun phrase immediately preceding it. If the sentence had…	LA	Q1	English
1	23	I noticed the guard of the congressman that was hiding.	[1-1] In the following sentence, which one was hiding? Respond solely with 'A' or 'B' A: the guard B: the congressman Answer:	B	I chose B (the congressman) because in the sentence "I noticed the guard of the congressman that was hiding," the relative clause "that was hiding" is more likely to attach to the closest noun phrase "the congressman" rather than "the guard." This follows the principle of late closure or recency in syntactic parsing, where modifiers tend to attach to the most recently processed phrase when there …	LA	Q1	English
1	25	I bought the charger of the ipad that was on sale.	[1-1] In the following sentence, which one was on sale? Respond solely with 'A' or 'B' A: the charger B: the ipad Answer:	B	I chose 'B: the ipad' because in the sentence "I bought the charger of the ipad that was on sale," the relative clause "that was on sale" modifies the noun immediately preceding it, which is "the ipad." In English, restrictive relative clauses (like "that was on sale") typically modify the nearest preceding noun phrase unless there's clear contextual indication otherwise. In this sentence structu…	LA	Q1	English
1	27	I inspected the keyboard of the computer that was abandoned last week.	[1-1] In the following sentence, which one was abandoned last week? Respond solely with 'A' or 'B' A: the keyboard B: the computer Answer:	B	I chose "B: the computer" because in the sentence "I inspected the keyboard of the computer that was abandoned last week," the relative clause "that was abandoned last week" modifies "the computer," not "the keyboard." This is due to the principle of proximity in English grammar - relative clauses typically modify the nearest preceding noun phrase. In this structure, "of the computer" places "the…	LA	Q1	English
1	29	I arrested the daughter of the chef that was in the restaurant.	[1-1] In the following sentence, which one was in the restaurant? Respond solely with 'A' or 'B' A: the daughter B: the chef Answer:	B	I chose B because the relative clause "that was in the restaurant" most naturally attaches to "the chef" rather than "the daughter" in this sentence. This is an example of what linguists call "low attachment" - where the relative clause modifies the noun closest to it (in this case "the chef") rather than the more distant noun ("the daughter"). While the sentence is technically ambiguous, English…	LA	Q1	English
1	30	I asked for directions from the nurse of the patient that was by the window.	[1-1] In the following sentence, which one was by the window? Respond solely with 'A' or 'B' A: the nurse B: the patient Answer:	B	I chose 'B: the patient' because in the sentence "I asked for directions from the nurse of the patient that was by the window," the relative clause "that was by the window" modifies "the patient," not "the nurse." This interpretation follows the principle of proximity in English syntax, where relative clauses typically modify the closest preceding noun phrase. In this structure, "that was by the …	LA	Q1	English
1	31	I greeted the dog of the farmer that was in the rice field.	[1-1] In the following sentence, which one was in the rice field? Respond solely with 'A' or 'B' A: the dog B: the farmer Answer:	B	I chose B (the farmer) because in this sentence structure, the relative clause "that was in the rice field" most naturally attaches to the closest preceding noun phrase, which is "the farmer." This follows the principle of late closure or recency in sentence processing, where modifiers typically refer to the most recently mentioned potential referent. In the phrase "the dog of the farmer that was…	LA	Q1	English
1	33	I went to see the granddaughter of the driver that was in the accident.	[1-1] In the following sentence, which one was in the accident? Respond solely with 'A' or 'B' A: the granddaughter B: the driver Answer:	B	I chose B because in the sentence "I went to see the granddaughter of the driver that was in the accident," the relative clause "that was in the accident" is modifying "the driver" rather than "the granddaughter." This interpretation follows the principle of late closure or proximity in English, where a relative clause typically attaches to the closest preceding noun phrase. Since "the driver" im…	LA	Q1	English
1	34	I petted the cat of the baby that was on the bed.	[1-1] In the following sentence, which one was on the bed? Respond solely with 'A' or 'B' A: the cat B: the baby Answer:	B	I chose B: the baby. In the sentence "I petted the cat of the baby that was on the bed," the relative clause "that was on the bed" most naturally attaches to the noun phrase immediately preceding it, which is "the baby." This follows the principle of late closure or recency in syntactic attachment, where modifiers typically connect to the closest eligible noun phrase. While it's technically ambig…	LA	Q1	English
1	35	I interviewed the sister of the captain that was near the accident.	[1-1] In the following sentence, which one was near the accident? Respond solely with 'A' or 'B' A: the sister B: the captain Answer:	B	I chose B (the captain) because in this sentence, the relative clause "that was near the accident" most naturally attaches to the closest noun phrase "the captain." This is due to a grammatical principle called "late closure" or "recency," where modifiers tend to attach to the most recently mentioned noun phrase. In the phrase "the sister of the captain that was near the accident," the relative p…	LA	Q1	English
1	38	I gave candy to the cat of the kid that was by the fountain.	[1-1] In the following sentence, which one was by the fountain? Respond solely with 'A' or 'B' A: the cat B: the kid Answer:	B	I chose B (the kid) as the one who was by the fountain because in the phrase "the kid that was by the fountain," the relative clause "that was by the fountain" most naturally attaches to the noun immediately preceding it, which is "the kid." In English, relative clauses like "that was by the fountain" typically modify the nearest preceding noun phrase. Since "the kid" comes right before "that was…	LA	Q1	English
1	39	I waited for the wife of the priest that was in the school.	[1-1] In the following sentence, which one was in the school? Respond solely with 'A' or 'B' A: the wife B: the priest Answer:	B	I chose B (the priest) because in the sentence "I waited for the wife of the priest that was in the school," the relative clause "that was in the school" most naturally attaches to the immediately preceding noun phrase "the priest." This follows the linguistic principle of late closure or recency, where modifiers tend to attach to the most recent possible attachment site. In this case, "that was …	LA	Q1	English
1	40	I photographed the sister of the boss that was on the terrace.	[1-1] In the following sentence, which one was on the terrace? Respond solely with 'A' or 'B' A: the sister B: the boss Answer:	B	I made that choice because in the sentence "I photographed the sister of the boss that was on the terrace," the relative clause "that was on the terrace" most naturally attaches to the closer noun phrase "the boss" rather than to "the sister." This is an example of what linguists call the "recency principle" or "late closure" - where a modifier like a relative clause tends to attach to the most r…	LA	Q1	English
1	41	I argued with the child of the parent that was in front of the school.	[1-1] In the following sentence, which one was in front of the school? Respond solely with 'A' or 'B' A: the child B: the parent Answer:	B	I chose B (the parent) because in the sentence "I argued with the child of the parent that was in front of the school," the relative clause "that was in front of the school" most naturally modifies the noun phrase immediately preceding it, which is "the parent." This is due to a syntactic principle called the Late Closure principle or Recency principle in English, where modifiers tend to attach t…	LA	Q1	English
1	42	I made fun of the nephew of the man that was in the park.	[1-1] In the following sentence, which one was in the park? Respond solely with 'A' or 'B' A: the nephew B: the man Answer:	B	I chose B (the man) because in the sentence "I made fun of the nephew of the man that was in the park," the relative clause "that was in the park" modifies "the man" rather than "the nephew." This is due to a linguistic principle called the Recency Principle or Late Closure, where a relative clause typically attaches to the most recently mentioned noun phrase when there's ambiguity. In this case,…	LA	Q1	English
1	43	I talked with the son of the doctor that came to my house.	[1-1] In the following sentence, which one came to my house? Respond solely with 'A' or 'B' A: the son B: the doctor Answer:	B	I chose B (the doctor) because in the sentence "I talked with the son of the doctor that came to my house," the relative clause "that came to my house" most naturally modifies "the doctor" rather than "the son." This is an example of what linguists call structural ambiguity, but the most natural reading follows the principle of proximity - the relative clause "that came to my house" attaches to t…	LA	Q1	English
1	48	I recognized the hostage of the robbery that was on the morning news.	[1-1] In the following sentence, which one was on the morning news? Respond solely with 'A' or 'B' A: the hostage B: the robbery Answer:	B	I chose B (the robbery) because in the sentence "I recognized the hostage of the robbery that was on the morning news," the relative clause "that was on the morning news" most naturally attaches to the closer noun phrase "the robbery" rather than "the hostage." This follows the principle of late closure or recency in sentence processing, where modifiers tend to attach to the most recently mention…	LA	Q1	English
1	49	I saw on the news the accomplice of the thief that stole a wallet.	[1-1] In the following sentence, which one stole a wallet? Respond solely with 'A' or 'B' A: the accomplice B: the thief Answer:	B	I chose B because in the phrase "the thief that stole a wallet," the relative clause "that stole a wallet" modifies "the thief," indicating that the thief is the one who performed the action of stealing the wallet. The accomplice is described as being associated with the thief, but the syntactic structure clearly attaches the stealing action to the thief, not to the accomplice.	LA	Q1	English
1	50	I fell in love with the research assistant of the psychologist that studied in the US.	[1-1] In the following sentence, which one studied in the US? Respond solely with 'A' or 'B' A: the research assistant B: the psychologist Answer:	B	I chose B (the psychologist) because in the phrase "the psychologist that studied in the US," the relative clause "that studied in the US" directly modifies "the psychologist," not "the research assistant." In English syntax, relative clauses like "that studied in the US" typically modify the noun phrase immediately preceding them. In this sentence structure, "the psychologist" is the noun direct…	LA	Q1	English
1	53	I ran into the son-in-law of the director that went bankrupt last year.	[1-1] In the following sentence, which one went bankrupt last year? Respond solely with 'A' or 'B' A: the son-in-law B: the director Answer:	B	I chose B because in the phrase "the director that went bankrupt last year," the relative clause "that went bankrupt last year" most naturally modifies the noun immediately preceding it, which is "the director." This follows the linguistic principle of proximity - modifying clauses typically attach to the nearest appropriate noun phrase. In this sentence structure, "that went bankrupt" is positio…	LA	Q1	English
1	56	I read the revision of the manuscript that was on the test.	[1-1] In the following sentence, which one was on the test? Respond solely with 'A' or 'B' A: the revision B: the manuscript Answer:	B	I chose B because in the phrase "the revision of the manuscript that was on the test," the relative clause "that was on the test" most naturally attaches to the noun phrase immediately preceding it, which is "the manuscript." This follows the syntactic principle of late closure or recency, where modifiers tend to attach to the most recent possible attachment site. So the sentence is understood as…	LA	Q1	English
1	59	I handed the water to the sergeant of the soldier that was swimming.	[1-1] In the following sentence, which one was swimming? Respond solely with 'A' or 'B' A: the sergeant B: the soldier Answer:	B	I chose option B: "the soldier". In the sentence "I handed the water to the sergeant of the soldier that was swimming," the relative clause "that was swimming" modifies the noun immediately preceding it, which is "soldier." This follows standard English grammar rules where relative clauses typically modify the nearest preceding noun phrase when there's potential ambiguity. So in this structure, "…	LA	Q1	English
1	60	I asked the part-time worker of the clerk that was organizing the merchandise.	[1-1] In the following sentence, which one was organizing the merchandise? Respond solely with 'A' or 'B' A: the part-time worker B: the clerk Answer:	B	I chose B because in the phrase "the clerk that was organizing the merchandise," the relative clause "that was organizing the merchandise" modifies "the clerk." The structure of the sentence shows "of the clerk" is a prepositional phrase describing which part-time worker I asked, and "that was organizing the merchandise" tells us what the clerk was doing. Grammatically, "that" refers to the noun …	LA	Q1	English
1	61	I gave an apple to the dog of the owner that was walking in the park.	[1-1] In the following sentence, which one was walking in the park? Respond solely with 'A' or 'B' A: the dog B: the owner Answer:	B	I chose B (the owner) because the relative clause "that was walking in the park" attaches to the closest preceding noun phrase, which is "the owner." This follows the principle of proximity in English grammar, where relative clauses typically modify the nearest available noun unless there are contextual or semantic reasons to suggest otherwise. In the structure "the dog of the owner that was walk…	LA	Q1	English
1	62	I spoke with the assistant of the technician that was on duty.	[1-1] In the following sentence, which one was on duty? Respond solely with 'A' or 'B' A: the assistant B: the technician Answer:	B	I chose B (the technician) because in the sentence "I spoke with the assistant of the technician that was on duty," the relative clause "that was on duty" most naturally modifies "the technician" rather than "the assistant." This is because in English, relative clauses typically modify the closest preceding noun phrase when there's ambiguity. In this structure, "the technician" is directly adjace…	LA	Q1	English
1	63	I greeted the child of the parent that was in the park.	[1-1] In the following sentence, which one was in the park? Respond solely with 'A' or 'B' A: the child B: the parent Answer:	B	I chose B (the parent) because in the sentence "I greeted the child of the parent that was in the park," the relative clause "that was in the park" modifies "the parent," which is the closest noun phrase before "that." This follows the linguistic principle of proximity - relative clauses typically modify the nearest preceding noun phrase unless there are semantic or contextual reasons to interpre…	LA	Q1	English
1	64	I spoke with the lawyer of the client that was touring the exhibit.	[1-1] In the following sentence, which one was touring the exhibit? Respond solely with 'A' or 'B' A: the lawyer B: the client Answer:	B	I chose B: the client. In the sentence "I spoke with the lawyer of the client that was touring the exhibit," the relative clause "that was touring the exhibit" most naturally attaches to the closest preceding noun phrase, which is "the client." This follows a common linguistic principle called "late closure" or "recency," where modifiers typically attach to the nearest eligible noun phrase. If th…	LA	Q1	English
1	66	I handed a drink to the senior of the graduate student that was doing research.	[1-1] In the following sentence, which one was doing research? Respond solely with 'A' or 'B' A: the senior B: the graduate student Answer:	B	I chose B: the graduate student because in the sentence "I handed a drink to the senior of the graduate student that was doing research," the relative clause "that was doing research" modifies "the graduate student," which is the closest noun phrase before the relative clause. This follows the principle of proximity in English grammar, where a relative clause typically modifies the nearest preced…	LA	Q1	English
1	67	I was talking to the passenger of the pilot that was on an airplane.	[1-1] In the following sentence, which one was on an airplane? Respond solely with 'A' or 'B' A: the passenger B: the pilot Answer:	B	I chose 'B' because the relative clause "that was on an airplane" is most naturally interpreted as modifying "the pilot" rather than "the passenger." This is due to the principle of Late Closure in language processing, where new phrases tend to attach to the most recently processed phrase. In this case, "that was on an airplane" attaches to "the pilot" (the closer noun phrase) rather than "the pa…	LA	Q1	English
1	71	I had tea with the relative of the teacher that was recently divorced.	[1-1] In the following sentence, which one was recently divorced? Respond solely with 'A' or 'B' A: the relative B: the teacher Answer:	B	I chose B (the teacher) because in the sentence "I had tea with the relative of the teacher that was recently divorced," the relative clause "that was recently divorced" most naturally attaches to the nearest noun phrase, which is "the teacher." This follows a linguistic principle called "late closure" or "recency," where modifiers tend to attach to the most recently mentioned eligible noun phras…	LA	Q1	English
1	72	I covered the senior of the reporter that got cold.	[1-1] In the following sentence, which one got cold? Respond solely with 'A' or 'B' A: the senior B: the reporter Answer:	B	I chose B (the reporter) as the one who got cold in the sentence. In English syntax, a relative clause (like "that got cold") typically modifies the closest preceding noun phrase. In this sentence, "that got cold" directly follows "the reporter," making "the reporter" the antecedent of the relative clause. This is due to the principle of proximity in attachment preferences. If the sentence had be…	LA	Q1	English
1	73	I looked up at the boss of the clerk that was working.	[1-1] In the following sentence, which one was working? Respond solely with 'A' or 'B' A: the boss B: the clerk Answer:	B	I chose B because the relative clause "that was working" modifies "the clerk" rather than "the boss." In English grammar, a relative clause typically modifies the nearest noun phrase, which in this case is "the clerk." The structure of the sentence indicates that "the clerk that was working" is one unit describing which specific clerk you looked up at the boss of, rather than describing what the …	LA	Q1	English
1	77	I glanced at the coworker of the police officer that was in the police department.	[1-1] In the following sentence, which one was in the police department? Respond solely with 'A' or 'B' A: the coworker B: the police officer Answer:	B	I chose B (the police officer) because in the sentence "I glanced at the coworker of the police officer that was in the police department," the relative clause "that was in the police department" most naturally attaches to the closest preceding noun phrase, which is "the police officer." This follows the principle of late closure or recency in sentence processing, where modifiers tend to be assoc…	LA	Q1	English
1	84	I tasted the sauce of the pasta that was left over from last night.	[1-1] In the following sentence, which one was left over from last night? Respond solely with 'A' or 'B' A: the sauce B: the pasta Answer:	B	I chose B (the pasta) because in the sentence "I tasted the sauce of the pasta that was left over from last night," the relative clause "that was left over from last night" modifies "the pasta," which is the noun phrase immediately preceding it. In English syntax, a relative clause typically modifies the noun phrase it immediately follows. Here, "that was left over from last night" directly follo…	LA	Q1	English
1	86	I had to buy the saddle of the bike that was fixed yesterday.	[1-1] In the following sentence, which one was fixed yesterday? Respond solely with 'A' or 'B' A: the saddle B: the bike Answer:	B	I chose B because in the sentence "I had to buy the saddle of the bike that was fixed yesterday," the relative clause "that was fixed yesterday" modifies "the bike," not "the saddle." This is due to what's called the Recency Principle in syntax, where relative clauses typically modify the nearest eligible noun phrase. In this structure, "that was fixed yesterday" is positioned directly after "the…	LA	Q1	English
1	87	I couldn't find the tray of the oven that was used last night.	[1-1] In the following sentence, which one was used last night? Respond solely with 'A' or 'B' A: the tray B: the oven Answer:	B	I chose 'B' because in the sentence "I couldn't find the tray of the oven that was used last night," the relative clause "that was used last night" most naturally modifies "the oven" rather than "the tray." This interpretation follows standard English syntax where a relative clause typically modifies the closest preceding noun phrase. In this case, "the oven" is positioned immediately before "tha…	LA	Q1	English
1	88	I could not photograph the son of the driver that was smoking a cigarette.	[1-1] In the following sentence, which one was smoking a cigarette? Respond solely with 'A' or 'B' A: the son B: the driver Answer:	B	I chose B (the driver) because in the sentence "I could not photograph the son of the driver that was smoking a cigarette," the relative clause "that was smoking a cigarette" most naturally attaches to the noun phrase immediately preceding it, which is "the driver." This follows the principle of late closure or recency in syntactic parsing, where modifiers tend to attach to the most recent potent…	LA	Q1	English
1	89	I found the manager of the actor that was practicing at the pool.	[1-1] In the following sentence, which one was practicing at the pool? Respond solely with 'A' or 'B' A: the manager B: the actor Answer:	B	I chose B (the actor) because in the sentence "I found the manager of the actor that was practicing at the pool," the relative clause "that was practicing at the pool" most naturally modifies "the actor," which is the closest noun phrase before the relative clause. In English grammar, relative clauses typically attach to the nearest preceding noun phrase unless there are semantic or contextual re…	LA	Q1	English
1	91	I am sick of the guide of the tourist that was always late.	[1-1] In the following sentence, which one was always late? Respond solely with 'A' or 'B' A: the guide B: the tourist Answer:	B	I chose B: the tourist because of the phrase structure in the sentence. In "the guide of the tourist that was always late," the relative clause "that was always late" modifies the closest preceding noun phrase "the tourist." This follows a standard syntactic principle in English where a relative clause typically modifies the noun phrase immediately before it, unless there are other grammatical in…	LA	Q1	English
1	93	I complained to the interpreter of the embassador that was at the airport.	[1-1] In the following sentence, which one was at the airport? Respond solely with 'A' or 'B' A: the interpreter B: the embassador Answer:	B	I chose B because of the relative clause "that was at the airport." In this sentence structure, this relative clause modifies "the embassador" rather than "the interpreter" because it directly follows "the embassador." According to English grammar principles, a relative clause typically modifies the noun phrase immediately preceding it (the closest noun), which in this case is "the embassador," n…	LA	Q1	English
1	94	I met the rival of the programmer that knows AI well.	[1-1] In the following sentence, which one knows AI well? Respond solely with 'A' or 'B' A: the rival B: the programmer Answer:	B	I chose B: the programmer as the one who knows AI well. In the sentence "I met the rival of the programmer that knows AI well," the relative clause "that knows AI well" most naturally modifies "the programmer" rather than "the rival." This is because in English syntax, relative clauses typically attach to the nearest preceding noun phrase when there's ambiguity. In this case, "the programmer" is …	LA	Q1	English
1	97	I checked the monitor of the computer that was broken yesterday.	[1-1] In the following sentence, which one was broken yesterday? Respond solely with 'A' or 'B' A: the monitor B: the computer Answer:	B	I chose B because the relative clause "that was broken yesterday" modifies "the computer" rather than "the monitor" in this sentence. This interpretation follows from the syntactic structure, where the relative clause "that was broken yesterday" is attached to the closest preceding noun phrase "the computer" rather than to "the monitor of the computer." In English, modifying clauses typically att…	LA	Q1	English
1	98	I photographed the apprentice of the painter that was next to the art gallery.	[1-1] In the following sentence, which one was next to the art gallery? Respond solely with 'A' or 'B' A: the apprentice B: the painter Answer:	B	I chose B (the painter) because in the sentence "I photographed the apprentice of the painter that was next to the art gallery," the relative clause "that was next to the art gallery" most naturally attaches to the closest noun phrase "the painter" rather than to "the apprentice." This follows a linguistic principle called the Late Closure principle or Recency principle, where new information ten…	LA	Q1	English
1	100	I asked for the exit from the boss of the laborer that was on the construction site.	[1-1] In the following sentence, which one was on the construction site? Respond solely with 'A' or 'B' A: the boss B: the laborer Answer:	B	I chose B (the laborer) because in the sentence "I asked for the exit from the boss of the laborer that was on the construction site," the relative clause "that was on the construction site" most naturally modifies "the laborer," which is the noun phrase immediately preceding it. In English syntax, relative clauses typically attach to the nearest preceding noun phrase unless there's specific cont…	LA	Q1	English
1	101	I greeted the grandson of the madam that was in the countryside.	[1-1] In the following sentence, which one was in the countryside? Respond solely with 'A' or 'B' A: the grandson B: the madam Answer:	B	I made that choice because in the sentence "I greeted the grandson of the madam that was in the countryside," the relative clause "that was in the countryside" modifies "the madam" rather than "the grandson." This is because in English syntax, relative clauses typically attach to the closest preceding noun phrase when there is ambiguity. In this case, "that was in the countryside" is positioned i…	LA	Q1	English
1	104	I looked at the cat of the kid that was lying on the couch.	[1-1] In the following sentence, which one was lying on the couch? Respond solely with 'A' or 'B' A: the cat B: the kid Answer:	B	I chose B because in the sentence "I looked at the cat of the kid that was lying on the couch," the relative clause "that was lying on the couch" modifies "the kid" rather than "the cat." This is due to a linguistic principle called the "Late Closure" or "Recency Principle," where a relative clause typically attaches to the most recent noun phrase (in this case "the kid") rather than an earlier o…	LA	Q1	English
1	105	I talked with the supervisor of the flight attendant that was on board.	[1-1] In the following sentence, which one was on board? Respond solely with 'A' or 'B' A: the supervisor B: the flight attendant Answer:	B	I chose B because the relative clause "that was on board" most naturally modifies the noun phrase immediately preceding it, which is "the flight attendant." This follows the linguistic principle of late closure or recency, where modifiers tend to attach to the most recently mentioned noun phrase when there are multiple possibilities. In this sentence structure, "that was on board" is directly adj…	LA	Q1	English
1	106	I made eye contact with the guide dog of the passenger that was at the station.	[1-1] In the following sentence, which one was at the station? Respond solely with 'A' or 'B' A: the guide dog B: the passenger Answer:	B	I chose B (the passenger) because in the sentence "I made eye contact with the guide dog of the passenger that was at the station," the relative clause "that was at the station" most naturally attaches to the noun phrase immediately preceding it, which is "the passenger." In English syntax, a relative clause typically modifies the noun phrase that directly precedes it. In this case, "that was at …	LA	Q1	English
1	109	I waited for the believer of the pastor that was praying in church.	[1-1] In the following sentence, which one was praying in church? Respond solely with 'A' or 'B' A: the believer B: the pastor Answer:	B	I chose B (the pastor) because in the sentence "I waited for the believer of the pastor that was praying in church," the relative clause "that was praying in church" most naturally attaches to the closest preceding noun phrase, which is "the pastor." This follows the linguistic principle of late closure or recency, where modifiers tend to attach to the most recently mentioned potential antecedent…	LA	Q1	English
1	113	I spoke with the guardian of the patient that came to the hospital.	[1-1] In the following sentence, which one came to the hospital? Respond solely with 'A' or 'B' A: the guardian B: the patient Answer:	B	I chose B because in the sentence "I spoke with the guardian of the patient that came to the hospital," the relative clause "that came to the hospital" modifies "the patient" rather than "the guardian." This interpretation follows the principle of proximity - the relative clause typically modifies the closest preceding noun phrase (in this case "the patient"). If the speaker had intended to say t…	LA	Q1	English
1	117	I met with the clerk of the prosecutor that knew about the murder.	[1-1] In the following sentence, which one knew about the murder? Respond solely with 'A' or 'B' A: the clerk B: the prosecutor Answer:	B	I chose B (the prosecutor) because in the sentence "I met with the clerk of the prosecutor that knew about the murder," the relative clause "that knew about the murder" most naturally attaches to the closest preceding noun phrase, which is "the prosecutor." This follows the principle of late closure or recency in English syntax, where modifying phrases typically attach to the nearest eligible nou…	LA	Q1	English
1	119	I interviewed the family of the killer that fled in desperation.	[1-1] In the following sentence, which one fled in desperation? Respond solely with 'A' or 'B' A: the family B: the killer Answer:	B	I chose 'B' because in the sentence "I interviewed the family of the killer that fled in desperation," the relative clause "that fled in desperation" most naturally modifies "the killer" rather than "the family." This is because in English syntax, relative clauses typically attach to the nearest preceding noun phrase when there is ambiguity. In this case, "the killer" is the noun immediately befo…	LA	Q1	English
1	122	I thought of the dog of the idol that was in an accident this fall.	[1-1] In the following sentence, which one was in an accident this fall? Respond solely with 'A' or 'B' A: the dog B: the idol Answer:	B	I chose B because in the sentence "I thought of the dog of the idol that was in an accident this fall," the relative clause "that was in an accident this fall" most naturally attaches to "the idol," which is the noun phrase closest to the relative pronoun "that." This follows the linguistic principle of late closure or recency, where a modifier typically connects to the most recently mentioned no…	LA	Q1	English
1	123	I spoke with the wife of the professor that retired this year.	[1-1] In the following sentence, which one retired this year? Respond solely with 'A' or 'B' A: the wife B: the professor Answer:	B	I chose B (the professor) because in the sentence "I spoke with the wife of the professor that retired this year," the relative clause "that retired this year" most naturally modifies "the professor" rather than "the wife." This is due to the principle of proximity in English - relative clauses like "that retired this year" typically modify the nearest preceding noun phrase, which in this case is…	LA	Q1	English
1	124	I had a drink with the apprentice of the painter that visited the exhibition.	[1-1] In the following sentence, which one visited the exhibition? Respond solely with 'A' or 'B' A: the apprentice B: the painter Answer:	B	I chose B (the painter) because in the sentence "I had a drink with the apprentice of the painter that visited the exhibition," the relative clause "that visited the exhibition" most naturally attaches to the noun immediately preceding it, which is "the painter." In English syntax, relative clauses (like "that visited the exhibition") typically modify the nearest preceding noun phrase unless ther…	LA	Q1	English
1	126	I ran into the father of the pianist that was on TV yesterday.	[1-1] In the following sentence, which one was on TV yesterday? Respond solely with 'A' or 'B' A: the father B: the pianist Answer:	B	I chose B because in the sentence "I ran into the father of the pianist that was on TV yesterday," the relative clause "that was on TV yesterday" most naturally modifies "the pianist" rather than "the father." This is due to the principle of recency in English syntax - relative clauses typically modify the closest preceding noun phrase when there's ambiguity. Since "the pianist" is positioned rig…	LA	Q1	English
1	128	I left a note for the head of the reporter that was waiting to hear back.	[1-1] In the following sentence, which one was waiting to hear back? Respond solely with 'A' or 'B' A: the head B: the reporter Answer:	B	I chose B because in the sentence "I left a note for the head of the reporter that was waiting to hear back," the relative clause "that was waiting to hear back" most naturally attaches to the closest preceding noun, which is "the reporter." This follows the linguistic principle of proximity in which a modifier typically refers to the nearest eligible noun phrase. If "the head" were waiting, the …	LA	Q1	English
1	130	I paid a per diem to the part-time student of the barista that was making the coffee.	[1-1] In the following sentence, which one was making the coffee? Respond solely with 'A' or 'B' A: the part-time student B: the barista Answer:	B	I chose B (the barista) because in the sentence structure "the part-time student of the barista that was making the coffee," the relative clause "that was making the coffee" most naturally attaches to the closer noun phrase "the barista." This follows the linguistic principle of late closure or recency, where modifiers tend to attach to the most recently mentioned noun phrase. In this sentence, "…	LA	Q1	English
1	131	I complained to the friend of the gangster that was smoking in the room.	[1-1] In the following sentence, which one was smoking in the room? Respond solely with 'A' or 'B' A: the friend B: the gangster Answer:	B	I chose B (the gangster) because of how relative clauses work in English. In the phrase "the friend of the gangster that was smoking in the room," the relative clause "that was smoking in the room" most naturally attaches to the closest preceding noun phrase, which is "the gangster." This is called the principle of late closure or recency in linguistics - relative clauses typically modify the nea…	LA	Q1	English
1	132	I talked to the wife of the fisherman that was resting on the boat.	[1-1] In the following sentence, which one was resting on the boat? Respond solely with 'A' or 'B' A: the wife B: the fisherman Answer:	B	I chose 'B' (the fisherman) as the one resting on the boat because in this sentence, the relative clause "that was resting on the boat" most naturally modifies the closest preceding noun phrase "the fisherman." This follows a linguistic principle called the Recency Principle or Late Closure, where modifiers tend to attach to the most recently mentioned potential antecedent. In the phrase "the wif…	LA	Q1	English
1	135	I had a discussion with the advisor of the graduate student that was attending the conference.	[1-1] In the following sentence, which one was attending the conference? Respond solely with 'A' or 'B' A: the advisor B: the graduate student Answer:	B	I chose B (the graduate student) because in the given sentence, "that was attending the conference" is a relative clause that most naturally modifies "the graduate student," which is the closest noun phrase before it. In English, relative clauses typically attach to the nearest noun phrase preceding them, following what linguists call the "Late Closure" principle. Since "the graduate student" imm…	LA	Q1	English
1	138	I exchanged contacts with the rival of the ballerina that was practicing.	[1-1] In the following sentence, which one was practicing? Respond solely with 'A' or 'B' A: the rival B: the ballerina Answer:	B	I chose B (the ballerina) because in the sentence "I exchanged contacts with the rival of the ballerina that was practicing," the relative clause "that was practicing" most naturally attaches to "the ballerina," which is the noun phrase closest to it. In English, relative clauses like "that was practicing" typically modify the nearest preceding noun phrase unless there's specific context suggesti…	LA	Q1	English
1	139	I checked the outlet of the television that was broken over time.	[1-1] In the following sentence, which one was broken over time? Respond solely with 'A' or 'B' A: the outlet B: the television Answer:	B	I chose B (the television) because in the sentence "I checked the outlet of the television that was broken over time," the relative clause "that was broken over time" most naturally modifies "the television," not "the outlet." This is due to the principle of proximity in English grammar - the relative clause "that was broken over time" is positioned immediately after "television," making televisi…	LA	Q1	English
1	140	I asked for help from the daughter of the manager that was at the restaurant.	[1-1] In the following sentence, which one was at the restaurant? Respond solely with 'A' or 'B' A: the daughter B: the manager Answer:	B	I chose B (the manager) as the one who was at the restaurant because in the phrase "the manager that was at the restaurant," the relative clause "that was at the restaurant" most naturally modifies the closest preceding noun, which is "the manager." This follows the principle of proximity in English syntax, where a modifying clause typically attaches to the nearest eligible noun phrase. In this s…	LA	Q1	English
1	141	I played golf with the acquaintance of the comedian that has lost weight recently.	[1-1] In the following sentence, which one has lost weight recently? Respond solely with 'A' or 'B' A: the acquaintance B: the comedian Answer:	B	I chose B: the comedian. In this sentence, the relative clause "that has lost weight recently" is modifying "the comedian" rather than "the acquaintance." This is because in English, relative clauses typically attach to the closest preceding noun phrase when there's ambiguity. In this structure, "the comedian" is positioned immediately before the relative clause "that has lost weight recently," m…	LA	Q1	English
1	147	I glared at the dog of the security guard that was at the entrance to the store.	[1-1] In the following sentence, which one was at the entrance to the store? Respond solely with 'A' or 'B' A: the dog B: the security guard Answer:	B	I chose B: the security guard. I made this choice because the relative clause "that was at the entrance to the store" most naturally attaches to the closest preceding noun phrase "the security guard" rather than to "the dog." This is due to the principle of late closure or recency in sentence processing, where we tend to associate a modifier with the most recently mentioned potential antecedent. …	LA	Q1	English
1	154	I talked with the grandson of the judge that retired last year.	[1-1] In the following sentence, which one retired last year? Respond solely with 'A' or 'B' A: the grandson B: the judge Answer:	B	I chose B (the judge) as the one who retired last year because in this sentence structure, the relative clause "that retired last year" most naturally modifies the closer noun phrase "the judge" rather than "the grandson." This follows a linguistic principle called proximity - relative clauses typically modify the nearest preceding noun phrase unless there are semantic or contextual reasons that …	LA	Q1	English
1	157	I couldn't find the keyboard of the computer that was repaired.	[1-1] In the following sentence, which one was repaired? Respond solely with 'A' or 'B' A: the keyboard B: the computer Answer:	B	I chose B: the computer. In the sentence "I couldn't find the keyboard of the computer that was repaired," the relative clause "that was repaired" modifies "the computer," not "the keyboard." This is because in English, relative clauses typically attach to the closest preceding noun phrase when there's ambiguity. Here, "that was repaired" directly follows "the computer," indicating it's the compu…	LA	Q1	English
1	160	I reached out to the friend of the student that had left school early in the morning.	[1-1] In the following sentence, which one had left school early in the morning? Respond solely with 'A' or 'B' A: the friend B: the student Answer:	B	I chose B (the student) because in the sentence "I reached out to the friend of the student that had left school early in the morning," the relative clause "that had left school early in the morning" most naturally attaches to the closest preceding noun phrase, which is "the student." This follows a linguistic principle called the "late closure" or "recency preference," where modifiers tend to at…	LA	Q1	English
1	161	I encouraged the supervisor of the nurse that was trying not to cry.	[1-1] In the following sentence, which one was trying not to cry? Respond solely with 'A' or 'B' A: the supervisor B: the nurse Answer:	B	I chose B because the relative clause "that was trying not to cry" modifies "the nurse" rather than "the supervisor." In English syntax, relative clauses typically attach to the closest preceding noun phrase when there's ambiguity. In this sentence structure, "that was trying not to cry" is positioned immediately after "the nurse," making "the nurse" the most natural antecedent for the relative c…	LA	Q1	English
1	162	I handed the water to the secretary of the politician that was giving a talk.	[1-1] In the following sentence, which one was giving a talk? Respond solely with 'A' or 'B' A: the secretary B: the politician Answer:	B	I chose B because in the phrase "the politician that was giving a talk," the relative clause "that was giving a talk" modifies "the politician," not "the secretary." This follows the principle of proximity in English grammar, where a relative clause typically modifies the nearest preceding noun phrase. So in this sentence, it's the politician who was giving the talk, not the secretary.	LA	Q1	English
1	167	I have come to like the coach of the swimmer that was in the pool.	[1-1] In the following sentence, which one was in the pool? Respond solely with 'A' or 'B' A: the coach B: the swimmer Answer:	B	I chose B, "the swimmer," because in this sentence, the relative clause "that was in the pool" most naturally modifies "the swimmer" rather than "the coach." This is because of a linguistic principle called proximity - relative clauses typically modify the closest preceding noun phrase. In this sentence, "the swimmer" is positioned right before "that was in the pool," making it the most likely re…	LA	Q1	English
1	169	I argued with the assistant of the cartoonist that was at the teahouse.	[1-1] In the following sentence, which one was at the teahouse? Respond solely with 'A' or 'B' A: the assistant B: the cartoonist Answer:	B	I interpreted "that was at the teahouse" as modifying "the cartoonist" rather than "the assistant" because in English, a relative clause (starting with "that") typically attaches to the nearest preceding noun phrase when there's ambiguity. In this case, "the cartoonist" is closer to "that was at the teahouse" than "the assistant." This is an example of what linguists call "late closure" - a princ…	LA	Q1	English
1	176	I talked with the master of the violinist that performed at the concert.	[1-1] In the following sentence, which one performed at the concert? Respond solely with 'A' or 'B' A: the master B: the violinist Answer:	B	I chose B because in the sentence "I talked with the master of the violinist that performed at the concert," the relative clause "that performed at the concert" modifies "the violinist," not "the master." In English, relative clauses typically attach to the nearest preceding noun phrase when there's potential ambiguity. Here, "that performed at the concert" is directly adjacent to "the violinist,…	LA	Q1	English
1	177	I couldn't believe that the secretary of the congressman that was playing the mobile game.	[1-1] In the following sentence, which one was playing the mobile game? Respond solely with 'A' or 'B' A: the secretary B: the congressman Answer:	B	I chose B because in the sentence structure "the secretary of the congressman that was playing the mobile game," the relative clause "that was playing the mobile game" most naturally attaches to the closest preceding noun phrase "the congressman." This follows what linguists call the "late closure" principle or the "recency principle," where people tend to attach modifiers to the most recently pr…	LA	Q1	English
1	179	I had dinner with the manager of the actor that arrived at the film set.	[1-1] In the following sentence, which one arrived at the film set? Respond solely with 'A' or 'B' A: the manager B: the actor Answer:	B	I chose 'B' because in the sentence "I had dinner with the manager of the actor that arrived at the film set," the relative clause "that arrived at the film set" modifies "the actor," not "the manager." This is due to a grammatical principle called late closure or recency, where a relative clause typically attaches to the closest preceding noun phrase. In this case, "that arrived at the film set"…	LA	Q1	English
1	180	I added the order to the part-time assistant of the chef that was grilling the meat.	[1-1] In the following sentence, which one was grilling the meat? Respond solely with 'A' or 'B' A: the part-time assistant B: the chef Answer:	B	I chose 'B' because in the sentence "I added the order to the part-time assistant of the chef that was grilling the meat," the relative clause "that was grilling the meat" most naturally attaches to "the chef," which is the closest noun phrase preceding it. In English syntax, relative clauses typically modify the nearest preceding noun phrase unless there are semantic or contextual reasons to bel…	LA	Q1	English
1	181	I got into an argument with the boss of the flight attendant that was on the bus.	[1-1] In the following sentence, which one was on the bus? Respond solely with 'A' or 'B' A: the boss B: the flight attendant Answer:	B	I chose B (the flight attendant) because in the sentence "I got into an argument with the boss of the flight attendant that was on the bus," the relative clause "that was on the bus" most naturally modifies the closest preceding noun phrase "the flight attendant." This is due to the principle of proximity in English syntax, where a relative clause typically attaches to the nearest eligible noun p…	LA	Q1	English
1	182	I had a conversation with the daughter of the owner that was washing dishes.	[1-1] In the following sentence, which one was washing dishes? Respond solely with 'A' or 'B' A: the daughter B: the owner Answer:	B	I chose "B: the owner" because in the sentence "I had a conversation with the daughter of the owner that was washing dishes," the relative clause "that was washing dishes" most naturally modifies "the owner" since it immediately precedes the relative pronoun "that." In English syntax, relative clauses typically modify the closest preceding noun phrase, following the "recency principle" or "last a…	LA	Q1	English
1	183	I threw away the remote control of the fan that suddenly broke yesterday.	[1-1] In the following sentence, which one suddenly broke yesterday? Respond solely with 'A' or 'B' A: the remote control B: the fan Answer:	B	I chose B (the fan) because in the sentence "I threw away the remote control of the fan that suddenly broke yesterday," the relative clause "that suddenly broke yesterday" most naturally modifies "the fan" rather than "the remote control." This is due to the principle of proximity in English - relative clauses typically modify the nearest preceding noun phrase. In this structure, "the fan" is pos…	LA	Q1	English
1	184	I asked for help from the apprentice of the architect that was at the wine shop.	[1-1] In the following sentence, which one was at the wine shop? Respond solely with 'A' or 'B' A: the apprentice B: the architect Answer:	B	I chose B (the architect) based on how English typically handles relative clauses. In the phrase "the apprentice of the architect that was at the wine shop," the relative pronoun "that" most naturally refers to the closest preceding noun, which is "the architect." This follows the principle of proximity in English syntax. If the sentence had been intended to say the apprentice was at the wine sho…	LA	Q1	English
1	185	I had coffee with the friend of the professor that got married last year.	[1-1] In the following sentence, which one got married last year? Respond solely with 'A' or 'B' A: the friend B: the professor Answer:	B	I chose B (the professor) because in this sentence structure, the relative clause "that got married last year" most naturally attaches to the closest preceding noun phrase, which is "the professor." This follows what linguists call the "recency principle" or "late closure principle," where modifiers typically attach to the most recent compatible noun phrase. If the sentence intended to communicat…	LA	Q1	English
1	187	I ran into the boss of the assistant that was leaving the office.	[1-1] In the following sentence, which one was leaving the office? Respond solely with 'A' or 'B' A: the boss B: the assistant Answer:	B	I chose B (the assistant) because in the sentence "I ran into the boss of the assistant that was leaving the office," the relative clause "that was leaving the office" modifies "the assistant," which is the noun phrase immediately preceding it. In English syntax, a relative clause typically attaches to the nearest preceding noun phrase unless there are semantic or contextual reasons indicating ot…	LA	Q1	English
1	192	I bumped into the customer of the banker that was on the phone.	[1-1] In the following sentence, which one was on the phone? Respond solely with 'A' or 'B' A: the customer B: the banker Answer:	B	I chose B (the banker) as the one who was on the phone because of how relative clauses work in English. In the sentence "I bumped into the customer of the banker that was on the phone," the relative clause "that was on the phone" most naturally attaches to the closest preceding noun phrase, which is "the banker." This is due to a grammatical principle called "late closure" or "recency," where mod…	LA	Q1	English
1	193	I gave a drink to the part-time student of the clerk that was cleaning up.	[1-1] In the following sentence, which one was cleaning up? Respond solely with 'A' or 'B' A: the part-time student B: the clerk Answer:	B	I chose B (the clerk) as the one who was cleaning up because in the sentence "I gave a drink to the part-time student of the clerk that was cleaning up," the relative clause "that was cleaning up" most naturally attaches to the noun phrase immediately preceding it, which is "the clerk." In English syntax, relative clauses like "that was cleaning up" typically modify the closest preceding noun unl…	LA	Q1	English
1	194	I took a picture with the colleague of the firefighter that was undergoing training.	[1-1] In the following sentence, which one was undergoing training? Respond solely with 'A' or 'B' A: the colleague B: the firefighter Answer:	B	I chose B because in the sentence "I took a picture with the colleague of the firefighter that was undergoing training," the relative clause "that was undergoing training" most naturally attaches to the closest noun phrase "the firefighter" rather than to "the colleague." This follows the principle of late closure or recency in syntactic processing, where modifiers tend to attach to the most rece…	LA	Q1	English
1	198	I checked the button of the printer that suddenly broke down.	[1-1] In the following sentence, which one suddenly broke down? Respond solely with 'A' or 'B' A: the button B: the printer Answer:	B	I chose B because in the sentence "I checked the button of the printer that suddenly broke down," the relative clause "that suddenly broke down" most naturally modifies "the printer" rather than "the button." This interpretation follows from the principle of proximity in English grammar, where a relative clause typically refers to the nearest preceding noun. Additionally, from a logical perspecti…	LA	Q1	English
1	199	I took a picture with the teacher of the sculptor that was in front of the museum.	[1-1] In the following sentence, which one was in front of the museum? Respond solely with 'A' or 'B' A: the teacher B: the sculptor Answer:	B	I chose B because in the sentence "I took a picture with the teacher of the sculptor that was in front of the museum," the relative clause "that was in front of the museum" most naturally attaches to "the sculptor," which is the closest noun phrase before it. This follows the linguistic principle of Late Closure or Right Association, where modifiers tend to attach to the most recently mentioned n…	LA	Q1	English
1	205	I exchanged contacts with the sister of the dancer that was doing yoga.	[1-1] In the following sentence, which one was doing yoga? Respond solely with 'A' or 'B' A: the sister B: the dancer Answer:	B	I chose B because in the sentence "I exchanged contacts with the sister of the dancer that was doing yoga," the relative clause "that was doing yoga" modifies "the dancer," not "the sister." This is because in English syntax, a relative clause typically modifies the closest preceding noun phrase. In this structure, "the dancer" is immediately before "that was doing yoga," making it the most natur…	LA	Q1	English
1	207	I accidentally bumped into the caregiver of the patient that was out for a walk.	[1-1] In the following sentence, which one was out for a walk? Respond solely with 'A' or 'B' A: the caregiver B: the patient Answer:	B	I chose B (the patient) because in the sentence "I accidentally bumped into the caregiver of the patient that was out for a walk," the relative clause "that was out for a walk" most naturally attaches to the closest preceding noun phrase, which is "the patient." This follows the principle of proximity in English grammar, where modifiers typically relate to the nearest appropriate noun. If the sen…	LA	Q1	English
1	208	I gave the strawberries to the owner of the rabbit that was on the lawn.	[1-1] In the following sentence, which one was on the lawn? Respond solely with 'A' or 'B' A: the owner B: the rabbit Answer:	B	I chose B because in the sentence "I gave the strawberries to the owner of the rabbit that was on the lawn," the relative clause "that was on the lawn" most naturally refers to "the rabbit" rather than "the owner." This is due to the principle of proximity in English - relative clauses like "that was..." typically modify the nearest preceding noun phrase, which in this case is "the rabbit." Gramm…	LA	Q1	English
1	209	I handed out snacks to the junior of the photographer that was climbing a mountain.	[1-1] In the following sentence, which one was climbing a mountain? Respond solely with 'A' or 'B' A: the junior B: the photographer Answer:	B	I chose B (the photographer) because in the sentence "I handed out snacks to the junior of the photographer that was climbing a mountain," the relative clause "that was climbing a mountain" modifies "the photographer," not "the junior." This follows a syntactic principle where a relative clause typically modifies the closest preceding noun phrase, which in this case is "the photographer." If "the…	LA	Q1	English
1	210	I gave water to the boss of the worker that was near the construction site.	[1-1] In the following sentence, which one was near the construction site? Respond solely with 'A' or 'B' A: the boss B: the worker Answer:	B	I chose B because in the sentence "I gave water to the boss of the worker that was near the construction site," the relative clause "that was near the construction site" most naturally modifies "the worker" rather than "the boss." This is due to the proximity principle in English syntax - relative clauses typically modify the closest preceding noun phrase, which in this case is "the worker."	LA	Q1	English
2	2	I interviewed the coach of the athlete that got covid.	[1-2] In the following sentence, which one got covid? Respond solely with 'A' or 'B' A: the athlete B: the coach Answer:	A	I chose A because in the sentence "I interviewed the coach of the athlete that got covid," the relative clause "that got covid" modifies "the athlete," not "the coach." This is because in English, relative clauses typically modify the nearest preceding noun phrase, which in this case is "the athlete." If the sentence had intended to say the coach got covid, it would more likely be phrased as "I i…	LA	Q1	English
2	3	I observed the secretary of the clerk that was working.	[1-2] In the following sentence, which one was working? Respond solely with 'A' or 'B' A: the clerk B: the secretary Answer:	A	I chose A: the clerk. In the sentence "I observed the secretary of the clerk that was working," the relative clause "that was working" modifies "the clerk" rather than "the secretary." This is because in English syntax, relative clauses like "that was working" typically attach to the nearest preceding noun phrase, which in this case is "the clerk." This follows a structural principle called "late…	LA	Q1	English
2	5	I shot the servant of the actress that was on the balcony.	[1-2] In the following sentence, which one was on the balcony? Respond solely with 'A' or 'B' A: the actress B: the servant Answer:	A	I chose 'A: the actress' because in the sentence "I shot the servant of the actress that was on the balcony," the relative clause "that was on the balcony" most naturally attaches to the closer noun phrase "the actress" rather than "the servant." This follows the linguistic principle of late closure or recency, where modifiers tend to attach to the most recently mentioned noun phrase. In this cas…	LA	Q1	English
2	6	I met the sister of the vocalist that was in Germany.	[1-2] In the following sentence, which one was in Germany? Respond solely with 'A' or 'B' A: the vocalist B: the sister Answer:	A	I chose A (the vocalist) because in the sentence "I met the sister of the vocalist that was in Germany," the relative clause "that was in Germany" most naturally refers to the closest preceding noun phrase, which is "the vocalist." This follows the standard parsing of relative clauses in English, where they typically modify the immediately preceding noun unless there are clear semantic or context…	LA	Q1	English
2	7	I was keeping an eye on the cat of the guest that was by the hotel.	[1-2] In the following sentence, which one was by the hotel? Respond solely with 'A' or 'B' A: the guest B: the cat Answer:	A	I chose 'A' because in the sentence "I was keeping an eye on the cat of the guest that was by the hotel," the relative clause "that was by the hotel" most naturally refers to "the guest" rather than "the cat." This is due to the principle of proximity in English syntax - relative clauses typically modify the nearest preceding noun phrase they can sensibly modify. In this structure, "the guest" is…	LA	Q1	English
2	8	I bumped into the chauffeur of the CEO that was so rude.	[1-2] In the following sentence, which one was so rude? Respond solely with 'A' or 'B' A: the CEO B: the chauffeur Answer:	A	I chose A: the CEO. In this sentence, the relative clause "that was so rude" most naturally attaches to "the CEO" rather than "the chauffeur." This is because in English, relative clauses typically modify the closest preceding noun phrase when there's ambiguity. Here, "the CEO" is positioned right before "that was so rude," making it the most natural referent. This follows standard English parsin…	LA	Q1	English
2	10	I carefully observed the nurse of the surgeon that was in charge of the operation.	[1-2] In the following sentence, which one was in charge of the operation? Respond solely with 'A' or 'B' A: the surgeon B: the nurse Answer:	A	I chose A (the surgeon) because in the sentence "I carefully observed the nurse of the surgeon that was in charge of the operation," the relative clause "that was in charge of the operation" most naturally modifies "the surgeon" rather than "the nurse." This is due to the principle of late closure or recency in English syntax, where a modifier typically attaches to the most recent eligible noun p…	LA	Q1	English
2	11	I spoke to the secretary of the lawyer that was on vacation.	[1-2] In the following sentence, which one was on vacation? Respond solely with 'A' or 'B' A: the lawyer B: the secretary Answer:	A	I chose A because in the sentence "I spoke to the secretary of the lawyer that was on vacation," the relative clause "that was on vacation" most naturally attaches to the noun phrase immediately preceding it, which is "the lawyer." This follows the linguistic principle of late closure or recency, where modifiers typically attach to the nearest preceding noun phrase. If the sentence intended to co…	LA	Q1	English
2	14	I read the review of the poem that was unfinished.	[1-2] In the following sentence, which one was unfinished? Respond solely with 'A' or 'B' A: the poem B: the review Answer:	A	I chose A because in the sentence "I read the review of the poem that was unfinished," the relative clause "that was unfinished" most naturally modifies "the poem," which is the noun phrase immediately preceding it. This is the default interpretation following the principle of proximity in English syntax, where relative clauses typically modify the nearest preceding noun phrase unless context sug…	LA	Q1	English
2	16	I liked listening to the recording of the song that was banned a long time ago.	[1-2] In the following sentence, which one was banned a long time ago? Respond solely with 'A' or 'B' A: the song B: the recording Answer:	A	I made the choice of "A" because in the sentence "I liked listening to the recording of the song that was banned a long time ago," the relative clause "that was banned a long time ago" modifies "the song," not "the recording." This interpretation follows from the nearest-noun attachment principle in English grammar, where a relative clause typically modifies the noun phrase immediately preceding …	LA	Q1	English
2	17	I couldn't find the cover of the pot that was clean.	[1-2] In the following sentence, which one was clean? Respond solely with 'A' or 'B' A: the pot B: the cover Answer:	A	I chose A because in the given sentence, the relative clause "that was clean" modifies "the pot" rather than "the cover." This is because in English, relative clauses typically modify the nearest preceding noun phrase. In this sentence structure, "the pot" is positioned immediately before "that was clean," making it the most natural antecedent for the relative clause.	LA	Q1	English
2	18	I was unable to interview the daughter of the hostage that was waiting.	[1-2] In the following sentence, which one was waiting? Respond solely with 'A' or 'B' A: the hostage B: the daughter Answer:	A	I chose "A: the hostage" because of how the relative clause "that was waiting" attaches in the sentence structure. In English syntax, a relative clause like "that was waiting" typically modifies the nearest preceding noun phrase unless there are specific indicators suggesting otherwise. In this sentence, "that was waiting" immediately follows "the hostage," making "the hostage" the most likely an…	LA	Q1	English
2	19	I saw the daughter of the friend that was in class.	[1-2] In the following sentence, which one was in class? Respond solely with 'A' or 'B' A: the friend B: the daughter Answer:	A	I chose 'A' because in the sentence "I saw the daughter of the friend that was in class," the relative clause "that was in class" most naturally attaches to the closest preceding noun phrase, which is "the friend." This follows the typical pattern in English where restrictive relative clauses (introduced by "that") modify the immediately preceding noun phrase unless there are contextual or semant…	LA	Q1	English
2	21	I didn't want to see the guide of the tourist that was angry.	[1-2] In the following sentence, which one was angry? Respond solely with 'A' or 'B' A: the tourist B: the guide Answer:	A	I chose A because in the phrase "the guide of the tourist that was angry," the relative clause "that was angry" most naturally attaches to the noun immediately preceding it, which is "tourist." This is due to a syntactic principle called "late closure" or "recency preference" - in English, modifiers like relative clauses typically attach to the closest possible noun phrase unless there are semant…	LA	Q1	English
2	22	I greeted the client of the lawyer that was on the phone.	[1-2] In the following sentence, which one was on the phone? Respond solely with 'A' or 'B' A: the lawyer B: the client Answer:	A	I chose A because in the sentence "I greeted the client of the lawyer that was on the phone," the relative clause "that was on the phone" most naturally attaches to the closest preceding noun phrase, which is "the lawyer." This follows a common syntactic principle called "late closure" or "recency," where modifiers tend to attach to the most recently mentioned noun phrase. While both interpretati…	LA	Q1	English
2	23	I noticed the guard of the congressman that was hiding.	[1-2] In the following sentence, which one was hiding? Respond solely with 'A' or 'B' A: the congressman B: the guard Answer:	A	I chose A (the congressman) because in the sentence "I noticed the guard of the congressman that was hiding," the relative clause "that was hiding" most naturally attaches to the closer noun phrase "the congressman." This follows a linguistic principle called "late closure" or "recency," where modifiers tend to attach to the nearest possible noun phrase. So syntactically, "that was hiding" modifi…	LA	Q1	English
2	24	I met the son of the delegate that was smoking.	[1-2] In the following sentence, which one was smoking? Respond solely with 'A' or 'B' A: the delegate B: the son Answer:	A	I chose A because in the sentence "I met the son of the delegate that was smoking," the relative clause "that was smoking" most naturally attaches to "the delegate" rather than "the son." This is because in English syntax, a relative clause typically modifies the closest preceding noun phrase when there is ambiguity. In this structure, "the delegate" is positioned immediately before "that was smo…	LA	Q1	English
2	27	I inspected the keyboard of the computer that was abandoned last week.	[1-2] In the following sentence, which one was abandoned last week? Respond solely with 'A' or 'B' A: the computer B: the keyboard Answer:	A	I chose A because in the sentence "I inspected the keyboard of the computer that was abandoned last week," the relative clause "that was abandoned last week" modifies "the computer," not "the keyboard." This is due to the principle of proximity in English grammar - the relative pronoun "that" typically refers to the closest preceding noun phrase that makes sense in context. In this structure, "of…	LA	Q1	English
2	29	I arrested the daughter of the chef that was in the restaurant.	[1-2] In the following sentence, which one was in the restaurant? Respond solely with 'A' or 'B' A: the chef B: the daughter Answer:	A	I chose A (the chef) because in the sentence "I arrested the daughter of the chef that was in the restaurant," the relative clause "that was in the restaurant" most naturally attaches to "the chef," which is the noun phrase immediately preceding it. This is an example of what linguists call attachment ambiguity, where the relative clause could potentially modify either "the daughter" or "the chef…	LA	Q1	English
2	30	I asked for directions from the nurse of the patient that was by the window.	[1-2] In the following sentence, which one was by the window? Respond solely with 'A' or 'B' A: the patient B: the nurse Answer:	A	I chose A (the patient) because in the sentence "I asked for directions from the nurse of the patient that was by the window," the phrase "that was by the window" is a relative clause that modifies "the patient," which is the closest noun preceding it. In English syntax, relative clauses (like "that was by the window") typically modify the noun phrase they immediately follow. In this case, "that …	LA	Q1	English
2	31	I greeted the dog of the farmer that was in the rice field.	[1-2] In the following sentence, which one was in the rice field? Respond solely with 'A' or 'B' A: the farmer B: the dog Answer:	A	I chose A because in the sentence "I greeted the dog of the farmer that was in the rice field," the relative clause "that was in the rice field" most naturally attaches to the closer noun phrase "the farmer" rather than "the dog." This follows a linguistic principle called "late closure" or "recency," where modifiers tend to attach to the closest possible noun phrase. So the sentence is typically…	LA	Q1	English
2	32	Yesterday I met with the wife of the architect that was in New York.	[1-2] In the following sentence, which one was in New York? Respond solely with 'A' or 'B' A: the architect B: the wife Answer:	A	I chose option A because in the sentence "Yesterday I met with the wife of the architect that was in New York," the relative clause "that was in New York" most naturally attaches to the closest preceding noun phrase, which is "the architect" rather than "the wife." This is due to a principle in English called "late closure" or "recency," where modifiers tend to attach to the most recently mention…	LA	Q1	English
2	33	I went to see the granddaughter of the driver that was in the accident.	[1-2] In the following sentence, which one was in the accident? Respond solely with 'A' or 'B' A: the driver B: the granddaughter Answer:	A	I chose A (the driver) because in the sentence "I went to see the granddaughter of the driver that was in the accident," the relative clause "that was in the accident" most naturally attaches to the immediately preceding noun "the driver." In English, relative clauses typically modify the nearest eligible noun phrase. Since "the driver" directly precedes "that was in the accident," it's the most …	LA	Q1	English
2	34	I petted the cat of the baby that was on the bed.	[1-2] In the following sentence, which one was on the bed? Respond solely with 'A' or 'B' A: the baby B: the cat Answer:	A	I chose A (the baby) because in the sentence "I petted the cat of the baby that was on the bed," the relative clause "that was on the bed" most naturally modifies "the baby," which is the closest preceding noun phrase. In English syntax, relative clauses typically attach to the nearest preceding noun phrase unless there's clear semantic or contextual reason to think otherwise. Here, "that was on …	LA	Q1	English
2	35	I interviewed the sister of the captain that was near the accident.	[1-2] In the following sentence, which one was near the accident? Respond solely with 'A' or 'B' A: the captain B: the sister Answer:	A	I chose A because in the sentence "I interviewed the sister of the captain that was near the accident," the relative pronoun "that" most naturally refers to "the captain" rather than "the sister." This is because in English syntax, relative clauses typically modify the nearest preceding noun phrase, which in this case is "the captain." This is known as the principle of proximity or recency in att…	LA	Q1	English
2	37	I ran over the brother of the merchant that was in the neighborhood.	[1-2] In the following sentence, which one was in the neighborhood? Respond solely with 'A' or 'B' A: the merchant B: the brother Answer:	A	I chose A because in the sentence "I ran over the brother of the merchant that was in the neighborhood," the relative clause "that was in the neighborhood" most naturally attaches to "the merchant," which is the noun phrase closest to it. In English grammar, relative clauses typically modify the noun phrase that immediately precedes them (this is sometimes called the "recency principle"). Since "…	LA	Q1	English
2	38	I gave candy to the cat of the kid that was by the fountain.	[1-2] In the following sentence, which one was by the fountain? Respond solely with 'A' or 'B' A: the kid B: the cat Answer:	A	I chose A (the kid) because in the sentence "I gave candy to the cat of the kid that was by the fountain," the relative clause "that was by the fountain" most naturally attaches to the closest preceding noun phrase "the kid." This follows the linguistic principle of late closure or recency, where modifiers typically attach to the most recent possible antecedent. While it's technically possible th…	LA	Q1	English
2	39	I waited for the wife of the priest that was in the school.	[1-2] In the following sentence, which one was in the school? Respond solely with 'A' or 'B' A: the priest B: the wife Answer:	A	I chose A because in the sentence "I waited for the wife of the priest that was in the school," the relative clause "that was in the school" most naturally modifies "the priest" rather than "the wife." This is due to the principle of late closure or recency in English parsing, where a modifier tends to attach to the most recent noun phrase (in this case "the priest"). If the sentence had intended…	LA	Q1	English
2	41	I argued with the child of the parent that was in front of the school.	[1-2] In the following sentence, which one was in front of the school? Respond solely with 'A' or 'B' A: the parent B: the child Answer:	A	I chose A (the parent) because in the sentence "I argued with the child of the parent that was in front of the school," the relative clause "that was in front of the school" most naturally modifies "the parent," which is the closest noun phrase before the relative clause. In English, relative clauses typically attach to the nearest preceding noun phrase unless there's a clear semantic reason for …	LA	Q1	English
2	42	I made fun of the nephew of the man that was in the park.	[1-2] In the following sentence, which one was in the park? Respond solely with 'A' or 'B' A: the man B: the nephew Answer:	A	I chose A: the man. In the sentence "I made fun of the nephew of the man that was in the park," the relative clause "that was in the park" modifies "the man" rather than "the nephew." This is because in English, relative clauses typically modify the closest preceding noun phrase, which in this case is "the man." The phrase "that was in the park" is directly attached to "the man," indicating that …	LA	Q1	English
2	43	I talked with the son of the doctor that came to my house.	[1-2] In the following sentence, which one came to my house? Respond solely with 'A' or 'B' A: the doctor B: the son Answer:	A	I chose A (the doctor) because in the sentence "I talked with the son of the doctor that came to my house," the relative clause "that came to my house" most naturally modifies "the doctor" rather than "the son." This interpretation follows the linguistic principle of late closure or recency, where a modifier tends to attach to the most recent noun phrase (in this case "the doctor"). Additionally,…	LA	Q1	English
2	44	I said hello to the sister of the singer that was on a yacht.	[1-2] In the following sentence, which one was on a yacht? Respond solely with 'A' or 'B' A: the singer B: the sister Answer:	A	I made that choice because in the sentence "I said hello to the sister of the singer that was on a yacht," the relative clause "that was on a yacht" most naturally attaches to "the singer," which is the noun phrase closest to the relative clause. In English, relative clauses typically modify the nearest appropriate noun phrase, following what linguists call the "late closure" or "recency" princip…	LA	Q1	English
2	48	I recognized the hostage of the robbery that was on the morning news.	[1-2] In the following sentence, which one was on the morning news? Respond solely with 'A' or 'B' A: the robbery B: the hostage Answer:	A	I chose A (the robbery) because in the sentence "I recognized the hostage of the robbery that was on the morning news," the relative clause "that was on the morning news" most naturally attaches to the closest preceding noun phrase, which is "the robbery." This follows the principle of late closure or recency in sentence processing, where modifiers typically attach to the nearest possible anteced…	LA	Q1	English
2	49	I saw on the news the accomplice of the thief that stole a wallet.	[1-2] In the following sentence, which one stole a wallet? Respond solely with 'A' or 'B' A: the thief B: the accomplice Answer:	A	I chose A: the thief because in the phrase "the thief that stole a wallet," the relative clause "that stole a wallet" modifies "the thief" directly. Syntactically, the relative pronoun "that" refers to its immediate antecedent "the thief," not to "the accomplice." The structure indicates that the wallet-stealing action is attributed to the thief, while the accomplice is simply connected to the th…	LA	Q1	English
2	50	I fell in love with the research assistant of the psychologist that studied in the US.	[1-2] In the following sentence, which one studied in the US? Respond solely with 'A' or 'B' A: the psychologist B: the research assistant Answer:	A	I chose A (the psychologist) because in the sentence structure "the research assistant of the psychologist that studied in the US," the relative clause "that studied in the US" most naturally attaches to the noun phrase immediately preceding it, which is "the psychologist." This follows the linguistic principle of late closure or recency, where modifiers tend to attach to the closest possible nou…	LA	Q1	English
2	51	I greeted the classmate of the bride that was preparing the food.	[1-2] In the following sentence, which one was preparing the food? Respond solely with 'A' or 'B' A: the bride B: the classmate Answer:	A	I chose 'A' because in the sentence "I greeted the classmate of the bride that was preparing the food," the relative clause "that was preparing the food" most naturally attaches to the closest noun phrase, which is "the bride." This follows the principle of proximity in English syntax. Structurally, when we have a complex noun phrase like "the classmate of the bride" followed by a relative clause…	LA	Q1	English
2	53	I ran into the son-in-law of the director that went bankrupt last year.	[1-2] In the following sentence, which one went bankrupt last year? Respond solely with 'A' or 'B' A: the director B: the son-in-law Answer:	A	I chose A because in the sentence "I ran into the son-in-law of the director that went bankrupt last year," the relative clause "that went bankrupt last year" most naturally attaches to "the director," which is the noun phrase closest to the relative pronoun "that." In English, relative clauses typically modify the nearest preceding noun phrase unless there are semantic or contextual reasons sugg…	LA	Q1	English
2	55	I bought a meal for the junior of the accountant that was at a restaurant.	[1-2] In the following sentence, which one was at a restaurant? Respond solely with 'A' or 'B' A: the accountant B: the junior Answer:	A	I chose A (the accountant) because in the phrase "the junior of the accountant that was at a restaurant," the relative clause "that was at a restaurant" most naturally attaches to the noun phrase immediately preceding it, which is "the accountant." This is due to a principle in English called the Late Closure principle or Recency, where modifiers tend to attach to the most recently mentioned noun…	LA	Q1	English
2	57	I groaned at the bodyguard of the diva that smoke cigarettes constantly.	[1-2] In the following sentence, which one smoke cigarettes constantly? Respond solely with 'A' or 'B' A: the diva B: the bodyguard Answer:	A	My choice is A: the diva. I made this choice because the relative clause "that smoke cigarettes constantly" attaches to the closest preceding noun phrase, which is "the diva." In English syntax, relative clauses typically modify the nearest noun phrase unless there are specific grammatical markers indicating otherwise. In this sentence structure, "of the diva that smoke cigarettes constantly" for…	LA	Q1	English
2	58	I delivered the letter to the security guard of the celebrity that was eating.	[1-2] In the following sentence, which one was eating? Respond solely with 'A' or 'B' A: the celebrity B: the security guard Answer:	A	I chose A because in the sentence "I delivered the letter to the security guard of the celebrity that was eating," the relative clause "that was eating" most naturally modifies "the celebrity" rather than "the security guard." This is because of the principle of late closure or recency in English syntax, where a modifier like a relative clause typically attaches to the closest preceding noun phra…	LA	Q1	English
2	59	I handed the water to the sergeant of the soldier that was swimming.	[1-2] In the following sentence, which one was swimming? Respond solely with 'A' or 'B' A: the soldier B: the sergeant Answer:	A	I chose A (the soldier) because in the sentence "I handed the water to the sergeant of the soldier that was swimming," the relative clause "that was swimming" modifies the noun phrase directly preceding it, which is "the soldier." This follows the typical pattern of English syntax where a relative clause (like "that was swimming") attaches to the closest preceding noun phrase. In this case, "the …	LA	Q1	English
2	60	I asked the part-time worker of the clerk that was organizing the merchandise.	[1-2] In the following sentence, which one was organizing the merchandise? Respond solely with 'A' or 'B' A: the clerk B: the part-time worker Answer:	A	I chose "A: the clerk" because in the sentence "I asked the part-time worker of the clerk that was organizing the merchandise," the relative clause "that was organizing the merchandise" grammatically modifies "the clerk," which is the noun immediately preceding it. In English syntax, relative clauses typically modify the nearest preceding noun phrase. In this structure, "that was organizing the m…	LA	Q1	English
2	61	I gave an apple to the dog of the owner that was walking in the park.	[1-2] In the following sentence, which one was walking in the park? Respond solely with 'A' or 'B' A: the owner B: the dog Answer:	A	I chose A: the owner. In the sentence "I gave an apple to the dog of the owner that was walking in the park," the relative clause "that was walking in the park" most naturally attaches to the closest preceding noun phrase, which is "the owner" rather than "the dog." This follows the principle of proximity in English grammar, where a relative clause typically modifies the nearest possible antecede…	LA	Q1	English
2	62	I spoke with the assistant of the technician that was on duty.	[1-2] In the following sentence, which one was on duty? Respond solely with 'A' or 'B' A: the technician B: the assistant Answer:	A	I chose A because "that was on duty" is a relative clause that most naturally modifies "the technician" in this sentence structure. The sentence has the phrase "the assistant of the technician that was on duty." In English syntax, relative clauses like "that was on duty" typically attach to the nearest preceding noun, which is "technician" rather than "assistant." This follows what linguists call…	LA	Q1	English
2	63	I greeted the child of the parent that was in the park.	[1-2] In the following sentence, which one was in the park? Respond solely with 'A' or 'B' A: the parent B: the child Answer:	A	I chose A: the parent. In the sentence "I greeted the child of the parent that was in the park," the relative clause "that was in the park" modifies the closest preceding noun phrase, which is "the parent." This is the natural interpretation following English grammar principles, where restrictive relative clauses typically modify the nearest preceding noun phrase unless there are contextual or se…	LA	Q1	English
2	64	I spoke with the lawyer of the client that was touring the exhibit.	[1-2] In the following sentence, which one was touring the exhibit? Respond solely with 'A' or 'B' A: the client B: the lawyer Answer:	A	I chose 'A' because in the sentence "I spoke with the lawyer of the client that was touring the exhibit," the relative clause "that was touring the exhibit" most naturally modifies "the client" rather than "the lawyer." This is because in English, relative clauses typically attach to the nearest preceding noun phrase, which in this case is "the client." If the sentence had intended to say the law…	LA	Q1	English
2	66	I handed a drink to the senior of the graduate student that was doing research.	[1-2] In the following sentence, which one was doing research? Respond solely with 'A' or 'B' A: the graduate student B: the senior Answer:	A	I chose A: the graduate student because in the phrase "the graduate student that was doing research," the relative clause "that was doing research" modifies "the graduate student." Grammatically, a relative clause like "that was doing research" attaches to the nearest preceding noun phrase, which in this case is "the graduate student" rather than "the senior." This follows the standard English pa…	LA	Q1	English
2	70	I ordered a drink from the student of the barista that was in a cafe.	[1-2] In the following sentence, which one was in a cafe? Respond solely with 'A' or 'B' A: the barista B: the student Answer:	A	I chose A (the barista) because in the sentence "I ordered a drink from the student of the barista that was in a cafe," the relative clause "that was in a cafe" most naturally attaches to "the barista," which is the closest noun phrase before "that." In English syntax, relative clauses typically modify the nearest preceding noun phrase unless there are semantic cues suggesting otherwise. Since "t…	LA	Q1	English
2	72	I covered the senior of the reporter that got cold.	[1-2] In the following sentence, which one got cold? Respond solely with 'A' or 'B' A: the reporter B: the senior Answer:	A	I chose A because in the sentence "I covered the senior of the reporter that got cold," the relative clause "that got cold" most naturally attaches to the closest preceding noun phrase "the reporter." This follows the principle of proximity in English grammar, where relative clauses typically modify the nearest preceding noun when there's potential ambiguity. While it's grammatically possible for…	LA	Q1	English
2	73	I looked up at the boss of the clerk that was working.	[1-2] In the following sentence, which one was working? Respond solely with 'A' or 'B' A: the clerk B: the boss Answer:	A	I chose A because in the structure "the boss of the clerk that was working," the relative clause "that was working" most naturally modifies "the clerk," which is the noun immediately preceding it. In English, relative clauses typically attach to the closest eligible noun phrase. This is known as the "recency principle" or "late closure" in linguistics. Since "the clerk" directly precedes "that wa…	LA	Q1	English
2	76	I met the wife of the writer that was in Italia.	[1-2] In the following sentence, which one was in Italia? Respond solely with 'A' or 'B' A: the writer B: the wife Answer:	A	I chose A because in the sentence "I met the wife of the writer that was in Italia," the relative clause "that was in Italia" most naturally attaches to the closest preceding noun phrase, which is "the writer." This follows the typical pattern in English where relative clauses typically modify the nearest noun phrase unless there are contextual or semantic reasons to believe otherwise. In this pa…	LA	Q1	English
2	77	I glanced at the coworker of the police officer that was in the police department.	[1-2] In the following sentence, which one was in the police department? Respond solely with 'A' or 'B' A: the police officer B: the coworker Answer:	A	I chose A because the relative clause "that was in the police department" most naturally attaches to the closest preceding noun phrase, which is "the police officer." This follows a linguistic principle called "late closure" or "recency preference," where modifiers tend to be associated with the most recently mentioned potential referent. Additionally, contextually, it makes more sense that a pol…	LA	Q1	English
2	81	I called the colleague of the announcer that was recently hospitalized.	[1-2] In the following sentence, which one was recently hospitalized? Respond solely with 'A' or 'B' A: the announcer B: the colleague Answer:	A	I chose option A because in the sentence "I called the colleague of the announcer that was recently hospitalized," the relative clause "that was recently hospitalized" most naturally attaches to the closest preceding noun phrase, which is "the announcer." This follows the linguistic principle of late closure or recency, where modifiers tend to be interpreted as applying to the most recent compati…	LA	Q1	English
2	83	I met the client of the lawyer that was having coffee.	[1-2] In the following sentence, which one was having coffee? Respond solely with 'A' or 'B' A: the lawyer B: the client Answer:	A	I chose A (the lawyer) because in this sentence, "that was having coffee" most naturally attaches to "the lawyer," which is the noun closest to the relative clause. This is an example of what linguists call "recency bias" in syntactic attachment - we tend to connect a relative clause starting with "that" to the nearest preceding noun phrase. Since "the lawyer" appears directly before "that was ha…	LA	Q1	English
2	84	I tasted the sauce of the pasta that was left over from last night.	[1-2] In the following sentence, which one was left over from last night? Respond solely with 'A' or 'B' A: the pasta B: the sauce Answer:	A	I made the choice "A" because in the sentence "I tasted the sauce of the pasta that was left over from last night," the relative clause "that was left over from last night" modifies "the pasta" rather than "the sauce." This is due to the structure of the sentence, where "that was left over from last night" is positioned closer to and directly after "pasta," making "pasta" the most natural anteced…	LA	Q1	English
2	86	I had to buy the saddle of the bike that was fixed yesterday.	[1-2] In the following sentence, which one was fixed yesterday? Respond solely with 'A' or 'B' A: the bike B: the saddle Answer:	A	I chose 'A' because in the sentence "I had to buy the saddle of the bike that was fixed yesterday," the relative clause "that was fixed yesterday" modifies "the bike," not "the saddle." This is because in English, relative clauses typically modify the nearest preceding noun phrase. In this structure, "that was fixed yesterday" is attached to "the bike" rather than "the saddle" based on proximity …	LA	Q1	English
2	88	I could not photograph the son of the driver that was smoking a cigarette.	[1-2] In the following sentence, which one was smoking a cigarette? Respond solely with 'A' or 'B' A: the driver B: the son Answer:	A	I chose A (the driver) because in the sentence "I could not photograph the son of the driver that was smoking a cigarette," the relative clause "that was smoking a cigarette" most naturally attaches to the closer noun phrase "the driver" rather than "the son." This is due to the principle of late closure or recency in syntactic parsing, where modifiers tend to attach to the most recently mentione…	LA	Q1	English
2	89	I found the manager of the actor that was practicing at the pool.	[1-2] In the following sentence, which one was practicing at the pool? Respond solely with 'A' or 'B' A: the actor B: the manager Answer:	A	I chose A because in the sentence "I found the manager of the actor that was practicing at the pool," the relative clause "that was practicing at the pool" modifies "the actor," not "the manager." This is due to the principle of recency in English syntax - relative clauses typically modify the closest preceding noun phrase. In this structure, "that was practicing at the pool" attaches to "the act…	LA	Q1	English
2	90	I called the wife of the pilot that was absent today.	[1-2] In the following sentence, which one was absent today? Respond solely with 'A' or 'B' A: the pilot B: the wife Answer:	A	I chose A because in the sentence "I called the wife of the pilot that was absent today," the relative clause "that was absent today" most naturally attaches to the closest preceding noun phrase, which is "the pilot." This follows the principle of proximity in English grammar, where modifiers typically relate to the nearest appropriate noun. The structure of the sentence suggests that I called th…	LA	Q1	English
2	93	I complained to the interpreter of the embassador that was at the airport.	[1-2] In the following sentence, which one was at the airport? Respond solely with 'A' or 'B' A: the embassador B: the interpreter Answer:	A	I chose A because in the sentence "I complained to the interpreter of the embassador that was at the airport," the relative clause "that was at the airport" modifies "the embassador" rather than "the interpreter." In English syntax, a relative clause typically attaches to the closest preceding noun phrase when there's ambiguity. In this case, "the embassador" is the noun immediately preceding "th…	LA	Q1	English
2	94	I met the rival of the programmer that knows AI well.	[1-2] In the following sentence, which one knows AI well? Respond solely with 'A' or 'B' A: the programmer B: the rival Answer:	A	I chose A (the programmer) because in the sentence "I met the rival of the programmer that knows AI well," the relative clause "that knows AI well" most naturally attaches to the immediately preceding noun phrase "the programmer." This is the most common interpretation following English parsing preferences - relative clauses typically modify the closest eligible noun phrase. In this case, "that k…	LA	Q1	English
2	97	I checked the monitor of the computer that was broken yesterday.	[1-2] In the following sentence, which one was broken yesterday? Respond solely with 'A' or 'B' A: the computer B: the monitor Answer:	A	I chose A because in the sentence "I checked the monitor of the computer that was broken yesterday," the relative clause "that was broken yesterday" modifies "the computer," not "the monitor." This is because in English, relative clauses typically modify the nearest preceding noun phrase, which in this case is "the computer." If the monitor was broken, the sentence would be more clearly phrased a…	LA	Q1	English
2	98	I photographed the apprentice of the painter that was next to the art gallery.	[1-2] In the following sentence, which one was next to the art gallery? Respond solely with 'A' or 'B' A: the painter B: the apprentice Answer:	A	I chose A (the painter) because in the sentence "I photographed the apprentice of the painter that was next to the art gallery," the relative clause "that was next to the art gallery" most naturally attaches to the closer noun phrase "the painter" rather than to "the apprentice." This follows the principle of proximity in language processing, where a relative clause typically modifies the noun ph…	LA	Q1	English
2	99	I interviewed the son of the minister that was at City Hall.	[1-2] In the following sentence, which one was at City Hall? Respond solely with 'A' or 'B' A: the minister B: the son Answer:	A	I made that choice because in the sentence "I interviewed the son of the minister that was at City Hall," the relative clause "that was at City Hall" most naturally modifies "the minister" rather than "the son." This is due to the principle of proximity in English syntax - the relative pronoun "that" typically refers to the closest preceding noun phrase, which in this case is "the minister." If t…	LA	Q1	English
2	100	I asked for the exit from the boss of the laborer that was on the construction site.	[1-2] In the following sentence, which one was on the construction site? Respond solely with 'A' or 'B' A: the laborer B: the boss Answer:	A	I chose "A" because in the sentence "I asked for the exit from the boss of the laborer that was on the construction site," the relative clause "that was on the construction site" most naturally attaches to the closest preceding noun phrase, which is "the laborer." This follows the principle of proximity in English grammar where modifiers typically relate to the nearest appropriate noun. If the se…	LA	Q1	English
2	101	I greeted the grandson of the madam that was in the countryside.	[1-2] In the following sentence, which one was in the countryside? Respond solely with 'A' or 'B' A: the madam B: the grandson Answer:	A	I chose "A" (the madam) because of how the relative clause "that was in the countryside" is positioned in the sentence. In English grammar, a relative clause typically modifies the noun phrase that immediately precedes it. In this sentence, "that was in the countryside" directly follows "the madam," suggesting it's the madam who was in the countryside. If the sentence intended to say the grandson…	LA	Q1	English
2	102	I met the student of the linguist that was in Tokyo the other day.	[1-2] In the following sentence, which one was in Tokyo the other day? Respond solely with 'A' or 'B' A: the linguist B: the student Answer:	A	I chose A (the linguist) because in the sentence "I met the student of the linguist that was in Tokyo the other day," the relative clause "that was in Tokyo the other day" most naturally attaches to the closest preceding noun phrase, which is "the linguist." This follows the principle of proximity in English syntax, where modifiers tend to be interpreted as modifying the nearest appropriate noun …	LA	Q1	English
2	103	I scolded the subordinate of the engineer that was on the construction site.	[1-2] In the following sentence, which one was on the construction site? Respond solely with 'A' or 'B' A: the engineer B: the subordinate Answer:	A	I chose 'A' because in the sentence "I scolded the subordinate of the engineer that was on the construction site," the relative clause "that was on the construction site" most naturally attaches to the closer noun phrase "the engineer." This is an example of what linguists call "late closure" or "recency" - we tend to attach modifiers to the most recent possible attachment site. In this case, "th…	LA	Q1	English
2	104	I looked at the cat of the kid that was lying on the couch.	[1-2] In the following sentence, which one was lying on the couch? Respond solely with 'A' or 'B' A: the kid B: the cat Answer:	A	I chose A (the kid) because in the sentence "I looked at the cat of the kid that was lying on the couch," the relative pronoun "that" most naturally refers to "the kid," which is the noun immediately preceding it. In English syntax, relative clauses (like "that was lying on the couch") typically modify the nearest preceding noun phrase when there's ambiguity. Since "the kid" is positioned right b…	LA	Q1	English
2	105	I talked with the supervisor of the flight attendant that was on board.	[1-2] In the following sentence, which one was on board? Respond solely with 'A' or 'B' A: the flight attendant B: the supervisor Answer:	A	I made that choice because in the sentence "I talked with the supervisor of the flight attendant that was on board," the relative clause "that was on board" modifies "the flight attendant," not "the supervisor." This is due to the principle of proximity in English syntax - relative clauses typically modify the nearest preceding noun phrase, which in this case is "the flight attendant." The struct…	LA	Q1	English
2	106	I made eye contact with the guide dog of the passenger that was at the station.	[1-2] In the following sentence, which one was at the station? Respond solely with 'A' or 'B' A: the passenger B: the guide dog Answer:	A	I chose A because in the phrase "the passenger that was at the station," the relative clause "that was at the station" modifies "the passenger," not "the guide dog." In English syntax, a relative clause typically attaches to the noun phrase immediately preceding it. Here, "that was at the station" directly follows "the passenger," indicating it's the passenger who was at the station. If the sente…	LA	Q1	English
2	109	I waited for the believer of the pastor that was praying in church.	[1-2] In the following sentence, which one was praying in church? Respond solely with 'A' or 'B' A: the pastor B: the believer Answer:	A	I chose A (the pastor) because in the sentence "I waited for the believer of the pastor that was praying in church," the relative clause "that was praying in church" most naturally attaches to "the pastor," which is the closest noun phrase preceding it. In English, relative clauses typically modify the nearest preceding noun phrase unless there's contextual or semantic information suggesting othe…	LA	Q1	English
2	111	I spoke to the son of the doctor that was behind the tree.	[1-2] In the following sentence, which one was behind the tree? Respond solely with 'A' or 'B' A: the doctor B: the son Answer:	A	I chose A (the doctor) because in the sentence "I spoke to the son of the doctor that was behind the tree," the relative clause "that was behind the tree" is more likely to modify "the doctor" rather than "the son." This follows the linguistic principle of late closure or recency, where a modifier tends to attach to the most recent noun phrase (in this case "the doctor"). Additionally, in English…	LA	Q1	English
2	113	I spoke with the guardian of the patient that came to the hospital.	[1-2] In the following sentence, which one came to the hospital? Respond solely with 'A' or 'B' A: the patient B: the guardian Answer:	A	I chose 'A' because in the sentence "I spoke with the guardian of the patient that came to the hospital," the relative clause "that came to the hospital" most naturally modifies "the patient" rather than "the guardian." This is because of the proximity principle in English - relative clauses typically modify the nearest preceding noun phrase. In this sentence, "patient" is positioned right before…	LA	Q1	English
2	117	I met with the clerk of the prosecutor that knew about the murder.	[1-2] In the following sentence, which one knew about the murder? Respond solely with 'A' or 'B' A: the prosecutor B: the clerk Answer:	A	I chose 'A' because this sentence contains what linguists call a relative clause attachment ambiguity. The relative clause "that knew about the murder" could technically attach to either "the clerk" or "the prosecutor." However, in English, there's a general preference for attaching relative clauses to the nearest preceding noun phrase (known as "low attachment" or "late closure"). In this senten…	LA	Q1	English
2	118	I recognized the secretary of the politician that was from the newspaper.	[1-2] In the following sentence, which one was from the newspaper? Respond solely with 'A' or 'B' A: the politician B: the secretary Answer:	A	I chose 'A' because in the sentence "I recognized the secretary of the politician that was from the newspaper," the relative clause "that was from the newspaper" most naturally attaches to the noun phrase immediately preceding it, which is "the politician." This is due to a parsing principle known as "late closure" or "recency preference" in English grammar, where modifiers tend to attach to the …	LA	Q1	English
2	119	I interviewed the family of the killer that fled in desperation.	[1-2] In the following sentence, which one fled in desperation? Respond solely with 'A' or 'B' A: the killer B: the family Answer:	A	I chose A because in the sentence "I interviewed the family of the killer that fled in desperation," the relative clause "that fled in desperation" most naturally modifies "the killer" rather than "the family." This is due to the principle of proximity in English grammar - relative clauses typically modify the nearest preceding noun phrase when there's ambiguity. In this structure, "the killer" i…	LA	Q1	English
2	120	I sent an email to the research assistant of the linguist that was in France.	[1-2] In the following sentence, which one was in France? Respond solely with 'A' or 'B' A: the linguist B: the research assistant Answer:	A	I chose A (the linguist) because of how relative clauses work in English. In the sentence "I sent an email to the research assistant of the linguist that was in France," the relative clause "that was in France" most naturally attaches to the closest preceding noun phrase, which is "the linguist" rather than "the research assistant." This is due to a principle called "late closure" or "recency" in…	LA	Q1	English
2	122	I thought of the dog of the idol that was in an accident this fall.	[1-2] In the following sentence, which one was in an accident this fall? Respond solely with 'A' or 'B' A: the idol B: the dog Answer:	A	I chose 'A' because in the sentence "I thought of the dog of the idol that was in an accident this fall," the relative clause "that was in an accident this fall" most naturally attaches to the nearest preceding noun phrase, which is "the idol." This follows the linguistic principle of late closure or recency, where modifiers like relative clauses typically modify the closest eligible noun phrase.…	LA	Q1	English
2	123	I spoke with the wife of the professor that retired this year.	[1-2] In the following sentence, which one retired this year? Respond solely with 'A' or 'B' A: the professor B: the wife Answer:	A	I chose A (the professor) because in the sentence "I spoke with the wife of the professor that retired this year," the relative clause "that retired this year" most naturally attaches to "the professor," not "the wife." This is because "that" as a relative pronoun typically modifies the nearest preceding noun phrase, which in this case is "the professor." Structurally, "the professor" is position…	LA	Q1	English
2	124	I had a drink with the apprentice of the painter that visited the exhibition.	[1-2] In the following sentence, which one visited the exhibition? Respond solely with 'A' or 'B' A: the painter B: the apprentice Answer:	A	I chose A (the painter) because in the sentence "I had a drink with the apprentice of the painter that visited the exhibition," the relative clause "that visited the exhibition" most naturally attaches to "the painter," which is the noun phrase closest to it. This follows the linguistic principle of late closure or recency, where a modifier tends to attach to the most recently mentioned noun phra…	LA	Q1	English
2	126	I ran into the father of the pianist that was on TV yesterday.	[1-2] In the following sentence, which one was on TV yesterday? Respond solely with 'A' or 'B' A: the pianist B: the father Answer:	A	I interpreted "that was on TV yesterday" as referring to "the pianist" rather than "the father" because: 1. In English syntax, relative clauses like "that was on TV yesterday" typically modify the nearest preceding noun phrase, which in this case is "the pianist." 2. This follows the principle of proximity in sentence parsing, where modifiers are generally understood to refer to the closest appro…	LA	Q1	English
2	127	I was upset to see the son-in-law of the politician that kept drinking wine.	[1-2] In the following sentence, which one kept drinking wine? Respond solely with 'A' or 'B' A: the politician B: the son-in-law Answer:	A	I chose A (the politician) because in the sentence "I was upset to see the son-in-law of the politician that kept drinking wine," the relative clause "that kept drinking wine" is typically interpreted as modifying the closest preceding noun phrase, which is "the politician." This follows a general linguistic principle called the Late Closure principle or Recency preference, where modifiers tend t…	LA	Q1	English
2	128	I left a note for the head of the reporter that was waiting to hear back.	[1-2] In the following sentence, which one was waiting to hear back? Respond solely with 'A' or 'B' A: the reporter B: the head Answer:	A	I chose 'A' because in the phrase "the reporter that was waiting to hear back," the relative clause "that was waiting to hear back" is modifying "the reporter," not "the head." The structure follows the pattern "the head of the reporter that was waiting," where the relative clause "that was waiting" attaches to the closest preceding noun phrase "the reporter." This is the most natural syntactic i…	LA	Q1	English
2	130	I paid a per diem to the part-time student of the barista that was making the coffee.	[1-2] In the following sentence, which one was making the coffee? Respond solely with 'A' or 'B' A: the barista B: the part-time student Answer:	A	I chose "A" because the relative clause "that was making the coffee" most naturally attaches to "the barista," which is the noun closest to it. In English syntax, relative clauses typically modify the nearest preceding noun phrase unless context clearly indicates otherwise. The structure of the sentence suggests that "the barista" is the one making the coffee, and "the part-time student of the ba…	LA	Q1	English
2	131	I complained to the friend of the gangster that was smoking in the room.	[1-2] In the following sentence, which one was smoking in the room? Respond solely with 'A' or 'B' A: the gangster B: the friend Answer:	A	I chose A because in the sentence "I complained to the friend of the gangster that was smoking in the room," the relative clause "that was smoking in the room" most naturally attaches to "the gangster," which is the closest noun phrase before the relative clause. This follows the principle of proximity in English syntax, where a relative clause typically modifies the nearest possible noun phrase …	LA	Q1	English
2	132	I talked to the wife of the fisherman that was resting on the boat.	[1-2] In the following sentence, which one was resting on the boat? Respond solely with 'A' or 'B' A: the fisherman B: the wife Answer:	A	I chose "A" (the fisherman) as the one who was resting on the boat because in this sentence construction, the relative clause "that was resting on the boat" most naturally attaches to the closest preceding noun phrase, which is "the fisherman." This follows the principle of late closure or recency in English syntax, where modifiers typically relate to the nearest possible referent unless context …	LA	Q1	English
2	133	I bumped into the daughter-in-law of the elderly man that was swimming in the pool.	[1-2] In the following sentence, which one was swimming in the pool? Respond solely with 'A' or 'B' A: the elderly man B: the daughter-in-law Answer:	A	I chose A because in the sentence "I bumped into the daughter-in-law of the elderly man that was swimming in the pool," the relative clause "that was swimming in the pool" modifies "the elderly man" since it directly follows this noun phrase. In English, relative clauses typically modify the noun phrase they immediately follow. So the sentence structure indicates that it was the elderly man who w…	LA	Q1	English
2	135	I had a discussion with the advisor of the graduate student that was attending the conference.	[1-2] In the following sentence, which one was attending the conference? Respond solely with 'A' or 'B' A: the graduate student B: the advisor Answer:	A	I chose option A because in the sentence "I had a discussion with the advisor of the graduate student that was attending the conference," the relative clause "that was attending the conference" most naturally modifies "the graduate student" rather than "the advisor." This is because in English syntax, relative clauses typically attach to the nearest preceding noun phrase (the principle of proximi…	LA	Q1	English
2	138	I exchanged contacts with the rival of the ballerina that was practicing.	[1-2] In the following sentence, which one was practicing? Respond solely with 'A' or 'B' A: the ballerina B: the rival Answer:	A	I chose "A" because in the sentence "I exchanged contacts with the rival of the ballerina that was practicing," the relative clause "that was practicing" most naturally modifies "the ballerina" rather than "the rival." This is due to the principle of recency or proximity in English syntax - the relative clause "that was practicing" is more likely to refer to the most recent noun phrase ("the ball…	LA	Q1	English
2	139	I checked the outlet of the television that was broken over time.	[1-2] In the following sentence, which one was broken over time? Respond solely with 'A' or 'B' A: the television B: the outlet Answer:	A	I chose A (the television) because in the sentence "I checked the outlet of the television that was broken over time," the relative clause "that was broken over time" modifies "the television," not "the outlet." This interpretation follows the principle of proximity in English grammar - relative clauses typically modify the nearest preceding noun phrase when there's ambiguity. In this sentence, "…	LA	Q1	English
2	140	I asked for help from the daughter of the manager that was at the restaurant.	[1-2] In the following sentence, which one was at the restaurant? Respond solely with 'A' or 'B' A: the manager B: the daughter Answer:	A	I chose A: the manager because of how relative clauses work in English. In the sentence "I asked for help from the daughter of the manager that was at the restaurant," the relative clause "that was at the restaurant" most naturally attaches to the closest preceding noun phrase, which is "the manager" rather than "the daughter." This is due to a principle called "late closure" or "recency" in Engl…	LA	Q1	English
2	141	I played golf with the acquaintance of the comedian that has lost weight recently.	[1-2] In the following sentence, which one has lost weight recently? Respond solely with 'A' or 'B' A: the comedian B: the acquaintance Answer:	A	I chose A: the comedian. The relative clause "that has lost weight recently" is most likely referring to "the comedian" rather than "the acquaintance" because of the principle of proximity in English grammar. In complex noun phrases like "the acquaintance of the comedian," a relative clause introduced by "that" typically modifies the closest noun - in this case, "comedian." This is a case of stru…	LA	Q1	English
2	143	I looked at the friend of the stewardess that went to work at night.	[1-2] In the following sentence, which one went to work at night? Respond solely with 'A' or 'B' A: the stewardess B: the friend Answer:	A	I chose A because in the sentence "I looked at the friend of the stewardess that went to work at night," the relative clause "that went to work at night" most naturally attaches to "the stewardess," which is the closer noun phrase. This follows a linguistic principle called the "recency principle" or "late closure," where modifying clauses typically attach to the most recent possible noun phrase …	LA	Q1	English
2	145	I shot the brother of the terrorist that was hiding in the bathroom.	[1-2] In the following sentence, which one was hiding in the bathroom? Respond solely with 'A' or 'B' A: the terrorist B: the brother Answer:	A	I chose A because in the sentence "I shot the brother of the terrorist that was hiding in the bathroom," the relative clause "that was hiding in the bathroom" most naturally attaches to the closest preceding noun phrase "the terrorist" rather than "the brother." This follows the principle of late closure or recency in syntactic parsing, where modifiers tend to attach to the most recently mentione…	LA	Q1	English
2	146	I met the husband of the millionaire that was relaxing on a yacht.	[1-2] In the following sentence, which one was relaxing on a yacht? Respond solely with 'A' or 'B' A: the millionaire B: the husband Answer:	A	I chose A because in the sentence "I met the husband of the millionaire that was relaxing on a yacht," the relative clause "that was relaxing on a yacht" most naturally attaches to "the millionaire," which is the closest preceding noun phrase. This follows the linguistic principle of proximity in attachment, where relative clauses typically modify the nearest eligible noun phrase unless there's c…	LA	Q1	English
2	147	I glared at the dog of the security guard that was at the entrance to the store.	[1-2] In the following sentence, which one was at the entrance to the store? Respond solely with 'A' or 'B' A: the security guard B: the dog Answer:	A	I chose A (the security guard) because in the phrase "the dog of the security guard that was at the entrance to the store," the relative clause "that was at the entrance to the store" most naturally attaches to "the security guard," which is the closest noun phrase before "that." This follows the linguistic principle of proximity in attachment. While it's technically ambiguous in written form, a …	LA	Q1	English
2	148	I argued at a hotel with the bodyguard of the celebrity that blocked traffic.	[1-2] In the following sentence, which one blocked traffic? Respond solely with 'A' or 'B' A: the celebrity B: the bodyguard Answer:	A	I chose A (the celebrity) because in the sentence "I argued at a hotel with the bodyguard of the celebrity that blocked traffic," the relative clause "that blocked traffic" most naturally attaches to the closest noun phrase "the celebrity," not "the bodyguard." This is due to the principle of late closure or recency in English syntax, where modifiers tend to attach to the nearest possible attachm…	LA	Q1	English
2	150	I waited on location for the assistant of the director that was filming.	[1-2] In the following sentence, which one was filming? Respond solely with 'A' or 'B' A: the director B: the assistant Answer:	A	I chose "A: the director" because in the sentence "I waited on location for the assistant of the director that was filming," the relative clause "that was filming" most naturally modifies "the director" rather than "the assistant." This is due to the principle of late closure or recency in syntax, where a modifier like a relative clause typically attaches to the most recent eligible noun phrase. …	LA	Q1	English
2	152	I had dinner with the friend of the subordinate that was promoted this time.	[1-2] In the following sentence, which one was promoted this time? Respond solely with 'A' or 'B' A: the subordinate B: the friend Answer:	A	I chose A because in the sentence "I had dinner with the friend of the subordinate that was promoted this time," the relative clause "that was promoted this time" most naturally modifies "the subordinate," which is the closest noun phrase to the relative clause. This follows the principle of proximity in English grammar, where relative clauses typically modify the nearest preceding noun phrase un…	LA	Q1	English
2	154	I talked with the grandson of the judge that retired last year.	[1-2] In the following sentence, which one retired last year? Respond solely with 'A' or 'B' A: the judge B: the grandson Answer:	A	I chose A because in the sentence "I talked with the grandson of the judge that retired last year," the relative clause "that retired last year" most naturally attaches to "the judge," not "the grandson." This is because in English syntax, relative clauses typically modify the nearest preceding noun phrase when there's potential ambiguity. In this case, "the judge" is the noun immediately before …	LA	Q1	English
2	157	I couldn't find the keyboard of the computer that was repaired.	[1-2] In the following sentence, which one was repaired? Respond solely with 'A' or 'B' A: the computer B: the keyboard Answer:	A	I chose A (the computer) because in the phrase "the computer that was repaired," the relative clause "that was repaired" directly modifies "the computer." The sentence structure shows that "that was repaired" is attached to the closest noun phrase "the computer," not to "the keyboard." This follows the principle that relative clauses typically modify the noun phrase that immediately precedes them…	LA	Q1	English
2	158	I was unable to alert the sister of the student that was dozing.	[1-2] In the following sentence, which one was dozing? Respond solely with 'A' or 'B' A: the student B: the sister Answer:	A	I chose A: the student. In the sentence "I was unable to alert the sister of the student that was dozing," the relative clause "that was dozing" modifies "the student" rather than "the sister" because of proximity and grammatical attachment. In English, relative clauses typically modify the noun phrase immediately preceding them. Here, "that was dozing" directly follows "the student," making "the…	LA	Q1	English
2	159	I was waiting for the colleague of the teacher that was in the gym.	[1-2] In the following sentence, which one was in the gym? Respond solely with 'A' or 'B' A: the teacher B: the colleague Answer:	A	I chose A: the teacher. I made this choice because in the sentence "I was waiting for the colleague of the teacher that was in the gym," the relative clause "that was in the gym" most naturally modifies "the teacher," which is the noun closest to the relative pronoun "that." In English, relative clauses typically attach to the nearest preceding noun phrase when there is ambiguity. Since "the teac…	LA	Q1	English
2	160	I reached out to the friend of the student that had left school early in the morning.	[1-2] In the following sentence, which one had left school early in the morning? Respond solely with 'A' or 'B' A: the student B: the friend Answer:	A	I made that choice because in the sentence "I reached out to the friend of the student that had left school early in the morning," the relative clause "that had left school early in the morning" most naturally modifies "the student" rather than "the friend." This is due to the proximity principle in English - relative clauses typically modify the nearest noun phrase preceding them. In this struct…	LA	Q1	English
2	161	I encouraged the supervisor of the nurse that was trying not to cry.	[1-2] In the following sentence, which one was trying not to cry? Respond solely with 'A' or 'B' A: the nurse B: the supervisor Answer:	A	I chose A (the nurse) because in the sentence "I encouraged the supervisor of the nurse that was trying not to cry," the relative clause "that was trying not to cry" modifies the noun phrase immediately preceding it, which is "the nurse." In English syntax, relative clauses typically attach to the closest preceding noun phrase unless there are other contextual or syntactic cues indicating otherwi…	LA	Q1	English
2	162	I handed the water to the secretary of the politician that was giving a talk.	[1-2] In the following sentence, which one was giving a talk? Respond solely with 'A' or 'B' A: the politician B: the secretary Answer:	A	I chose A (the politician) because in the sentence "I handed the water to the secretary of the politician that was giving a talk," the relative clause "that was giving a talk" most naturally attaches to the noun phrase immediately preceding it, which is "the politician." This is due to a principle in English syntax called "late closure" or "recency," where modifiers tend to attach to the closest …	LA	Q1	English
2	164	I asked for advice from the daughter of the chef that was eating pasta.	[1-2] In the following sentence, which one was eating pasta? Respond solely with 'A' or 'B' A: the chef B: the daughter Answer:	A	I chose A (the chef) because in the sentence "I asked for advice from the daughter of the chef that was eating pasta," the relative clause "that was eating pasta" most naturally modifies "the chef," which is the closest noun phrase before the relative clause. This follows the linguistic principle of proximity, where a relative clause typically modifies the nearest preceding noun phrase unless the…	LA	Q1	English
2	166	I greeted the colleague of the salesman that was visiting next door.	[1-2] In the following sentence, which one was visiting next door? Respond solely with 'A' or 'B' A: the salesman B: the colleague Answer:	A	I chose A (the salesman) because in the sentence "I greeted the colleague of the salesman that was visiting next door," the relative clause "that was visiting next door" most naturally attaches to "the salesman," which is the closest noun phrase before the relative clause. This follows the syntactic principle of late closure or recency, where relative clauses typically modify the nearest precedin…	LA	Q1	English
2	167	I have come to like the coach of the swimmer that was in the pool.	[1-2] In the following sentence, which one was in the pool? Respond solely with 'A' or 'B' A: the swimmer B: the coach Answer:	A	I chose A because in the sentence "I have come to like the coach of the swimmer that was in the pool," the relative clause "that was in the pool" most naturally modifies the noun phrase immediately preceding it, which is "the swimmer." This follows the principle of proximity in English grammar, where a relative clause typically refers to the closest preceding noun phrase unless there are contextu…	LA	Q1	English
2	168	I chatted with the grandfather of the student that was in front of the supermarket.	[1-2] In the following sentence, which one was in front of the supermarket? Respond solely with 'A' or 'B' A: the student B: the grandfather Answer:	A	I chose A (the student) because in the sentence "I chatted with the grandfather of the student that was in front of the supermarket," the relative clause "that was in front of the supermarket" most naturally attaches to the closest preceding noun phrase, which is "the student." This is due to a linguistic principle called "late closure" or "recency," where modifiers tend to be associated with the…	LA	Q1	English
2	169	I argued with the assistant of the cartoonist that was at the teahouse.	[1-2] In the following sentence, which one was at the teahouse? Respond solely with 'A' or 'B' A: the cartoonist B: the assistant Answer:	A	I chose A (the cartoonist) because in the sentence "I argued with the assistant of the cartoonist that was at the teahouse," the relative clause "that was at the teahouse" modifies "the cartoonist" rather than "the assistant." This follows the principle of late closure or recency in English syntax, where a modifier like a relative clause typically attaches to the closest preceding noun phrase whe…	LA	Q1	English
2	170	I waited at the cafe for the husband of the lawyer that was jogging.	[1-2] In the following sentence, which one was jogging? Respond solely with 'A' or 'B' A: the lawyer B: the husband Answer:	A	I chose A (the lawyer) because in the given sentence, the relative clause "that was jogging" most naturally attaches to the noun phrase "the lawyer" rather than "the husband of the lawyer." This follows the principle of late closure or recency in English syntax, where a modifier like a relative clause typically attaches to the most recent noun phrase when there's ambiguity. In this case, "the law…	LA	Q1	English
2	173	I gave advice to the guide of the tourist that couldn't read Chinese.	[1-2] In the following sentence, which one couldn't read Chinese? Respond solely with 'A' or 'B' A: the tourist B: the guide Answer:	A	I chose A because the sentence contains a relative clause "that couldn't read Chinese," which modifies the closest preceding noun phrase "the tourist." This follows the principle of proximity in English syntax, where relative clauses typically attach to the immediately preceding noun phrase unless there's clear indication otherwise. The structure "the guide of the tourist that couldn't read Chine…	LA	Q1	English
2	176	I talked with the master of the violinist that performed at the concert.	[1-2] In the following sentence, which one performed at the concert? Respond solely with 'A' or 'B' A: the violinist B: the master Answer:	A	I chose A because in the sentence "I talked with the master of the violinist that performed at the concert," the relative clause "that performed at the concert" modifies "the violinist," not "the master." This is because "that performed at the concert" is directly attached to the closest preceding noun phrase "the violinist." In English, relative clauses typically modify the noun phrase they imme…	LA	Q1	English
2	177	I couldn't believe that the secretary of the congressman that was playing the mobile game.	[1-2] In the following sentence, which one was playing the mobile game? Respond solely with 'A' or 'B' A: the congressman B: the secretary Answer:	A	I chose A because of the syntactic structure of the sentence. In the noun phrase "the secretary of the congressman that was playing the mobile game," the relative clause "that was playing the mobile game" most naturally attaches to the closest preceding noun phrase, which is "the congressman." This follows the principle of late closure or recency in sentence processing, where modifiers tend to at…	LA	Q1	English
2	178	I asked a question to the research assistant of the professor that was at the museum.	[1-2] In the following sentence, which one was at the museum? Respond solely with 'A' or 'B' A: the professor B: the research assistant Answer:	A	I chose 'A' because in the sentence "I asked a question to the research assistant of the professor that was at the museum," the relative clause "that was at the museum" most naturally attaches to the closest preceding noun phrase, which is "the professor." This follows the principle of late closure or recency in English sentence processing, where modifiers tend to attach to the most recently ment…	LA	Q1	English
2	179	I had dinner with the manager of the actor that arrived at the film set.	[1-2] In the following sentence, which one arrived at the film set? Respond solely with 'A' or 'B' A: the actor B: the manager Answer:	A	I chose A (the actor) because in the sentence "I had dinner with the manager of the actor that arrived at the film set," the relative clause "that arrived at the film set" modifies "the actor," not "the manager." This follows standard English syntactic rules where a relative clause typically attaches to the closest preceding noun phrase (in this case "the actor"), rather than to a more distant no…	LA	Q1	English
2	180	I added the order to the part-time assistant of the chef that was grilling the meat.	[1-2] In the following sentence, which one was grilling the meat? Respond solely with 'A' or 'B' A: the chef B: the part-time assistant Answer:	A	I chose A (the chef) because in the sentence "I added the order to the part-time assistant of the chef that was grilling the meat," the relative clause "that was grilling the meat" most naturally attaches to "the chef," which is the closest noun phrase before the relative clause. This is due to a syntactic principle called the Late Closure principle or Recency, where modifiers tend to attach to t…	LA	Q1	English
2	181	I got into an argument with the boss of the flight attendant that was on the bus.	[1-2] In the following sentence, which one was on the bus? Respond solely with 'A' or 'B' A: the flight attendant B: the boss Answer:	A	I chose 'A' because the relative clause "that was on the bus" most naturally modifies "the flight attendant" rather than "the boss." This is due to the principle of late closure or recency in parsing, where a modifier tends to attach to the most recent noun phrase. In this sentence, "the flight attendant" is positioned immediately before "that was on the bus," making it the most natural anteceden…	LA	Q1	English
2	182	I had a conversation with the daughter of the owner that was washing dishes.	[1-2] In the following sentence, which one was washing dishes? Respond solely with 'A' or 'B' A: the owner B: the daughter Answer:	A	I chose A (the owner) because in the sentence "I had a conversation with the daughter of the owner that was washing dishes," the relative clause "that was washing dishes" most naturally modifies "the owner," which is the noun closest to the relative pronoun "that." In English syntax, relative clauses typically attach to the nearest preceding noun phrase. Since "the owner" directly precedes "that …	LA	Q1	English
2	183	I threw away the remote control of the fan that suddenly broke yesterday.	[1-2] In the following sentence, which one suddenly broke yesterday? Respond solely with 'A' or 'B' A: the fan B: the remote control Answer:	A	I chose A because in the sentence "I threw away the remote control of the fan that suddenly broke yesterday," the relative clause "that suddenly broke yesterday" most naturally modifies "the fan" rather than "the remote control." This is because of the proximity principle in English - when a relative clause follows a complex noun phrase containing "X of Y," the relative clause typically modifies …	LA	Q1	English
2	184	I asked for help from the apprentice of the architect that was at the wine shop.	[1-2] In the following sentence, which one was at the wine shop? Respond solely with 'A' or 'B' A: the architect B: the apprentice Answer:	A	I chose A because in the sentence "I asked for help from the apprentice of the architect that was at the wine shop," the relative clause "that was at the wine shop" most naturally modifies "the architect" rather than "the apprentice." This follows the principle of proximity in English grammar, where a relative clause typically modifies the closest preceding noun phrase (in this case "the architec…	LA	Q1	English
2	187	I ran into the boss of the assistant that was leaving the office.	[1-2] In the following sentence, which one was leaving the office? Respond solely with 'A' or 'B' A: the assistant B: the boss Answer:	A	I chose A (the assistant) because in the sentence "I ran into the boss of the assistant that was leaving the office," the relative clause "that was leaving the office" most naturally modifies "the assistant," which is the noun phrase immediately preceding it. In English syntax, a relative clause typically modifies the nearest preceding noun phrase unless there are semantic or contextual reasons t…	LA	Q1	English
2	188	I recognized the cat of the basketball player that was eating bread in the cafe.	[1-2] In the following sentence, which one was eating bread in the cafe? Respond solely with 'A' or 'B' A: the basketball player B: the cat Answer:	A	I chose A because in this sentence, the relative clause "that was eating bread in the cafe" most naturally attaches to the closest preceding noun phrase "the basketball player." This is due to a linguistic principle called the "late closure" or "recency preference," where we tend to attach modifiers to the most recently mentioned noun when there is ambiguity. While grammatically the relative clau…	LA	Q1	English
2	191	I was surprised to see the pet dog of the government employee that was near the restroom.	[1-2] In the following sentence, which one was near the restroom? Respond solely with 'A' or 'B' A: the govenment employee B: the pet dog Answer:	A	I chose 'A' (the government employee) because of how the relative clause "that was near the restroom" is structured in the sentence. In English syntax, a relative clause typically modifies the nearest preceding noun phrase unless there are clear indicators otherwise. In this sentence, "the government employee" is the noun phrase immediately before "that was near the restroom," making it the most …	LA	Q1	English
2	192	I bumped into the customer of the banker that was on the phone.	[1-2] In the following sentence, which one was on the phone? Respond solely with 'A' or 'B' A: the banker B: the customer Answer:	A	I chose A (the banker) because in the sentence "I bumped into the customer of the banker that was on the phone," the relative clause "that was on the phone" most naturally attaches to the closest preceding noun phrase, which is "the banker." This is due to what linguists call the "late closure" or "recency principle" - we tend to attach modifiers to the most recently mentioned potential anteceden…	LA	Q1	English
2	193	I gave a drink to the part-time student of the clerk that was cleaning up.	[1-2] In the following sentence, which one was cleaning up? Respond solely with 'A' or 'B' A: the clerk B: the part-time student Answer:	A	I chose A (the clerk) because in the sentence "I gave a drink to the part-time student of the clerk that was cleaning up," the relative clause "that was cleaning up" most naturally attaches to the closest preceding noun phrase, which is "the clerk." This follows standard English parsing where a relative clause typically modifies the nearest possible antecedent unless there are semantic or context…	LA	Q1	English
2	194	I took a picture with the colleague of the firefighter that was undergoing training.	[1-2] In the following sentence, which one was undergoing training? Respond solely with 'A' or 'B' A: the firefighter B: the colleague Answer:	A	I chose A: the firefighter because in the sentence "I took a picture with the colleague of the firefighter that was undergoing training," the relative clause "that was undergoing training" most naturally attaches to "the firefighter," which is the noun phrase closest to the relative clause. This is an example of what linguists call proximity-based attachment, where a modifier tends to attach to t…	LA	Q1	English
2	196	I finally bought the case of the laptop that was on sale this month.	[1-2] In the following sentence, which one was on sale this month? Respond solely with 'A' or 'B' A: the laptop B: the case Answer:	A	I chose A (the laptop) because in the sentence "I finally bought the case of the laptop that was on sale this month," the relative clause "that was on sale this month" most naturally attaches to the closest preceding noun phrase "the laptop" rather than to "the case." This follows the principle of proximity in English syntax. The structure suggests that the laptop was the item on sale, and the sp…	LA	Q1	English
2	197	I replaced the wheel of the bicycle that had gone missing last week.	[1-2] In the following sentence, which one had gone missing last week? Respond solely with 'A' or 'B' A: the bicycle B: the wheel Answer:	A	I chose 'A' because in the sentence "I replaced the wheel of the bicycle that had gone missing last week," the relative clause "that had gone missing last week" most naturally modifies "the bicycle" rather than "the wheel." This is because "that" typically refers to the noun phrase immediately preceding it. In this structure, "the bicycle" is positioned right before "that," creating a closer atta…	LA	Q1	English
2	198	I checked the button of the printer that suddenly broke down.	[1-2] In the following sentence, which one suddenly broke down? Respond solely with 'A' or 'B' A: the printer B: the button Answer:	A	I chose A (the printer) because in the sentence "I checked the button of the printer that suddenly broke down," the relative clause "that suddenly broke down" most naturally modifies "the printer" rather than "the button." This is due to the principle of proximity in English syntax - the relative clause "that suddenly broke down" is more likely to refer to the noun phrase closest to it ("the prin…	LA	Q1	English
2	199	I took a picture with the teacher of the sculptor that was in front of the museum.	[1-2] In the following sentence, which one was in front of the museum? Respond solely with 'A' or 'B' A: the sculptor B: the teacher Answer:	A	I chose A because in the sentence "I took a picture with the teacher of the sculptor that was in front of the museum," the relative clause "that was in front of the museum" most naturally attaches to the closest noun phrase "the sculptor." This follows the principle of proximity in English grammar, where a relative clause typically modifies the nearest eligible noun phrase. Structurally, "of the …	LA	Q1	English
2	200	I talked to the secretary of the congressman that seemed very busy.	[1-2] In the following sentence, which one seemed very busy? Respond solely with 'A' or 'B' A: the congressman B: the secretary Answer:	A	I chose option A (the congressman) because in this sentence structure, the relative clause "that seemed very busy" most naturally attaches to the noun immediately preceding it, which is "congressman." In English syntax, a relative clause typically modifies the nearest preceding noun phrase unless there are contextual or semantic reasons to believe otherwise. The phrase "of the congressman that se…	LA	Q1	English
2	201	I called the attorney of the defendant that was preparing for trial.	[1-2] In the following sentence, which one was preparing for trial? Respond solely with 'A' or 'B' A: the defendant B: the attorney Answer:	A	I chose A (the defendant) because in the sentence "I called the attorney of the defendant that was preparing for trial," the relative clause "that was preparing for trial" most naturally attaches to the closest preceding noun phrase, which is "the defendant." This follows the principle of late closure or recency in sentence processing, where modifiers typically attach to the most recently mention…	LA	Q1	English
2	202	I greeted the granddaughter of the caretaker that was sitting in a chair.	[1-2] In the following sentence, which one was sitting in a chair? Respond solely with 'A' or 'B' A: the caretaker B: the granddaughter Answer:	A	I chose A (the caretaker) based on the structure of the sentence. The relative clause "that was sitting in a chair" most naturally attaches to "the caretaker" rather than "the granddaughter" because "the caretaker" is the noun closest to the relative pronoun "that." This follows the principle of proximity in English syntax, where relative clauses typically modify the nearest preceding noun phrase…	LA	Q1	English
2	203	I coordinated with the assistant of the director that was preparing the stage.	[1-2] In the following sentence, which one was preparing the stage? Respond solely with 'A' or 'B' A: the director B: the assistant Answer:	A	I chose A (the director) because in the sentence "I coordinated with the assistant of the director that was preparing the stage," the relative clause "that was preparing the stage" most naturally attaches to "the director," which is the closest preceding noun. In English grammar, relative clauses typically modify the nearest preceding noun phrase unless context strongly suggests otherwise. In thi…	LA	Q1	English
2	204	I handed the ice cream to the son of the gardener that was next to the statue.	[1-2] In the following sentence, which one was next to the statue? Respond solely with 'A' or 'B' A: the gardener B: the son Answer:	A	I chose "A" because in the sentence "I handed the ice cream to the son of the gardener that was next to the statue," the relative clause "that was next to the statue" most naturally attaches to the closest preceding noun phrase, which is "the gardener." This follows the linguistic principle of late closure or recency, where modifiers tend to attach to the most recently mentioned eligible noun phr…	LA	Q1	English
2	205	I exchanged contacts with the sister of the dancer that was doing yoga.	[1-2] In the following sentence, which one was doing yoga? Respond solely with 'A' or 'B' A: the dancer B: the sister Answer:	A	I chose A ("the dancer") because in the sentence "I exchanged contacts with the sister of the dancer that was doing yoga," the relative clause "that was doing yoga" most naturally modifies "the dancer," which is the closest noun phrase before the relative clause. This follows the typical pattern in English where a relative clause typically modifies the nearest preceding noun phrase. In this struc…	LA	Q1	English
2	207	I accidentally bumped into the caregiver of the patient that was out for a walk.	[1-2] In the following sentence, which one was out for a walk? Respond solely with 'A' or 'B' A: the patient B: the caregiver Answer:	A	I chose A: the patient. In the sentence "I accidentally bumped into the caregiver of the patient that was out for a walk," the relative clause "that was out for a walk" most naturally attaches to the closest preceding noun phrase, which is "the patient." This follows the principle of proximity in English syntax. If the sentence had intended to say the caregiver was walking, it would typically be …	LA	Q1	English
2	208	I gave the strawberries to the owner of the rabbit that was on the lawn.	[1-2] In the following sentence, which one was on the lawn? Respond solely with 'A' or 'B' A: the rabbit B: the owner Answer:	A	I chose A because in the sentence "I gave the strawberries to the owner of the rabbit that was on the lawn," the relative clause "that was on the lawn" modifies "the rabbit" rather than "the owner." In English, relative clauses typically modify the noun phrase that immediately precedes them. In this case, "that was on the lawn" comes right after "rabbit," indicating it's the rabbit that was on th…	LA	Q1	English
2	209	I handed out snacks to the junior of the photographer that was climbing a mountain.	[1-2] In the following sentence, which one was climbing a mountain? Respond solely with 'A' or 'B' A: the photographer B: the junior Answer:	A	I chose A because in the sentence "I handed out snacks to the junior of the photographer that was climbing a mountain," the relative clause "that was climbing a mountain" modifies "the photographer" rather than "the junior." This is based on the principle that in English syntax, relative clauses typically attach to the nearest preceding noun phrase. In this case, "the photographer" is positioned …	LA	Q1	English
2	92	I greeted the assistant of the hairdresser that was closing the curtains.	[1-2] In the following sentence, which one was closing the curtains? Respond solely with 'A' or 'B' A: the hairdresser B: the assistant Answer:	A: the hairdresser	In the sentence "I greeted the assistant of the hairdresser that was closing the curtains," I chose A: the hairdresser as the one closing the curtains. I made this choice because "that was closing the curtains" is a relative clause that most naturally attaches to the closest preceding noun phrase, which is "the hairdresser." This follows the principle of proximity in English syntax, where relativ…	LA	Q1	English
2	1	I had dinner with the relative of the teacher that was recently divorced.	[1-2] In the following sentence, which one was recently divorced? Respond solely with 'A' or 'B' A: the teacher B: the relative Answer:	B	I chose B (the relative) because in the sentence "I had dinner with the relative of the teacher that was recently divorced," the relative clause "that was recently divorced" most naturally attaches to the closest preceding noun phrase, which is "the relative." This follows the linguistic principle of late closure or recency, where modifiers typically attach to the nearest eligible attachment site…	HA	Q1	English
2	4	I was looking at the pet of the girl that was in the living room.	[1-2] In the following sentence, which one was in the living room? Respond solely with 'A' or 'B' A: the girl B: the pet Answer:	B	I chose B (the pet) because in the sentence "I was looking at the pet of the girl that was in the living room," the relative clause "that was in the living room" most naturally attaches to the closest preceding noun phrase, which is "the pet." This follows the linguistic principle of late closure or recency, where modifiers tend to attach to the most recently mentioned eligible noun phrase. While…	HA	Q1	English
2	9	I heard a rumor about the sister of the actor that was visiting the resort.	[1-2] In the following sentence, which one was visiting the resort? Respond solely with 'A' or 'B' A: the actor B: the sister Answer:	B	B I made this choice because the relative clause "that was visiting the resort" most naturally attaches to the immediately preceding noun phrase "the sister of the actor." This follows the principle of late closure or recency in English syntax, where modifiers tend to attach to the closest possible noun phrase. In this sentence, "the sister" is positioned directly before the relative clause "that…	HA	Q1	English
2	12	I met the assistant of the detective that was fired last year.	[1-2] In the following sentence, which one was fired last year? Respond solely with 'A' or 'B' A: the detective B: the assistant Answer:	B	I chose B because in the sentence "I met the assistant of the detective that was fired last year," the relative clause "that was fired last year" most naturally attaches to the closest noun phrase, which is "the assistant." This follows the principle of proximity in English syntax, where modifiers tend to describe the nearest appropriate noun. While it's technically ambiguous (since "that" could …	HA	Q1	English
2	13	I met the employee of the U.S. ambassador that was having a meal.	[1-2] In the following sentence, which one was having a meal? Respond solely with 'A' or 'B' A: the U.S. ambassador B: the employee Answer:	B	I chose "B" because in the sentence "I met the employee of the U.S. ambassador that was having a meal," the relative clause "that was having a meal" most naturally attaches to the closest preceding noun phrase, which is "the employee." This follows the principle of proximity in English syntax. If the sentence had been intended to indicate that the ambassador was the one having the meal, it would …	HA	Q1	English
2	15	I adjusted the pipe of the sink that was cracked.	[1-2] In the following sentence, which one was cracked? Respond solely with 'A' or 'B' A: the sink B: the pipe Answer:	B	I chose "B: the pipe" because in the sentence "I adjusted the pipe of the sink that was cracked," the relative clause "that was cracked" most naturally attaches to the closest preceding noun phrase, which is "the pipe." This follows the linguistic principle of proximity in English grammar, where modifiers typically relate to the nearest appropriate noun unless context indicates otherwise. The phr…	HA	Q1	English
2	20	I called the intern of the team leader that was late.	[1-2] In the following sentence, which one was late? Respond solely with 'A' or 'B' A: the team leader B: the intern Answer:	B	I chose B (the intern) because in the sentence "I called the intern of the team leader that was late," the relative clause "that was late" most naturally attaches to the closest preceding noun phrase, which is "the intern." This follows the principle of proximity in English syntax, where modifiers like relative clauses typically modify the nearest appropriate noun phrase unless there are semantic…	HA	Q1	English
2	25	I bought the charger of the ipad that was on sale.	[1-2] In the following sentence, which one was on sale? Respond solely with 'A' or 'B' A: the ipad B: the charger Answer:	B	I chose B, indicating that the charger was on sale, because of how the sentence is structured. In the phrase "the charger of the ipad that was on sale," the relative clause "that was on sale" most naturally modifies "the charger" rather than "the ipad" due to proximity. When a relative clause follows a complex noun phrase containing "of," it typically refers to the head noun (in this case "charge…	HA	Q1	English
2	26	I finally found the panel of the box that was completely crumpled.	[1-2] In the following sentence, which one was completely crumpled? Respond solely with 'A' or 'B' A: the box B: the panel Answer:	B	I chose B because in the sentence "I finally found the panel of the box that was completely crumpled," the relative clause "that was completely crumpled" is more likely to refer to "the panel" rather than "the box." This is because in English, relative clauses typically modify the nearest preceding noun phrase. In this case, "the panel" is closer to "that was completely crumpled" than "the box" i…	HA	Q1	English
2	28	I photographed the cow of the peasant that was by the puddle.	[1-2] In the following sentence, which one was by the puddle? Respond solely with 'A' or 'B' A: the peasant B: the cow Answer:	B	I chose B (the cow) because in the sentence "I photographed the cow of the peasant that was by the puddle," the relative clause "that was by the puddle" most naturally attaches to the closest preceding noun phrase, which is "the cow." This follows the principle of proximity in English syntax. While grammatically "that was by the puddle" could modify either "the cow" or "the peasant," the more nat…	HA	Q1	English
2	36	I gazed at the dog of the visitor that was under a tree.	[1-2] In the following sentence, which one was under a tree? Respond solely with 'A' or 'B' A: the visitor B: the dog Answer:	B	I chose B because in the sentence "I gazed at the dog of the visitor that was under a tree," the relative clause "that was under a tree" more likely modifies "the dog" rather than "the visitor." This is because in English syntax, relative clauses typically attach to the nearest preceding noun phrase when there's ambiguity. Since "the dog" is closer to "that was under a tree" than "the visitor" is…	HA	Q1	English
2	40	I photographed the sister of the boss that was on the terrace.	[1-2] In the following sentence, which one was on the terrace? Respond solely with 'A' or 'B' A: the boss B: the sister Answer:	B	I chose B (the sister) because in the sentence "I photographed the sister of the boss that was on the terrace," the relative clause "that was on the terrace" most naturally attaches to the closest noun phrase "the sister" rather than "the boss." This follows a linguistic principle called the Late Closure principle or Recency, where new phrases tend to be associated with the most recently processe…	HA	Q1	English
2	45	I chatted with the aunt of the novelist that was baking cookies.	[1-2] In the following sentence, which one was baking cookies? Respond solely with 'A' or 'B' A: the novelist B: the aunt Answer:	B	I chose B (the aunt) because in the sentence "I chatted with the aunt of the novelist that was baking cookies," the relative clause "that was baking cookies" most naturally attaches to the closest preceding noun phrase, which is "the aunt." This follows the principle of late closure or recency in English syntax, where modifiers tend to attach to the nearest eligible noun phrase. While it's techni…	HA	Q1	English
2	46	I laughted at the uncle of the sailor that couldn't operate the machine.	[1-2] In the following sentence, which one couldn't operate the machine? Respond solely with 'A' or 'B' A: the sailor B: the uncle Answer:	B	I chose B because in the sentence "I laughted at the uncle of the sailor that couldn't operate the machine," the relative clause "that couldn't operate the machine" modifies "the uncle" rather than "the sailor." This is because in English syntax, a relative clause typically modifies the closest noun phrase preceding it. In this case, "the uncle" is closer to the relative clause "that couldn't ope…	HA	Q1	English
2	47	I scrutinized the acquitance of the prisonor that knew about the incident.	[1-2] In the following sentence, which one knew about the incident? Respond solely with 'A' or 'B' A: the prisonor B: the acquitance Answer:	B	I chose B because in the sentence "I scrutinized the acquitance of the prisonor that knew about the incident," the relative clause "that knew about the incident" modifies "the acquitance" rather than "the prisonor." This follows the English parsing principle that a relative clause typically modifies the closest preceding noun phrase when there's ambiguity. In this structure, "that knew about the …	HA	Q1	English
2	52	I was worried about the pigeon of the magician that was injured in a performance.	[1-2] In the following sentence, which one was injured in a performance? Respond solely with 'A' or 'B' A: the magician B: the pigeon Answer:	B	I chose B (the pigeon) as the one that was injured in a performance because in the sentence "I was worried about the pigeon of the magician that was injured in a performance," the relative clause "that was injured in a performance" most naturally modifies "the pigeon" rather than "the magician." This is based on the proximity principle in English grammar - relative clauses typically modify the ne…	HA	Q1	English
2	54	I had lunch with the assistant of the professor that was attending the conference.	[1-2] In the following sentence, which one was attending the conference? Respond solely with 'A' or 'B' A: the professor B: the assistant Answer:	B	I chose B (the assistant) because in this sentence, the relative clause "that was attending the conference" most naturally attaches to the immediately preceding noun phrase "the assistant of the professor." This interpretation follows the principle of Late Closure or Recency in English syntax, where modifiers tend to attach to the most recent potential head. In this case, "the assistant" is posit…	HA	Q1	English
2	56	I read the revision of the manuscript that was on the test.	[1-2] In the following sentence, which one was on the test? Respond solely with 'A' or 'B' A: the manuscript B: the revision Answer:	B	I made this choice based on the phrase structure of the sentence. In "the revision of the manuscript that was on the test," the relative clause "that was on the test" most naturally attaches to the closest noun phrase "the revision" rather than "the manuscript." This follows a linguistic principle called "late closure" or "recency," where modifiers tend to attach to the most recently processed ph…	HA	Q1	English
2	65	I had coffee with the colleague of the researcher that attended the seminar.	[1-2] In the following sentence, which one attended the seminar? Respond solely with 'A' or 'B' A: the researcher B: the colleague Answer:	B	I chose B (the colleague) because in the sentence "I had coffee with the colleague of the researcher that attended the seminar," the relative clause "that attended the seminar" modifies the nearest preceding noun phrase, which is "the colleague." This follows the proximity principle in English syntax, where a relative clause typically refers to the closest possible antecedent unless context stron…	HA	Q1	English
2	67	I was talking to the passenger of the pilot that was on an airplane.	[1-2] In the following sentence, which one was on an airplane? Respond solely with 'A' or 'B' A: the pilot B: the passenger Answer:	B	I chose B (the passenger) because in the sentence "I was talking to the passenger of the pilot that was on an airplane," the relative clause "that was on an airplane" most naturally attaches to the closest preceding noun phrase, which is "the passenger." This is due to the principle of late closure or recency in sentence processing, where modifiers tend to attach to the most recently mentioned po…	HA	Q1	English
2	68	I argued with the member of the trainer that was holding dumbbells.	[1-2] In the following sentence, which one was holding dumbbells? Respond solely with 'A' or 'B' A: the trainer B: the member Answer:	B	I chose B because the relative clause "that was holding dumbbells" modifies "the member of the trainer." In English syntax, a relative clause typically modifies the noun phrase immediately preceding it. In this case, "that was holding dumbbells" directly follows "the member," indicating that the member was the one holding the dumbbells. If the sentence had intended to say the trainer was holding …	HA	Q1	English
2	69	I threw away the case of the laptop that was no longer needed.	[1-2] In the following sentence, which one was no longer needed? Respond solely with 'A' or 'B' A: the laptop B: the case Answer:	B	I chose B because in this sentence, "that was no longer needed" modifies "the case of the laptop." The relative clause "that was no longer needed" attaches to the immediately preceding noun phrase "the case," not to "the laptop." This follows the principle of proximity in English grammar - relative clauses typically modify the nearest preceding noun phrase unless context clearly indicates otherwi…	HA	Q1	English
2	71	I had tea with the relative of the teacher that was recently divorced.	[1-2] In the following sentence, which one was recently divorced? Respond solely with 'A' or 'B' A: the teacher B: the relative Answer:	B	I chose "B: the relative" because of how the relative clause "that was recently divorced" is positioned in the sentence. In English, a relative clause typically modifies the noun phrase that immediately precedes it. In this sentence, "that was recently divorced" directly follows "the relative of the teacher," with "the relative" being the head noun of this phrase. If the sentence intended to indi…	HA	Q1	English
2	74	I was looking at the pet of the girl that was in the hallway.	[1-2] In the following sentence, which one was in the hallway? Respond solely with 'A' or 'B' A: the girl B: the pet Answer:	B	I chose B (the pet) because in the sentence "I was looking at the pet of the girl that was in the hallway," the relative clause "that was in the hallway" most naturally attaches to the noun phrase immediately preceding it, which is "the pet." In English syntax, relative clauses (like "that was in the hallway") typically modify the nearest preceding noun phrase unless there are contextual or seman…	HA	Q1	English
2	75	I shot the servant of the actress that was in the lobby.	[1-2] In the following sentence, which one was in the lobby? Respond solely with 'A' or 'B' A: the actress B: the servant Answer:	B	I chose B (the servant) because in the sentence "I shot the servant of the actress that was in the lobby," the relative clause "that was in the lobby" most naturally attaches to the noun phrase closest to it, which is "the servant." This follows a general linguistic principle called "late closure" or "recency," where modifiers tend to attach to the nearest possible attachment site. If the sentenc…	HA	Q1	English
2	78	I spoke with the customer of the florist that was in the store.	[1-2] In the following sentence, which one was in the store? Respond solely with 'A' or 'B' A: the florist B: the customer Answer:	B	I chose B (the customer) as the one who was in the store. In this sentence, "that was in the store" is a relative clause that most naturally attaches to the noun phrase closest to it, which is "the customer of the florist." This follows the linguistic principle of late closure or recency, where modifiers tend to attach to the most recent possible attachment site. If the sentence had intended to s…	HA	Q1	English
2	79	I heard a rumor about the brother of the singer that was on the phone.	[1-2] In the following sentence, which one was on the phone? Respond solely with 'A' or 'B' A: the singer B: the brother Answer:	B	I chose B because the relative clause "that was on the phone" most naturally attaches to the noun phrase immediately preceding it, which is "the brother of the singer." This follows the Late Closure principle in sentence processing, where new information tends to be associated with the most recently processed phrase. In this sentence structure, "that was on the phone" directly follows and modifie…	HA	Q1	English
2	80	I waited for the student of the supervisor that was doing an experiment in the lab.	[1-2] In the following sentence, which one was doing an experiment in the lab? Respond solely with 'A' or 'B' A: the supervisor B: the student Answer:	B	I chose B because the relative clause "that was doing an experiment in the lab" most naturally attaches to the closest preceding noun phrase, which is "the student of the supervisor." This follows the linguistic principle of late closure or recency, where modifiers tend to attach to the most recent possible attachment site. In this sentence structure, "the student" is the one being described as "…	HA	Q1	English
2	82	I shook hands with the assistant of the chairman that was in the lobby.	[1-2] In the following sentence, which one was in the lobby? Respond solely with 'A' or 'B' A: the chairman B: the assistant Answer:	B	I chose B (the assistant) because in the sentence "I shook hands with the assistant of the chairman that was in the lobby," the relative clause "that was in the lobby" most naturally modifies "the assistant," which is the closest preceding noun phrase. This follows the principle of proximity in English grammar, where a relative clause typically refers to the nearest applicable noun phrase unless …	HA	Q1	English
2	85	I repaired the handle of the pot that was broken over time.	[1-2] In the following sentence, which one was broken over time? Respond solely with 'A' or 'B' A: the pot B: the handle Answer:	B	I chose B because in the sentence "I repaired the handle of the pot that was broken over time," the relative clause "that was broken over time" most naturally refers to "the handle" rather than "the pot." This is because "the handle" is the noun phrase immediately preceding the relative clause, making it the most likely antecedent. The sentence is describing the repair of a broken handle, not nec…	HA	Q1	English
2	87	I couldn't find the tray of the oven that was used last night.	[1-2] In the following sentence, which one was used last night? Respond solely with 'A' or 'B' A: the oven B: the tray Answer:	B	I chose B (the tray) because of how the relative clause "that was used last night" attaches in the sentence structure. Grammatically, a relative clause typically modifies the noun phrase immediately preceding it. In this sentence, "the tray of the oven" is followed by "that was used last night," and the closest noun to the relative clause is "the oven." However, in natural English interpretation,…	HA	Q1	English
2	91	I am sick of the guide of the tourist that was always late.	[1-2] In the following sentence, which one was always late? Respond solely with 'A' or 'B' A: the tourist B: the guide Answer:	B	I chose B because the sentence structure indicates that "that was always late" modifies "the guide" rather than "the tourist." In the phrase "the guide of the tourist that was always late," the relative clause "that was always late" attaches to the closest noun phrase, which is "the guide." This follows the principle of proximity in English grammar where modifiers typically attach to the nearest …	HA	Q1	English
2	95	I bought the case of the phone that was on sale.	[1-2] In the following sentence, which one was on sale? Respond solely with 'A' or 'B' A: the phone B: the case Answer:	B	I chose B (the case) because in the sentence "I bought the case of the phone that was on sale," the relative clause "that was on sale" most naturally refers to the noun phrase directly preceding it, which is "the case." In English syntax, relative clauses like "that was on sale" typically modify the nearest preceding noun phrase unless there's clear contextual indication otherwise. Since "the cas…	HA	Q1	English
2	96	I finally found the manual of the computer that was lost yesterday.	[1-2] In the following sentence, which one was lost yesterday? Respond solely with 'A' or 'B' A: the computer B: the manual Answer:	B	I chose B because in the sentence "I finally found the manual of the computer that was lost yesterday," the relative clause "that was lost yesterday" most naturally attaches to the noun phrase immediately preceding it, which is "the manual." This follows the linguistic principle of late closure or recency, where modifiers tend to attach to the nearest possible referent. If the sentence had intend…	HA	Q1	English
2	107	I bumped into the daughter of the resident that was walking around.	[1-2] In the following sentence, which one was walking around? Respond solely with 'A' or 'B' A: the resident B: the daughter Answer:	B	I chose B because in the sentence "I bumped into the daughter of the resident that was walking around," the relative clause "that was walking around" most naturally attaches to "the daughter" rather than "the resident" due to proximity. In English, relative clauses typically modify the nearest preceding noun phrase unless there's contextual information suggesting otherwise. Since "the daughter" i…	HA	Q1	English
2	108	I recognized the acquaintance of the artist that was in front of the statue.	[1-2] In the following sentence, which one was in front of the statue? Respond solely with 'A' or 'B' A: the artist B: the acquaintance Answer:	B	I chose B because in the sentence "I recognized the acquaintance of the artist that was in front of the statue," the relative clause "that was in front of the statue" most naturally attaches to the noun phrase immediately preceding it, which is "the acquaintance of the artist." This follows the linguistic principle of late closure or recency, where modifiers tend to attach to the most recent poss…	HA	Q1	English
2	110	I photographed the manager of the celebrity that was in a department store.	[1-2] In the following sentence, which one was in a department store? Respond solely with 'A' or 'B' A: the celebrity B: the manager Answer:	B	The choice is based on how relative clauses attach to nouns in English. In the sentence "I photographed the manager of the celebrity that was in a department store," the relative clause "that was in a department store" most naturally attaches to the closest preceding noun phrase, which is "the celebrity" (not "the manager"). This follows the principle of late closure or recency in syntactic proce…	HA	Q1	English
2	112	I pretended not to notice the fan of the idol that was dancing in karaoke.	[1-2] In the following sentence, which one was dancing in karaoke? Respond solely with 'A' or 'B' A: the idol B: the fan Answer:	B	I chose B because in the sentence "I pretended not to notice the fan of the idol that was dancing in karaoke," the relative clause "that was dancing in karaoke" modifies "the fan" rather than "the idol." This is because relative clauses typically attach to the nearest preceding noun phrase, which in this case is "the fan." The sentence structure indicates that it was the fan who was dancing in th…	HA	Q1	English
2	114	I handed a drink to the husband of the director that was playing golf.	[1-2] In the following sentence, which one was playing golf? Respond solely with 'A' or 'B' A: the director B: the husband Answer:	B	I chose B (the husband) because in this sentence, the relative clause "that was playing golf" most naturally attaches to the closest preceding noun phrase, which is "the husband of the director." This follows the principle of late closure or recency in sentence processing, where modifiers tend to attach to the most recently mentioned noun when there is ambiguity. If the sentence had intended to i…	HA	Q1	English
2	115	I spoke to the daughter of the landlord that was cooking.	[1-2] In the following sentence, which one was cooking? Respond solely with 'A' or 'B' A: the landlord B: the daughter Answer:	B	I chose B (the daughter) because in the sentence "I spoke to the daughter of the landlord that was cooking," the relative clause "that was cooking" most naturally attaches to the closest preceding noun phrase, which is "the daughter." This follows the linguistic principle of late closure or recency, where modifiers typically attach to the most recently mentioned element when there is structural a…	HA	Q1	English
2	116	I envied the caregiver of the patient that was reading a book.	[1-2] In the following sentence, which one was reading a book? Respond solely with 'A' or 'B' A: the patient B: the caregiver Answer:	B	I chose 'B' (the caregiver) because in this sentence structure, the relative clause "that was reading a book" most naturally attaches to the noun phrase immediately preceding it, which is "the patient." However, this creates a garden path interpretation, as the more likely grammatical reading is that "that was reading a book" modifies "the caregiver." This is due to the principle of proximity in …	HA	Q1	English
2	121	I helped the nephew of the photographer that was planning a move.	[1-2] In the following sentence, which one was planning a move? Respond solely with 'A' or 'B' A: the photographer B: the nephew Answer:	B	I chose B because in the sentence "I helped the nephew of the photographer that was planning a move," the relative clause "that was planning a move" most naturally attaches to the nearest noun phrase "the nephew" rather than "the photographer." This follows the principle of proximity in English syntax, where relative clauses typically modify the closest preceding noun phrase unless there are cont…	HA	Q1	English
2	125	I said hello to the client of the tax accountant that was in the hallway.	[1-2] In the following sentence, which one was in the hallway? Respond solely with 'A' or 'B' A: the tax accountant B: the client Answer:	B	I made that choice because in the sentence "I said hello to the client of the tax accountant that was in the hallway," the relative clause "that was in the hallway" most naturally attaches to the closest preceding noun phrase, which is "the client." This follows the principle of late closure or recency in syntactic parsing, where modifiers tend to attach to the most recently mentioned potential a…	HA	Q1	English
2	129	I bought chicken for the brother of the player that was working out.	[1-2] In the following sentence, which one was working out? Respond solely with 'A' or 'B' A: the player B: the brother Answer:	B	I chose B (the brother) because in the sentence "I bought chicken for the brother of the player that was working out," the relative clause "that was working out" modifies the noun phrase immediately preceding it, which is "the brother of the player." This follows the general principle in English that a relative clause typically modifies the nearest possible antecedent. So in this case, "that was …	HA	Q1	English
2	134	I shared my opinion with the grandmother of the pianist that was watching the concert.	[1-2] In the following sentence, which one was watching the concert? Respond solely with 'A' or 'B' A: the pianist B: the grandmother Answer:	B	I chose B (the grandmother) because in the sentence "I shared my opinion with the grandmother of the pianist that was watching the concert," the relative clause "that was watching the concert" modifies the noun immediately preceding it, which is "the grandmother." In English syntax, relative clauses typically attach to the nearest preceding noun phrase unless there are specific markers or context…	HA	Q1	English
2	136	I asked a question to the collaborator of the professor that was writing a paper.	[1-2] In the following sentence, which one was writing a paper? Respond solely with 'A' or 'B' A: the professor B: the collaborator Answer:	B	I chose B (the collaborator) because in the sentence "I asked a question to the collaborator of the professor that was writing a paper," the relative clause "that was writing a paper" modifies the closest preceding noun phrase, which is "the collaborator of the professor." This follows the principle of proximity in English grammar, where a relative clause typically modifies the nearest appropriat…	HA	Q1	English
2	137	I talked to the acquaintance of the captain that was on the ship.	[1-2] In the following sentence, which one was on the ship? Respond solely with 'A' or 'B' A: the captain B: the acquaintance Answer:	B	I chose B because in the sentence "I talked to the acquaintance of the captain that was on the ship," the relative clause "that was on the ship" most naturally modifies "the acquaintance" rather than "the captain." This is because in English syntax, relative clauses typically modify the nearest preceding noun phrase. In this case, "the acquaintance" is the main object of the verb "talked to" and …	HA	Q1	English
2	142	I ran into the wife of the professor that recently got cancer.	[1-2] In the following sentence, which one recently got cancer? Respond solely with 'A' or 'B' A: the professor B: the wife Answer:	B	I chose B (the wife) because in this sentence, the relative clause "that recently got cancer" refers to "the wife," which is the noun phrase immediately preceding it. In English syntax, relative clauses typically modify the nearest preceding noun phrase unless there are contextual or semantic cues suggesting otherwise. Here, "that recently got cancer" directly follows "the wife," making "the wife…	HA	Q1	English
2	144	I glanced over at the aunt of the student that was sitting on the stairs.	[1-2] In the following sentence, which one was sitting on the stairs? Respond solely with 'A' or 'B' A: the student B: the aunt Answer:	B	I made the choice B (the aunt) because in the sentence "I glanced over at the aunt of the student that was sitting on the stairs," the relative clause "that was sitting on the stairs" modifies the noun phrase closest to it, which is "the aunt." This follows the principle of proximity in English syntax, where relative clauses typically modify the nearest noun phrase preceding them. So in this sent…	HA	Q1	English
2	149	I heard a rumor about the father of the congressman that was having a meal.	[1-2] In the following sentence, which one was having a meal? Respond solely with 'A' or 'B' A: the congressman B: the father Answer:	B	I chose "B" because in the sentence "I heard a rumor about the father of the congressman that was having a meal," the relative clause "that was having a meal" most naturally attaches to the noun phrase immediately preceding it, which is "the father of the congressman." In English syntax, relative clauses typically modify the closest preceding noun phrase unless there are semantic or contextual re…	HA	Q1	English
2	151	I recognized the son of the announcer that was playing tennis.	[1-2] In the following sentence, which one was playing tennis? Respond solely with 'A' or 'B' A: the announcer B: the son Answer:	B	I chose B (the son) as the one playing tennis because in the sentence, the relative clause "that was playing tennis" is most naturally interpreted as modifying "the son" rather than "the announcer." This is because in English syntax, relative clauses typically attach to the nearest preceding noun phrase (known as "late closure" or "recency preference"). In this case, "the son" is closer to "that …	HA	Q1	English
2	153	I consulted the mother of the factory manager that was smoking.	[1-2] In the following sentence, which one was smoking? Respond solely with 'A' or 'B' A: the factory manager B: the mother Answer:	B	I should acknowledge that my original answer was incorrect. Looking more carefully at the sentence structure: In "I consulted the mother of the factory manager that was smoking," the relative clause "that was smoking" grammatically attaches to the nearest preceding noun phrase, which is "the factory manager," not "the mother." So the correct answer is: A: the factory manager I made an error in my…	HA	Q1	English
2	155	I cleaned the drain of the kitchen that was dirty and had a terrible odor.	[1-2] In the following sentence, which one was dirty and had a terrible odor? Respond solely with 'A' or 'B' A: the kitchen B: the drain Answer:	B	B I chose "the drain" because in the sentence "I cleaned the drain of the kitchen that was dirty and had a terrible odor," the relative clause "that was dirty and had a terrible odor" most naturally attaches to the closest noun phrase "the drain" rather than "the kitchen." This follows the principle of proximity in English syntax where modifiers typically relate to the nearest appropriate noun. S…	HA	Q1	English
2	156	I watched the video of the conductor that had been trending these days.	[1-2] In the following sentence, which one had been trending these days? Respond solely with 'A' or 'B' A: the conductor B: the video Answer:	B	B I made that choice because of how the relative clause "that had been trending these days" attaches to the noun phrases in the sentence. In English, relative clauses typically modify the nearest preceding noun phrase. In this sentence, "that had been trending these days" is positioned right after "the video of the conductor," with "the video" being the head noun and "of the conductor" being a pr…	HA	Q1	English
2	163	I gave a dancewear to the daughter of the chaplain that was dancing.	[1-2] In the following sentence, which one was dancing? Respond solely with 'A' or 'B' A: the chaplain B: the daughter Answer:	B	I chose B because in the sentence "I gave a dancewear to the daughter of the chaplain that was dancing," the relative clause "that was dancing" most naturally refers to "the daughter" rather than "the chaplain." This is because: 1. The relative clause "that was dancing" is more likely to modify the closest preceding noun phrase ("the daughter"). 2. There's semantic coherence - dancewear relates l…	HA	Q1	English
2	165	I interviewed the son of the politician that was in Seoul this week.	[1-2] In the following sentence, which one was in Seoul this week? Respond solely with 'A' or 'B' A: the politician B: the son Answer:	B	I chose B because the relative clause "that was in Seoul this week" most naturally modifies "the son" rather than "the politician" due to proximity. In English syntax, relative clauses typically modify the closest preceding noun phrase unless there are contextual or semantic reasons to suggest otherwise. Since "the son" immediately precedes the relative clause "that was in Seoul this week," the m…	HA	Q1	English
2	171	I met the son-in-law of the politician that was playing ping pong.	[1-2] In the following sentence, which one was playing ping pong? Respond solely with 'A' or 'B' A: the politician B: the son-in-law Answer:	B	I chose B (the son-in-law) because in this sentence structure, the relative clause "that was playing ping pong" most naturally attaches to the closest preceding noun phrase, which is "the son-in-law of the politician." This follows the principle of late closure or recency in English syntax, where modifiers typically attach to the nearest possible antecedent. If the sentence had intended to indica…	HA	Q1	English
2	172	I greeted the wife of the farmer that was washing the pots.	[1-2] In the following sentence, which one was washing the pots? Respond solely with 'A' or 'B' A: the farmer B: the wife Answer:	B	I made the choice 'B' (the wife) because in this sentence, the relative clause "that was washing the pots" most naturally attaches to the immediately preceding noun phrase "the wife." In English, relative clauses typically modify the nearest preceding noun phrase unless there are semantic cues suggesting otherwise. Since "the wife" directly precedes "that was washing the pots," it is the most nat…	HA	Q1	English
2	174	I contacted the friend of the translator that was studying in Australia.	[1-2] In the following sentence, which one was studying in Australia? Respond solely with 'A' or 'B' A: the translator B: the friend Answer:	B	I chose B (the friend) because in the sentence "I contacted the friend of the translator that was studying in Australia," the relative clause "that was studying in Australia" most naturally attaches to the closest preceding noun phrase, which is "the friend." This follows the linguistic principle of proximity or recency - relative clauses typically modify the noun that immediately precedes them. …	HA	Q1	English
2	175	I recommended a restaurant to the wife of the janitor that was planning a trip.	[1-2] In the following sentence, which one was planning a trip? Respond solely with 'A' or 'B' A: the janitor B: the wife Answer:	B	I made that choice because in the sentence "I recommended a restaurant to the wife of the janitor that was planning a trip," the relative clause "that was planning a trip" most naturally attaches to the immediately preceding noun phrase "the wife of the janitor" or more specifically to "the wife," which is the head of that noun phrase. This is due to the syntactic principle of late closure or rec…	HA	Q1	English
2	185	I had coffee with the friend of the professor that got married last year.	[1-2] In the following sentence, which one got married last year? Respond solely with 'A' or 'B' A: the professor B: the friend Answer:	B	I made that choice because in the sentence "I had coffee with the friend of the professor that got married last year," the relative clause "that got married last year" most naturally attaches to the closest preceding noun phrase, which is "the friend." This follows the linguistic principle of late closure or recency, where modifiers tend to attach to the most recently mentioned potential antecede…	HA	Q1	English
2	186	I bought medicine for the junior of the reporter that had the flu.	[1-2] In the following sentence, which one had the flu? Respond solely with 'A' or 'B' A: the reporter B: the junior Answer:	B	I chose B because in the sentence "I bought medicine for the junior of the reporter that had the flu," the relative clause "that had the flu" most naturally attaches to the closest preceding noun phrase, which is "the junior of the reporter." This follows the linguistic principle of late closure or recency, where modifiers tend to attach to the most recent potential attachment site unless there's…	HA	Q1	English
2	189	I threatened the bodyguard of the singer that was standing at an event.	[1-2] In the following sentence, which one was standing at an event? Respond solely with 'A' or 'B' A: the singer B: the bodyguard Answer:	B	I chose B (the bodyguard) because in the sentence "I threatened the bodyguard of the singer that was standing at an event," the relative clause "that was standing at an event" most naturally attaches to the closest preceding noun phrase, which is "the bodyguard." This follows the general principle of proximity in English syntax, where modifiers typically attach to the nearest appropriate noun phr…	HA	Q1	English
2	190	I was visiting the cousin of the novelist that was in Canada on vacation.	[1-2] In the following sentence, which one was in Canada on vacation? Respond solely with 'A' or 'B' A: the novelist B: the cousin Answer:	B	I chose B (the cousin) because the restrictive relative clause "that was in Canada on vacation" most naturally attaches to the closest preceding noun phrase "the cousin of the novelist". This follows the principle of proximity in English syntax, where relative clauses typically modify the nearest eligible noun phrase unless there are semantic or contextual reasons to believe otherwise. In this se…	HA	Q1	English
2	195	I handed the coffee to the wife of the editor-in-chief that was sitting by the window.	[1-2] In the following sentence, which one was sitting by the window? Respond solely with 'A' or 'B' A: the editor-in-chief B: the wife Answer:	B	I chose B because in the sentence "I handed the coffee to the wife of the editor-in-chief that was sitting by the window," the relative clause "that was sitting by the window" most naturally modifies "the wife," which is the closest preceding noun phrase. In English, relative clauses typically attach to the nearest possible antecedent unless there are semantic or contextual reasons to believe oth…	HA	Q1	English
2	206	I checked on the daughter-in-law of the pastor that was sneezing frequently.	[1-2] In the following sentence, which one was sneezing frequently? Respond solely with 'A' or 'B' A: the pastor B: the daughter-in-law Answer:	B	I chose B (the daughter-in-law) because in this sentence structure, the relative clause "that was sneezing frequently" most naturally attaches to the closest preceding noun phrase, which is "the daughter-in-law of the pastor." This follows what linguists call the "late closure" principle or "recency bias," where a modifying phrase tends to modify the most recent possible referent. If the sentence…	HA	Q1	English
2	210	I gave water to the boss of the worker that was near the construction site.	[1-2] In the following sentence, which one was near the construction site? Respond solely with 'A' or 'B' A: the worker B: the boss Answer:	B	I chose B (the boss) because in the sentence "I gave water to the boss of the worker that was near the construction site," the relative clause "that was near the construction site" modifies the noun phrase immediately preceding it, which is "the boss of the worker." In English syntax, relative clauses like "that was near the construction site" typically attach to the closest preceding noun phrase…	HA	Q1	English
1	102	I met the student of the linguist that was in Tokyo the other day.	[2-1] In the following sentence, is the student the one that was in Tokyo the other day? Respond solely with 'yes' or 'no'	Ambiguous	No. I made this choice because the sentence is ambiguous. The relative clause "that was in Tokyo the other day" could grammatically refer to either "the student" or "the linguist." Without additional context, it's not possible to determine with certainty which person was in Tokyo. Since the question asks specifically if the student was the one in Tokyo, and I cannot confirm this due to the struct…	non	Q2	English
1	1	I had dinner with the relative of the teacher that was recently divorced.	[2-1] In the following sentence, is the relative the one that was recently divorced? Respond solely with 'yes' or 'no'	No	I responded with "no" because the relative is not necessarily the one who was recently divorced based on the sentence structure. In the sentence "I had dinner with the relative of the teacher that was recently divorced," the relative clause "that was recently divorced" is more likely to refer to "the teacher" rather than "the relative" because it directly follows "the teacher." In English, relati…	LA	Q2	English
1	2	I interviewed the coach of the athlete that got covid.	[2-1] In the following sentence, is the coach the one that got covid? Respond solely with 'yes' or 'no'	no	I responded with "no" because in the sentence "I interviewed the coach of the athlete that got covid," the relative clause "that got covid" modifies "the athlete" rather than "the coach." This is because in English, relative clauses typically attach to the nearest preceding noun phrase when there is ambiguity. In this sentence, "that got covid" is directly adjacent to "the athlete," making "the a…	LA	Q2	English
1	3	I observed the secretary of the clerk that was working.	[2-1] In the following sentence, is the secretary the one that was working? Respond solely with 'yes' or 'no'	No	I chose "no" because in the sentence "I observed the secretary of the clerk that was working," the relative clause "that was working" most naturally attaches to "the clerk," not "the secretary." This is because in English syntax, relative clauses typically modify the nearest preceding noun phrase, which in this case is "the clerk." So in this sentence structure, it's the clerk who was working, no…	LA	Q2	English
1	4	I was looking at the pet of the girl that was in the living room.	[2-1] In the following sentence, is the pet the one that was in the living room? Respond solely with 'yes' or 'no'	no	I responded with "no" because in the sentence "I was looking at the pet of the girl that was in the living room," the relative clause "that was in the living room" most naturally attaches to "the girl" rather than "the pet." This is because in English syntax, a relative clause typically modifies the nearest preceding noun phrase when there is ambiguity. In this case, "that was in the living room"…	LA	Q2	English
1	6	I met the sister of the vocalist that was in Germany.	[2-1] In the following sentence, is the sister the one that was in Germany? Respond solely with 'yes' or 'no'	no	I responded with "no" because in the sentence "I met the sister of the vocalist that was in Germany," the relative clause "that was in Germany" most naturally attaches to "the vocalist" rather than "the sister." This interpretation is favored due to proximity - the relative clause "that was in Germany" directly follows "the vocalist," making it the more likely antecedent. In English syntax, relat…	LA	Q2	English
1	7	I was keeping an eye on the cat of the guest that was by the hotel.	[2-1] In the following sentence, is the cat the one that was by the hotel? Respond solely with 'yes' or 'no'	no	I responded with "no" because the sentence structure suggests that "that was by the hotel" is modifying "the guest" rather than "the cat." In the phrase "the cat of the guest that was by the hotel," the relative clause "that was by the hotel" more naturally attaches to the closest preceding noun phrase "the guest." This is due to the principle of proximity in English grammar, where relative claus…	LA	Q2	English
1	8	I bumped into the chauffeur of the CEO that was so rude.	[2-1] In the following sentence, is the chauffeur the one that was so rude? Respond solely with 'yes' or 'no'	no	I responded with "no" because in the sentence "I bumped into the chauffeur of the CEO that was so rude," the relative clause "that was so rude" most naturally modifies "the CEO" rather than "the chauffeur." This interpretation follows from the principle of recency in English grammar, where a relative clause typically refers to the closest preceding noun phrase when there's ambiguity. Since "the C…	LA	Q2	English
1	9	I heard a rumor about the sister of the actor that was visiting the resort.	[2-1] In the following sentence, is the sister the one that was visiting the resort? Respond solely with 'yes' or 'no'	no	I responded with "no" because in the sentence "I heard a rumor about the sister of the actor that was visiting the resort," the relative clause "that was visiting the resort" most naturally attaches to "the actor" rather than "the sister." This is due to the principle of late closure or recency in sentence processing, where relative clauses tend to modify the nearest preceding noun phrase. In thi…	LA	Q2	English
1	10	I carefully observed the nurse of the surgeon that was in charge of the operation.	[2-1] In the following sentence, is the nurse the one that was in charge of the operation? Respond solely with 'yes' or 'no'	no	I responded with "no" because in the sentence "I carefully observed the nurse of the surgeon that was in charge of the operation," the relative clause "that was in charge of the operation" modifies "the surgeon" rather than "the nurse." This interpretation follows the principle of proximity in English grammar, where a relative clause typically modifies the nearest preceding noun phrase. In this c…	LA	Q2	English
1	11	I spoke to the secretary of the lawyer that was on vacation.	[2-1] In the following sentence, is the secretary the one that was on vacation? Respond solely with 'yes' or 'no'	no	I chose "no" because in this sentence, "that was on vacation" most naturally refers to "the lawyer," not "the secretary." This interpretation is based on the structure of the sentence. When there's a phrase like "X of Y that Z," the relative clause "that Z" typically modifies the closest noun phrase, which in this case is "the lawyer." This follows what's known as the "late closure" principle in …	LA	Q2	English
1	12	I met the assistant of the detective that was fired last year.	[2-1] In the following sentence, is the assistant the one that was fired last year? Respond solely with 'yes' or 'no'	No	I responded "No" because in the sentence "I met the assistant of the detective that was fired last year," the relative clause "that was fired last year" most likely modifies "the detective" rather than "the assistant." This interpretation follows from the principle of proximity in English grammar, where a relative clause typically modifies the nearest noun phrase that precedes it. In this sentenc…	LA	Q2	English
1	14	I read the review of the poem that was unfinished.	[2-1] In the following sentence, is the review the one that was unfinished? Respond solely with 'yes' or 'no'	no	I responded with "no" because in the sentence "I read the review of the poem that was unfinished," the relative clause "that was unfinished" most naturally attaches to "the poem" rather than "the review." This is based on the principle of proximity - in English, relative clauses typically modify the nearest preceding noun phrase unless there are semantic or contextual reasons to believe otherwise…	LA	Q2	English
1	16	I liked listening to the recording of the song that was banned a long time ago.	[2-1] In the following sentence, is the recording the one that was banned a long time ago? Respond solely with 'yes' or 'no'	No	I chose "no" because in the sentence "I liked listening to the recording of the song that was banned a long time ago," the relative clause "that was banned a long time ago" modifies "the song," not "the recording." Structurally, the phrase "that was banned" is positioned immediately after "song," indicating it's describing the song itself that faced a ban in the past. The recording is simply a me…	LA	Q2	English
1	17	I couldn't find the cover of the pot that was clean.	[2-1] In the following sentence, is the cover the one that was clean? Respond solely with 'yes' or 'no'	no	I chose "no" because in the sentence "I couldn't find the cover of the pot that was clean," the relative clause "that was clean" most naturally modifies "the pot" rather than "the cover." This is due to the principle of proximity in English syntax - modifiers typically attach to the nearest appropriate noun phrase. In this case, "that was clean" immediately follows "the pot," making "pot" the mos…	LA	Q2	English
1	18	I was unable to interview the daughter of the hostage that was waiting.	[2-1] In the following sentence, is the daughter the one that was waiting? Respond solely with 'yes' or 'no'	No	I chose "no" because in the sentence "I was unable to interview the daughter of the hostage that was waiting," the relative clause "that was waiting" most naturally attaches to "the hostage" rather than "the daughter." This interpretation follows the principle of proximity in English syntax, where a relative clause typically modifies the nearest preceding noun phrase when there's ambiguity. In th…	LA	Q2	English
1	19	I saw the daughter of the friend that was in class.	[2-1] In the following sentence, is the daughter the one that was in class? Respond solely with 'yes' or 'no'	no	I responded "no" because in the sentence "I saw the daughter of the friend that was in class," the relative clause "that was in class" grammatically modifies "the friend" rather than "the daughter." This interpretation is based on the proximity principle in English grammar, where a relative clause typically modifies the nearest preceding noun phrase. In this sentence, "that was in class" is posit…	LA	Q2	English
1	20	I called the intern of the team leader that was late.	[2-1] In the following sentence, is the intern the one that was late? Respond solely with 'yes' or 'no'	no	I chose "no" because in the sentence "I called the intern of the team leader that was late," the relative clause "that was late" most naturally attaches to "the team leader" rather than "the intern." This is because in English, relative clauses like "that was late" typically modify the nearest preceding noun phrase, which in this case is "the team leader." This follows the linguistic principle of…	LA	Q2	English
1	21	I didn't want to see the guide of the tourist that was angry.	[2-1] In the following sentence, is the guide the one that was angry? Respond solely with 'yes' or 'no'	no	I responded with "no" because in the sentence "I didn't want to see the guide of the tourist that was angry," the phrase "that was angry" most naturally modifies "the tourist" rather than "the guide." This is due to the principle of proximity in English syntax - relative clauses like "that was angry" typically modify the nearest preceding noun phrase. In this sentence, "the tourist" immediately p…	LA	Q2	English
1	22	I greeted the client of the lawyer that was on the phone.	[2-1] In the following sentence, is the client the one that was on the phone? Respond solely with 'yes' or 'no'	no	I made that choice because in the sentence "I greeted the client of the lawyer that was on the phone," the relative clause "that was on the phone" most naturally attaches to the noun phrase "the lawyer," which is closest to it. This is due to the principle of late closure or recency in sentence processing, where modifiers tend to be associated with the nearest preceding noun phrase. In this synta…	LA	Q2	English
1	23	I noticed the guard of the congressman that was hiding.	[2-1] In the following sentence, is the guard the one that was hiding? Respond solely with 'yes' or 'no'	no	I chose "no" because in the sentence "I noticed the guard of the congressman that was hiding," the relative clause "that was hiding" more likely modifies "the congressman" rather than "the guard." This is due to the principle of late closure or recency in English syntax, where modifiers tend to attach to the most recent noun phrase when there's ambiguity. In this case, "the congressman" is positi…	LA	Q2	English
1	24	I met the son of the delegate that was smoking.	[2-1] In the following sentence, is the son the one that was smoking? Respond solely with 'yes' or 'no'	No	I chose "no" because the sentence "I met the son of the delegate that was smoking" is ambiguous, but the most natural interpretation is that "that was smoking" refers to "the delegate" rather than "the son." In English grammar, relative clauses (like "that was smoking") typically attach to the nearest noun phrase unless there are contextual or semantic reasons to interpret otherwise. In this case…	LA	Q2	English
1	27	I inspected the keyboard of the computer that was abandoned last week.	[2-1] In the following sentence, is the keyboard the one that was abandoned last week? Respond solely with 'yes' or 'no'	No	I responded "No" because in the sentence "I inspected the keyboard of the computer that was abandoned last week," the relative clause "that was abandoned last week" modifies "the computer," not "the keyboard." The structure of the sentence shows that "the computer" is the noun immediately preceding the relative clause, making it the antecedent of "that." This means the computer was what was aband…	LA	Q2	English
1	28	I photographed the cow of the peasant that was by the puddle.	[2-1] In the following sentence, is the cow the one that was by the puddle? Respond solely with 'yes' or 'no'	no	I responded "no" because in the sentence "I photographed the cow of the peasant that was by the puddle," the relative clause "that was by the puddle" most naturally attaches to the closer noun phrase "the peasant" rather than to "the cow." This is due to the principle of late closure or recency in sentence processing, where a modifier tends to attach to the most recently mentioned noun phrase. So…	LA	Q2	English
1	30	I asked for directions from the nurse of the patient that was by the window.	[2-1] In the following sentence, is the nurse the one that was by the window? Respond solely with 'yes' or 'no'	no	I chose "no" because in the sentence "I asked for directions from the nurse of the patient that was by the window," the relative clause "that was by the window" grammatically modifies "the patient," not "the nurse." This is because in English, relative clauses typically attach to the closest preceding noun phrase. In this structure, "that was by the window" is adjacent to and modifies "the patien…	LA	Q2	English
1	31	I greeted the dog of the farmer that was in the rice field.	[2-1] In the following sentence, is the dog the one that was in the rice field? Respond solely with 'yes' or 'no'	no	I responded with 'no' because the structure of the sentence "I greeted the dog of the farmer that was in the rice field" has the relative clause "that was in the rice field" most naturally modifying "the farmer" rather than "the dog." In English syntax, relative clauses (like "that was in the rice field") typically attach to the nearest preceding noun phrase unless there's specific context indica…	LA	Q2	English
1	32	Yesterday I met with the wife of the architect that was in New York.	[2-1] In the following sentence, is the wife the one that was in New York? Respond solely with 'yes' or 'no'	no	I responded with "no" because in the sentence "Yesterday I met with the wife of the architect that was in New York," the relative clause "that was in New York" most likely refers to the architect, not the wife. This interpretation is based on the proximity principle in English syntax, where a relative clause typically modifies the nearest preceding noun phrase. In this case, "the architect" is th…	LA	Q2	English
1	33	I went to see the granddaughter of the driver that was in the accident.	[2-1] In the following sentence, is the granddaughter the one that was in the accident? Respond solely with 'yes' or 'no'	no	I responded "no" because in the sentence "I went to see the granddaughter of the driver that was in the accident," the relative clause "that was in the accident" modifies "the driver" rather than "the granddaughter." The structure of the noun phrase shows that "that was in the accident" is positioned immediately after "the driver," indicating it describes the driver. In English, relative clauses …	LA	Q2	English
1	34	I petted the cat of the baby that was on the bed.	[2-1] In the following sentence, is the cat the one that was on the bed? Respond solely with 'yes' or 'no'	no	I responded "no" because in the sentence "I petted the cat of the baby that was on the bed," the relative clause "that was on the bed" most naturally attaches to the closest preceding noun phrase, which is "the baby." This follows the principle of proximity in syntactic attachment. So according to the most natural reading of this sentence, it was the baby who was on the bed, not the cat.	LA	Q2	English
1	36	I gazed at the dog of the visitor that was under a tree.	[2-1] In the following sentence, is the dog the one that was under a tree? Respond solely with 'yes' or 'no'	no	I chose "no" because in the sentence "I gazed at the dog of the visitor that was under a tree," the relative clause "that was under a tree" most likely refers to "the visitor" rather than "the dog". This is because in English grammar, a relative clause typically modifies the nearest preceding noun phrase, which in this case is "the visitor". Thus, it's the visitor who was standing under the tree,…	LA	Q2	English
1	37	I ran over the brother of the merchant that was in the neighborhood.	[2-1] In the following sentence, is the brother the one that was in the neighborhood? Respond solely with 'yes' or 'no'	no	I answered "no" because in the sentence "I ran over the brother of the merchant that was in the neighborhood," the relative clause "that was in the neighborhood" most naturally modifies "the merchant" rather than "the brother." This interpretation follows English syntax patterns where a relative clause typically modifies the closest preceding noun phrase unless there are contextual or semantic re…	LA	Q2	English
1	38	I gave candy to the cat of the kid that was by the fountain.	[2-1] In the following sentence, is the cat the one that was by the fountain? Respond solely with 'yes' or 'no'	no	I responded "no" because in the sentence "I gave candy to the cat of the kid that was by the fountain," the relative clause "that was by the fountain" most naturally modifies "the kid" rather than "the cat." This is due to the proximity principle in English syntax, where a relative clause typically refers to the nearest preceding noun phrase. In this case, "kid" is positioned immediately before "…	LA	Q2	English
1	39	I waited for the wife of the priest that was in the school.	[2-1] In the following sentence, is the wife the one that was in the school? Respond solely with 'yes' or 'no'	no	I chose "no" because in the sentence "I waited for the wife of the priest that was in the school," the relative clause "that was in the school" most naturally attaches to "the priest" rather than "the wife." This is because in English, relative clauses typically modify the nearest noun phrase when there is ambiguity. In this case, "that was in the school" is more likely describing where the pries…	LA	Q2	English
1	40	I photographed the sister of the boss that was on the terrace.	[2-1] In the following sentence, is the sister the one that was on the terrace? Respond solely with 'yes' or 'no'	no	I responded with "no" because the sentence "I photographed the sister of the boss that was on the terrace" contains an ambiguity where "that was on the terrace" could modify either "the sister" or "the boss". In this particular structure, the relative clause "that was on the terrace" is more likely to attach to the closer noun phrase "the boss" rather than "the sister" due to the principle of lat…	LA	Q2	English
1	41	I argued with the child of the parent that was in front of the school.	[2-1] In the following sentence, is the child the one that was in front of the school? Respond solely with 'yes' or 'no'	no	I responded with "no" because in the sentence "I argued with the child of the parent that was in front of the school," the phrase "that was in front of the school" most naturally refers to "the parent" rather than "the child." This is because in English, a relative clause (beginning with "that") typically modifies the closest preceding noun phrase. In this case, "parent" is the noun that immediat…	LA	Q2	English
1	42	I made fun of the nephew of the man that was in the park.	[2-1] In the following sentence, is the nephew the one that was in the park? Respond solely with 'yes' or 'no'	no	I responded with "no" because in the sentence "I made fun of the nephew of the man that was in the park," the relative clause "that was in the park" most naturally attaches to "the man" rather than "the nephew." This is due to the principle of late closure or recency in sentence processing - relative clauses tend to modify the closest preceding noun phrase when there's ambiguity. Since "the man" …	LA	Q2	English
1	43	I talked with the son of the doctor that came to my house.	[2-1] In the following sentence, is the son the one that came to my house? Respond solely with 'yes' or 'no'	no	I chose "no" because in the sentence "I talked with the son of the doctor that came to my house," the relative clause "that came to my house" most naturally modifies "the doctor" rather than "the son." This is due to the principle of late closure or recency in English syntax, where a relative clause typically attaches to the nearest possible noun phrase that precedes it. In this case, "the doctor…	LA	Q2	English
1	44	I said hello to the sister of the singer that was on a yacht.	[2-1] In the following sentence, is the sister the one that was on a yacht? Respond solely with 'yes' or 'no'	no	I responded with "no" because in the sentence "I said hello to the sister of the singer that was on a yacht," the relative clause "that was on a yacht" most naturally attaches to "the singer" rather than "the sister." This interpretation is favored because in English, relative clauses typically modify the nearest noun phrase that precedes them. In this sentence, "that was on a yacht" immediately …	LA	Q2	English
1	46	I laughted at the uncle of the sailor that couldn't operate the machine.	[2-1] In the following sentence, is the uncle the one that couldn't operate the machine? Respond solely with 'yes' or 'no'	no	I chose "no" because the relative clause "that couldn't operate the machine" most naturally attaches to "the sailor" rather than "the uncle." This is due to the principle of late closure or recency in English syntax, where modifiers tend to attach to the most recent compatible noun phrase. In this sentence, "the sailor" is positioned immediately before the relative clause, making it the more like…	LA	Q2	English
1	49	I saw on the news the accomplice of the thief that stole a wallet.	[2-1] In the following sentence, is the accomplice the one that stole a wallet? Respond solely with 'yes' or 'no'	no	I responded "no" because in the sentence "I saw on the news the accomplice of the thief that stole a wallet," the relative clause "that stole a wallet" modifies "the thief" rather than "the accomplice." This is because in English, relative clauses typically attach to the nearest preceding noun phrase. In this structure, "that stole a wallet" is directly adjacent to "the thief," indicating that it…	LA	Q2	English
1	50	I fell in love with the research assistant of the psychologist that studied in the US.	[2-1] In the following sentence, is the research assistant the one that studied in the US? Respond solely with 'yes' or 'no'	No	I chose "no" because, according to English attachment principles, the relative clause "that studied in the US" would typically modify "the psychologist" rather than "the research assistant" in this sentence structure. When we have a complex noun phrase with "X of Y" followed by a relative clause "that Z," the relative clause typically attaches to the closest noun (Y) rather than the head noun (X)…	LA	Q2	English
1	51	I greeted the classmate of the bride that was preparing the food.	[2-1] In the following sentence, is the classmate the one that was preparing the food? Respond solely with 'yes' or 'no'	no	I responded with "no" because in the sentence "I greeted the classmate of the bride that was preparing the food," the relative clause "that was preparing the food" most naturally attaches to "the bride" rather than "the classmate." This is due to the principle of late closure or recency in sentence processing, where a modifier tends to attach to the closest preceding noun phrase. In this case, "t…	LA	Q2	English
1	53	I ran into the son-in-law of the director that went bankrupt last year.	[2-1] In the following sentence, is the son-in-law the one that went bankrupt last year? Respond solely with 'yes' or 'no'	no	I selected "no" because in the sentence "I ran into the son-in-law of the director that went bankrupt last year," the relative clause "that went bankrupt last year" most naturally modifies "the director" rather than "the son-in-law." This interpretation follows standard English parsing principles where a relative clause typically modifies the nearest preceding noun phrase when there's ambiguity. …	LA	Q2	English
1	55	I bought a meal for the junior of the accountant that was at a restaurant.	[2-1] In the following sentence, is the junior the one that was at a restaurant? Respond solely with 'yes' or 'no'	no	I responded with "no" because the relative clause "that was at a restaurant" most likely modifies "the accountant" rather than "the junior." In the phrase "the junior of the accountant that was at a restaurant," the relative clause "that was at a restaurant" is positioned immediately after "the accountant," which makes "the accountant" the more likely referent. This follows the general principle …	LA	Q2	English
1	57	I groaned at the bodyguard of the diva that smoke cigarettes constantly.	[2-1] In the following sentence, is the bodyguard the one that smoke cigarettes constantly? Respond solely with 'yes' or 'no'	no	I answered "no" because in the sentence "I groaned at the bodyguard of the diva that smoke cigarettes constantly," the relative clause "that smoke cigarettes constantly" appears to modify "the diva" rather than "the bodyguard." This interpretation is supported by two grammatical factors: 1. Proximity: The relative clause "that smoke cigarettes constantly" directly follows "the diva," making it th…	LA	Q2	English
1	58	I delivered the letter to the security guard of the celebrity that was eating.	[2-1] In the following sentence, is the security guard the one that was eating? Respond solely with 'yes' or 'no'	No	I made that choice because in the sentence "I delivered the letter to the security guard of the celebrity that was eating," the relative clause "that was eating" most naturally modifies "the celebrity" rather than "the security guard." This is due to the principle of proximity in English syntax - relative clauses typically modify the nearest preceding noun phrase. In this structure, "the celebrit…	LA	Q2	English
1	59	I handed the water to the sergeant of the soldier that was swimming.	[2-1] In the following sentence, is the sergeant the one that was swimming? Respond solely with 'yes' or 'no'	no	I chose "no" because in the sentence "I handed the water to the sergeant of the soldier that was swimming," the relative clause "that was swimming" modifies "the soldier" rather than "the sergeant." The phrase "the sergeant of the soldier" establishes a relationship where "of the soldier" describes which sergeant. Then "that was swimming" attaches to the closest noun phrase "the soldier," indicat…	LA	Q2	English
1	60	I asked the part-time worker of the clerk that was organizing the merchandise.	[2-1] In the following sentence, is the part-time worker the one that was organizing the merchandise? Respond solely with 'yes' or 'no'	no	I responded "no" because in the sentence "I asked the part-time worker of the clerk that was organizing the merchandise," the relative clause "that was organizing the merchandise" grammatically modifies "the clerk," not "the part-time worker." The structure "the part-time worker of the clerk that was organizing" indicates that "that was organizing the merchandise" is attached to the noun "clerk,"…	LA	Q2	English
1	61	I gave an apple to the dog of the owner that was walking in the park.	[2-1] In the following sentence, is the dog the one that was walking in the park? Respond solely with 'yes' or 'no'	no	I chose 'no' because in the sentence "I gave an apple to the dog of the owner that was walking in the park," the relative clause "that was walking in the park" most naturally attaches to "the owner" rather than "the dog." This is because in English, a relative clause typically modifies the closest preceding noun phrase when there's ambiguity. In this case, "that was walking in the park" is positi…	LA	Q2	English
1	62	I spoke with the assistant of the technician that was on duty.	[2-1] In the following sentence, is the assistant the one that was on duty? Respond solely with 'yes' or 'no'	no	I chose "no" because in the sentence "I spoke with the assistant of the technician that was on duty," the relative clause "that was on duty" modifies "the technician," not "the assistant." This is due to the principle of proximity in English grammar - relative clauses typically modify the nearest preceding noun phrase. In this structure, "that was on duty" is more naturally understood as describi…	LA	Q2	English
1	63	I greeted the child of the parent that was in the park.	[2-1] In the following sentence, is the child the one that was in the park? Respond solely with 'yes' or 'no'	no	I responded "no" because in the sentence "I greeted the child of the parent that was in the park," the relative clause "that was in the park" most naturally attaches to the immediately preceding noun phrase "the parent." This is due to the principle of late closure or recency in sentence processing, where modifiers tend to attach to the most recently mentioned noun phrase. So in this sentence str…	LA	Q2	English
1	64	I spoke with the lawyer of the client that was touring the exhibit.	[2-1] In the following sentence, is the lawyer the one that was touring the exhibit? Respond solely with 'yes' or 'no'	no	I chose "no" because in the sentence "I spoke with the lawyer of the client that was touring the exhibit," the relative clause "that was touring the exhibit" most naturally attaches to "the client" rather than "the lawyer." This is because in English syntax, relative clauses typically modify the nearest preceding noun phrase when there's ambiguity. In this case, "the client" is the noun immediate…	LA	Q2	English
1	65	I had coffee with the colleague of the researcher that attended the seminar.	[2-1] In the following sentence, is the colleague the one that attended the seminar? Respond solely with 'yes' or 'no'	no	I responded with "no" because in the sentence "I had coffee with the colleague of the researcher that attended the seminar," the relative clause "that attended the seminar" most naturally attaches to "the researcher," not "the colleague." This interpretation follows standard English syntax where a relative clause typically modifies the nearest preceding noun phrase when there's potential ambiguit…	LA	Q2	English
1	66	I handed a drink to the senior of the graduate student that was doing research.	[2-1] In the following sentence, is the senior the one that was doing research? Respond solely with 'yes' or 'no'	No	I chose "no" because in the sentence "I handed a drink to the senior of the graduate student that was doing research," the relative clause "that was doing research" modifies "the graduate student," not "the senior." This is due to the syntactic structure where "that was doing research" is positioned right after "graduate student," making it the closest noun phrase for the relative clause to modif…	LA	Q2	English
1	67	I was talking to the passenger of the pilot that was on an airplane.	[2-1] In the following sentence, is the passenger the one that was on an airplane? Respond solely with 'yes' or 'no'	no	I answered "no" because in the sentence "I was talking to the passenger of the pilot that was on an airplane," the relative clause "that was on an airplane" most likely modifies "the pilot" rather than "the passenger." This is because in English, relative clauses typically attach to the nearest preceding noun phrase when there is ambiguity. In this structure, "that was on an airplane" is position…	LA	Q2	English
1	68	I argued with the member of the trainer that was holding dumbbells.	[2-1] In the following sentence, is the member the one that was holding dumbbells? Respond solely with 'yes' or 'no'	no	I chose "no" because the relative clause "that was holding dumbbells" attaches to "the trainer" rather than "the member" in this sentence. This is due to the principle of late closure or recency in syntactic parsing, where a modifier typically attaches to the closest preceding noun phrase when there's ambiguity. In "the member of the trainer that was holding dumbbells," the relative clause "that …	LA	Q2	English
1	70	I ordered a drink from the student of the barista that was in a cafe.	[2-1] In the following sentence, is the student the one that was in a cafe? Respond solely with 'yes' or 'no'	no	I chose "no" because the phrase "that was in a cafe" most naturally attaches to "the barista" rather than "the student of the barista." In this sentence structure, relative clauses like "that was in a cafe" typically modify the closest preceding noun phrase. In this case, "the barista" is closer to the relative clause than "the student," making "the barista" the more likely subject who was in the…	LA	Q2	English
1	72	I covered the senior of the reporter that got cold.	[2-1] In the following sentence, is the senior the one that got cold? Respond solely with 'yes' or 'no'	no	I responded with "no" because in the sentence "I covered the senior of the reporter that got cold," the relative clause "that got cold" grammatically refers to "the reporter," not "the senior." This is due to the proximity principle in English syntax - a relative clause typically modifies the nearest noun phrase that precedes it. In this structure, "that got cold" is directly adjacent to "the rep…	LA	Q2	English
1	73	I looked up at the boss of the clerk that was working.	[2-1] In the following sentence, is the boss the one that was working? Respond solely with 'yes' or 'no'	no	I chose 'no' because in the sentence "I looked up at the boss of the clerk that was working," the relative clause "that was working" modifies "the clerk" rather than "the boss." This is because in English, relative clauses typically modify the closest preceding noun phrase, which in this case is "the clerk." The structure of the sentence indicates that it was the clerk who was working, not the bo…	LA	Q2	English
1	74	I was looking at the pet of the girl that was in the hallway.	[2-1] In the following sentence, is the pet the one that was in the hallway? Respond solely with 'yes' or 'no'	No	I responded "No" because in the sentence "I was looking at the pet of the girl that was in the hallway," the relative clause "that was in the hallway" most naturally attaches to "the girl" rather than "the pet." This is because in English, relative clauses like "that was in the hallway" typically modify the nearest preceding noun phrase when there is ambiguity. In this sentence, "the girl" is clo…	LA	Q2	English
1	75	I shot the servant of the actress that was in the lobby.	[2-1] In the following sentence, is the servant the one that was in the lobby? Respond solely with 'yes' or 'no'	No	I responded with "no" because the sentence structure makes it ambiguous who was in the lobby. The relative clause "that was in the lobby" could refer to either "the servant" or "the actress" since both are potential antecedents. Given English syntax patterns, when a relative clause follows two potential antecedents (here, "servant" and "actress"), it often attaches to the closest noun phrase ("th…	LA	Q2	English
1	76	I met the wife of the writer that was in Italia.	[2-1] In the following sentence, is the wife the one that was in Italia? Respond solely with 'yes' or 'no'	no	I responded "no" because of how the relative clause "that was in Italia" is structured in the sentence. In English grammar, a relative clause typically modifies the noun immediately preceding it. In this sentence, "that was in Italia" comes directly after "the writer," not "the wife." This indicates that it was the writer who was in Italia, not the wife. If the sentence had been intended to conve…	LA	Q2	English
1	77	I glanced at the coworker of the police officer that was in the police department.	[2-1] In the following sentence, is the coworker the one that was in the police department? Respond solely with 'yes' or 'no'	no	I answered "no" because in the sentence "I glanced at the coworker of the police officer that was in the police department," the relative clause "that was in the police department" most naturally attaches to "the police officer," which is the closer noun phrase. This is consistent with a principle in English syntax called the Late Closure principle or Recency principle, where new phrases tend to …	LA	Q2	English
1	78	I spoke with the customer of the florist that was in the store.	[2-1] In the following sentence, is the customer the one that was in the store? Respond solely with 'yes' or 'no'	no	I chose "no" because in the sentence "I spoke with the customer of the florist that was in the store," the relative clause "that was in the store" most likely modifies "the florist" rather than "the customer." This interpretation is favored because of the proximity principle in English syntax - relative clauses typically modify the closest preceding noun phrase. In this case, "the florist" is the…	LA	Q2	English
1	79	I heard a rumor about the brother of the singer that was on the phone.	[2-1] In the following sentence, is the brother the one that was on the phone? Respond solely with 'yes' or 'no'	no	I chose "no" because the relative clause "that was on the phone" is more likely to refer to "the singer" rather than "the brother of the singer." This is due to the principle of recency in English - relative clauses typically modify the nearest preceding noun phrase when there is ambiguity. In this case, "the singer" is closer to "that was on the phone" than "the brother," so the natural interpre…	LA	Q2	English
1	80	I waited for the student of the supervisor that was doing an experiment in the lab.	[2-1] In the following sentence, is the student the one that was doing an experiment in the lab? Respond solely with 'yes' or 'no'	no	I chose "no" because in the sentence "I waited for the student of the supervisor that was doing an experiment in the lab," the relative clause "that was doing an experiment in the lab" most naturally attaches to "the supervisor," not "the student." This interpretation is favored because: 1. In English syntax, relative clauses like "that was doing an experiment" typically modify the nearest preced…	LA	Q2	English
1	81	I called the colleague of the announcer that was recently hospitalized.	[2-1] In the following sentence, is the colleague the one that was recently hospitalized? Respond solely with 'yes' or 'no'	no	I made that choice because in the sentence "I called the colleague of the announcer that was recently hospitalized," the relative clause "that was recently hospitalized" most naturally modifies "the announcer" rather than "the colleague." This interpretation follows from the principle of late closure or recency in syntactic processing, where a modifier typically attaches to the most recent noun p…	LA	Q2	English
1	83	I met the client of the lawyer that was having coffee.	[2-1] In the following sentence, is the client the one that was having coffee? Respond solely with 'yes' or 'no'	no	I responded with "no" because in the sentence "I met the client of the lawyer that was having coffee," the relative clause "that was having coffee" grammatically modifies "the lawyer," not "the client." This is because in English syntax, relative clauses like "that was having coffee" typically attach to the nearest preceding noun phrase, which in this case is "the lawyer." The structure of the se…	LA	Q2	English
1	84	I tasted the sauce of the pasta that was left over from last night.	[2-1] In the following sentence, is the sauce the one that was left over from last night? Respond solely with 'yes' or 'no'	No	I responded with "no" because in the sentence "I tasted the sauce of the pasta that was left over from last night," the relative clause "that was left over from last night" modifies "the pasta" rather than "the sauce." This is because in English, relative clauses typically modify the noun phrase that immediately precedes them. In this case, "that was left over from last night" is positioned right…	LA	Q2	English
1	86	I had to buy the saddle of the bike that was fixed yesterday.	[2-1] In the following sentence, is the saddle the one that was fixed yesterday? Respond solely with 'yes' or 'no'	no	I responded "no" because in the sentence "I had to buy the saddle of the bike that was fixed yesterday," the relative clause "that was fixed yesterday" modifies "the bike," not "the saddle." This is because in the phrase "the saddle of the bike," the relative clause "that was fixed yesterday" is positioned right after "bike," making "bike" the noun that the relative clause is describing. The sent…	LA	Q2	English
1	87	I couldn't find the tray of the oven that was used last night.	[2-1] In the following sentence, is the tray the one that was used last night? Respond solely with 'yes' or 'no'	no	I made the choice of "no" because in the sentence "I couldn't find the tray of the oven that was used last night," the relative clause "that was used last night" modifies "the oven" rather than "the tray." The structure of the sentence indicates that it was the oven that was used last night, not necessarily the tray. The phrase "of the oven" separates "the tray" from the relative clause, making "…	LA	Q2	English
1	88	I could not photograph the son of the driver that was smoking a cigarette.	[2-1] In the following sentence, is the son the one that was smoking a cigarette? Respond solely with 'yes' or 'no'	no	I responded "no" because in the sentence "I could not photograph the son of the driver that was smoking a cigarette," the relative clause "that was smoking a cigarette" most naturally attaches to "the driver" rather than "the son." This is because in English syntax, relative clauses typically modify the closest preceding noun phrase when there's ambiguity. In this case, "the driver" is positioned…	LA	Q2	English
1	89	I found the manager of the actor that was practicing at the pool.	[2-1] In the following sentence, is the manager the one that was practicing at the pool? Respond solely with 'yes' or 'no'	no	I responded "no" because in the sentence "I found the manager of the actor that was practicing at the pool," the relative clause "that was practicing at the pool" modifies "the actor" rather than "the manager." This interpretation is based on the syntactic structure of the sentence, where the relative pronoun "that" typically attaches to the closest preceding noun phrase. In this case, "that was …	LA	Q2	English
1	90	I called the wife of the pilot that was absent today.	[2-1] In the following sentence, is the wife the one that was absent today? Respond solely with 'yes' or 'no'	no	I made that choice because in the sentence "I called the wife of the pilot that was absent today," the relative clause "that was absent today" most naturally modifies "the pilot" rather than "the wife." This interpretation follows standard English syntax where relative clauses typically modify the nearest preceding noun phrase. In this case, "that was absent today" is positioned right after "the …	LA	Q2	English
1	91	I am sick of the guide of the tourist that was always late.	[2-1] In the following sentence, is the guide the one that was always late? Respond solely with 'yes' or 'no'	no	I responded "no" because in the sentence "I am sick of the guide of the tourist that was always late," the relative clause "that was always late" modifies "the tourist" rather than "the guide." This is because in English, relative clauses typically modify the nearest preceding noun phrase, which in this case is "the tourist" (not "the guide"). The structure suggests it was the tourist who was alw…	LA	Q2	English
1	92	I greeted the assistant of the hairdresser that was closing the curtains.	[2-1] In the following sentence, is the assistant the one that was closing the curtains? Respond solely with 'yes' or 'no'	no	I responded with "no" because in the sentence "I greeted the assistant of the hairdresser that was closing the curtains," the relative clause "that was closing the curtains" most naturally attaches to "the hairdresser" rather than "the assistant." This is because "the hairdresser" is the noun phrase closest to the relative clause "that was closing the curtains," making it the most likely antecede…	LA	Q2	English
1	93	I complained to the interpreter of the embassador that was at the airport.	[2-1] In the following sentence, is the interpreter the one that was at the airport? Respond solely with 'yes' or 'no'	no	I chose "no" because the phrase "that was at the airport" is more likely to modify "the embassador" rather than "the interpreter." In English syntax, relative clauses like "that was at the airport" typically attach to the closest preceding noun phrase, which in this case is "the embassador." This follows the principle of late closure or recency in parsing ambiguous structures. If the sentence had…	LA	Q2	English
1	94	I met the rival of the programmer that knows AI well.	[2-1] In the following sentence, is the rival the one that knows AI well? Respond solely with 'yes' or 'no'	No	I responded with "no" because in the sentence "I met the rival of the programmer that knows AI well," the relative clause "that knows AI well" most naturally attaches to "the programmer," not "the rival." This is due to the principle of late closure or recency in English syntax, where modifiers typically attach to the nearest eligible noun phrase. In this case, "that knows AI well" is positioned …	LA	Q2	English
1	97	I checked the monitor of the computer that was broken yesterday.	[2-1] In the following sentence, is the monitor the one that was broken yesterday? Respond solely with 'yes' or 'no'	no	I responded with "no" because in the sentence "I checked the monitor of the computer that was broken yesterday," the phrase "that was broken yesterday" most naturally modifies "the computer," not "the monitor." This is due to the principle of proximity in English syntax - modifying phrases like relative clauses typically attach to the nearest preceding noun phrase that they can sensibly modify. I…	LA	Q2	English
1	98	I photographed the apprentice of the painter that was next to the art gallery.	[2-1] In the following sentence, is the apprentice the one that was next to the art gallery? Respond solely with 'yes' or 'no'	no	I chose "no" because the relative clause "that was next to the art gallery" more likely refers to "the painter" rather than "the apprentice" due to the principle of recency in English. In the phrase "the apprentice of the painter that was next to the art gallery," "the painter" is positioned immediately before the relative clause, making it the more natural antecedent. Grammatically, the relative…	LA	Q2	English
1	100	I asked for the exit from the boss of the laborer that was on the construction site.	[2-1] In the following sentence, is the boss the one that was on the construction site? Respond solely with 'yes' or 'no'	no	I chose "no" because the phrase "that was on the construction site" modifies "the laborer" rather than "the boss." This is due to the proximity principle in English grammar, where a relative clause typically modifies the nearest noun phrase that precedes it. In this sentence structure, "that was on the construction site" is positioned closer to "the laborer," indicating it's the laborer who was o…	LA	Q2	English
1	101	I greeted the grandson of the madam that was in the countryside.	[2-1] In the following sentence, is the grandson the one that was in the countryside? Respond solely with 'yes' or 'no'	no	I responded with "no" because in the sentence "I greeted the grandson of the madam that was in the countryside," the relative clause "that was in the countryside" most naturally attaches to "the madam" rather than "the grandson." This is due to the principle of late closure or recency in sentence processing - relative clauses like "that was" typically modify the nearest preceding noun phrase when…	LA	Q2	English
1	104	I looked at the cat of the kid that was lying on the couch.	[2-1] In the following sentence, is the cat the one that was lying on the couch? Respond solely with 'yes' or 'no'	no	I chose "no" because in the sentence "I looked at the cat of the kid that was lying on the couch," the relative clause "that was lying on the couch" most naturally attaches to "the kid" rather than "the cat." This is due to the principle of recency in English syntax - relative clauses like "that was lying on the couch" typically modify the nearest preceding noun phrase ("the kid") rather than one…	LA	Q2	English
1	105	I talked with the supervisor of the flight attendant that was on board.	[2-1] In the following sentence, is the supervisor the one that was on board? Respond solely with 'yes' or 'no'	no	I responded with "no" because in the sentence "I talked with the supervisor of the flight attendant that was on board," the relative clause "that was on board" modifies "the flight attendant," not "the supervisor." This interpretation follows from the principle of proximity in English grammar - a relative clause typically modifies the nearest preceding noun phrase. In this case, "that was on boar…	LA	Q2	English
1	106	I made eye contact with the guide dog of the passenger that was at the station.	[2-1] In the following sentence, is the guide dog the one that was at the station? Respond solely with 'yes' or 'no'	no	I responded with "no" because in the sentence "I made eye contact with the guide dog of the passenger that was at the station," the relative clause "that was at the station" refers to the passenger, not the guide dog. This is because in English syntax, a relative clause typically modifies the nearest preceding noun phrase. In this case, "that was at the station" is positioned right after "the pas…	LA	Q2	English
1	109	I waited for the believer of the pastor that was praying in church.	[2-1] In the following sentence, is the believer the one that was praying in church? Respond solely with 'yes' or 'no'	no	I responded with "no" because in the sentence "I waited for the believer of the pastor that was praying in church," the relative clause "that was praying in church" most naturally attaches to "the pastor," not "the believer." This is due to the principle of late closure in sentence processing, where a modifier typically attaches to the closest preceding noun phrase. In this structure, "the pastor…	LA	Q2	English
1	111	I spoke to the son of the doctor that was behind the tree.	[2-1] In the following sentence, is the son the one that was behind the tree? Respond solely with 'yes' or 'no'	no	I chose "no" because in the sentence "I spoke to the son of the doctor that was behind the tree," the relative clause "that was behind the tree" most naturally attaches to "the doctor," not "the son." This is due to the proximity principle in English syntax - relative clauses typically modify the nearest preceding noun phrase. In this case, "that was behind the tree" directly follows "the doctor,…	LA	Q2	English
1	112	I pretended not to notice the fan of the idol that was dancing in karaoke.	[2-1] In the following sentence, is the fan the one that was dancing in karaoke? Respond solely with 'yes' or 'no'	no	I responded "no" because in the sentence "I pretended not to notice the fan of the idol that was dancing in karaoke," the relative clause "that was dancing in karaoke" most naturally attaches to "the idol" rather than "the fan." This interpretation follows from the proximity principle in English syntax - the relative pronoun "that" typically refers to the nearest preceding noun phrase, which in t…	LA	Q2	English
1	113	I spoke with the guardian of the patient that came to the hospital.	[2-1] In the following sentence, is the guardian the one that came to the hospital? Respond solely with 'yes' or 'no'	no	I chose "no" because in the sentence "I spoke with the guardian of the patient that came to the hospital," the relative clause "that came to the hospital" most naturally modifies "the patient" rather than "the guardian." This is because in English, relative clauses typically modify the nearest preceding noun phrase. In this structure, "that came to the hospital" is positioned right after "patient…	LA	Q2	English
1	114	I handed a drink to the husband of the director that was playing golf.	[2-1] In the following sentence, is the husband the one that was playing golf? Respond solely with 'yes' or 'no'	No	I chose 'no' because in the sentence "I handed a drink to the husband of the director that was playing golf," the relative clause "that was playing golf" most naturally attaches to "the director" rather than "the husband." This is because in English syntax, relative clauses typically modify the nearest preceding noun phrase, which in this case is "the director." Therefore, according to the most c…	LA	Q2	English
1	116	I envied the caregiver of the patient that was reading a book.	[2-1] In the following sentence, is the caregiver the one that was reading a book? Respond solely with 'yes' or 'no'	No	I chose "no" because in the sentence "I envied the caregiver of the patient that was reading a book," the relative clause "that was reading a book" is more likely to refer to "the patient" rather than "the caregiver." This is because "the patient" is the closer noun phrase to the relative clause, and in English, relative clauses typically modify the nearest preceding noun phrase unless there's cl…	LA	Q2	English
1	117	I met with the clerk of the prosecutor that knew about the murder.	[2-1] In the following sentence, is the clerk the one that knew about the murder? Respond solely with 'yes' or 'no'	no	I interpreted "that knew about the murder" as modifying "the prosecutor" rather than "the clerk" based on how the sentence is structured. In the phrase "the clerk of the prosecutor that knew about the murder," the relative clause "that knew about the murder" is positioned immediately after "prosecutor," making it more likely to modify that noun rather than "clerk." This is consistent with the gen…	LA	Q2	English
1	118	I recognized the secretary of the politician that was from the newspaper.	[2-1] In the following sentence, is the secretary the one that was from the newspaper? Respond solely with 'yes' or 'no'	no	I answered "no" because in this sentence, "that was from the newspaper" modifies "the politician," not "the secretary." In English syntax, relative clauses like "that was from the newspaper" typically attach to the nearest preceding noun phrase, which in this case is "the politician." The structure follows the pattern: I recognized [the secretary of [the politician [that was from the newspaper]]]…	LA	Q2	English
1	119	I interviewed the family of the killer that fled in desperation.	[2-1] In the following sentence, is the family the one that fled in desperation? Respond solely with 'yes' or 'no'	no	I chose "no" because in the sentence "I interviewed the family of the killer that fled in desperation," the relative clause "that fled in desperation" most naturally modifies "the killer," not "the family." This is due to proximity - "that fled" directly follows "the killer," making this the most natural attachment point. Grammatically, the relative clause "that fled in desperation" is more likel…	LA	Q2	English
1	120	I sent an email to the research assistant of the linguist that was in France.	[2-1] In the following sentence, is the research assistant the one that was in France? Respond solely with 'yes' or 'no'	no	I responded with "no" because in the sentence "I sent an email to the research assistant of the linguist that was in France," the relative clause "that was in France" most naturally attaches to "the linguist" rather than "the research assistant." This interpretation follows typical syntactic attachment principles where relative clauses like "that was in France" tend to modify the closest precedin…	LA	Q2	English
1	122	I thought of the dog of the idol that was in an accident this fall.	[2-1] In the following sentence, is the dog the one that was in an accident this fall? Respond solely with 'yes' or 'no'	no	I responded with "no" because in the sentence "I thought of the dog of the idol that was in an accident this fall," the relative clause "that was in an accident this fall" most likely refers to "the idol" rather than "the dog." This interpretation follows from the principle of late closure or recency in English syntax, where a modifying clause typically attaches to the most recent noun phrase. In…	LA	Q2	English
1	123	I spoke with the wife of the professor that retired this year.	[2-1] In the following sentence, is the wife the one that retired this year? Respond solely with 'yes' or 'no'	No	I responded with "No" because in the sentence "I spoke with the wife of the professor that retired this year," the relative clause "that retired this year" most naturally modifies "the professor" rather than "the wife." This interpretation is based on the proximity principle in English grammar, where a relative clause typically modifies the closest preceding noun phrase. In this structure, "that …	LA	Q2	English
1	124	I had a drink with the apprentice of the painter that visited the exhibition.	[2-1] In the following sentence, is the apprentice the one that visited the exhibition? Respond solely with 'yes' or 'no'	no	I chose 'no' because of how the relative clause "that visited the exhibition" attaches in the sentence structure. In English, a relative clause typically modifies the noun phrase immediately preceding it. In this sentence, "that visited the exhibition" directly follows "the painter," so grammatically it modifies "the painter" rather than "the apprentice." This means the painter is the one who vis…	LA	Q2	English
1	125	I said hello to the client of the tax accountant that was in the hallway.	[2-1] In the following sentence, is the client the one that was in the hallway? Respond solely with 'yes' or 'no'	no	I chose "no" because in the sentence "I said hello to the client of the tax accountant that was in the hallway," the relative clause "that was in the hallway" most likely modifies "the tax accountant" rather than "the client." This interpretation follows from the principle of late closure or recency in English syntax, where a relative clause typically attaches to the nearest preceding noun phrase…	LA	Q2	English
1	126	I ran into the father of the pianist that was on TV yesterday.	[2-1] In the following sentence, is the father the one that was on TV yesterday? Respond solely with 'yes' or 'no'	no	I responded "no" because in the sentence "I ran into the father of the pianist that was on TV yesterday," the relative clause "that was on TV yesterday" modifies "the pianist," not "the father." This is because in English, relative clauses typically modify the closest preceding noun phrase. In this case, "that was on TV yesterday" directly follows "the pianist," indicating that it was the pianist…	LA	Q2	English
1	127	I was upset to see the son-in-law of the politician that kept drinking wine.	[2-1] In the following sentence, is the son-in-law the one that kept drinking wine? Respond solely with 'yes' or 'no'	no	I made that choice because in the sentence "I was upset to see the son-in-law of the politician that kept drinking wine," the relative clause "that kept drinking wine" most naturally attaches to the closest preceding noun phrase, which is "the politician." The structure of the sentence places "that kept drinking wine" immediately after "the politician," suggesting that it is the politician who wa…	LA	Q2	English
1	128	I left a note for the head of the reporter that was waiting to hear back.	[2-1] In the following sentence, is the head the one that was waiting to hear back? Respond solely with 'yes' or 'no'	no	I chose 'no' because of how the relative clause "that was waiting to hear back" is structured in the sentence. In English, relative clauses like "that was waiting to hear back" typically modify the noun phrase immediately preceding them. In this sentence, "that was waiting to hear back" immediately follows "the reporter," not "the head." This suggests that it was the reporter who was waiting to h…	LA	Q2	English
1	129	I bought chicken for the brother of the player that was working out.	[2-1] In the following sentence, is the brother the one that was working out? Respond solely with 'yes' or 'no'	No	I responded "No" because the phrase "that was working out" is more likely to refer to "the player" rather than "the brother of the player" based on standard English syntax. In this sentence structure, relative clauses like "that was working out" typically modify the nearest preceding noun phrase, which is "the player" rather than "the brother." This follows the principle of proximity in English g…	LA	Q2	English
1	130	I paid a per diem to the part-time student of the barista that was making the coffee.	[2-1] In the following sentence, is the part-time student the one that was making the coffee? Respond solely with 'yes' or 'no'	no	I chose "no" because in the sentence "I paid a per diem to the part-time student of the barista that was making the coffee," the relative clause "that was making the coffee" grammatically attaches to "the barista," not to "the part-time student." The structure indicates that the barista is the one making the coffee. This is due to the proximity of "that was making the coffee" to "the barista" - i…	LA	Q2	English
1	131	I complained to the friend of the gangster that was smoking in the room.	[2-1] In the following sentence, is the friend the one that was smoking in the room? Respond solely with 'yes' or 'no'	no	I responded with "no" because in the sentence "I complained to the friend of the gangster that was smoking in the room," the relative clause "that was smoking in the room" most naturally attaches to "the gangster" rather than "the friend." This is due to the principle of late closure or recency in parsing sentences - the relative clause "that was smoking in the room" tends to modify the closest p…	LA	Q2	English
1	132	I talked to the wife of the fisherman that was resting on the boat.	[2-1] In the following sentence, is the wife the one that was resting on the boat? Respond solely with 'yes' or 'no'	no	I responded with "no" because in the sentence "I talked to the wife of the fisherman that was resting on the boat," the relative clause "that was resting on the boat" most naturally attaches to "the fisherman," not "the wife." This interpretation follows standard English parsing conventions where a relative clause typically modifies the nearest preceding noun phrase when there's ambiguity. In thi…	LA	Q2	English
1	133	I bumped into the daughter-in-law of the elderly man that was swimming in the pool.	[2-1] In the following sentence, is the daughter-in-law the one that was swimming in the pool? Respond solely with 'yes' or 'no'	no	I chose "no" because in the sentence "I bumped into the daughter-in-law of the elderly man that was swimming in the pool," the relative clause "that was swimming in the pool" modifies "the elderly man" rather than "the daughter-in-law." This interpretation is based on the proximity principle in English syntax - relative clauses typically modify the nearest preceding noun phrase. In this case, "th…	LA	Q2	English
1	134	I shared my opinion with the grandmother of the pianist that was watching the concert.	[2-1] In the following sentence, is the grandmother the one that was watching the concert? Respond solely with 'yes' or 'no'	no	I responded "no" because in the sentence "I shared my opinion with the grandmother of the pianist that was watching the concert," the relative clause "that was watching the concert" most likely refers to "the pianist" rather than "the grandmother." This interpretation is based on the principle of proximity in English grammar - relative clauses typically modify the nearest preceding noun phrase un…	LA	Q2	English
1	135	I had a discussion with the advisor of the graduate student that was attending the conference.	[2-1] In the following sentence, is the advisor the one that was attending the conference? Respond solely with 'yes' or 'no'	no	I made that choice because in the sentence "I had a discussion with the advisor of the graduate student that was attending the conference," the relative clause "that was attending the conference" most naturally attaches to "the graduate student," not "the advisor." This is due to the principle of late closure or recency in English syntax, where modifiers tend to attach to the most recent noun phr…	LA	Q2	English
1	136	I asked a question to the collaborator of the professor that was writing a paper.	[2-1] In the following sentence, is the collaborator the one that was writing a paper? Respond solely with 'yes' or 'no'	no	I responded with "no" because in the sentence "I asked a question to the collaborator of the professor that was writing a paper," the relative clause "that was writing a paper" most likely refers to "the professor" rather than "the collaborator." This is due to the principle of recency in English syntax - a relative clause typically modifies the nearest preceding noun phrase. In this structure, "…	LA	Q2	English
1	137	I talked to the acquaintance of the captain that was on the ship.	[2-1] In the following sentence, is the acquaintance the one that was on the ship? Respond solely with 'yes' or 'no'	no	In the sentence "I talked to the acquaintance of the captain that was on the ship," the relative clause "that was on the ship" is more likely modifying "the captain" rather than "the acquaintance." This is due to the principle of late closure or recency in syntactic parsing, where a modifier tends to attach to the most recent noun phrase when ambiguous. Since "the captain" is closer to "that was …	LA	Q2	English
1	138	I exchanged contacts with the rival of the ballerina that was practicing.	[2-1] In the following sentence, is the rival the one that was practicing? Respond solely with 'yes' or 'no'	no	I responded "no" because in the sentence "I exchanged contacts with the rival of the ballerina that was practicing," the relative clause "that was practicing" most naturally attaches to "the ballerina," not "the rival." This is because in English, relative clauses typically modify the closest preceding noun phrase when there's ambiguity. In this structure, "the ballerina" is positioned immediatel…	LA	Q2	English
1	139	I checked the outlet of the television that was broken over time.	[2-1] In the following sentence, is the outlet the one that was broken over time? Respond solely with 'yes' or 'no'	no	I responded with "no" because in the sentence "I checked the outlet of the television that was broken over time," the relative clause "that was broken over time" modifies "the television," not "the outlet." This interpretation is based on the proximity principle in English grammar, where a relative clause typically modifies the noun phrase immediately preceding it. In this case, "that was broken …	LA	Q2	English
1	140	I asked for help from the daughter of the manager that was at the restaurant.	[2-1] In the following sentence, is the daughter the one that was at the restaurant? Respond solely with 'yes' or 'no'	No	I chose "no" because in the sentence "I asked for help from the daughter of the manager that was at the restaurant," the relative clause "that was at the restaurant" is more likely to modify "the manager" rather than "the daughter." This interpretation is based on the principle of late closure or recency in English syntax, where a modifier tends to attach to the most recent noun phrase. Since "th…	LA	Q2	English
1	141	I played golf with the acquaintance of the comedian that has lost weight recently.	[2-1] In the following sentence, is the acquaintance the one that has lost weight recently? Respond solely with 'yes' or 'no'	no	I chose "no" because in the sentence "I played golf with the acquaintance of the comedian that has lost weight recently," the relative clause "that has lost weight recently" is more likely modifying "the comedian" rather than "the acquaintance." This interpretation follows from the principle of recency or proximity in English grammar, where a relative clause typically modifies the closest precedi…	LA	Q2	English
1	142	I ran into the wife of the professor that recently got cancer.	[2-1] In the following sentence, is the wife the one that recently got cancer? Respond solely with 'yes' or 'no'	no	I chose "no" because in the sentence "I ran into the wife of the professor that recently got cancer," the relative clause "that recently got cancer" modifies "the professor," not "the wife." This is due to the syntactic structure where the relative clause ("that recently got cancer") attaches to the closest preceding noun phrase ("the professor") rather than the more distant noun phrase ("the wif…	LA	Q2	English
1	143	I looked at the friend of the stewardess that went to work at night.	[2-1] In the following sentence, is the friend the one that went to work at night? Respond solely with 'yes' or 'no'	no	I responded "no" because in the sentence "I looked at the friend of the stewardess that went to work at night," the relative clause "that went to work at night" most naturally attaches to "the stewardess," not "the friend." This is due to the principle of late closure or recency in English syntax, where relative clauses tend to modify the nearest preceding noun phrase when there's ambiguity. Sinc…	LA	Q2	English
1	144	I glanced over at the aunt of the student that was sitting on the stairs.	[2-1] In the following sentence, is the aunt the one that was sitting on the stairs? Respond solely with 'yes' or 'no'	no	I chose "no" because in the sentence "I glanced over at the aunt of the student that was sitting on the stairs," the relative clause "that was sitting on the stairs" most naturally attaches to "the student" rather than "the aunt." This is because "that" typically refers to the closest preceding noun phrase, which in this case is "the student." The structure suggests it was the student who was sit…	LA	Q2	English
1	145	I shot the brother of the terrorist that was hiding in the bathroom.	[2-1] In the following sentence, is the brother the one that was hiding in the bathroom? Respond solely with 'yes' or 'no'	No	I responded with "no" because in the sentence "I shot the brother of the terrorist that was hiding in the bathroom," the relative clause "that was hiding in the bathroom" most naturally modifies "the terrorist" rather than "the brother." This interpretation is based on: 1. Proximity principle - relative clauses typically modify the nearest preceding noun phrase, which in this case is "the terrori…	LA	Q2	English
1	146	I met the husband of the millionaire that was relaxing on a yacht.	[2-1] In the following sentence, is the husband the one that was relaxing on a yacht? Respond solely with 'yes' or 'no'	no	I answered "no" because in the sentence "I met the husband of the millionaire that was relaxing on a yacht," the relative clause "that was relaxing on a yacht" most naturally attaches to "the millionaire" rather than "the husband." This interpretation follows from the principle of late closure or recency in English syntax, where a modifier tends to attach to the most recent noun phrase (in this c…	LA	Q2	English
1	147	I glared at the dog of the security guard that was at the entrance to the store.	[2-1] In the following sentence, is the dog the one that was at the entrance to the store? Respond solely with 'yes' or 'no'	no	I responded with "no" because in the sentence "I glared at the dog of the security guard that was at the entrance to the store," the phrase "that was at the entrance to the store" most naturally attaches to "the security guard" rather than "the dog." This interpretation follows standard English syntax where a relative clause ("that was at the entrance") typically modifies the closest preceding no…	LA	Q2	English
1	148	I argued at a hotel with the bodyguard of the celebrity that blocked traffic.	[2-1] In the following sentence, is the bodyguard the one that blocked traffic? Respond solely with 'yes' or 'no'	no	I answered "no" because in the sentence "I argued at a hotel with the bodyguard of the celebrity that blocked traffic," the relative clause "that blocked traffic" most likely modifies "the celebrity" rather than "the bodyguard." This is due to the principle of proximity in English syntax - relative clauses typically modify the nearest preceding noun phrase. In this structure, "that blocked traffi…	LA	Q2	English
1	149	I heard a rumor about the father of the congressman that was having a meal.	[2-1] In the following sentence, is the father the one that was having a meal? Respond solely with 'yes' or 'no'	no	I responded with "no" because the sentence structure is ambiguous, but based on the most likely interpretation, "that was having a meal" refers to "the congressman" rather than "the father of the congressman." In this sentence, the relative clause "that was having a meal" could technically modify either "the father" or "the congressman" since both are potential antecedents. However, in English sy…	LA	Q2	English
1	150	I waited on location for the assistant of the director that was filming.	[2-1] In the following sentence, is the assistant the one that was filming? Respond solely with 'yes' or 'no'	no	I chose "no" because in the sentence "I waited on location for the assistant of the director that was filming," the relative clause "that was filming" most naturally modifies "the director" rather than "the assistant." The structure follows a pattern where the relative clause "that was filming" attaches to the closest preceding noun phrase "the director" rather than the more distant "assistant." …	LA	Q2	English
1	152	I had dinner with the friend of the subordinate that was promoted this time.	[2-1] In the following sentence, is the friend the one that was promoted this time? Respond solely with 'yes' or 'no'	No	I responded with "No" because the relative clause "that was promoted this time" most likely modifies "the subordinate" rather than "the friend." In English syntax, relative clauses typically attach to the nearest preceding noun phrase. In this case, "that was promoted this time" is adjacent to "the subordinate," suggesting it's describing the subordinate, not the friend. The sentence structure fo…	LA	Q2	English
1	153	I consulted the mother of the factory manager that was smoking.	[2-1] In the following sentence, is the mother the one that was smoking? Respond solely with 'yes' or 'no'	no	I chose "no" because in the sentence "I consulted the mother of the factory manager that was smoking," the relative clause "that was smoking" most naturally attaches to the immediately preceding noun phrase "the factory manager" rather than "the mother." In English syntax, relative clauses like "that was smoking" typically modify the nearest preceding noun phrase unless there are contextual or se…	LA	Q2	English
1	154	I talked with the grandson of the judge that retired last year.	[2-1] In the following sentence, is the grandson the one that retired last year? Respond solely with 'yes' or 'no'	no	I responded with "no" because in the sentence "I talked with the grandson of the judge that retired last year," the relative clause "that retired last year" modifies "the judge" rather than "the grandson." This interpretation is based on two factors: 1. Proximity: In English, relative clauses typically modify the nearest preceding noun phrase. In this sentence, "that retired last year" is positio…	LA	Q2	English
1	157	I couldn't find the keyboard of the computer that was repaired.	[2-1] In the following sentence, is the keyboard the one that was repaired? Respond solely with 'yes' or 'no'	no	I responded with "no" because in the sentence "I couldn't find the keyboard of the computer that was repaired," the relative clause "that was repaired" modifies "the computer," not "the keyboard." This is clear from the structure of the sentence - the phrase "of the computer" connects "keyboard" to "computer," and then "that was repaired" directly follows and describes the computer. The sentence …	LA	Q2	English
1	158	I was unable to alert the sister of the student that was dozing.	[2-1] In the following sentence, is the sister the one that was dozing? Respond solely with 'yes' or 'no'	no	I made that choice because in the sentence "I was unable to alert the sister of the student that was dozing," the relative clause "that was dozing" grammatically modifies "the student," not "the sister." This is due to the structure of the sentence and the proximity of "that was dozing" to "the student." The noun phrase has a structure where "of the student that was dozing" serves as a modifier t…	LA	Q2	English
1	159	I was waiting for the colleague of the teacher that was in the gym.	[2-1] In the following sentence, is the colleague the one that was in the gym? Respond solely with 'yes' or 'no'	no	I responded "no" because in the given sentence "I was waiting for the colleague of the teacher that was in the gym," the relative clause "that was in the gym" most naturally modifies "the teacher" rather than "the colleague." This interpretation follows standard English parsing where a relative clause typically modifies the closest preceding noun phrase when there is ambiguity. In this case, "the…	LA	Q2	English
1	160	I reached out to the friend of the student that had left school early in the morning.	[2-1] In the following sentence, is the friend the one that had left school early in the morning? Respond solely with 'yes' or 'no'	no	I responded with "no" because in the sentence "I reached out to the friend of the student that had left school early in the morning," the relative clause "that had left school early in the morning" most naturally attaches to "the student" rather than "the friend." This is due to the principle of late closure or recency in sentence processing, where a relative clause typically modifies the closest…	LA	Q2	English
1	161	I encouraged the supervisor of the nurse that was trying not to cry.	[2-1] In the following sentence, is the supervisor the one that was trying not to cry? Respond solely with 'yes' or 'no'	no	I chose "no" because in the sentence "I encouraged the supervisor of the nurse that was trying not to cry," the relative clause "that was trying not to cry" attaches to "the nurse" rather than "the supervisor." This interpretation follows from the principle of late closure or recency in syntax, where modifiers typically attach to the most recent possible noun phrase. In this case, "that was tryin…	LA	Q2	English
1	162	I handed the water to the secretary of the politician that was giving a talk.	[2-1] In the following sentence, is the secretary the one that was giving a talk? Respond solely with 'yes' or 'no'	no	I responded with "no" because in the sentence "I handed the water to the secretary of the politician that was giving a talk," the relative clause "that was giving a talk" most naturally modifies "the politician" rather than "the secretary." This interpretation is favored because: 1. In English, relative clauses typically attach to the nearest preceding noun phrase when there's ambiguity 2. "The p…	LA	Q2	English
1	165	I interviewed the son of the politician that was in Seoul this week.	[2-1] In the following sentence, is the son the one that was in Seoul this week? Respond solely with 'yes' or 'no'	No	I responded with "no" because the sentence "I interviewed the son of the politician that was in Seoul this week" contains an ambiguous relative clause "that was in Seoul this week." In this construction, the relative clause "that was in Seoul this week" could grammatically refer to either "the son" or "the politician." However, in English, when a relative clause follows two potential antecedents …	LA	Q2	English
1	166	I greeted the colleague of the salesman that was visiting next door.	[2-1] In the following sentence, is the colleague the one that was visiting next door? Respond solely with 'yes' or 'no'	no	I chose "no" because in the sentence "I greeted the colleague of the salesman that was visiting next door," the relative clause "that was visiting next door" most naturally attaches to "the salesman" rather than "the colleague." This is due to the syntactic principle of late closure or recency, where a relative clause typically modifies the nearest eligible noun phrase. In this case, "the salesma…	LA	Q2	English
1	167	I have come to like the coach of the swimmer that was in the pool.	[2-1] In the following sentence, is the coach the one that was in the pool? Respond solely with 'yes' or 'no'	no	I responded with "no" because in the sentence "I have come to like the coach of the swimmer that was in the pool," the relative clause "that was in the pool" modifies "the swimmer" rather than "the coach." This is because in English syntax, relative clauses typically attach to the closest preceding noun phrase when there is ambiguity. In this case, "that was in the pool" is more naturally underst…	LA	Q2	English
1	168	I chatted with the grandfather of the student that was in front of the supermarket.	[2-1] In the following sentence, is the grandfather the one that was in front of the supermarket? Respond solely with 'yes' or 'no'	no	I responded with "no" because in the sentence "I chatted with the grandfather of the student that was in front of the supermarket," the relative clause "that was in front of the supermarket" most naturally attaches to "the student," not "the grandfather." This interpretation is favored because: 1. In English, relative clauses typically modify the nearest preceding noun phrase when there's ambigui…	LA	Q2	English
1	169	I argued with the assistant of the cartoonist that was at the teahouse.	[2-1] In the following sentence, is the assistant the one that was at the teahouse? Respond solely with 'yes' or 'no'	No	I responded "No" because the sentence structure is ambiguous. The relative clause "that was at the teahouse" could refer to either "the assistant" or "the cartoonist" based on the syntax alone. Without additional context, it's not clear which person was at the teahouse. The ambiguity arises because "that was at the teahouse" could attach to either: 1. The closer noun phrase "the cartoonist" 2. Th…	LA	Q2	English
1	170	I waited at the cafe for the husband of the lawyer that was jogging.	[2-1] In the following sentence, is the husband the one that was jogging? Respond solely with 'yes' or 'no'	no	I responded "no" because in the sentence "I waited at the cafe for the husband of the lawyer that was jogging," the relative clause "that was jogging" modifies "the lawyer" rather than "the husband." In English syntax, a relative clause typically modifies the noun phrase that immediately precedes it. In this case, "that was jogging" directly follows "the lawyer," indicating that the lawyer is the…	LA	Q2	English
1	171	I met the son-in-law of the politician that was playing ping pong.	[2-1] In the following sentence, is the son-in-law the one that was playing ping pong? Respond solely with 'yes' or 'no'	no	I chose "no" because in the sentence "I met the son-in-law of the politician that was playing ping pong," the relative clause "that was playing ping pong" most naturally attaches to "the politician" rather than "the son-in-law." This is because in English, relative clauses typically modify the nearest preceding noun phrase. In this structure, "that was playing ping pong" directly follows "the pol…	LA	Q2	English
1	172	I greeted the wife of the farmer that was washing the pots.	[2-1] In the following sentence, is the wife the one that was washing the pots? Respond solely with 'yes' or 'no'	no	I made that choice because in the sentence "I greeted the wife of the farmer that was washing the pots," the relative clause "that was washing the pots" most naturally attaches to "the farmer," not "the wife." This is because in English, relative clauses typically modify the nearest noun phrase that precedes them. In this case, "the farmer" is closer to "that was washing the pots" than "the wife"…	LA	Q2	English
1	173	I gave advice to the guide of the tourist that couldn't read Chinese.	[2-1] In the following sentence, is the guide the one that couldn't read Chinese? Respond solely with 'yes' or 'no'	no	I made that choice because in the sentence "I gave advice to the guide of the tourist that couldn't read Chinese," the relative clause "that couldn't read Chinese" most likely modifies "the tourist" rather than "the guide." This is because of proximity - the relative clause "that couldn't read Chinese" appears immediately after "the tourist," making it the more natural antecedent. In English synt…	LA	Q2	English
1	174	I contacted the friend of the translator that was studying in Australia.	[2-1] In the following sentence, is the friend the one that was studying in Australia? Respond solely with 'yes' or 'no'	no	I responded with "no" because in the sentence "I contacted the friend of the translator that was studying in Australia," the relative clause "that was studying in Australia" most likely refers to "the translator" rather than "the friend." This interpretation follows from the principle of proximity in English grammar, where relative clauses typically modify the nearest preceding noun phrase. In th…	LA	Q2	English
1	176	I talked with the master of the violinist that performed at the concert.	[2-1] In the following sentence, is the master the one that performed at the concert? Respond solely with 'yes' or 'no'	no	I chose 'no' because in the sentence "I talked with the master of the violinist that performed at the concert," the relative clause "that performed at the concert" modifies "the violinist," not "the master." The structure of the sentence indicates that the violinist is the one who performed at the concert, while the master is simply identified as being associated with this violinist (perhaps as a…	LA	Q2	English
1	177	I couldn't believe that the secretary of the congressman that was playing the mobile game.	[2-1] In the following sentence, is the secretary the one that was playing the mobile game? Respond solely with 'yes' or 'no'	no	I responded with "no" because in the sentence "I couldn't believe that the secretary of the congressman that was playing the mobile game," the relative clause "that was playing the mobile game" attaches to the noun phrase immediately preceding it, which is "the congressman." In English syntax, relative clauses typically modify the closest preceding noun phrase unless there are specific grammatica…	LA	Q2	English
1	178	I asked a question to the research assistant of the professor that was at the museum.	[2-1] In the following sentence, is the research assistant the one that was at the museum? Respond solely with 'yes' or 'no'	No	I chose "no" because in the sentence "I asked a question to the research assistant of the professor that was at the museum," the relative clause "that was at the museum" most likely modifies "the professor" rather than "the research assistant." This is due to the principle of recency or proximity in English syntax - the relative clause "that was at the museum" is positioned immediately after "the…	LA	Q2	English
1	179	I had dinner with the manager of the actor that arrived at the film set.	[2-1] In the following sentence, is the manager the one that arrived at the film set? Respond solely with 'yes' or 'no'	no	I responded with "no" because in the sentence "I had dinner with the manager of the actor that arrived at the film set," the relative clause "that arrived at the film set" modifies "the actor" rather than "the manager." This is due to the syntactic structure: when there's a complex noun phrase with "X of Y" followed by a relative clause with "that," the relative clause typically attaches to the c…	LA	Q2	English
1	180	I added the order to the part-time assistant of the chef that was grilling the meat.	[2-1] In the following sentence, is the part-time assistant the one that was grilling the meat? Respond solely with 'yes' or 'no'	no	I responded with "no" because in the sentence "I added the order to the part-time assistant of the chef that was grilling the meat," the relative clause "that was grilling the meat" most likely modifies "the chef" rather than "the part-time assistant." This interpretation follows the principle of proximity in English grammar - relative clauses typically modify the nearest preceding noun phrase. I…	LA	Q2	English
1	181	I got into an argument with the boss of the flight attendant that was on the bus.	[2-1] In the following sentence, is the boss the one that was on the bus? Respond solely with 'yes' or 'no'	no	I made that choice because in the sentence "I got into an argument with the boss of the flight attendant that was on the bus," the relative clause "that was on the bus" most naturally modifies "the flight attendant" rather than "the boss." This is due to the principle of late closure or recency in syntactic parsing, where a modifier typically attaches to the most recent noun phrase. In this case,…	LA	Q2	English
1	182	I had a conversation with the daughter of the owner that was washing dishes.	[2-1] In the following sentence, is the daughter the one that was washing dishes? Respond solely with 'yes' or 'no'	no	I chose 'no' because of the syntactic ambiguity in the sentence. In "I had a conversation with the daughter of the owner that was washing dishes," the relative clause "that was washing dishes" could grammatically refer to either "the daughter" or "the owner" based on the structure alone. However, in English, when a relative clause follows a complex noun phrase containing two nouns connected by "o…	LA	Q2	English
1	183	I threw away the remote control of the fan that suddenly broke yesterday.	[2-1] In the following sentence, is the remote control the one that suddenly broke yesterday? Respond solely with 'yes' or 'no'	no	I responded with "no" because the sentence structure suggests that it was the fan that broke yesterday, not the remote control. In the phrase "the remote control of the fan that suddenly broke yesterday," the relative clause "that suddenly broke yesterday" most naturally modifies "the fan" rather than "the remote control." This is because in English, relative clauses typically modify the nearest …	LA	Q2	English
1	184	I asked for help from the apprentice of the architect that was at the wine shop.	[2-1] In the following sentence, is the apprentice the one that was at the wine shop? Respond solely with 'yes' or 'no'	no	I chose "no" because the phrase "that was at the wine shop" most likely modifies "the architect" rather than "the apprentice" due to the principle of proximity in English syntax. Since "the architect" is the closest noun phrase before the relative clause "that was at the wine shop," this suggests the architect was the person at the wine shop, not the apprentice. This is the most natural reading o…	LA	Q2	English
1	185	I had coffee with the friend of the professor that got married last year.	[2-1] In the following sentence, is the friend the one that got married last year? Respond solely with 'yes' or 'no'	No	I chose "no" because in the sentence "I had coffee with the friend of the professor that got married last year," the relative clause "that got married last year" most naturally attaches to "the professor" rather than "the friend." This is due to a linguistic principle called "recency" or "late closure" - relative clauses like "that got married last year" tend to modify the closest preceding noun …	LA	Q2	English
1	187	I ran into the boss of the assistant that was leaving the office.	[2-1] In the following sentence, is the boss the one that was leaving the office? Respond solely with 'yes' or 'no'	no	I responded "no" because in the sentence "I ran into the boss of the assistant that was leaving the office," the relative clause "that was leaving the office" modifies "the assistant," not "the boss." This is determined by the typical syntactic structure in English where a relative clause ("that was leaving the office") usually modifies the closest preceding noun phrase. In this case, "the assist…	LA	Q2	English
1	188	I recognized the cat of the basketball player that was eating bread in the cafe.	[2-1] In the following sentence, is the cat the one that was eating bread in the cafe? Respond solely with 'yes' or 'no'	no	I responded with "no" because in the sentence "I recognized the cat of the basketball player that was eating bread in the cafe," the relative clause "that was eating bread in the cafe" most naturally attaches to the closest preceding noun phrase, which is "the basketball player," not "the cat." This is due to the principle of proximity in English grammar - relative clauses typically modify the ne…	LA	Q2	English
1	190	I was visiting the cousin of the novelist that was in Canada on vacation.	[2-1] In the following sentence, is the cousin the one that was in Canada on vacation? Respond solely with 'yes' or 'no'	no	I answered "no" because in the sentence "I was visiting the cousin of the novelist that was in Canada on vacation," the relative clause "that was in Canada on vacation" most likely modifies "the novelist" rather than "the cousin." This interpretation is favored because in English syntax, relative clauses typically attach to the nearest preceding noun phrase (the principle of late closure or recen…	LA	Q2	English
1	191	I was surprised to see the pet dog of the government employee that was near the restroom.	[2-1] In the following sentence, is the pet dog the one that was near the restroom? Respond solely with 'yes' or 'no'	No	I responded with "No" because the phrase "that was near the restroom" is more likely to refer to "the government employee" rather than "the pet dog" due to proximity and structural attachment in the sentence. In English syntax, relative clauses (like "that was near the restroom") typically modify the closest eligible noun phrase. In this sentence, "the government employee" directly precedes the r…	LA	Q2	English
1	192	I bumped into the customer of the banker that was on the phone.	[2-1] In the following sentence, is the customer the one that was on the phone? Respond solely with 'yes' or 'no'	no	I responded with "no" because in the sentence "I bumped into the customer of the banker that was on the phone," the relative clause "that was on the phone" is more likely referring to "the banker" rather than "the customer." This interpretation follows from a syntactic principle called "late closure" or "recency," where a relative clause typically attaches to the closest preceding noun phrase. In…	LA	Q2	English
1	193	I gave a drink to the part-time student of the clerk that was cleaning up.	[2-1] In the following sentence, is the part-time student the one that was cleaning up? Respond solely with 'yes' or 'no'	no	I made that choice ("no") because in the sentence "I gave a drink to the part-time student of the clerk that was cleaning up," the relative clause "that was cleaning up" most naturally modifies "the clerk" rather than "the part-time student." This is due to the principle of proximity in English syntax - relative clauses typically modify the nearest eligible noun phrase. In this structure, "the cl…	LA	Q2	English
1	194	I took a picture with the colleague of the firefighter that was undergoing training.	[2-1] In the following sentence, is the colleague the one that was undergoing training? Respond solely with 'yes' or 'no'	no	I responded with "no" because in the sentence "I took a picture with the colleague of the firefighter that was undergoing training," the relative clause "that was undergoing training" most naturally attaches to "the firefighter," not "the colleague." This interpretation follows the principle of late closure or recency in English syntax, where a modifier like a relative clause typically attaches t…	LA	Q2	English
1	195	I handed the coffee to the wife of the editor-in-chief that was sitting by the window.	[2-1] In the following sentence, is the wife the one that was sitting by the window? Respond solely with 'yes' or 'no'	no	I responded with "no" because in the sentence "I handed the coffee to the wife of the editor-in-chief that was sitting by the window," the relative clause "that was sitting by the window" most naturally attaches to "the editor-in-chief" rather than to "the wife." This is due to the proximity principle in English syntax - relative clauses tend to modify the nearest preceding noun phrase. In this s…	LA	Q2	English
1	197	I replaced the wheel of the bicycle that had gone missing last week.	[2-1] In the following sentence, is the wheel the one that had gone missing last week? Respond solely with 'yes' or 'no'	No	I chose "no" because in the sentence "I replaced the wheel of the bicycle that had gone missing last week," the relative clause "that had gone missing last week" most naturally attaches to the noun "bicycle" rather than "wheel." This is because in English, relative clauses typically modify the nearest noun phrase that makes semantic sense. In this structure, "that had gone missing" is more likely…	LA	Q2	English
1	198	I checked the button of the printer that suddenly broke down.	[2-1] In the following sentence, is the button the one that suddenly broke down? Respond solely with 'yes' or 'no'	no	I responded with "no" because the sentence "I checked the button of the printer that suddenly broke down" is ambiguous, but the more natural interpretation is that "that suddenly broke down" modifies "the printer" rather than "the button." This is because: 1. The relative clause "that suddenly broke down" is positioned immediately after "printer," making it syntactically closer to "printer" than …	LA	Q2	English
1	199	I took a picture with the teacher of the sculptor that was in front of the museum.	[2-1] In the following sentence, is the teacher the one that was in front of the museum? Respond solely with 'yes' or 'no'	no	I chose "no" because in the sentence "I took a picture with the teacher of the sculptor that was in front of the museum," the relative clause "that was in front of the museum" most naturally attaches to "the sculptor" rather than "the teacher." This is because in English, relative clauses typically modify the nearest preceding noun phrase when there is ambiguity. In this structure, "that was in f…	LA	Q2	English
1	200	I talked to the secretary of the congressman that seemed very busy.	[2-1] In the following sentence, is the secretary the one that seemed very busy? Respond solely with 'yes' or 'no'	no	I responded with "no" because in the sentence "I talked to the secretary of the congressman that seemed very busy," the relative clause "that seemed very busy" grammatically modifies "the congressman" rather than "the secretary." This is because in English grammar, a relative clause typically attaches to the nearest preceding noun phrase unless there are specific structural or contextual indicato…	LA	Q2	English
1	202	I greeted the granddaughter of the caretaker that was sitting in a chair.	[2-1] In the following sentence, is the granddaughter the one that was sitting in a chair? Respond solely with 'yes' or 'no'	no	I responded with "no" because in the sentence "I greeted the granddaughter of the caretaker that was sitting in a chair," the relative clause "that was sitting in a chair" most naturally attaches to "the caretaker," not "the granddaughter." This interpretation follows from the principle of late closure or recency in syntactic parsing, where a relative clause typically modifies the closest precedi…	LA	Q2	English
1	203	I coordinated with the assistant of the director that was preparing the stage.	[2-1] In the following sentence, is the assistant the one that was preparing the stage? Respond solely with 'yes' or 'no'	No	I chose 'no' because in the sentence "I coordinated with the assistant of the director that was preparing the stage," the relative clause "that was preparing the stage" most naturally modifies "the director" rather than "the assistant." This is because in English, a relative clause typically attaches to the nearest preceding noun phrase when there's ambiguity. In this case, "the director" is clos…	LA	Q2	English
1	205	I exchanged contacts with the sister of the dancer that was doing yoga.	[2-1] In the following sentence, is the sister the one that was doing yoga? Respond solely with 'yes' or 'no'	no	I responded with "no" because of the structure of the sentence. In "I exchanged contacts with the sister of the dancer that was doing yoga," the relative clause "that was doing yoga" most naturally attaches to the immediately preceding noun phrase "the dancer" rather than "the sister of the dancer." This is due to the proximity principle in English syntax - relative clauses typically modify the c…	LA	Q2	English
1	206	I checked on the daughter-in-law of the pastor that was sneezing frequently.	[2-1] In the following sentence, is the daughter-in-law the one that was sneezing frequently? Respond solely with 'yes' or 'no'	no	I chose "no" because in the sentence "I checked on the daughter-in-law of the pastor that was sneezing frequently," the relative clause "that was sneezing frequently" most naturally modifies "the pastor" rather than "the daughter-in-law." This is due to the proximity principle in English grammar - relative clauses typically modify the nearest preceding noun phrase. In this sentence, "the pastor" …	LA	Q2	English
1	207	I accidentally bumped into the caregiver of the patient that was out for a walk.	[2-1] In the following sentence, is the caregiver the one that was out for a walk? Respond solely with 'yes' or 'no'	no	I chose "no" because in the sentence "I accidentally bumped into the caregiver of the patient that was out for a walk," the relative clause "that was out for a walk" most naturally attaches to "the patient" rather than "the caregiver." This is because in English syntax, relative clauses typically modify the nearest preceding noun phrase when there are multiple possible antecedents. Here, "the pat…	LA	Q2	English
1	208	I gave the strawberries to the owner of the rabbit that was on the lawn.	[2-1] In the following sentence, is the owner the one that was on the lawn? Respond solely with 'yes' or 'no'	no	I answered "no" because in the sentence "I gave the strawberries to the owner of the rabbit that was on the lawn," the relative clause "that was on the lawn" modifies "the rabbit," not "the owner." This interpretation is determined by the principle of proximity in English grammar - a relative clause typically modifies the nearest preceding noun phrase. In this case, "that was on the lawn" is dire…	LA	Q2	English
1	209	I handed out snacks to the junior of the photographer that was climbing a mountain.	[2-1] In the following sentence, is the junior the one that was climbing a mountain? Respond solely with 'yes' or 'no'	no	I chose "no" because in the sentence "I handed out snacks to the junior of the photographer that was climbing a mountain," the relative clause "that was climbing a mountain" modifies "the photographer" rather than "the junior." This is because in English, relative clauses typically attach to the nearest preceding noun phrase when there are multiple possible antecedents. In this case, "the photogr…	LA	Q2	English
1	210	I gave water to the boss of the worker that was near the construction site.	[2-1] In the following sentence, is the boss the one that was near the construction site? Respond solely with 'yes' or 'no'	no	I made that choice because in the sentence "I gave water to the boss of the worker that was near the construction site," the relative clause "that was near the construction site" most naturally attaches to "the worker" rather than "the boss." This is due to the principle of late closure or recency in language processing, where modifiers tend to attach to the most recent noun phrase when there's a…	LA	Q2	English
1	54	I had lunch with the assistant of the professor that was attending the conference.	[2-1] In the following sentence, is the assistant the one that was attending the conference? Respond solely with 'yes' or 'no'	No.	I made that choice because in the sentence "I had lunch with the assistant of the professor that was attending the conference," the relative clause "that was attending the conference" most naturally attaches to "the professor," not "the assistant." This is due to the principle of late closure or recency in syntactic processing, where a relative clause typically modifies the closest preceding noun…	LA	Q2	English
1	5	I shot the servant of the actress that was on the balcony.	[2-1] In the following sentence, is the servant the one that was on the balcony? Respond solely with 'yes' or 'no'	yes	I responded "yes" because in the sentence "I shot the servant of the actress that was on the balcony," the relative clause "that was on the balcony" most naturally attaches to the closest noun phrase, which is "the servant." This interpretation follows the principle of proximity in English grammar, where relative clauses typically modify the nearest preceding noun phrase unless there are semantic…	HA	Q2	English
1	13	I met the employee of the U.S. ambassador that was having a meal.	[2-1] In the following sentence, is the employee the one that was having a meal? Respond solely with 'yes' or 'no'	yes	No. I made that choice because in the given sentence "I met the employee of the U.S. ambassador that was having a meal," the relative clause "that was having a meal" is most naturally interpreted as referring to "the U.S. ambassador" rather than "the employee." This is because in English, relative clauses like "that was having a meal" typically modify the nearest preceding noun phrase, which in t…	HA	Q2	English
1	15	I adjusted the pipe of the sink that was cracked.	[2-1] In the following sentence, is the pipe the one that was cracked? Respond solely with 'yes' or 'no'	Yes	Yes. I made that choice because in the sentence "I adjusted the pipe of the sink that was cracked," the relative clause "that was cracked" most naturally refers to "the pipe" rather than "the sink." This is because in English, relative clauses typically modify the nearest preceding noun phrase when there's ambiguity. In this case, "the pipe" is positioned closer to "that was cracked" than "the si…	HA	Q2	English
1	25	I bought the charger of the ipad that was on sale.	[2-1] In the following sentence, is the charger the one that was on sale? Respond solely with 'yes' or 'no'	Yes	I answered "Yes" because the most natural reading of the sentence "I bought the charger of the ipad that was on sale" suggests that "that was on sale" modifies "the charger" rather than "the ipad." In English, relative clauses (like "that was on sale") typically modify the nearest preceding noun phrase when there is ambiguity. In this sentence, while it's technically ambiguous, the more natural i…	HA	Q2	English
1	26	I finally found the panel of the box that was completely crumpled.	[2-1] In the following sentence, is the panel the one that was completely crumpled? Respond solely with 'yes' or 'no'	yes	Yes. I made this choice because the relative clause "that was completely crumpled" modifies "the panel of the box" rather than just "the box." In this sentence structure, the relative clause "that was completely crumpled" is positioned immediately after "the panel of the box," and it's most naturally interpreted as describing the panel itself. The close proximity of "panel" to the relative clause…	HA	Q2	English
1	29	I arrested the daughter of the chef that was in the restaurant.	[2-1] In the following sentence, is the daughter the one that was in the restaurant? Respond solely with 'yes' or 'no'	yes	No. I made that choice because in the sentence "I arrested the daughter of the chef that was in the restaurant," the relative clause "that was in the restaurant" most naturally modifies "the chef" rather than "the daughter." This is because in English, relative clauses typically modify the closest preceding noun phrase, which in this case is "the chef." So the sentence is conveying that the chef …	HA	Q2	English
1	35	I interviewed the sister of the captain that was near the accident.	[2-1] In the following sentence, is the sister the one that was near the accident? Respond solely with 'yes' or 'no'	yes	I chose "yes" because in the sentence "I interviewed the sister of the captain that was near the accident," the relative clause "that was near the accident" is more likely to refer to "the sister" rather than "the captain" due to the principle of recency in English grammar. When a relative clause follows two potential antecedents, it typically modifies the closer noun phrase (in this case "the si…	HA	Q2	English
1	45	I chatted with the aunt of the novelist that was baking cookies.	[2-1] In the following sentence, is the aunt the one that was baking cookies? Respond solely with 'yes' or 'no'	yes	I chose "yes" because in the sentence "I chatted with the aunt of the novelist that was baking cookies," the relative clause "that was baking cookies" most naturally attaches to "the aunt" rather than "the novelist." This is due to the principle of late closure or recency in sentence processing - we tend to attach modifiers to the most recently mentioned noun phrase when it's grammatically possib…	HA	Q2	English
1	47	I scrutinized the acquitance of the prisonor that knew about the incident.	[2-1] In the following sentence, is the acquitance the one that knew about the incident? Respond solely with 'yes' or 'no'	yes	Based on the structure of the sentence "I scrutinized the acquitance of the prisonor that knew about the incident," I answered "yes" because the relative clause "that knew about the incident" most naturally modifies "the acquitance" rather than "the prisonor." In English syntax, relative clauses typically attach to the closest preceding noun phrase unless context indicates otherwise. In this sent…	HA	Q2	English
1	48	I recognized the hostage of the robbery that was on the morning news.	[2-1] In the following sentence, is the hostage the one that was on the morning news? Respond solely with 'yes' or 'no'	yes	I chose 'yes' because in the sentence "I recognized the hostage of the robbery that was on the morning news," the relative clause "that was on the morning news" most naturally modifies "the hostage" rather than "the robbery." The structure of the sentence suggests that the hostage is what appeared on the morning news (perhaps being interviewed or shown in footage), rather than just the robbery be…	HA	Q2	English
1	52	I was worried about the pigeon of the magician that was injured in a performance.	[2-1] In the following sentence, is the pigeon the one that was injured in a performance? Respond solely with 'yes' or 'no'	Yes	Yes. I made that choice because in the given sentence, "that was injured in a performance" is a relative clause that most naturally attaches to the closer noun phrase "the pigeon of the magician" rather than just "the magician." While there is some potential ambiguity, the more natural reading is that the pigeon was the one injured, especially since "in a performance" suggests an event where a ma…	HA	Q2	English
1	56	I read the revision of the manuscript that was on the test.	[2-1] In the following sentence, is the revision the one that was on the test? Respond solely with 'yes' or 'no'	yes	I answered "yes" because in the sentence "I read the revision of the manuscript that was on the test," the relative clause "that was on the test" most naturally attaches to "the revision" rather than "the manuscript." This interpretation follows from the principle of late closure or recency in sentence processing, where modifiers tend to attach to the most recent noun phrase when there are multip…	HA	Q2	English
1	69	I threw away the case of the laptop that was no longer needed.	[2-1] In the following sentence, is the case the one that was no longer needed? Respond solely with 'yes' or 'no'	yes	I replied 'yes' because the relative clause "that was no longer needed" most naturally modifies "the case" rather than "the laptop" due to the principle of proximity in English grammar. When a relative clause appears after two potential noun phrases, it typically modifies the closest noun phrase - in this sentence, that's "the case" rather than "the laptop." The sentence structure suggests that t…	HA	Q2	English
1	71	I had tea with the relative of the teacher that was recently divorced.	[2-1] In the following sentence, is the relative the one that was recently divorced? Respond solely with 'yes' or 'no'	yes	I chose "yes" because in the sentence "I had tea with the relative of the teacher that was recently divorced," the relative phrase "that was recently divorced" is more likely to modify "the relative" rather than "the teacher" due to proximity. In English, restrictive relative clauses (like "that was recently divorced") typically modify the closest preceding noun phrase unless there are semantic o…	HA	Q2	English
1	82	I shook hands with the assistant of the chairman that was in the lobby.	[2-1] In the following sentence, is the assistant the one that was in the lobby? Respond solely with 'yes' or 'no'	yes	I selected "yes" because in the sentence "I shook hands with the assistant of the chairman that was in the lobby," the relative clause "that was in the lobby" most naturally attaches to the closer noun phrase "the assistant" rather than "the chairman." This is due to the principle of late closure or recency in language processing, where modifying phrases tend to attach to the most recently mentio…	HA	Q2	English
1	85	I repaired the handle of the pot that was broken over time.	[2-1] In the following sentence, is the handle the one that was broken over time? Respond solely with 'yes' or 'no'	yes	Yes. I made this choice because in the sentence "I repaired the handle of the pot that was broken over time," the relative clause "that was broken over time" most naturally refers to "the handle" rather than "the pot." This is because: 1. Semantically, the sentence is about repairing the handle, which suggests the handle was the broken component 2. In English syntax, relative clauses typically mo…	HA	Q2	English
1	95	I bought the case of the phone that was on sale.	[2-1] In the following sentence, is the case the one that was on sale? Respond solely with 'yes' or 'no'	yes	Yes. I made that choice because the syntax of the sentence "I bought the case of the phone that was on sale" creates an ambiguity, but the most natural reading is that "that was on sale" modifies "the case" rather than "the phone." When a relative clause ("that was on sale") follows a complex noun phrase containing two nouns ("the case of the phone"), it typically modifies the closest noun phrase…	HA	Q2	English
1	96	I finally found the manual of the computer that was lost yesterday.	[2-1] In the following sentence, is the manual the one that was lost yesterday? Respond solely with 'yes' or 'no'	yes	Yes. I made that choice because the relative clause "that was lost yesterday" refers to the noun phrase immediately preceding it, which is "the manual of the computer." This creates a syntactic structure where "that was lost yesterday" modifies "the manual," indicating it was the manual that was lost. The sentence could be ambiguous in principle (either the manual or the computer could have been …	HA	Q2	English
1	99	I interviewed the son of the minister that was at City Hall.	[2-1] In the following sentence, is the son the one that was at City Hall? Respond solely with 'yes' or 'no'	yes	I responded "yes" because in the sentence "I interviewed the son of the minister that was at City Hall," the relative clause "that was at City Hall" can grammatically refer to either "the son" or "the minister," but there's a syntactic preference for it to attach to the closest noun phrase, which is "the minister." However, when specifically asked if the son was at City Hall, I interpreted the se…	HA	Q2	English
1	103	I scolded the subordinate of the engineer that was on the construction site.	[2-1] In the following sentence, is the subordinate the one that was on the construction site? Respond solely with 'yes' or 'no'	yes	No. I made that choice because in the sentence "I scolded the subordinate of the engineer that was on the construction site," the relative clause "that was on the construction site" most likely modifies "the engineer" rather than "the subordinate." This is because in English syntax, relative clauses typically attach to the closest preceding noun phrase (which is "the engineer" in this case), foll…	HA	Q2	English
1	107	I bumped into the daughter of the resident that was walking around.	[2-1] In the following sentence, is the daughter the one that was walking around? Respond solely with 'yes' or 'no'	Yes	Based on the sentence structure, I responded "Yes" because in the phrase "the daughter of the resident that was walking around," the relative clause "that was walking around" is most naturally interpreted as modifying "the daughter" rather than "the resident." This interpretation follows from the principle of proximity in English grammar, where a relative clause typically modifies the closest pre…	HA	Q2	English
1	108	I recognized the acquaintance of the artist that was in front of the statue.	[2-1] In the following sentence, is the acquaintance the one that was in front of the statue? Respond solely with 'yes' or 'no'	yes	Yes. I made that choice because in the sentence "I recognized the acquaintance of the artist that was in front of the statue," the relative clause "that was in front of the statue" most naturally attaches to the closer noun phrase "the acquaintance of the artist" rather than just "the artist." This follows a linguistic principle called "late closure" or proximity, where modifiers typically attach…	HA	Q2	English
1	110	I photographed the manager of the celebrity that was in a department store.	[2-1] In the following sentence, is the manager the one that was in a department store? Respond solely with 'yes' or 'no'	yes	No. I made that choice because in the sentence "I photographed the manager of the celebrity that was in a department store," the relative clause "that was in a department store" most naturally attaches to "the celebrity" rather than "the manager." This is because in English, relative clauses typically modify the closest preceding noun phrase when there is structural ambiguity. In this case, "the …	HA	Q2	English
1	115	I spoke to the daughter of the landlord that was cooking.	[2-1] In the following sentence, is the daughter the one that was cooking? Respond solely with 'yes' or 'no'	yes	The sentence "I spoke to the daughter of the landlord that was cooking" is ambiguous, but I chose "yes" because the relative clause "that was cooking" is more likely to modify "the daughter" rather than "the landlord" due to proximity. In English, relative clauses typically (though not always) modify the nearest noun phrase. Since "the daughter" is closer to "that was cooking" than "the landlord"…	HA	Q2	English
1	121	I helped the nephew of the photographer that was planning a move.	[2-1] In the following sentence, is the nephew the one that was planning a move? Respond solely with 'yes' or 'no'	yes	I chose 'yes' because in the sentence "I helped the nephew of the photographer that was planning a move," the relative clause "that was planning a move" most naturally attaches to "the nephew" rather than "the photographer." This is because relative clauses typically modify the closest preceding noun phrase when there's ambiguity. In this case, "the nephew" is the main object of the verb "helped,…	HA	Q2	English
1	151	I recognized the son of the announcer that was playing tennis.	[2-1] In the following sentence, is the son the one that was playing tennis? Respond solely with 'yes' or 'no'	yes	Yes. I made that choice because in the sentence "I recognized the son of the announcer that was playing tennis," the relative clause "that was playing tennis" most naturally modifies "the son" rather than "the announcer." This is the preferred interpretation due to proximity - the relative clause typically attaches to the closest noun phrase ("the son") rather than the more distant noun ("the ann…	HA	Q2	English
1	155	I cleaned the drain of the kitchen that was dirty and had a terrible odor.	[2-1] In the following sentence, is the drain the one that was dirty and had a terrible odor? Respond solely with 'yes' or 'no'	Yes	Yes. I made that choice because in the sentence "I cleaned the drain of the kitchen that was dirty and had a terrible odor," the relative clause "that was dirty and had a terrible odor" most naturally refers to the drain rather than the kitchen. This is the most logical interpretation since drains commonly get dirty and develop odors, and the act of cleaning is directly applied to the drain. The …	HA	Q2	English
1	156	I watched the video of the conductor that had been trending these days.	[2-1] In the following sentence, is the video the one that had been trending these days? Respond solely with 'yes' or 'no'	Yes	Yes. I made that choice because in the sentence "I watched the video of the conductor that had been trending these days," the relative clause "that had been trending these days" most naturally attaches to "the video" rather than "the conductor." This is because in English syntax, relative clauses typically modify the nearest preceding noun phrase when there's ambiguity. In this case, "that had be…	HA	Q2	English
1	163	I gave a dancewear to the daughter of the chaplain that was dancing.	[2-1] In the following sentence, is the daughter the one that was dancing? Respond solely with 'yes' or 'no'	yes	Yes. I made that choice because in the sentence "I gave a dancewear to the daughter of the chaplain that was dancing," the relative clause "that was dancing" most naturally attaches to "the daughter" rather than "the chaplain." This is because: 1. Semantically, dancewear is typically given to someone who dances, creating a logical connection between the daughter and dancing. 2. In English syntax,…	HA	Q2	English
1	164	I asked for advice from the daughter of the chef that was eating pasta.	[2-1] In the following sentence, is the daughter the one that was eating pasta? Respond solely with 'yes' or 'no'	yes	Yes. I made that choice because in the sentence "I asked for advice from the daughter of the chef that was eating pasta," the relative clause "that was eating pasta" is more likely to attach to "the daughter" rather than "the chef" due to the principle of late closure or recency in English syntax. The relative pronoun "that" tends to modify the closest preceding noun phrase, which in this case is…	HA	Q2	English
1	175	I recommended a restaurant to the wife of the janitor that was planning a trip.	[2-1] In the following sentence, is the wife the one that was planning a trip? Respond solely with 'yes' or 'no'	yes	I chose "yes" because in the sentence "I recommended a restaurant to the wife of the janitor that was planning a trip," the relative clause "that was planning a trip" most naturally attaches to "the wife" rather than "the janitor." This is an example of what linguists call attachment ambiguity. While grammatically the relative clause could modify either "the wife" or "the janitor," the closest no…	HA	Q2	English
1	186	I bought medicine for the junior of the reporter that had the flu.	[2-1] In the following sentence, is the junior the one that had the flu? Respond solely with 'yes' or 'no'	yes	No. I made that choice because in the sentence "I bought medicine for the junior of the reporter that had the flu," the relative clause "that had the flu" most likely modifies "the reporter" rather than "the junior." In English, relative clauses typically attach to the nearest preceding noun phrase, which in this case is "the reporter." This interpretation follows the principle of late closure or…	HA	Q2	English
1	189	I threatened the bodyguard of the singer that was standing at an event.	[2-1] In the following sentence, is the bodyguard the one that was standing at an event? Respond solely with 'yes' or 'no'	yes	Yes. I made this choice because in the sentence "I threatened the bodyguard of the singer that was standing at an event," the relative clause "that was standing at an event" most naturally attaches to the closest preceding noun phrase, which is "the bodyguard." This follows the principle of proximity or late closure in sentence processing. The structure of the sentence indicates that the bodyguar…	HA	Q2	English
1	196	I finally bought the case of the laptop that was on sale this month.	[2-1] In the following sentence, is the case the one that was on sale this month? Respond solely with 'yes' or 'no'	yes	Yes. I made this choice because the relative clause "that was on sale this month" is most naturally understood as modifying "the case" rather than "the laptop." In English syntax, relative clauses typically modify the nearest preceding noun phrase when there is potential ambiguity. In this sentence, "the case" is the closest noun phrase to "that was on sale this month," so the most natural readin…	HA	Q2	English
1	201	I called the attorney of the defendant that was preparing for trial.	[2-1] In the following sentence, is the attorney the one that was preparing for trial? Respond solely with 'yes' or 'no'	yes	Yes. I made that choice because in the sentence "I called the attorney of the defendant that was preparing for trial," the relative clause "that was preparing for trial" is more likely modifying "the attorney" rather than "the defendant." While there's some ambiguity in the sentence, the proximity of "that was preparing for trial" to "the attorney" and the fact that attorneys are typically the on…	HA	Q2	English
1	204	I handed the ice cream to the son of the gardener that was next to the statue.	[2-1] In the following sentence, is the son the one that was next to the statue? Respond solely with 'yes' or 'no'	yes	I answered "yes" because in the sentence "I handed the ice cream to the son of the gardener that was next to the statue," the relative clause "that was next to the statue" most likely modifies "the son" rather than "the gardener." This interpretation follows from the principle of late closure or recency in English syntax, where a relative clause typically attaches to the nearest preceding noun ph…	HA	Q2	English
2	1	I had dinner with the relative of the teacher that was recently divorced.	[2-2] In the following sentence, is the teacher the one that was recently divorced? Respond solely with 'yes' or 'no'	no	I responded with "no" because the structure of the sentence makes "that was recently divorced" more likely to refer to "the relative" rather than "the teacher." In this sentence, "that was recently divorced" is a relative clause that modifies the noun phrase immediately preceding it. When there are two potential antecedents (the relative and the teacher), the relative clause typically attaches to…	HA	Q2	English
2	4	I was looking at the pet of the girl that was in the living room.	[2-2] In the following sentence, is the girl the one that was in the living room? Respond solely with 'yes' or 'no'	no	I chose "no" because in the sentence "I was looking at the pet of the girl that was in the living room," the relative clause "that was in the living room" most naturally attaches to "the pet" rather than "the girl." This is due to the principle of late closure or recency in English syntax, where modifiers tend to attach to the nearest possible noun phrase. In this case, "that was in the living ro…	HA	Q2	English
2	5	I shot the servant of the actress that was on the balcony.	[2-2] In the following sentence, is the actress the one that was on the balcony? Respond solely with 'yes' or 'no'	no	I answered "no" because in the sentence "I shot the servant of the actress that was on the balcony," the phrase "that was on the balcony" most naturally modifies "the servant" rather than "the actress." This is due to the proximity principle in English grammar, where a relative clause ("that was on the balcony") tends to modify the closest preceding noun phrase. In this case, "the servant" is the…	HA	Q2	English
2	8	I bumped into the chauffeur of the CEO that was so rude.	[2-2] In the following sentence, is the CEO the one that was so rude? Respond solely with 'yes' or 'no'	no	I chose "no" because in the sentence "I bumped into the chauffeur of the CEO that was so rude," the relative clause "that was so rude" most naturally attaches to "the chauffeur" rather than "the CEO." This interpretation follows the principle of proximity in English syntax, where a relative clause typically modifies the nearest eligible noun phrase. In this case, "the chauffeur" is the head of th…	HA	Q2	English
2	9	I heard a rumor about the sister of the actor that was visiting the resort.	[2-2] In the following sentence, is the actor the one that was visiting the resort? Respond solely with 'yes' or 'no'	no	I responded with "no" because in the sentence "I heard a rumor about the sister of the actor that was visiting the resort," the relative clause "that was visiting the resort" most naturally attaches to "the sister" rather than "the actor." This is due to the principle of late closure or recency in syntactic parsing, where a modifier tends to attach to the most recent possible noun phrase. In this…	HA	Q2	English
2	11	I spoke to the secretary of the lawyer that was on vacation.	[2-2] In the following sentence, is the lawyer the one that was on vacation? Respond solely with 'yes' or 'no'	no	I answered "no" because in the sentence "I spoke to the secretary of the lawyer that was on vacation," the relative clause "that was on vacation" modifies "the secretary" rather than "the lawyer." This is due to the principle of proximity in English - relative clauses typically modify the nearest preceding noun phrase. In this sentence structure, "that was on vacation" is more naturally interpret…	HA	Q2	English
2	12	I met the assistant of the detective that was fired last year.	[2-2] In the following sentence, is the detective the one that was fired last year? Respond solely with 'yes' or 'no'	No	I responded "No" because in the sentence "I met the assistant of the detective that was fired last year," the relative clause "that was fired last year" most naturally attaches to the closest preceding noun phrase, which is "the assistant." The structure of the sentence suggests that it was the assistant who was fired last year, not the detective. This is due to the principle of proximity in Engl…	HA	Q2	English
2	13	I met the employee of the U.S. ambassador that was having a meal.	[2-2] In the following sentence, is the U.S. ambassador the one that was having a meal? Respond solely with 'yes' or 'no'	no	I made that choice because in the sentence "I met the employee of the U.S. ambassador that was having a meal," the relative clause "that was having a meal" most naturally attaches to "the employee" rather than "the U.S. ambassador." This is because relative clauses typically modify the nearest noun phrase, which in this case is "the employee." So the sentence is describing meeting an employee (wh…	HA	Q2	English
[truncated: 3,142 more rows]
